# Supplementary material for: Parkinson’s VPS35[D620N] mutation induces LRRK2-mediated lysosomal association of RILPL1 and TMEM55B
Source: Sci Adv. 2023 Dec 13;9(50):eadj1205. doi: 10.1126/sciadv.adj1205 (PMC10848721; doi:10.1126/sciadv.adj1205)
Supplement: Supplementary file 3 — Tables S4 to S6 [file sciadv.adj1205_tables_s4_to_s6.zip]

Archive with 3 entries (3 files):
- adj1205_Table_S5.xlsx
- adj1205_Table_S6.xlsx
- adj1205_Table_S4.xlsx
