# Supplementary material for: Parkinson’s VPS35[D620N] mutation induces LRRK2-mediated lysosomal association of RILPL1 and TMEM55B
Source: Sci Adv. 2023 Dec 13;9(50):eadj1205. doi: 10.1126/sciadv.adj1205 (PMC10848721; doi:10.1126/sciadv.adj1205)
Supplement: Supplementary file 3 — Tables S4 to S6 [file sciadv.adj1205_tables_s4_to_s6.zip › adj1205_Table_S5.xlsx]

## Sheet: LysoIP
LOG10 P-Value: IP_noMi - IP_withMi	Difference: IP_noMi - IP_withMi	Protein.Group	Protein.Ids	Protein.Names	Genes	First.Protein.Description	Lyso List	LRRK2 Pathway	Mock Enrichment	WCL List	IP_noMi.s01	IP_noMi.s02	IP_noMi.s03	IP_noMi.s04	IP_noMi.s05	IP_noMi.s06	IP_withMi.s01	IP_withMi.s02	IP_withMi.s03	IP_withMi.s04	IP_withMi.s05	IP_withMi.s06
0.172853	0.148604	A2A432	Q3TCH7;A2A432	CUL4B_MOUSE	Cul4b	Cullin-4B	non-lyso	non-LRRK2	non-MockEnriched	WCL-noChange	20.0292	19.889	20.5545	19.1663	19.3523	20.654	19.2189	20.2764	18.9453	19.9288	20.1079	20.2764
0.202519	0.199898	A2A4P0	A2A4P0	DHX8_MOUSE	Dhx8	ATP-dependent RNA helicase DHX8	non-lyso	non-LRRK2	non-MockEnriched	WCL-noChange	18.735	18.2076	19.3061	18.016	17.8593	19.3865	17.4775	18.884	17.4443	18.876	18.6861	18.9432
0.339852	0.0833317	A2A5R2	A2A5R2;G3X9K3	BIG2_MOUSE	Arfgef2	Brefeldin A-inhibited guanine nucleotide-exchange protein 2	non-lyso	non-LRRK2	non-MockEnriched	WCL-noChange	19.3249	19.3003	19.3132	18.945	19.0568	19.5037	19.101	19.1417	18.9201	19.3733	19.3291	19.0786
1.42049	-0.451841	A2A5Z6	A2A5Z6	SMUF2_MOUSE	Smurf2	E3 ubiquitin-protein ligase SMURF2	non-lyso	non-LRRK2	MockEnriched	WCL-noChange	20.3962	20.1457	19.7466	19.8981	19.6251	19.7894	20.2419	19.9882	20.0156	20.6096	20.9024	20.5545
2.39938	-0.336083	A2A699	A2A699	F1712_MOUSE	Fam171a2	Protein FAM171A2	non-lyso	non-LRRK2	MockEnriched	WCL-noChange	19.1354	19.0774	18.9601	18.8701	18.9536	18.7935	19.582	19.3455	19.3231	19.1867	19.3318	19.0375
0.34913	0.102696	A2A6A1	A2A6A1	GPTC8_MOUSE	Gpatch8	G patch domain-containing protein 8	non-lyso	non-LRRK2	non-MockEnriched	WCL-noChange	20.0821	20.2302	20.0156	19.9316	19.5578	20.0691	19.7736	19.9742	19.8686	20.0156	20.1332	19.505
0.093447	-0.0689303	A2A6Q5	A2A6Q5	CDC27_MOUSE	Cdc27	Cell division cycle protein 27 homolog	non-lyso	non-LRRK2	non-MockEnriched	WCL-noChange	19.184	19.1219	19.4013	18.3399	18.2663	19.4382	18.635	19.4828	18.4044	19.3084	19.2617	19.0728
0.663304	0.377198	A2A6T1	A2A6T1	CDR2L_MOUSE	Cdr2l	Cerebellar degeneration-related protein 2-like	non-lyso	non-LRRK2	non-MockEnriched	WCL-noChange	18.948	19.7002	19.3089	18.9132	18.764	19.3507	18.0493	18.8654	18.0397	19.2978	19.0402	19.4295
0.337433	0.35643	A2A791	A2A791	ZMYM4_MOUSE	Zmym4	Zinc finger MYM-type protein 4	non-lyso	non-LRRK2	non-MockEnriched	WCL-noChange	19.0615	18.7759	19.6652	18.0722	17.8446	19.4994	17.5137	19.181	17.2486	18.6763	19.0431	19.1176
0.695672	-0.217604	A2A8L5	A2A8L5	PTPRF_MOUSE	Ptprf	Receptor-type tyrosine-protein phosphatase F	non-lyso	non-LRRK2	MockEnriched	WCL-noChange	20.7955	20.8191	20.1825	20.3962	20.2419	19.9459	20.8423	20.5451	20.5638	20.5915	20.7796	20.3645
1.24567	-0.319337	A2A8Z1	A2A8Z1	OSBL9_MOUSE	Osbpl9	Oxysterol-binding protein-related protein 9	non-lyso	non-LRRK2	MockEnriched	WCL-noChange	22.2679	21.85	21.6096	21.6929	21.4726	21.6186	22.2477	21.9061	22.0122	21.9985	22.44	21.823
0.539446	-0.189416	A2A9C3	A2A9C3	SZT2_MOUSE	Szt2	KICSTOR complex protein SZT2	Lyso	non-LRRK2	MockEnriched	WCL-noChange	19.3621	18.8556	18.7944	19.112	18.968	18.4855	19.155	18.7118	18.8848	19.2731	19.5282	19.1611
1.659	-0.257799	A2AAY5	A2AAY5	SPD2B_MOUSE	Sh3pxd2b	SH3 and PX domain-containing protein 2B	non-lyso	non-LRRK2	non-MockEnriched	WCL-noChange	20.2185	19.8836	19.9311	19.9281	19.696	19.7687	20.2419	20.3211	20.0156	20.1946	20.2535	19.9459
0.0641241	0.049003	A2ABV5	A2ABV5	MED14_MOUSE	Med14	Mediator of RNA polymerase II transcription subunit 14	non-lyso	non-LRRK2	non-MockEnriched	WCL-noChange	19.5197	19.2324	19.6693	18.6792	18.5708	19.645	18.7612	19.547	18.4803	19.6932	19.3794	19.1613
0.440803	0.129119	A2ADA5	A2ADA5	PUSL1_MOUSE	Pusl1	tRNA pseudouridine synthase-like 1	non-lyso	non-LRRK2	non-MockEnriched	WCL-noChange	19.6168	19.9882	19.6111	20.002	20.1332	19.5893	19.612	19.4155	19.8598	19.499	19.7776	20.002
0.908798	-0.201825	A2AF47	A2AF47	DOC11_MOUSE	Dock11	Dedicator of cytokinesis protein 11	non-lyso	non-LRRK2	non-MockEnriched	WCL-noChange	18.4431	18.3933	18.1834	17.9116	17.8893	18.1143	18.4707	18.4463	18.0393	18.4849	18.4556	18.2491
0.123158	-0.124552	A2AG58	A2AG58	BCLA3_MOUSE	Bclaf3	BCLAF1 and THRAP3 family member 3	non-lyso	non-LRRK2	non-MockEnriched	WCL-noChange	18.547	18.2813	19.6893	19.2844	17.2808	19.4436	18.4454	18.9057	18.8507	18.8083	18.9579	19.3057
0.00537707	0.00426102	A2AGH6	A2AGH6	MED12_MOUSE	Med12	Mediator of RNA polymerase II transcription subunit 12	non-lyso	non-LRRK2	non-MockEnriched	WCL-noChange	18.5694	18.3952	19.0085	17.5708	17.8667	18.8536	17.9469	18.6552	18.0128	18.7896	18.5521	18.2821
0.354477	-0.103882	A2AGT5	A2AGT5	CKAP5_MOUSE	Ckap5	Cytoskeleton-associated protein 5	non-lyso	non-LRRK2	non-MockEnriched	WCL-noChange	20.8651	20.8802	20.9742	20.5638	20.3752	21.0359	20.68	21.0359	20.6628	20.9812	21.1079	20.85
0.3561	0.173099	A2AI08	A2AI08	TPRN_MOUSE	Tprn	Taperin	non-lyso	non-LRRK2	non-MockEnriched	WCL-noChange	17.9566	18.5561	18.4154	18.0736	18.3369	18.5906	17.8543	18.1932	17.3687	18.5193	18.4035	18.5517
0.531934	0.236423	A2AIL4	A2AIL4	NDUF6_MOUSE	Ndufaf6	NADH dehydrogenase (ubiquinone) complex I, assembly factor 6	non-lyso	non-LRRK2	non-MockEnriched	WCL-noChange	18.5352	18.9333	18.6495	18.8237	19.1572	18.4489	18.2835	17.9383	18.8606	18.1543	18.8866	19.006
0.129274	0.18653	A2AIV2	A2AIV2	VIR_MOUSE	Virma	Protein virilizer homolog	non-lyso	non-LRRK2	non-MockEnriched	WCL-noChange	19.4091	18.8956	20.0559	17.8834	17.9527	19.884	17.6176	19.6121	17.5545	19.3216	19.2416	19.614
0.559939	0.203523	A2AJ15	A2AJ15	MA1B1_MOUSE	Man1b1	Endoplasmic reticulum mannosyl-oligosaccharide 1,2-alpha-mannosidase	non-lyso	non-LRRK2	MockEnriched	WCL-noChange	21.4221	21.3101	20.6364	21.0756	20.9024	20.8423	21.1704	20.7553	20.953	21.0625	20.7389	20.2877
0.228933	0.0970399	A2AJ88	A2AJ88	PLPL7_MOUSE	Pnpla7	Patatin-like phospholipase domain-containing protein 7	Lyso	non-LRRK2	non-MockEnriched	WCL-noChange	18.4298	18.5007	18.3735	17.9999	18.0221	18.4366	18.1675	18.6034	17.5174	18.2547	18.3641	18.2733
0.0384703	0.0159725	A2AJI0	A2AJI0	MA7D1_MOUSE	Map7d1	MAP7 domain-containing protein 1	non-lyso	non-LRRK2	non-MockEnriched	WCL-noChange	20.4273	20.343	20.4874	20.0426	19.8268	20.4476	20.1332	20.5261	19.9316	20.2066	20.5356	20.1457
0.30411	0.133844	A2AJQ3	A2AJQ3	D19L4_MOUSE	Dpy19l4	Probable C-mannosyltransferase DPY19L4	non-lyso	non-LRRK2	non-MockEnriched	WCL-noChange	18.056	18.6378	18.4011	17.6428	17.6001	17.9258	17.9348	17.8918	17.5599	17.8185	18.1321	18.1234
0.0809079	0.0343885	A2AKQ0	A2AKQ0	S35D1_MOUSE	Slc35d1	UDP-glucuronic acid/UDP-N-acetylgalactosamine transporter	non-lyso	non-LRRK2	non-MockEnriched	WCL-noChange	17.9937	18.0131	17.6331	17.4884	17.5898	18.0187	17.2762	17.8271	17.9338	17.5737	18.1152	17.8044
0.0102223	-0.00750268	A2AL36	A2AL36	CNTRL_MOUSE	Cntrl	Centriolin	non-lyso	non-LRRK2	non-MockEnriched	WCL-noChange	17.624	18.2078	16.9759	17.5356	17.1082	17.4107	17.8765	17.2285	17.6864	NaN	17.6828	16.9486
0.266213	0.120759	A2ALU4	A2ALU4	SHRM2_MOUSE	Shroom2	Protein Shroom2	non-lyso	non-LRRK2	non-MockEnriched	WCL-noChange	18.833	18.483	19.1552	18.9153	19.2267	19.0403	18.6204	18.8434	18.4113	18.6267	18.9117	19.5154
0.490982	0.150997	A2ALW5	A2ALW5	DJC25_MOUSE	Dnajc25	DnaJ homolog subfamily C member 25	non-lyso	non-LRRK2	non-MockEnriched	WCL-noChange	21.0756	20.7056	20.68	20.3538	20.417	20.5823	20.2764	20.8034	20.1457	20.4874	20.6886	20.5069
0.619833	-0.19647	A2AM05	A2AM05	CNTLN_MOUSE	Cntln	Centlein	non-lyso	non-LRRK2	non-MockEnriched	WCL-noChange	20.5261	20.68	20.4874	20.8346	20.4676	20.5069	21.1825	20.6276	20.9243	20.5261	21.1332	20.2877
1.06113	0.253214	A2AMM0	A2AMM0	CAVN4_MOUSE	Cavin4	Caveolae-associated protein 4	non-lyso	non-LRRK2	non-MockEnriched	WCL-noChange	19.9742	20.1825	20.4972	20.2535	20.2185	20.3101	19.8447	20.1079	19.8485	19.576	20.3211	20.2185
0.251031	0.0947685	A2AN08	A2AN08	UBR4_MOUSE	Ubr4	E3 ubiquitin-protein ligase UBR4	non-lyso	non-LRRK2	non-MockEnriched	WCL-noChange	19.7392	20.0951	20.002	19.5822	19.4536	19.9882	19.3774	19.8784	19.4461	19.6421	20.1457	19.8019
0.106422	0.144032	A2APB8	A2APB8	TPX2_MOUSE	Tpx2	Targeting protein for Xklp2	non-lyso	non-LRRK2	non-MockEnriched	WCL-noChange	20.1946	19.6566	20.6971	18.8879	18.7862	20.6714	18.5916	20.3645	18.4144	20.1704	20.1457	20.343
0.0726928	0.035113	A2APV2	A2APV2;Q9JL26	FMNL2_MOUSE	Fmnl2	Formin-like protein 2	non-lyso	non-LRRK2	MockEnriched	WCL-noChange	17.9001	17.5761	17.1864	17.2551	16.8317	17.1613	17.2999	17.5645	17.3152	17.2452	17.3797	16.8954
0.342639	-0.111575	A2APY7	A2APY7	NDUF5_MOUSE	Ndufaf5	Arginine-hydroxylase NDUFAF5, mitochondrial	non-lyso	non-LRRK2	non-MockEnriched	WCL-noChange	20.7955	20.5915	20.5915	20.8802	21.2821	20.4067	20.7955	20.5731	21.0359	20.8576	20.9459	21.0088
2.26319	-0.612024	A2AQ07	A2AQ07	TBB1_MOUSE	Tubb1	Tubulin beta-1 chain	non-lyso	non-LRRK2	MockEnriched	WCL-noChange	19.736	18.9447	19.3527	19.0802	19.084	19.3113	20.3101	19.7851	20.0559	19.7834	19.8858	19.3608
2.43433	0.309055	A2AQ25	A2AQ25	SKT_MOUSE	Skt	Sickle tail protein	non-lyso	non-LRRK2	non-MockEnriched	WCL-noChange	20.2185	20.1704	20.5731	20.3645	20.5731	20.3752	20.002	20.0292	19.9601	20.0951	20.0691	20.265
0.0447285	0.0344807	A2AR02	A2AR02	PPIG_MOUSE	Ppig	Peptidyl-prolyl cis-trans isomerase G	non-lyso	non-LRRK2	non-MockEnriched	WCL-noChange	20.7876	20.7796	21.3156	20.343	20.0691	21.3266	20.1704	21.1079	20.1825	21.0625	20.9742	20.9171
0.503197	0.082785	A2ARA8	A2ARA8	ITA8_MOUSE	Itga8	Integrin alpha-8	non-lyso	non-LRRK2	non-MockEnriched	WCL-noChange	19.4486	19.0537	19.455	19.1804	19.2109	19.2466	19.1864	19.3209	19.0497	19.1722	19.2873	19.0819
1.55047	-0.380176	A2ARI4	A2ARI4	LGR4_MOUSE	Lgr4	Leucine-rich repeat-containing G-protein coupled receptor 4	non-lyso	non-LRRK2	MockEnriched	WCL-noChange	19.7595	19.4438	19.3105	19.3646	19.0726	18.9714	19.9882	19.6259	19.5426	19.8647	19.8167	19.3653
0.0247827	-0.0074412	A2ASQ1	A2ASQ1	AGRIN_MOUSE	Agrn	Agrin	non-lyso	non-LRRK2	non-MockEnriched	WCL-noChange	18.8923	18.8922	18.6135	18.5609	18.5688	18.4787	18.9735	18.6023	18.6607	18.475	18.7945	18.545
0.141721	-0.0870832	A2ASS6	A2ASS6	TITIN_MOUSE	Ttn	Titin	non-lyso	non-LRRK2	non-MockEnriched	WCL-noChange	21.3045	21.4775	21.1581	20.3101	20.1704	21.0691	20.8727	21.1704	20.6628	21.0821	20.9882	21.2361
0.104639	0.0475572	A2ASZ8	A2ASZ8	SCMC2_MOUSE	Slc25a25	Calcium-binding mitochondrial carrier protein SCaMC-2	non-lyso	non-LRRK2	non-MockEnriched	WCL-noChange	18.8728	18.6335	18.7499	19.0879	19.2645	18.3294	18.5855	18.5141	18.8869	18.5585	19.0512	19.0564
0.571613	-0.151968	A2AT37	A2AT37	RENT2_MOUSE	Upf2	Regulator of nonsense transcripts 2	non-lyso	non-LRRK2	non-MockEnriched	WCL-noChange	19.6699	19.5497	19.3767	19.3262	19.1138	19.4734	19.4614	19.7369	19.2118	19.7729	19.8466	19.392
0.407962	-0.14422	A2ATU0	A2ATU0	DHTK1_MOUSE	Dhtkd1	Probable 2-oxoglutarate dehydrogenase E1 component DHKTD1, mitochondrial	non-lyso	non-LRRK2	non-MockEnriched	WCL-noChange	17.2975	17.3465	16.9982	17.5217	17.5863	16.7415	17.456	17.1576	17.6107	NaN	17.373	17.3669
0.472197	-0.169875	A2AUM9	A2AUM9	CE152_MOUSE	Cep152	Centrosomal protein of 152 kDa	non-lyso	non-LRRK2	non-MockEnriched	WCL-noChange	20.0426	20.4067	19.4639	19.8647	19.6638	19.8397	20.3857	19.8654	20.1581	19.9459	20.2419	19.7035
0.46944	-0.11702	A2AVA0	A2AVA0	SVEP1_MOUSE	Svep1	Sushi, von Willebrand factor type A, EGF and pentraxin domain-containing protein 1	non-lyso	non-LRRK2	MockEnriched	WCL-noChange	20.8346	20.7634	20.6714	20.5165	20.4972	20.4273	21.0559	20.8727	20.7796	20.4874	20.7796	20.4375
0.0955879	0.0416457	A2AWA9	A2AWA9	RBGP1_MOUSE	Rabgap1	Rab GTPase-activating protein 1	non-lyso	non-LRRK2	non-MockEnriched	WCL-noChange	18.1476	18.498	18.5157	18.1686	17.6743	18.5904	17.9968	18.5073	18.0594	18.2218	18.3979	18.1615
0.230643	0.164808	A2AWL7	A2AWL7	MGAP_MOUSE	Mga	MAX gene-associated protein	non-lyso	non-LRRK2	non-MockEnriched	WCL-noChange	18.3586	17.8473	18.5304	17.7425	17.6341	18.5395	17.4681	18.427	17.047	18.3241	17.8759	18.5217
1.14359	-0.277006	A2BDX3	A2BDX3	MOCS3_MOUSE	Mocs3	Adenylyltransferase and sulfurtransferase MOCS3	non-lyso	non-LRRK2	non-MockEnriched	WCL-noChange	17.724	17.6077	17.9015	17.9304	17.8647	18.0702	18.0764	18.2591	18.0818	17.6257	18.5247	18.1927
0.151555	0.185567	A2BE28	A2BE28	LAS1L_MOUSE	Las1l	Ribosomal biogenesis protein LAS1L	non-lyso	non-LRRK2	non-MockEnriched	WCL-noChange	20.6628	20.2419	21.2764	19.3186	19.5399	21.3538	19.3466	20.8269	19.0712	20.7056	20.4874	20.8423
0.191161	0.242583	A2BH40	A2BH40	ARI1A_MOUSE	Arid1a	AT-rich interactive domain-containing protein 1A	non-lyso	non-LRRK2	non-MockEnriched	WCL-noChange	20.1457	19.8424	20.9672	18.6958	19.1396	20.9024	18.9811	20.4775	18.3836	19.8329	20.2302	20.3321
0.113213	-0.0882842	A2RSY6	A2RSY6	TRM1L_MOUSE	Trmt1l	TRMT1-like protein	non-lyso	non-LRRK2	non-MockEnriched	WCL-noChange	19.2768	18.1095	19.4471	18.4657	18.463	19.5611	18.7766	19.2701	NaN	18.9234	18.7247	19.1826
0.0960232	-0.0454925	A2RTL5	A2RTL5	RSRC2_MOUSE	Rsrc2	Arginine/serine-rich coiled-coil protein 2	non-lyso	non-LRRK2	non-MockEnriched	WCL-noChange	19.6192	19.9265	19.3429	19.1184	18.8141	19.3451	19.2211	19.4932	19.1313	19.4961	19.6528	19.4447
0.0342136	0.0242847	A3KGB4	A3KGB4	TBC8B_MOUSE	Tbc1d8b	TBC1 domain family member 8B	non-lyso	non-LRRK2	non-MockEnriched	WCL-noChange	18.9857	18.7054	19.7085	18.9682	18.8362	20.0292	18.7716	19.2095	19.0469	19.1159	19.6696	19.274
0.0482665	-0.0248642	A3KGV1	A3KGV1	ODFP2_MOUSE	Odf2	Outer dense fiber protein 2	non-lyso	non-LRRK2	non-MockEnriched	WCL-noChange	19.837	20.5451	19.5792	19.8105	19.7696	19.924	20.3101	19.8599	20.1206	19.7953	20.0821	19.4466
0.491501	-0.226024	A6H5Z3	A6H5Z3	EXC6B_MOUSE	Exoc6b	Exocyst complex component 6B	non-lyso	non-LRRK2	non-MockEnriched	WCL-noChange	17.9692	18.4962	17.7894	17.2221	17.2771	17.7766	17.6826	17.9958	17.9834	18.4116	17.8071	18.0063
0.131352	0.0485528	A6H611	A6H611	MIPEP_MOUSE	Mipep	Mitochondrial intermediate peptidase	non-lyso	non-LRRK2	non-MockEnriched	WCL-noChange	19.7324	19.9459	19.8143	20.1946	20.2185	19.5311	19.6687	19.5812	20.0156	19.7422	20.0426	20.0951
0.00938333	-0.0128043	A6H619	A6H619	PHRF1_MOUSE	Phrf1	PHD and RING finger domain-containing protein 1	non-lyso	non-LRRK2	non-MockEnriched	WCL-noChange	18.6159	17.9598	19.051	17.5293	17.5721	18.9305	17.0129	18.8335	17.2583	19.1746	18.55	18.9061
0.472447	0.22922	A6H630	A6H630	ARMT1_MOUSE	Armt1	Damage-control phosphatase ARMT1	non-lyso	non-LRRK2	non-MockEnriched	WCL-noChange	18.2427	17.7934	18.2976	17.8776	17.9132	17.3865	17.4199	18.0705	16.9006	17.9851	17.8679	17.8915
0.126131	-0.0700064	A6H8H2	A6H8H2	DEN4C_MOUSE	Dennd4c	DENN domain-containing protein 4C	non-lyso	LRRK2 Pathway	non-MockEnriched	WCL-noChange	18.782	18.4964	18.8326	18.4343	17.8778	19.0485	18.2274	19.0728	18.3688	18.6026	18.8875	18.7324
1.05785	-0.331429	A6X8Z5	A6X8Z5	RHG31_MOUSE	Arhgap31	Rho GTPase-activating protein 31	non-lyso	non-LRRK2	non-MockEnriched	WCL-noChange	18.3683	18.4856	18.2502	18.0566	17.9026	17.8781	18.3338	18.3127	18.1478	19.0361	18.8016	18.298
0.550627	0.127085	A6X919	A6X919	D19L1_MOUSE	Dpy19l1	Probable C-mannosyltransferase DPY19L1	non-lyso	non-LRRK2	non-MockEnriched	WCL-noChange	21.0292	20.9316	21.0625	20.5261	20.6714	20.9243	20.5545	20.9601	20.5069	20.7876	20.8346	20.7389
1.15778	-0.409453	A6X935	A6X935	ITIH4_MOUSE	Itih4	Inter alpha-trypsin inhibitor, heavy chain 4	non-lyso	non-LRRK2	MockEnriched	WCL-noChange	22.8614	22.8576	22.1519	22.5141	22.1886	22.4501	23.0935	22.6562	23.0393	23.48	22.8442	22.3672
0.4339	0.333365	A8C756	A8C756	THADA_MOUSE	Thada	Thyroid adenoma-associated protein homolog	non-lyso	non-LRRK2	non-MockEnriched	WCL-noChange	17.3202	NaN	17.8522	17.1666	17.4916	17.6822	15.9289	17.1271	16.8003	18.0396	17.5739	17.5453
0.300877	-0.0897614	A8Y5H7	A8Y5H7	S14L1_MOUSE	Sec14l1	SEC14-like protein 1	non-lyso	non-LRRK2	non-MockEnriched	WCL-noChange	22.8538	23.1095	22.7056	22.7836	22.4247	22.9006	22.6342	23.0275	22.6096	23.0258	23.1222	22.8969
1.51578	-0.397665	B0V2N1	B0V2N1	PTPRS_MOUSE	Ptprs	Receptor-type tyrosine-protein phosphatase S	non-lyso	non-LRRK2	MockEnriched	WCL-noChange	21.0821	20.9171	20.5356	20.7634	20.7056	20.3962	21.5404	21.0224	21.2243	21.0088	21.3101	20.68
0.319206	0.36145	B1AQJ2	B1AQJ2	UBP36_MOUSE	Usp36	Ubiquitin carboxyl-terminal hydrolase 36	non-lyso	non-LRRK2	non-MockEnriched	WCL-noChange	20.417	20.1946	20.8423	19.0194	19.2522	20.7471	18.7113	20.4273	18.3647	20.2989	20.0951	20.4067
0.478157	0.137107	B1AR13	B1AR13	CISD3_MOUSE	Cisd3	CDGSH iron-sulfur domain-containing protein 3, mitochondrial	non-lyso	non-LRRK2	non-MockEnriched	WCL-noChange	20.9098	20.8269	20.6006	21.2125	21.2535	20.5356	20.6714	20.5261	20.8113	20.7471	20.8876	20.8727
1.76522	-0.375635	B1AVY7	B1AVY7	KI16B_MOUSE	Kif16b	Kinesin-like protein KIF16B	non-lyso	non-LRRK2	MockEnriched	WCL-noChange	20.654	20.1704	20.2535	20.3962	20.4067	20.1704	21.0493	20.7056	20.5165	20.7056	20.9742	20.3538
0.374941	-0.178335	B1AY10	B1AY10	NFX1_MOUSE	Nfx1	Transcriptional repressor NF-X1	non-lyso	non-LRRK2	non-MockEnriched	WCL-noChange	17.3485	17.7115	17.1319	17.2134	16.9967	17.6005	17.9537	17.2146	16.945	17.2012	17.9323	17.8257
0.227584	-0.0739101	B1AY13	B1AY13	UBP24_MOUSE	Usp24	Ubiquitin carboxyl-terminal hydrolase 24	non-lyso	non-LRRK2	non-MockEnriched	WCL-noChange	19.6719	19.3606	19.6166	19.2715	19.1263	19.8209	19.556	19.6531	19.3665	19.2888	19.7858	19.6611
1.19097	-0.320468	B1AZ99	B1AZ99	OTUD3_MOUSE	Otud3	OTU domain-containing protein 3	non-lyso	non-LRRK2	non-MockEnriched	WCL-noChange	19.1077	19.3611	18.735	19.2646	18.7623	18.6967	19.4493	19.4053	19.3565	19.4256	19.3871	18.8265
0.0218815	-0.00826581	B1AZA5	B1AZA5	TM245_MOUSE	Tmem245	Transmembrane protein 245	non-lyso	non-LRRK2	non-MockEnriched	WCL-noChange	19.9292	19.4836	19.8522	19.372	19.2693	19.7328	19.5628	19.8594	19.5134	19.3735	19.7486	19.631
0.0642052	0.0796248	B1AZI6	B1AZI6	THOC2_MOUSE	Thoc2	THO complex subunit 2	non-lyso	non-LRRK2	non-MockEnriched	WCL-noChange	23.3511	23.0772	24.002	22.1642	22.2448	23.9134	22.3017	23.632	21.8764	23.5869	23.3376	23.5404
0.752916	-0.255645	B1AZP2	B1AZP2	DLGP4_MOUSE	Dlgap4	Disks large-associated protein 4	non-lyso	non-LRRK2	MockEnriched	WCL-noChange	19.1211	19.4719	18.7916	18.5924	18.5976	18.7091	19.4605	18.7534	19.1546	19.2139	19.292	18.9433
0.392035	-0.0877091	B2RQC6	B2RQC6	PYR1_MOUSE	Cad	CAD protein	non-lyso	non-LRRK2	non-MockEnriched	WCL-noChange	22.1765	22.3805	22.2155	22.0359	21.895	22.3619	22.265	22.4526	22.002	22.2066	22.4118	22.2535
0.488607	0.275191	B2RQE8	B2RQE8	RHG42_MOUSE	Arhgap42	Rho GTPase-activating protein 42	non-lyso	non-LRRK2	non-MockEnriched	WCL-noChange	16.4289	16.365	16.7558	16.7005	16.851	16.612	15.1364	16.3443	16.3942	16.7608	16.5909	16.8354
0.0703665	0.0244554	B2RR83	B2RR83	YTDC2_MOUSE	Ythdc2	3'-5' RNA helicase YTHDC2	non-lyso	non-LRRK2	non-MockEnriched	WCL-noChange	18.7096	18.8585	18.6368	18.2539	18.2896	18.6614	18.502	18.6468	18.1883	18.6724	18.716	18.5375
0.21881	0.0513633	B2RRE7	B2RRE7	OTUD4_MOUSE	Otud4	OTU domain-containing protein 4	non-lyso	non-LRRK2	non-MockEnriched	WCL-noChange	19.8431	19.9742	19.8853	19.8157	19.6557	19.9316	19.5852	19.5599	19.7191	19.9019	20.0292	20.002
0.500083	-0.196033	B2RX88	B2RX88	CSPP1_MOUSE	Cspp1	Centrosome and spindle pole associated protein 1	non-lyso	non-LRRK2	non-MockEnriched	WCL-noChange	18.704	19.0437	18.4328	18.313	18.2132	18.6089	19.0102	18.7586	18.4102	18.5283	19.2849	18.4996
0.745769	-0.19461	B2RXC1	B2RXC1	TPC11_MOUSE	Trappc11	Trafficking protein particle complex subunit 11	non-lyso	non-LRRK2	non-MockEnriched	WCL-noChange	18.7678	18.6436	18.5617	18.4038	18.1418	18.1981	18.594	18.8986	18.3622	18.7469	18.8373	18.4454
1.5303	-0.280638	B2RXS4	B2RXS4	PLXB2_MOUSE	Plxnb2	Plexin-B2	non-lyso	non-LRRK2	MockEnriched	WCL-noChange	22.8746	22.6671	22.4425	22.5961	22.5568	22.3348	23.1457	22.8346	22.7451	22.8346	23.0088	22.5869
1.09615	-0.207722	B2RXV4	B2RXV4	FLVC1_MOUSE	Flvcr1	Feline leukemia virus subgroup C receptor-related protein 1	non-lyso	non-LRRK2	non-MockEnriched	WCL-noChange	18.7845	19.0264	18.8421	18.7594	18.6479	18.7885	18.886	19.3431	18.7917	19.2581	18.9697	18.8466
0.390913	-0.147756	B2RY04	B2RY04	DOCK5_MOUSE	Dock5	Dedicator of cytokinesis protein 5	non-lyso	non-LRRK2	non-MockEnriched	WCL-noChange	20.2302	19.9285	20.0559	19.6866	19.5886	20.4067	20.2419	20.3962	19.9223	20.4775	19.8656	19.8794
0.0536297	0.0442832	B2RY56	B2RY56	RBM25_MOUSE	Rbm25	RNA-binding protein 25	non-lyso	non-LRRK2	non-MockEnriched	WCL-noChange	22.0224	21.9566	22.6497	21.4874	21.3266	22.6074	21.4526	22.3962	21.2877	22.1238	22.2448	22.2792
0.119225	-0.0337648	B7ZMP1	B7ZMP1	XPP3_MOUSE	Xpnpep3	Xaa-Pro aminopeptidase 3	non-lyso	non-LRRK2	non-MockEnriched	WCL-noChange	19.9601	20.3645	20.0292	20.3321	20.4972	20.0426	20.265	20.1079	20.343	20.0156	20.343	20.3538
0.0615914	-0.0286449	B8ZXI1	B8ZXI1	QTRT2_MOUSE	Qtrt2	Queuine tRNA-ribosyltransferase accessory subunit 2	non-lyso	non-LRRK2	non-MockEnriched	WCL-noChange	18.3582	18.5028	18.2555	18.4747	18.6841	17.998	18.6227	18.019	18.7306	17.9451	18.5852	18.5425
1.35389	-0.40046	B9EHT4	B9EHT4	CLIP3_MOUSE	Clip3	CAP-Gly domain-containing linker protein 3	non-lyso	non-LRRK2	MockEnriched	WCL-noChange	19.6764	19.3967	18.7457	19.2777	18.972	18.7325	19.7097	19.3041	19.4509	19.6653	19.7365	19.3373
1.02201	-0.223166	B9EJ80	B9EJ80	PDZD8_MOUSE	Pdzd8	PDZ domain-containing protein 8	non-lyso	non-LRRK2	MockEnriched	WCL-noChange	20.8802	20.5731	20.3101	20.5731	20.3538	20.1704	20.9316	20.7223	20.68	20.6006	20.7876	20.4775
0.00347147	0.00100962	B9EJ86	Q9ER64;B9EJ86	OSBL8_MOUSE	Osbpl8	Oxysterol-binding protein-related protein 8	non-lyso	non-LRRK2	non-MockEnriched	WCL-noChange	20.5069	20.2302	20.3962	20.2535	20.1079	20.1946	20.2302	20.5731	20.0426	20.1206	20.4067	20.3101
0.437107	0.156173	B9EKI3	B9EKI3	TMF1_MOUSE	Tmf1	TATA element modulatory factor	non-lyso	non-LRRK2	MockEnriched	WCL-noChange	21.0224	21.4067	20.5356	20.7634	20.9171	21.0951	21.1015	20.6096	21.0691	20.9024	20.714	20.4067
0.145036	0.0511793	C0HK79;C0HK80	C0HK80;C0HK79	ARXS1_MOUSE;ARXS2_MOUSE	Arxes1;Arxes2	Adipocyte-related X-chromosome expressed sequence 1	non-lyso	non-LRRK2	non-MockEnriched	WCL-noChange	22.6276	22.9061	22.9024	22.4601	22.6387	23.1285	22.7369	23.1457	22.5045	22.538	22.7512	22.68
0.00637586	0.00432459	C0HKD8;C0HKD9	C0HKD8;C0HKD9	MFA1A_MOUSE;MFA1B_MOUSE	Mfap1a;Mfap1b	Microfibrillar-associated protein 1A	non-lyso	non-LRRK2	non-MockEnriched	WCL-noChange	20.7223	20.7056	21.2821	20.5638	20.1332	21.3211	20.2877	20.9951	20.5069	21.2185	20.9388	20.7553
1.07333	-0.452962	C0HKG5;C0HKG6	C0HKG5;C0HKG6	RNT2A_MOUSE;RNT2B_MOUSE	Rnaset2a;Rnaset2b	Ribonuclease T2-A	non-lyso	non-LRRK2	MockEnriched	WCL-noChange	23.2405	22.7244	21.9495	22.6886	22.5662	21.8073	23.2961	22.7223	22.9098	22.7776	23.1519	22.8365
0.106304	0.0582091	D0QMC3	D0QMC3;P0DOV2	MNDAL_MOUSE	Mndal	Myeloid cell nuclear differentiation antigen-like protein	non-lyso	non-LRRK2	non-MockEnriched	WCL-noChange	17.839	17.158	18.0851	17.4172	17.1987	17.857	17.794	17.6969	17.1011	17.2063	17.8959	17.5114
0.489496	0.176652	D2EAC2	D2EAC2	ZBED6_MOUSE	Zbed6	Zinc finger BED domain-containing protein 6	non-lyso	non-LRRK2	non-MockEnriched	WCL-noChange	18.203	17.3652	18.0672	17.7808	17.501	17.976	17.3712	17.8554	17.3102	17.7786	17.9214	17.5964
0.277693	-0.0815643	D3YX43	D3YX43	VSI10_MOUSE	Vsig10	V-set and immunoglobulin domain-containing protein 10	non-lyso	non-LRRK2	non-MockEnriched	WCL-noChange	20.5261	20.7715	20.2185	20.2419	20.0691	20.2877	20.5731	20.265	20.4775	20.3321	20.68	20.2764
0.0772274	0.0630337	D3YXK1	D3YXK1	SAMD1_MOUSE	Samd1	Atherin	non-lyso	non-LRRK2	non-MockEnriched	WCL-noChange	18.6119	18.0187	18.7963	17.6342	17.3833	18.7492	17.7928	18.5852	17.5068	18.1961	18.3265	18.4081
0.189117	0.253639	D3YXK2	D3YXK2	SAFB1_MOUSE	Safb	Scaffold attachment factor B1	non-lyso	non-LRRK2	non-MockEnriched	WCL-noChange	22.239	21.9024	23.0156	20.8423	21.3376	22.9225	20.895	22.5638	20.2066	22.2066	22.3017	22.5638
1.84471	-0.303427	D3YYU8	D3YYU8	OBSL1_MOUSE	Obsl1	Obscurin-like protein 1	non-lyso	non-LRRK2	non-MockEnriched	WCL-noChange	21.1206	21.4118	20.8034	21.0821	20.8651	21.0821	21.4375	21.4526	21.265	21.4375	21.4476	21.1457
0.215304	-0.0496327	D3YZG8	D3YZG8	MTD2L_MOUSE	Mthfd2l	Probable bifunctional methylenetetrahydrofolate dehydrogenase/cyclohydrolase 2	non-lyso	non-LRRK2	non-MockEnriched	WCL-noChange	18.5325	18.4808	18.4682	18.6961	18.8062	18.2671	18.3897	18.5137	18.6137	18.5693	18.7302	18.7322
0.529003	0.110491	D3Z2R5	D3Z2R5	SELN_MOUSE	Selenon	Selenoprotein N	non-lyso	non-LRRK2	non-MockEnriched	WCL-noChange	20.5915	20.7307	20.6971	20.265	20.4067	20.4375	20.2989	20.5545	20.2764	20.2185	20.5165	20.6006
1.30836	-0.880931	D3Z5L6	D3Z5L6	S18B1_MOUSE	Slc18b1	MFS-type transporter SLC18B1	non-lyso	non-LRRK2	MockEnriched	WCL-noChange	20.1825	21.9243	20.0951	20.6453	21.4273	20.8576	22.6992	21.4118	22.1765	21.0088	21.9388	21.1825
0.0395625	-0.0162067	D3Z7P3	D3Z7P3	GLSK_MOUSE	Gls	Glutaminase kidney isoform, mitochondrial	non-lyso	non-LRRK2	non-MockEnriched	WCL-noChange	23.7492	23.6757	23.5754	24.019	24.0854	23.3101	23.5285	23.5404	23.7695	23.7077	23.9134	24.0526
0.137423	0.0579767	E1U8D0	E1U8D0	SOGA1_MOUSE	Soga1	Protein SOGA1	non-lyso	non-LRRK2	non-MockEnriched	WCL-noChange	17.9078	17.369	17.2866	17.4494	17.3192	17.3209	17.7791	17.0282	17.0733	17.2965	17.744	17.3839
0.0387213	-0.00617472	E2JF22	E2JF22	PIEZ1_MOUSE	Piezo1	Piezo-type mechanosensitive ion channel component 1	non-lyso	non-LRRK2	non-MockEnriched	WCL-noChange	20.6276	20.343	20.5545	20.5261	20.4273	20.3962	20.4067	20.5545	20.3538	20.5545	20.5451	20.4972
0.775417	-0.586378	E9PV24	E9PV24	FIBA_MOUSE	Fga	Fibrinogen alpha chain	non-lyso	non-LRRK2	non-MockEnriched	WCL-noChange	17.4506	18.5183	17.0602	17.5738	17.2684	18.3567	18.2354	18.0493	18.8413	19.4929	17.6636	17.4636
0.309098	0.175174	E9PVA8	E9PVA8	GCN1_MOUSE	Gcn1	eIF-2-alpha kinase activator GCN1	non-lyso	non-LRRK2	non-MockEnriched	WCL-noChange	22.6209	22.9225	22.7634	22.2736	22.0951	23.2961	22.1612	22.6584	22.0393	23.1901	22.5045	22.3672
0.415163	0.163172	E9PVB5	E9PVB5	TTC17_MOUSE	Ttc17	Tetratricopeptide repeat protein 17	non-lyso	non-LRRK2	non-MockEnriched	WCL-noChange	18.3348	17.9267	18.1329	17.8773	17.6778	17.9039	17.5607	18.1632	17.311	17.5739	18.1871	18.0786
0.154483	0.205128	E9PVX6	E9PVX6	KI67_MOUSE	Mki67	Proliferation marker protein Ki-67	non-lyso	non-LRRK2	non-MockEnriched	WCL-noChange	21.8152	21.4375	22.4324	20.417	20.6186	22.3376	20.3321	21.9882	19.8953	21.7756	21.7348	22.1015
0.714024	-0.206498	E9PY46	E9PY46	IF140_MOUSE	Ift140	Intraflagellar transport protein 140 homolog	non-lyso	non-LRRK2	non-MockEnriched	WCL-noChange	19.613	20.2989	19.7746	19.8822	20.2764	20.0821	19.9882	19.9601	20.5823	20.3321	20.1704	20.1332
0.3896	0.336826	E9PYL2	E9PYL2	PRR12_MOUSE	Prr12	Proline-rich protein 12	non-lyso	non-LRRK2	non-MockEnriched	WCL-noChange	17.9937	17.5312	19.1195	17.3061	17.1917	18.6401	16.8539	17.9594	16.985	18.0532	17.8303	18.0794
0.661444	-0.177868	E9PZJ8	E9PZJ8	ASCC3_MOUSE	Ascc3	Activating signal cointegrator 1 complex subunit 3	non-lyso	non-LRRK2	non-MockEnriched	WCL-noChange	21.0691	21.1015	21.1079	20.5638	20.5731	20.85	20.9024	21.1704	20.7634	21.3538	21.1269	21.0156
0.111509	-0.113593	E9PZM4	E9PZM4	CHD2_MOUSE	Chd2	Chromodomain-helicase-DNA-binding protein 2	non-lyso	non-LRRK2	non-MockEnriched	WCL-noChange	17.7778	17.6295	18.6952	17.2868	17.3094	18.6187	18.418	18.1968	16.5754	18.3219	18.2839	18.203
0.0764808	0.0293674	E9Q137	E9Q137	TX264_MOUSE	Tex264	Testis-expressed protein 264 homolog	non-lyso	non-LRRK2	non-MockEnriched	WCL-noChange	21.0359	20.7634	21.0625	20.5451	20.417	20.8034	20.7876	20.9951	20.5545	20.4273	20.9812	20.7056
0.25157	0.183428	E9Q1P8	E9Q1P8	I2BP2_MOUSE	Irf2bp2	Interferon regulatory factor 2-binding protein 2	non-lyso	non-LRRK2	non-MockEnriched	WCL-noChange	18.9831	19.5117	19.9742	18.6878	18.4828	19.7647	18.6563	19.5761	18.4505	19.4115	19.208	19.0014
0.478089	0.0782661	E9Q236	E9Q236	MRP4_MOUSE	Abcc4	ATP-binding cassette sub-family C member 4	non-lyso	non-LRRK2	non-MockEnriched	WCL-noChange	18.5846	18.901	18.6981	18.5729	18.7199	18.708	18.5627	18.6205	18.5105	18.4697	18.6743	18.8772
0.339148	-0.157203	E9Q309	E9Q309	CE350_MOUSE	Cep350	Centrosome-associated protein 350	non-lyso	non-LRRK2	non-MockEnriched	WCL-noChange	21.2419	21.7307	20.8346	21.3211	21.1457	21.1642	21.7389	21.343	21.5309	20.9098	21.8987	20.9601
0.303339	-0.20498	E9Q394	E9Q394	AKP13_MOUSE	Akap13	A-kinase anchor protein 13	non-lyso	non-LRRK2	non-MockEnriched	WCL-noChange	18.4108	19.2766	18.5006	18.0535	18.3643	18.7528	18.353	18.508	18.1705	19.7627	19.0563	18.738
0.121404	-0.037214	E9Q3C1	E9Q3C1	C2CD2_MOUSE	C2cd2	C2 domain-containing protein 2	non-lyso	non-LRRK2	non-MockEnriched	WCL-noChange	18.5429	18.1833	18.4907	18.1822	18.3906	18.1984	18.4842	18.5978	17.9293	18.4633	18.3216	18.4151
1.17998	-0.175539	E9Q3L2	E9Q3L2	PI4KA_MOUSE	Pi4ka	Phosphatidylinositol 4-kinase alpha	non-lyso	non-LRRK2	non-MockEnriched	WCL-noChange	19.9232	19.7563	19.9601	19.6312	19.6794	20.0156	19.9146	20.1825	19.8106	20.0292	20.1079	19.9742
1.96459	-0.650043	E9Q414	E9Q414	APOB_MOUSE	Apob	Apolipoprotein B-100	non-lyso	non-LRRK2	MockEnriched	WCL-noChange	24.5926	24.141	23.5754	24.1565	23.7492	23.48	24.8044	24.417	24.5463	24.8576	24.8288	24.141
0.0969264	0.120204	E9Q4N7	E9Q4N7	ARI1B_MOUSE	Arid1b	AT-rich interactive domain-containing protein 1B	non-lyso	non-LRRK2	non-MockEnriched	WCL-noChange	19.1056	19.017	19.8262	17.7532	17.9998	19.9146	18.1425	19.5277	17.7901	19.1537	19.1018	19.1793
0.0812287	-0.0358435	E9Q555	E9Q555	RN213_MOUSE	Rnf213	E3 ubiquitin-protein ligase RNF213	non-lyso	non-LRRK2	non-MockEnriched	WCL-noChange	20.7471	20.1825	20.6276	20.0821	20.1581	20.5356	20.2535	20.5261	19.9316	20.6006	20.5823	20.654
0.26822	0.378662	E9Q557	E9Q557	DESP_MOUSE	Dsp	Desmoplakin	non-lyso	non-LRRK2	non-MockEnriched	WCL-noChange	21.391	23.5404	20.8034	22.2332	20.85	22.3672	20.2185	20.6971	21.3156	22.6971	22.6364	21.3484
0.128959	0.178803	E9Q5C9	E9Q5C9	NOLC1_MOUSE	Nolc1	Nucleolar and coiled-body phosphoprotein 1	non-lyso	non-LRRK2	non-MockEnriched	WCL-noChange	23.867	23.3101	24.1095	22.1673	22.4298	24.1871	22.1143	23.8576	21.7756	23.848	23.48	23.9225
0.180199	0.178418	E9Q5F9	E9Q5F9	SETD2_MOUSE	Setd2	Histone-lysine N-methyltransferase SETD2	non-lyso	non-LRRK2	non-MockEnriched	WCL-noChange	18.8065	18.5734	19.455	17.9125	17.9394	19.513	17.5439	18.9827	17.8919	18.6069	18.8689	19.235
1.56514	-0.426057	E9Q5G3	E9Q5G3	KIF23_MOUSE	Kif23	Kinesin-like protein KIF23	non-lyso	non-LRRK2	MockEnriched	WCL-noChange	21.7223	21.4576	20.8034	21.2821	21.2535	20.8651	21.9352	21.6364	21.5731	21.3857	21.8461	21.5638
0.104265	0.11253	E9Q5K9	E9Q5K9	YTDC1_MOUSE	Ythdc1	YTH domain-containing protein 1	non-lyso	non-LRRK2	non-MockEnriched	WCL-noChange	19.8598	19.1158	19.7849	18.4985	18.5614	19.7227	18.5598	19.6424	17.8302	19.6127	19.608	19.6147
0.033255	-0.017403	E9Q634	E9Q634	MYO1E_MOUSE	Myo1e	Unconventional myosin-Ie	non-lyso	non-LRRK2	non-MockEnriched	WCL-noChange	20.1704	20.0559	19.5905	19.7201	19.684	20.0821	20.0426	20.2419	19.5889	20.3962	19.6235	19.5143
0.00783213	-0.00428899	E9Q649	E9Q649	GCNT4_MOUSE	Gcnt4	Beta-1,3-galactosyl-O-glycosyl-glycoprotein beta-1,6-N-acetylglucosaminyltransferase 4	non-lyso	non-LRRK2	MockEnriched	WCL-noChange	20.6006	20.6714	19.8396	20.1704	19.9742	20.0951	20.4476	20.0821	20.2419	20.654	20.1946	19.7567
0.113803	0.104864	E9Q6J5	E9Q6J5	BD1L1_MOUSE	Bod1l	Biorientation of chromosomes in cell division protein 1-like 1	non-lyso	non-LRRK2	non-MockEnriched	WCL-noChange	18.9847	19.0866	19.5854	18.1275	17.827	19.25	18.1495	19.4129	18.1373	19.1006	18.8025	18.6293
0.0828665	0.0497945	E9Q735	E9Q735	UBE4A_MOUSE	Ube4a	Ubiquitin conjugation factor E4 A	non-lyso	non-LRRK2	non-MockEnriched	WCL-noChange	18.8782	18.6957	18.753	18.1819	18.0879	18.6532	17.9758	19.0152	18.1593	18.1924	18.822	18.7865
0.0722825	0.102902	E9Q784	E9Q784	ZC3HD_MOUSE	Zc3h13	Zinc finger CCCH domain-containing protein 13	non-lyso	non-LRRK2	non-MockEnriched	WCL-noChange	19.5395	19.2247	20.3752	18.1068	18.4778	20.4273	18.4182	19.9459	17.9835	19.701	19.622	19.8633
0.0734458	0.0980838	E9Q7E2	E9Q7E2	ARID2_MOUSE	Arid2	AT-rich interactive domain-containing protein 2	non-lyso	non-LRRK2	non-MockEnriched	WCL-noChange	19.9459	19.2589	20.4676	18.1018	18.8001	20.2419	18.088	20.0559	18.8205	19.5531	19.7799	19.9303
0.247087	0.327226	E9Q7G0	E9Q7G0	NUMA1_MOUSE	Numa1	Nuclear mitotic apparatus protein 1	non-lyso	non-LRRK2	non-MockEnriched	WCL-noChange	23.0838	22.9584	23.9847	21.5777	21.953	23.9406	21.9459	23.5404	21.0821	22.7348	23.019	23.2125
0.470792	-0.233006	E9Q8D0	E9Q8D0	DJC21_MOUSE	Dnajc21	DnaJ homolog subfamily C member 21	non-lyso	non-LRRK2	non-MockEnriched	WCL-noChange	18.2075	18.817	18.112	18.4705	17.7569	18.5711	18.1791	18.5577	18.4667	19.1413	18.9436	18.0446
0.371033	-0.104216	E9Q912	E9Q912	GDS1_MOUSE	Rap1gds1	Rap1 GTPase-GDP dissociation stimulator 1	non-lyso	non-LRRK2	non-MockEnriched	WCL-noChange	18.1609	18.0459	18.2543	17.9103	17.9553	18.3482	18.216	18.306	18.1771	17.7493	18.3606	18.4914
1.21784	-0.21983	E9Q9R9	E9Q9R9	DLG5_MOUSE	Dlg5	Disks large homolog 5	non-lyso	non-LRRK2	non-MockEnriched	WCL-noChange	20.7634	20.7471	20.6886	20.5731	20.343	20.6453	20.8876	20.8651	20.6364	20.7471	21.2125	20.7307
0.372692	0.230138	E9QAM5	E9QAM5	HELZ2_MOUSE	Helz2	Helicase with zinc finger domain 2	non-lyso	non-LRRK2	non-MockEnriched	WCL-noChange	18.3482	18.0902	18.3121	17.1497	17.5896	18.2269	17.3969	17.7826	16.9371	18.1131	17.9261	18.1801
0.355026	0.179029	E9QAT4	E9QAT4	SC16A_MOUSE	Sec16a	Protein transport protein Sec16A	non-lyso	non-LRRK2	non-MockEnriched	WCL-noChange	20.417	21.3266	20.714	20.1457	19.8327	20.6971	20.1457	20.4067	20.1332	20.5261	20.5261	20.3211
0.108512	0.0697997	F6VAN0	F6VAN0	ATF6A_MOUSE	Atf6	Cyclic AMP-dependent transcription factor ATF-6 alpha	non-lyso	non-LRRK2	non-MockEnriched	WCL-noChange	18.5544	17.8926	17.9376	17.9965	17.6798	18.1321	17.9593	18.5838	17.7443	17.0839	18.1841	18.2187
0.247826	0.307775	F6ZDS4	F6ZDS4	TPR_MOUSE	Tpr	Nucleoprotein TPR	non-lyso	non-LRRK2	non-MockEnriched	WCL-noChange	21.7348	21.3484	22.3457	20.2419	20.4775	22.2621	20.3101	22.0054	19.6705	21.4676	21.3962	21.714
0.0640992	-0.0895227	F7BJB9	F7BJB9	MORC3_MOUSE	Morc3	MORC family CW-type zinc finger protein 3	non-lyso	non-LRRK2	non-MockEnriched	WCL-noChange	18.9045	18.4515	19.4769	17.1288	16.9452	19.2713	17.3875	19.193	18.6847	18.5057	18.4234	18.5211
2.17227	-0.227333	F8VPU2	F8VPU2	FARP1_MOUSE	Farp1	FERM, ARHGEF and pleckstrin domain-containing protein 1	non-lyso	non-LRRK2	non-MockEnriched	WCL-noChange	23.5522	23.4551	23.4041	23.3376	23.4041	23.2679	23.7594	23.7286	23.4425	23.6971	23.6649	23.4923
0.482348	-0.182361	F8VQB6	F8VQB6	MYO10_MOUSE	Myo10	Unconventional myosin-X	non-lyso	non-LRRK2	non-MockEnriched	WCL-noChange	18.5462	19.0705	18.1693	18.1032	18.3503	18.1562	18.3528	18.8874	18.7939	18.6054	18.556	18.2944
0.254001	0.251937	G3UZ78	G3UZ78	ADGB_MOUSE	Adgb	Androglobin	non-lyso	non-LRRK2	non-MockEnriched	WCL-noChange	19.4636	19.6481	20.6276	18.8842	18.8508	20.5069	18.6103	19.6213	18.6512	20.3101	19.4972	19.7795
0.412161	0.121608	G3X9J0	G3X9J0	SI1L3_MOUSE	Sipa1l3	Signal-induced proliferation-associated 1-like protein 3	non-lyso	non-LRRK2	non-MockEnriched	WCL-noChange	19.9177	19.9601	20.0156	20.0951	20.1825	19.7299	19.4683	19.7681	19.6558	20.0426	19.9601	20.2764
1.19025	-0.295935	G3XA57	G3XA57	RFIP2_MOUSE	Rab11fip2	Rab11 family-interacting protein 2	non-lyso	non-LRRK2	non-MockEnriched	WCL-noChange	17.9629	18.682	18.3548	18.5756	18.0709	18.0818	18.4912	18.4034	18.6105	18.7154	18.8712	18.412
2.0068	-0.40461	G3XA59	G3XA59	LRC32_MOUSE	Lrrc32	Transforming growth factor beta activator LRRC32	non-lyso	non-LRRK2	MockEnriched	WCL-noChange	18.5626	18.5592	18.196	18.0556	18.0543	17.9	18.7403	18.7283	18.5193	18.5794	18.763	18.425
0.0730979	-0.0165621	G5E829	Q6Q477;G5E829	AT2B1_MOUSE	Atp2b1	Plasma membrane calcium-transporting ATPase 1	non-lyso	non-LRRK2	non-MockEnriched	WCL-noChange	21.6453	21.5915	21.6409	21.5117	21.4825	21.391	21.4972	21.8152	21.2933	21.5961	21.6584	21.502
0.142692	0.144683	G5E870	G5E870	TRIPC_MOUSE	Trip12	E3 ubiquitin-protein ligase TRIP12	non-lyso	non-LRRK2	non-MockEnriched	WCL-noChange	20.1704	19.9459	20.7389	19.1606	19.1974	20.8034	19.2949	20.4476	18.835	20.1704	20.1704	20.2302
0.134836	0.0690238	G5E897	G5E897	PLGT3_MOUSE	Poglut3	Protein O-glucosyltransferase 3	non-lyso	non-LRRK2	non-MockEnriched	WCL-noChange	19.4022	19.9601	19.7323	19.2532	19.5358	19.3848	19.6259	20.0292	19.1828	18.855	19.6076	19.5538
0.119789	0.0538181	G5E8K5	G5E8K5	ANK3_MOUSE	Ank3	Ankyrin-3	Lyso	non-LRRK2	non-MockEnriched	WCL-noChange	17.9453	17.8894	18.0888	17.848	17.7113	17.898	17.1613	17.9689	17.6318	18.2252	18.197	17.8736
0.445462	-0.119787	G5E8P0	G5E8P0	GCP6_MOUSE	Tubgcp6	Gamma-tubulin complex component 6	non-lyso	non-LRRK2	non-MockEnriched	WCL-noChange	19.1795	19.5288	19.0423	19.091	18.9141	19.0687	19.4343	19.2639	19.1395	19.2174	19.5578	18.9304
0.0535056	0.0663862	G5E8P1	G5E8P1	BRD1_MOUSE	Brd1	Bromodomain-containing protein 1	non-lyso	non-LRRK2	non-MockEnriched	WCL-noChange	18.233	17.9845	19.1648	17.0489	17.4179	19.0019	16.8859	18.6852	17.671	18.2864	18.263	18.6612
1.24437	-0.311947	L0N7N1	L0N7N1	KIF14_MOUSE	Kif14	Kinesin-like protein KIF14	non-lyso	non-LRRK2	MockEnriched	WCL-noChange	19.1785	18.8694	18.6327	18.8203	18.5927	18.2871	19.1014	19.0431	18.8278	18.8218	19.2992	19.1591
0.223474	0.0757968	O08528	Q91W97;O08528	HXK2_MOUSE	Hk2	Hexokinase-2	non-lyso	non-LRRK2	non-MockEnriched	WCL-noChange	22.9298	22.8034	22.6209	22.9916	23.1871	22.5451	22.5615	22.4849	22.8171	22.6736	22.9812	23.1047
0.306258	-0.109154	O08529	O08529	CAN2_MOUSE	Capn2	Calpain-2 catalytic subunit	Lyso	non-LRRK2	non-MockEnriched	WCL-noChange	20.9388	21.2989	21.3101	20.9243	20.9742	21.8802	21.2185	21.3211	21.2933	21.4425	21.4015	21.3045
1.00513	-0.164962	O08532	O08532	CA2D1_MOUSE	Cacna2d1	Voltage-dependent calcium channel subunit alpha-2/delta-1	non-lyso	non-LRRK2	non-MockEnriched	WCL-noChange	19.8949	19.9179	19.9039	19.7173	19.805	19.7036	20.265	20.1206	19.8436	20.0292	19.9742	19.6998
0.0969705	-0.0434357	O08539	O08539	BIN1_MOUSE	Bin1	Myc box-dependent-interacting protein 1	non-lyso	non-LRRK2	non-MockEnriched	WCL-noChange	18.5219	19.2267	18.7783	18.4096	18.427	19.1157	18.7154	19.0588	18.4654	18.7433	18.8694	18.8876
0.174272	-0.0572278	O08543	O08543	EFNA5_MOUSE	Efna5	Ephrin-A5	non-lyso	non-LRRK2	non-MockEnriched	WCL-noChange	19.7106	19.9601	19.3814	19.4001	19.3208	19.1525	19.7526	19.5538	19.5887	19.3961	19.5236	19.4541
0.0694172	0.0194279	O08547	O08547	SC22B_MOUSE	Sec22b	Vesicle-trafficking protein SEC22b	non-lyso	non-LRRK2	non-MockEnriched	WCL-noChange	22.8288	23.002	22.6431	22.3645	22.4349	22.6929	22.7451	22.6693	22.5615	22.5777	22.6886	22.6074
0.790643	0.557971	O08550	O08550	KMT2B_MOUSE	Kmt2b	Histone-lysine N-methyltransferase 2B	non-lyso	non-LRRK2	non-MockEnriched	WCL-noChange	17.4055	17.0767	17.9992	18.7413	16.6841	17.6867	16.1212	17.6311	17.0067	16.895	17.0419	17.5497
0.459211	-0.166302	O08553	O08553	DPYL2_MOUSE	Dpysl2	Dihydropyrimidinase-related protein 2	non-lyso	non-LRRK2	non-MockEnriched	WCL-noChange	19.765	19.8085	19.8661	19.4305	19.2744	19.6382	19.9039	20.343	19.3913	19.7308	19.9131	19.4983
0.212794	0.124843	O08579	O08579	EMD_MOUSE	Emd	Emerin	non-lyso	non-LRRK2	non-MockEnriched	WCL-noChange	23.0105	22.743	23.2679	22.3239	22.2961	23.3101	22.3129	23.0805	22.155	22.9495	22.7876	22.9171
0.561814	-0.164387	O08582	O08582	GTPB1_MOUSE	Gtpbp1	GTP-binding protein 1	non-lyso	non-LRRK2	non-MockEnriched	WCL-noChange	18.7433	19.2956	18.9719	18.731	18.4081	18.6282	18.7574	19.2335	18.8648	19.0245	19.0129	18.8713
0.113047	0.136787	O08583	O08583	THOC4_MOUSE	Alyref	THO complex subunit 4	non-lyso	non-LRRK2	non-MockEnriched	WCL-noChange	23.1285	23.0443	23.7895	21.8839	21.9243	23.5983	22.002	23.4551	21.5961	23.1488	23.0641	23.2821
0.699615	-0.32011	O08584	O08584	KLF6_MOUSE	Klf6	Krueppel-like factor 6	non-lyso	non-LRRK2	non-MockEnriched	WCL-noChange	18.8175	18.7437	17.7497	18.2695	17.9868	17.8535	19.0185	18.7388	18.3568	18.2458	18.8043	18.1771
0.459441	-0.266882	O08585	O08585	CLCA_MOUSE	Clta	Clathrin light chain A	Lyso	non-LRRK2	non-MockEnriched	WCL-noChange	20.8113	20.3211	20.6276	20.1457	20.3538	21.4375	21.4273	20.6096	21.265	21.2066	20.4576	20.3321
0.0703677	-0.0308733	O08586	O08586	PTEN_MOUSE	Pten	Phosphatidylinositol 3,4,5-trisphosphate 3-phosphatase and dual-specificity protein phosphatase PTEN	non-lyso	non-LRRK2	non-MockEnriched	WCL-noChange	18.2518	18.5926	18.4533	18.0369	18.196	18.2558	18.4509	18.439	18.2182	17.716	18.7065	18.441
1.97332	-0.256972	O08599	O08599	STXB1_MOUSE	Stxbp1	Syntaxin-binding protein 1	non-lyso	non-LRRK2	non-MockEnriched	WCL-noChange	19.8364	19.7363	19.6684	19.6747	19.8047	19.7292	20.002	19.9882	19.8044	19.8831	20.3538	19.9601
0.534495	0.16335	O08600	O08600	NUCG_MOUSE	Endog	Endonuclease G, mitochondrial	non-lyso	non-LRRK2	non-MockEnriched	WCL-noChange	19.9232	19.7076	19.8112	20.2185	20.3752	19.5978	19.7548	19.6679	19.7047	19.5277	19.9162	20.0821
0.366407	-0.198421	O08663	O08663	MAP2_MOUSE	Metap2	Methionine aminopeptidase 2	non-lyso	non-LRRK2	non-MockEnriched	WCL-noChange	21.6757	21.343	21.5498	21.5961	20.8191	20.9742	21.2764	22.1519	20.9882	21.9637	21.654	21.1143
0.0275036	0.0324872	O08664	O08664;Q921K9;Q9CXE2	BCL7C_MOUSE	Bcl7c	B-cell CLL/lymphoma 7 protein family member C	non-lyso	non-LRRK2	non-MockEnriched	WCL-noChange	20.5069	20.2066	21.3156	19.1892	19.4775	20.9243	19.5183	20.6886	19.4862	20.3645	20.6453	20.7223
0.538647	-0.185624	O08665	O08665	SEM3A_MOUSE	Sema3a	Semaphorin-3A	non-lyso	non-LRRK2	MockEnriched	WCL-noChange	21.7265	21.3211	20.8727	21.3857	21.2125	20.8651	21.6276	21.2302	21.417	21.4825	21.6843	21.0559
0.153864	-0.117116	O08677	O08677	KNG1_MOUSE	Kng1	Kininogen-1	non-lyso	non-LRRK2	non-MockEnriched	WCL-noChange	19.2491	19.1225	18.5652	18.7772	18.3938	19.023	18.8469	19.0128	19.328	19.9022	18.7956	17.9478
0.0462709	-0.0404682	O08709	O08709	PRDX6_MOUSE	Prdx6	Peroxiredoxin-6	Lyso	non-LRRK2	MockEnriched	WCL-noChange	20.6364	22.3988	20.6186	21.265	20.4476	20.68	20.9882	21.0625	20.8576	21.0951	21.391	20.895
0.631778	0.135393	O08715	O08715	AKAP1_MOUSE	Akap1	A-kinase anchor protein 1, mitochondrial	non-lyso	non-LRRK2	non-MockEnriched	WCL-noChange	21.8576	21.9061	21.743	22.0756	22.1642	21.7056	21.6929	21.632	21.8269	21.5309	21.928	22.0292
0.0485782	-0.0148376	O08734	O08734	BAK_MOUSE	Bak1	Bcl-2 homologous antagonist/killer	non-lyso	non-LRRK2	non-MockEnriched	WCL-noChange	22.0886	22.2214	22.265	22.3645	22.4972	22.1269	22.0258	22.0122	22.3699	22.2821	22.3988	22.5638
0.20544	-0.05417	O08746	O08746	MATN2_MOUSE	Matn2	Matrilin-2	non-lyso	non-LRRK2	non-MockEnriched	WCL-noChange	19.3829	19.3796	19.1005	19.1005	18.89	19.0085	19.3084	18.9862	19.1752	19.3462	19.3634	19.0076
0.732948	-0.16384	O08747	O08747	UNC5C_MOUSE	Unc5c	Netrin receptor UNC5C	non-lyso	non-LRRK2	MockEnriched	WCL-noChange	20.4273	20.1946	20.0821	20.1206	19.9042	19.9601	20.5261	20.3538	20.1946	20.1457	20.4775	19.9742
0.112552	0.0440324	O08749	O08749	DLDH_MOUSE	Dld	Dihydrolipoyl dehydrogenase, mitochondrial	non-lyso	non-LRRK2	non-MockEnriched	WCL-noChange	24.4105	24.2961	24.1871	24.654	24.7441	23.976	24.2096	24.0691	24.417	24.1642	24.5285	24.6153
0.133492	0.0407594	O08756	O08756	HCD2_MOUSE	Hsd17b10	3-hydroxyacyl-CoA dehydrogenase type-2	non-lyso	non-LRRK2	non-MockEnriched	WCL-noChange	23.9672	24.1253	24.0443	24.3239	24.4738	23.8191	24.0105	23.8764	24.1871	23.9584	24.1946	24.2821
0.267277	-0.110833	O08759	O08759	UBE3A_MOUSE	Ube3a	Ubiquitin-protein ligase E3A	non-lyso	non-LRRK2	non-MockEnriched	WCL-noChange	18.2208	17.6795	17.766	17.587	17.4889	18.3457	17.7348	17.7255	18.0304	17.8383	18.3636	18.0603
1.25558	-0.464945	O08760	O08760	OGG1_MOUSE	Ogg1	N-glycosylase/DNA lyase	non-lyso	non-LRRK2	non-MockEnriched	WCL-noChange	18.9216	19.2246	18.1281	18.4264	18.3291	18.3014	19.2079	19.0568	18.7363	19.5317	18.8385	18.7497
0.012891	0.011508	O08784	O08784	TCOF_MOUSE	Tcof1	Treacle protein	non-lyso	non-LRRK2	non-MockEnriched	WCL-noChange	22.1426	21.7756	22.3511	21.1825	21.1269	22.3484	21.3538	22.1734	21.0292	22.265	21.9352	22.1015
0.47462	0.161136	O08788	O08788	DCTN1_MOUSE	Dctn1	Dynactin subunit 1	non-lyso	non-LRRK2	non-MockEnriched	WCL-noChange	21.1206	21.2477	20.8876	20.7876	20.6364	20.9672	20.9812	21.0224	20.7955	20.4476	21.1015	20.3321
0.303596	0.25478	O08791	Q8K4J2;O08791;Q07802	COE3_MOUSE	Ebf3	Transcription factor COE3	non-lyso	non-LRRK2	non-MockEnriched	WCL-noChange	17.549	17.4203	18.3884	16.9749	16.8464	18.3187	17.4628	17.9593	16.2428	17.1196	17.5092	17.6753
0.0577537	0.0251258	O08795	O08795	GLU2B_MOUSE	Prkcsh	Glucosidase 2 subunit beta	non-lyso	non-LRRK2	non-MockEnriched	WCL-noChange	21.8269	21.7955	21.7876	21.4067	21.7796	21.8346	21.7389	22.2593	21.2933	21.3857	21.8152	21.7876
0.0367138	0.0158796	O08807	O08807	PRDX4_MOUSE	Prdx4	Peroxiredoxin-4	non-lyso	non-LRRK2	non-MockEnriched	WCL-noChange	22.8576	22.7935	22.9388	22.5285	22.7614	22.5165	22.8327	23.214	22.3857	22.3239	22.8519	22.6929
0.123554	-0.0829875	O08808	O08808	DIAP1_MOUSE	Diaph1	Protein diaphanous homolog 1	non-lyso	non-LRRK2	non-MockEnriched	WCL-noChange	17.8563	18.6054	18.3343	17.6961	17.5948	18.7441	18.0249	18.3466	18.2807	17.5363	18.5773	18.5631
0.110526	0.143392	O08810	O08810	U5S1_MOUSE	Eftud2	116 kDa U5 small nuclear ribonucleoprotein component	non-lyso	non-LRRK2	non-MockEnriched	WCL-noChange	22.9847	22.4451	23.6096	21.714	21.7756	23.4923	21.5638	23.2243	21.2821	23.0641	22.9043	23.1222
0.00178673	-0.00107861	O08811	O08811	ERCC2_MOUSE	Ercc2	General transcription and DNA repair factor IIH helicase subunit XPD	non-lyso	non-LRRK2	non-MockEnriched	WCL-noChange	18.9505	18.8731	19.0016	18.2062	18.0524	18.9377	18.3341	18.6766	18.3639	18.7989	18.9401	18.9143
0.603299	0.205852	O08832	O08832	GALT4_MOUSE	Galnt4	Polypeptide N-acetylgalactosaminyltransferase 4	non-lyso	non-LRRK2	MockEnriched	WCL-noChange	20.7223	20.6886	20.002	20.4375	20.343	20.3211	20.3857	20.0691	20.4273	20.5261	20.2066	19.6646
0.231539	-0.167613	O08848	O08848	RO60_MOUSE	RO60	60 kDa SS-A/Ro ribonucleoprotein	non-lyso	non-LRRK2	non-MockEnriched	WCL-noChange	17.8697	18.2981	17.4341	17.7357	17.1025	16.7095	17.1936	17.8584	17.131	17.8404	18.355	17.7769
0.9485	-0.359499	O08852	O08852	PKD1_MOUSE	Pkd1	Polycystin-1	non-lyso	non-LRRK2	MockEnriched	WCL-noChange	17.569	16.7504	17.2084	17.6529	16.6511	16.7152	17.6027	17.3286	17.6139	17.1058	17.7234	17.3295
0.429906	0.154361	O08912	O08912;Q8CF93	GALT1_MOUSE	Galnt1	Polypeptide N-acetylgalactosaminyltransferase 1	non-lyso	non-LRRK2	MockEnriched	WCL-noChange	22.2989	22.265	21.5915	21.9847	21.8689	21.9024	22.1143	21.7182	22.002	22.0789	21.7675	21.3045
0.177474	0.0743535	O08915	O08915	AIP_MOUSE	Aip	AH receptor-interacting protein	non-lyso	non-LRRK2	non-MockEnriched	WCL-noChange	18.8334	18.7381	19.1877	18.8081	18.6614	19.4223	18.3876	19.047	18.6645	19.0457	19.0028	19.0572
0.965571	-0.312731	O08917	O08917	FLOT1_MOUSE	Flot1	Flotillin-1	Lyso	non-LRRK2	MockEnriched	WCL-noChange	24.4738	24.2021	23.6649	24.1795	24.0275	23.4923	24.632	24.0443	24.3239	24.3307	24.5165	24.0691
0.00191471	-0.000659625	O08919	O08919	NUMBL_MOUSE	Numbl	Numb-like protein	non-lyso	non-LRRK2	non-MockEnriched	WCL-noChange	19.8244	20.2764	20.2764	19.8218	19.6873	20.0691	19.8636	20.0292	19.7963	20.1332	20.0292	20.1079
1.98274	-0.259305	O08967	O08967	CYH3_MOUSE	Cyth3	Cytohesin-3	non-lyso	non-LRRK2	non-MockEnriched	WCL-noChange	18.8619	18.9554	18.8896	19.1604	19.0914	19.3458	19.1773	19.3023	19.3605	19.3718	19.2611	19.3871
0.936309	-0.198716	O08989	O08989	RASM_MOUSE	Mras	Ras-related protein M-Ras	non-lyso	non-LRRK2	non-MockEnriched	WCL-noChange	19.223	19.2313	19.0903	19.3531	19.2854	19.6144	19.5483	19.5808	19.1734	19.8382	19.4544	19.3949
1.65711	-0.558127	O08992	O08992	SDCB1_MOUSE	Sdcbp	Syntenin-1	non-lyso	non-LRRK2	MockEnriched	WCL-noChange	24.848	24.2891	23.8764	24.4984	24.1488	23.5983	24.9847	24.5812	24.6865	24.848	25.065	24.4425
0.189344	0.0577164	O08999	O08999	LTBP2_MOUSE	Ltbp2	Latent-transforming growth factor beta-binding protein 2	non-lyso	non-LRRK2	non-MockEnriched	WCL-noChange	21.8614	21.9207	22.0658	21.5165	21.5731	21.9707	21.9316	21.9637	21.4324	21.654	21.8538	21.7265
0.0478259	0.0184294	O09005	O09005	DEGS1_MOUSE	Degs1	Sphingolipid delta(4)-desaturase DES1	non-lyso	non-LRRK2	non-MockEnriched	WCL-noChange	23.4041	22.7223	22.6431	22.9006	22.6453	22.8858	22.7975	23.1565	22.6992	22.9171	22.8423	22.6779
0.100153	0.0511293	O09012	O09012	PEX5_MOUSE	Pex5	Peroxisomal targeting signal 1 receptor	non-lyso	non-LRRK2	non-MockEnriched	WCL-noChange	18.7462	19.1807	18.5667	18.4478	17.9875	18.5105	18.2143	18.8888	18.4238	18.6896	18.6223	18.2938
2.17333	-0.43502	O09030	O09030	I13R1_MOUSE	Il13ra1	Interleukin-13 receptor subunit alpha-1	non-lyso	non-LRRK2	MockEnriched	WCL-noChange	18.5261	18.1268	17.9912	18.2117	17.8436	17.8674	18.7653	18.4815	18.4998	18.5139	18.6752	18.2413
0.677475	-0.0852238	O09044	O09044	SNP23_MOUSE	Snap23	Synaptosomal-associated protein 23	Lyso	non-LRRK2	non-MockEnriched	WCL-noChange	22.5237	22.6074	22.3484	22.5475	22.4898	22.3511	22.6453	22.6757	22.4601	22.5093	22.6693	22.4196
0.00370573	0.00184981	O09061	O09061	PSB1_MOUSE	Psmb1	Proteasome subunit beta type-1	non-lyso	non-LRRK2	non-MockEnriched	WCL-noChange	22.9882	23.4676	22.9513	22.7553	22.4067	22.7203	22.9152	23.1565	22.5823	22.7471	23.0854	22.7915
0.1566	0.202766	O09106	O09106	HDAC1_MOUSE	Hdac1	Histone deacetylase 1	non-lyso	non-LRRK2	non-MockEnriched	WCL-noChange	23.0309	22.4996	23.7695	21.6409	21.6971	23.654	21.7182	23.3101	21.2593	22.8839	22.9742	22.9298
0.170796	0.117602	O09110	O09110	MP2K3_MOUSE	Map2k3	Dual specificity mitogen-activated protein kinase kinase 3	non-lyso	non-LRRK2	non-MockEnriched	WCL-noChange	17.9421	19.464	17.9869	18.2597	17.9166	18.5256	18.0727	18.4822	17.9971	18.1548	18.7176	17.965
0.596433	-0.149242	O09111	O09111	NDUBB_MOUSE	Ndufb11	NADH dehydrogenase [ubiquinone] 1 beta subcomplex subunit 11, mitochondrial	non-lyso	non-LRRK2	non-MockEnriched	WCL-noChange	21.85	22.2621	22.2066	22.4425	22.5754	21.9847	22.2764	22.1734	22.5069	22.4067	22.4996	22.3538
0.725361	-0.140124	O09117	O09117	SYPL1_MOUSE	Sypl1	Synaptophysin-like protein 1	non-lyso	non-LRRK2	non-MockEnriched	WCL-noChange	23.7389	23.5522	23.4676	23.6096	23.4425	23.3239	23.4551	23.5638	23.632	23.7995	23.9847	23.5404
1.12441	-0.288925	O09131	O09131	GSTO1_MOUSE	Gsto1	Glutathione S-transferase omega-1	non-lyso	non-LRRK2	non-MockEnriched	WCL-noChange	19.9091	19.8808	19.4048	19.7104	19.6061	19.0925	20.0691	20.1332	19.7213	19.7539	19.8894	19.7704
1.07842	-0.460834	O09159	O09159	MA2B1_MOUSE	Man2b1	Lysosomal alpha-mannosidase	Lyso	non-LRRK2	MockEnriched	WCL-noChange	23.9584	23.5404	22.7915	23.5983	23.3645	22.5285	24.1174	23.5522	23.6971	23.7594	23.9406	23.48
0.0113824	-0.00526651	O09167	O09167	RL21_MOUSE	Rpl21	60S ribosomal protein L21	non-lyso	non-LRRK2	non-MockEnriched	WCL-noChange	24.2891	24.417	24.2607	23.976	23.6865	24.2821	24.0105	24.4105	23.6649	24.3645	24.2607	24.2317
0.268922	0.101102	O09172	O09172	GSH0_MOUSE	Gclm	Glutamate--cysteine ligase regulatory subunit	non-lyso	non-LRRK2	non-MockEnriched	WCL-noChange	18.7646	18.1613	18.7307	18.6667	18.1893	18.7201	18.1266	18.1019	18.6626	18.7277	18.5234	18.484
1.53765	0.198803	O09174	O09174	AMACR_MOUSE	Amacr	Alpha-methylacyl-CoA racemase	non-lyso	non-LRRK2	non-MockEnriched	WCL-noChange	20.3321	20.5069	20.3538	20.3962	20.6971	20.5823	20.2066	20.1704	20.2419	20.1825	20.4067	20.4676
0.635604	0.182423	O35071	O35071	KIF1C_MOUSE	Kif1c	Kinesin-like protein KIF1C	non-lyso	non-LRRK2	non-MockEnriched	WCL-noChange	18.7227	18.7745	19.0079	18.4263	18.4167	19.0607	18.5633	18.9317	18.3575	18.3738	18.6488	18.4392
0.627736	-0.139716	O35075	O35075	VP26C_MOUSE	Vps26c	Vacuolar protein sorting-associated protein 26C	non-lyso	non-LRRK2	MockEnriched	WCL-noChange	18.247	18.4103	18.4461	18.3082	18.1464	18.4694	18.5905	18.4687	18.1689	18.4369	18.8722	18.3284
0.108261	-0.0510375	O35083	O35083	PLCA_MOUSE	Agpat1	1-acyl-sn-glycerol-3-phosphate acyltransferase alpha	non-lyso	non-LRRK2	non-MockEnriched	WCL-noChange	20.0426	19.7741	20.0292	19.2437	19.4194	19.9882	19.7045	20.1704	19.4554	20.0691	19.6932	19.7108
1.27054	-0.45817	O35114	O35114	SCRB2_MOUSE	Scarb2	Lysosome membrane protein 2	Lyso	non-LRRK2	MockEnriched	WCL-noChange	25.4488	24.9088	24.5225	25.0813	24.7645	24.1795	25.5551	24.989	25.2499	25.2961	25.5841	24.9803
0.270632	0.0913642	O35129	O35129	PHB2_MOUSE	Phb2	Prohibitin-2	non-lyso	non-LRRK2	non-MockEnriched	WCL-noChange	25.1604	25.3273	25.1253	25.5345	25.6068	24.918	24.9316	24.9134	25.2926	25.1681	25.317	25.5014
0.0619921	0.0460412	O35130	O35130	NEP1_MOUSE	Emg1	Ribosomal RNA small subunit methyltransferase NEP1	non-lyso	non-LRRK2	non-MockEnriched	WCL-noChange	21.5777	21.9566	21.9134	20.7389	21.0088	22.0258	21.1642	21.6096	20.9098	21.6843	21.7348	21.8423
0.174766	0.23272	O35134	O35134	RPA1_MOUSE	Polr1a	DNA-directed RNA polymerase I subunit RPA1	non-lyso	non-LRRK2	non-MockEnriched	WCL-noChange	20.6714	20.1457	21.0951	19.1519	19.3677	21.0756	19.0344	20.7634	18.5277	20.6714	20.417	20.6971
0.0510708	-0.020319	O35143	O35143	ATIF1_MOUSE	Atp5if1	ATPase inhibitor, mitochondrial	non-lyso	non-LRRK2	non-MockEnriched	WCL-noChange	23.1886	23.1886	22.8191	23.417	23.417	22.9951	23.0088	23.0918	23.654	22.9882	23.3239	23.0805
0.184346	0.259281	O35144	O35144	TERF2_MOUSE	Terf2	Telomeric repeat-binding factor 2	non-lyso	non-LRRK2	non-MockEnriched	WCL-noChange	18.3956	18.0296	19.2288	16.8533	17.203	18.863	16.6219	18.5139	16.4583	18.3857	18.3146	18.7232
1.27919	-0.294365	O35149	O35149	ZNT4_MOUSE	Slc30a4	Zinc transporter 4	Lyso	non-LRRK2	MockEnriched	WCL-noChange	21.3156	20.7876	20.7056	21.0426	20.8651	21.0292	21.3805	21.1825	21.3699	21.1332	21.5731	20.8727
0.185559	0.0670773	O35153	O35153	BET1L_MOUSE	Bet1l	BET1-like protein	non-lyso	non-LRRK2	MockEnriched	WCL-noChange	20.1946	20.7553	20.0292	20.1079	20.2066	20.3857	20.5069	20.0156	20.4676	20.1946	20.1825	19.9096
0.813	0.219418	O35166	O35166	GOSR2_MOUSE	Gosr2	Golgi SNAP receptor complex member 2	non-lyso	non-LRRK2	MockEnriched	WCL-noChange	21.3752	21.1825	20.8346	21.2066	20.8576	20.9742	21.1642	20.9882	20.9388	20.8346	20.8346	20.3538
1.55446	-0.227793	O35188	O35188	X3CL1_MOUSE	Cx3cl1	Fractalkine	non-lyso	non-LRRK2	non-MockEnriched	WCL-noChange	19.1269	19.2724	19.3066	19.0469	19.0461	19.5603	19.4365	19.5565	19.3879	19.5727	19.3502	19.4222
0.102406	-0.132437	O35216	O35216	CENPA_MOUSE	Cenpa	Histone H3-like centromeric protein A	non-lyso	non-LRRK2	non-MockEnriched	WCL-noChange	18.9642	19.0961	19.4543	17.157	18.0903	19.7966	18.5393	19.5612	17.7049	19.1331	19.0342	19.3805
0.216554	0.213452	O35218	O35218	CPSF2_MOUSE	Cpsf2	Cleavage and polyadenylation specificity factor subunit 2	non-lyso	non-LRRK2	non-MockEnriched	WCL-noChange	22.3962	22.1976	23.0707	21.417	21.4425	22.9584	21.2302	22.5498	21.1015	22.3266	22.4067	22.5869
0.221966	-0.0880245	O35226	O35226	PSMD4_MOUSE	Psmd4	26S proteasome non-ATPase regulatory subunit 4	non-lyso	non-LRRK2	non-MockEnriched	WCL-noChange	20.9742	21.4273	21.1642	20.6364	20.5823	21.0426	21.1206	21.4476	20.7471	20.9388	21.1269	20.9742
0.763016	0.181362	O35231	O35231	KIFC3_MOUSE	Kifc3	Kinesin-like protein KIFC3	non-lyso	non-LRRK2	non-MockEnriched	WCL-noChange	18.7335	19.1313	18.8677	18.992	19.0112	18.5457	18.5111	18.5464	18.7047	18.5179	19.0159	18.8971
0.232801	-0.0681327	O35239	O35239	PTN9_MOUSE	Ptpn9	Tyrosine-protein phosphatase non-receptor type 9	non-lyso	non-LRRK2	non-MockEnriched	WCL-noChange	20.0559	20.002	20.2066	19.8834	19.8508	20.5165	20.1332	20.0691	19.9285	20.2764	20.3962	20.1206
0.0490932	-0.0150967	O35245	O35245	PKD2_MOUSE	Pkd2	Polycystin-2	non-lyso	non-LRRK2	non-MockEnriched	WCL-noChange	22.0691	21.9207	22.0224	21.6671	21.7553	21.8987	22.0625	22.1174	21.7056	21.5961	22.0886	21.8538
0.0796865	-0.0334101	O35250	O35250	EXOC7_MOUSE	Exoc7	Exocyst complex component 7	non-lyso	non-LRRK2	non-MockEnriched	WCL-noChange	18.3424	18.8215	18.6909	18.2187	18.1739	18.6137	18.4644	18.9548	18.2703	18.4957	18.6401	18.2362
0.143683	-0.092584	O35280	O35280	CHK1_MOUSE	Chek1	Serine/threonine-protein kinase Chk1	non-lyso	non-LRRK2	non-MockEnriched	WCL-noChange	16.8817	16.2844	17.2318	16.8645	16.6236	17.5704	16.5692	16.7756	16.8189	16.9315	17.7394	17.1774
0.125634	0.137849	O35286	O35286	DHX15_MOUSE	Dhx15	Pre-mRNA-splicing factor ATP-dependent RNA helicase DHX15	non-lyso	non-LRRK2	non-MockEnriched	WCL-noChange	22.6051	22.1946	23.2066	21.654	21.5261	23.0789	21.2989	22.743	21.2707	22.7451	22.6231	22.7574
0.372649	0.110335	O35295	O35295;Q8R4E6	PURB_MOUSE	Purb	Transcriptional activator protein Pur-beta	non-lyso	non-LRRK2	non-MockEnriched	WCL-noChange	20.5261	20.5915	20.4874	20.0559	20.2185	20.3857	20.0691	20.5069	19.8809	20.2989	20.5261	20.3211
2.37733	-0.386084	O35316	O35316	SC6A6_MOUSE	Slc6a6	Sodium- and chloride-dependent taurine transporter	non-lyso	non-LRRK2	MockEnriched	WCL-noChange	23.4923	23.3101	23.0443	23.1174	23.0886	22.9152	23.4923	23.391	23.6431	23.6209	23.7594	23.3778
0.158079	0.176876	O35326	O35326	SRSF5_MOUSE	Srsf5	Serine/arginine-rich splicing factor 5	non-lyso	non-LRRK2	non-MockEnriched	WCL-noChange	20.1079	20.714	20.5545	19.0983	19.5321	20.8346	19.5123	21.1642	18.7151	20.0156	20.265	20.1079
0.0730698	0.0504554	O35343	O35343	IMA3_MOUSE	Kpna4	Importin subunit alpha-3	non-lyso	non-LRRK2	non-MockEnriched	WCL-noChange	19.7747	19.6077	20.1704	19.0003	19.1561	20.0691	19.1673	19.775	19.0222	19.7296	19.7523	20.0292
0.0128541	-0.00974178	O35344	O35344	IMA4_MOUSE	Kpna3	Importin subunit alpha-4	non-lyso	non-LRRK2	non-MockEnriched	WCL-noChange	21.4526	21.3321	21.9707	20.8576	20.9742	21.8689	20.9098	21.6096	20.8727	21.417	21.7348	21.9707
0.110293	0.0869513	O35345	O35345	IMA7_MOUSE	Kpna6	Importin subunit alpha-7	non-lyso	non-LRRK2	non-MockEnriched	WCL-noChange	21.1269	20.5823	21.502	20.4273	20.5451	21.2989	20.1946	21.2535	20.0426	20.9171	21.1886	21.3645
0.39651	0.174737	O35350	O35350	CAN1_MOUSE	Capn1	Calpain-1 catalytic subunit	Lyso	non-LRRK2	non-MockEnriched	WCL-noChange	19.3068	20.1332	19.7205	19.1579	19.1103	19.9601	19.11	19.3667	19.1765	19.6167	19.6614	19.4091
1.9666	-0.458165	O35375	O35375	NRP2_MOUSE	Nrp2	Neuropilin-2	non-lyso	non-LRRK2	MockEnriched	WCL-noChange	22.632	22.265	22.0658	22.4247	22.2302	21.9812	23.0674	22.7098	22.743	22.7348	22.848	22.2448
0.426518	-0.0520878	O35379	O35379	MRP1_MOUSE	Abcc1	Multidrug resistance-associated protein 1	non-lyso	non-LRRK2	non-MockEnriched	WCL-noChange	21.5498	21.4676	21.4375	21.3538	21.3699	21.3857	21.4221	21.5356	21.2877	21.6231	21.5356	21.4726
0.197861	-0.082825	O35382	O35382	EXOC4_MOUSE	Exoc4	Exocyst complex component 4	non-lyso	non-LRRK2	non-MockEnriched	WCL-noChange	18.5393	18.52	18.7632	18.2398	18.0851	18.9604	18.3623	18.9365	18.2502	18.6117	18.7955	18.6485
0.119775	-0.0502828	O35387	O35387	HAX1_MOUSE	Hax1	HCLS1-associated protein X-1	non-lyso	non-LRRK2	non-MockEnriched	WCL-noChange	20.1704	20.1581	20.0559	20.5356	20.6006	19.8502	20.2185	20.0426	20.3538	19.9459	20.4576	20.654
1.64789	-0.641378	O35405	O35405	PLD3_MOUSE	Pld3	5'-3' exonuclease PLD3	Lyso	non-LRRK2	MockEnriched	WCL-noChange	26.6181	26.3273	25.3975	26.1833	26.1546	25.3811	27.1214	26.3992	26.7129	26.5536	26.7771	26.346
0.0570702	0.0312325	O35425	O35425	BOK_MOUSE	Bok	Bcl-2-related ovarian killer protein	non-lyso	non-LRRK2	non-MockEnriched	WCL-noChange	19.1263	18.942	19.0114	18.4033	18.1867	18.4427	18.7469	18.9947	18.3189	18.379	18.9376	18.5481
0.088535	0.0340306	O35435	O35435	PYRD_MOUSE	Dhodh	Dihydroorotate dehydrogenase (quinone), mitochondrial	non-lyso	non-LRRK2	non-MockEnriched	WCL-noChange	20.1079	20.3752	20.2877	20.5823	20.7056	19.9742	20.1332	20.002	20.4273	20.2877	20.3962	20.5823
1.68439	-0.579583	O35448	O35448	PPT2_MOUSE	Ppt2	Lysosomal thioesterase PPT2	Lyso	non-LRRK2	MockEnriched	WCL-noChange	23.0122	22.2877	21.9423	22.7856	22.6736	21.9566	23.4298	22.7512	23.0156	22.9116	23.214	22.8132
0.0956792	0.0466026	O35451	O35451	ATF6B_MOUSE	Atf6b	Cyclic AMP-dependent transcription factor ATF-6 beta	non-lyso	non-LRRK2	non-MockEnriched	WCL-noChange	18.4202	18.7807	18.0396	18.0316	17.7629	17.7739	18.0518	18.024	17.9638	18.2606	18.3849	17.844
1.37965	-0.393744	O35454	O35454	CLCN6_MOUSE	Clcn6	Chloride transport protein 6	Lyso	non-LRRK2	MockEnriched	WCL-noChange	20.8034	20.4676	19.9459	20.3101	20.0559	19.9239	20.8191	20.4676	20.6276	20.6628	20.9601	20.3321
0.400809	0.0956395	O35459	O35459	ECH1_MOUSE	Ech1	Delta(3,5)-Delta(2,4)-dienoyl-CoA isomerase, mitochondrial	non-lyso	non-LRRK2	non-MockEnriched	WCL-noChange	20.5638	20.5356	20.7634	20.9171	20.9882	20.4375	20.68	20.417	20.6276	20.4476	20.7796	20.68
0.234519	0.0517845	O35465	O35465	FKBP8_MOUSE	Fkbp8	Peptidyl-prolyl cis-trans isomerase FKBP8	non-lyso	non-LRRK2	non-MockEnriched	WCL-noChange	21.5915	21.5213	21.3376	21.5915	21.6886	21.2361	21.3321	21.4775	21.4273	21.2361	21.6051	21.5777
0.355158	-0.139357	O35474	O35474	EDIL3_MOUSE	Edil3	EGF-like repeat and discoidin I-like domain-containing protein 3	non-lyso	non-LRRK2	MockEnriched	WCL-noChange	22.0756	21.6843	21.1642	21.8346	21.6364	21.1519	22.0258	21.5069	21.7182	21.7182	21.9171	21.4972
1.04234	-0.306204	O35492	O35492	CLK3_MOUSE	Clk3	Dual specificity protein kinase CLK3	non-lyso	non-LRRK2	non-MockEnriched	WCL-noChange	19.0008	19.2682	19.3807	19.4638	19.2028	19.8766	19.4142	19.5398	19.7199	19.4438	20.1332	19.7794
2.13889	-0.22461	O35516	O35516	NOTC2_MOUSE	Notch2	Neurogenic locus notch homolog protein 2	non-lyso	non-LRRK2	MockEnriched	WCL-noChange	21.0691	21.1079	20.9742	20.953	21.0156	20.9171	21.4324	21.2243	21.1825	21.1143	21.3752	21.0559
0.888023	-0.148245	O35544	P56564;O35544	EAA4_MOUSE	Slc1a6	Excitatory amino acid transporter 4	non-lyso	non-LRRK2	MockEnriched	WCL-noChange	19.8943	19.6323	19.5933	19.589	19.622	19.597	20.002	19.79	19.7286	19.7847	20.002	19.5101
0.210538	-0.0835142	O35566	O35566	CD151_MOUSE	Cd151	CD151 antigen	non-lyso	non-LRRK2	MockEnriched	WCL-noChange	21.391	21.4221	20.7796	21.0691	20.9316	20.6276	21.1457	20.7634	21.0156	21.1704	21.4626	21.1642
0.0449951	0.0236206	O35593	O35593	PSDE_MOUSE	Psmd14	26S proteasome non-ATPase regulatory subunit 14	non-lyso	non-LRRK2	non-MockEnriched	WCL-noChange	21.0224	21.4676	21.1519	20.6886	20.5545	21.1269	20.8651	21.502	20.6714	20.9951	21.1395	20.6971
1.31744	-0.325443	O35598	O35598	ADA10_MOUSE	Adam10	Disintegrin and metalloproteinase domain-containing protein 10	non-lyso	non-LRRK2	MockEnriched	WCL-noChange	22.8746	22.8404	22.3457	22.6276	22.5356	22.3239	23.2036	22.6736	22.9654	22.6119	23.2346	22.8113
1.50969	-0.438224	O35604	O35604	NPC1_MOUSE	Npc1	NPC intracellular cholesterol transporter 1	Lyso	non-LRRK2	MockEnriched	WCL-noChange	24.4298	24.0275	23.5754	24.0691	23.9495	23.5638	24.6595	24.0609	24.4862	24.3645	24.6375	24.0359
1.43051	-0.384391	O35607	O35607	BMPR2_MOUSE	Bmpr2	Bone morphogenetic protein receptor type-2	non-lyso	non-LRRK2	MockEnriched	WCL-noChange	20.9316	20.654	20.1825	20.5915	20.4972	20.1704	21.2066	20.6971	20.9171	20.8034	21.1642	20.5451
1.33599	-0.328786	O35609	O35609	SCAM3_MOUSE	Scamp3	Secretory carrier-associated membrane protein 3	non-lyso	non-LRRK2	MockEnriched	WCL-noChange	22.7369	22.743	22.1519	22.4324	22.3101	22.1795	23.0359	22.6992	22.821	22.6518	22.9459	22.3725
0.677318	0.151484	O35623	O35623	BET1_MOUSE	Bet1	BET1 homolog	non-lyso	non-LRRK2	non-MockEnriched	WCL-noChange	19.6431	19.7224	19.4201	19.3258	19.1656	19.2948	19.3893	19.4326	19.1047	19.2955	19.4214	19.0195
1.29527	-0.304302	O35632	O35632	HYAL2_MOUSE	Hyal2	Hyaluronidase-2	Lyso	non-LRRK2	MockEnriched	WCL-noChange	19.6	19.1829	19.2215	19.2789	19.2156	18.7334	19.7711	19.5628	19.4037	19.3759	19.6668	19.2777
0.18957	0.246278	O35638	O35638	STAG2_MOUSE	Stag2	Cohesin subunit SA-2	non-lyso	non-LRRK2	non-MockEnriched	WCL-noChange	19.8776	19.6287	20.5638	18.501	18.4897	20.4775	18.5224	20.2302	17.9882	19.6574	19.6883	19.9742
1.67004	-0.431551	O35639	O35639	ANXA3_MOUSE	Anxa3	Annexin A3	non-lyso	non-LRRK2	MockEnriched	WCL-noChange	20.7876	20.4476	20.0156	20.3857	20.1946	19.8345	20.8876	20.7955	20.5165	20.6096	20.9388	20.5069
0.914344	-0.330182	O35640	O35640	ANXA8_MOUSE	Anxa8	Annexin A8	non-lyso	non-LRRK2	non-MockEnriched	WCL-noChange	19.1096	19.4284	18.576	18.8302	18.499	18.2826	19.305	19.2902	18.9856	18.9586	19.3438	18.8236
0.435877	-0.110908	O35643	O35643	AP1B1_MOUSE	Ap1b1	AP-1 complex subunit beta-1	Lyso	non-LRRK2	non-MockEnriched	WCL-noChange	21.8802	21.7512	21.68	21.5309	21.4067	21.4972	21.8346	21.8346	21.5685	21.7265	22.0459	21.4015
2.19895	-0.40282	O35646	O35646	CAN6_MOUSE	Capn6	Calpain-6	non-lyso	non-LRRK2	MockEnriched	WCL-noChange	20.5638	20.3645	20.1206	20.2989	20.2989	19.9018	20.8269	20.7553	20.5356	20.5451	20.8651	20.4375
0.129986	-0.0610167	O35648	O35648	CETN3_MOUSE	Cetn3	Centrin-3	non-lyso	non-LRRK2	non-MockEnriched	WCL-noChange	19.3448	19.9459	19.1096	19.3096	19.3677	19.1778	19.3981	19.3604	19.6566	19.6754	19.6885	18.8425
0.40163	0.223705	O35654	O35654	DPOD2_MOUSE	Pold2	DNA polymerase delta subunit 2	non-lyso	non-LRRK2	non-MockEnriched	WCL-noChange	18.4949	18.1964	18.7839	18.3678	17.5652	18.8375	17.6568	18.6658	17.6671	18.2599	18.4098	18.2442
1.80889	-0.619507	O35657	O35657	NEUR1_MOUSE	Neu1	Sialidase-1	Lyso	non-LRRK2	MockEnriched	WCL-noChange	22.823	22.7389	21.9024	22.4898	22.4651	21.743	23.417	22.6822	23.0309	22.8746	23.1441	22.7307
0.149811	-0.0563596	O35658	O35658	C1QBP_MOUSE	C1qbp	Complement component 1 Q subcomponent-binding protein, mitochondrial	non-lyso	non-LRRK2	non-MockEnriched	WCL-noChange	23.895	24.1565	23.867	24.3307	24.4298	23.6757	23.9316	23.9134	24.1719	24.002	24.2317	24.4425
0.847191	-0.427715	O35671	O35671	ITBP1_MOUSE	Itgb1bp1	Integrin beta-1-binding protein 1	non-lyso	non-LRRK2	non-MockEnriched	WCL-noChange	18.437	16.777	17.745	18.05	17.7986	17.7506	18.2284	18.0945	17.6064	18.4033	18.6873	18.1046
0.317095	0.202933	O35680	O35680	RT12_MOUSE	Mrps12	28S ribosomal protein S12, mitochondrial	non-lyso	non-LRRK2	non-MockEnriched	WCL-noChange	18.9556	19.3342	19.1017	19.3949	19.8324	19.1355	18.9495	18.4834	19.4509	18.358	19.3635	19.9316
2.24712	-0.410199	O35682	O35682	MYADM_MOUSE	Myadm	Myeloid-associated differentiation marker	non-lyso	non-LRRK2	MockEnriched	WCL-noChange	25.5255	24.9584	25.0732	25.3645	25.3273	25.3811	25.8433	25.417	25.7695	25.7995	25.8069	25.4551
0.730045	-0.165874	O35685	O35685	NUDC_MOUSE	Nudc	Nuclear migration protein nudC	non-lyso	non-LRRK2	non-MockEnriched	WCL-noChange	20.3857	20.5823	20.2989	20.1079	20.0691	20.4972	20.4972	20.714	20.1457	20.417	20.6364	20.5261
0.139546	0.17173	O35691	O35691	PININ_MOUSE	Pnn	Pinin	non-lyso	non-LRRK2	non-MockEnriched	WCL-noChange	21.4825	21.0359	22.2506	20.2877	20.5165	22.1856	20.1946	21.7307	19.9742	21.5685	21.4375	21.823
0.0657855	-0.0171331	O35704	O35704	SPTC1_MOUSE	Sptlc1	Serine palmitoyltransferase 1	non-lyso	non-LRRK2	non-MockEnriched	WCL-noChange	20.7223	20.68	20.5638	20.3752	20.343	20.5823	20.6364	20.7955	20.3538	20.4476	20.6886	20.4476
0.135093	0.0616589	O35710	O35710	NOCT_MOUSE	Noct	Nocturnin	non-lyso	non-LRRK2	non-MockEnriched	WCL-noChange	18.8775	19.7156	18.8601	19.1374	19.2476	18.7801	18.8143	18.8332	18.8561	19.4315	19.2055	19.1078
0.152243	0.199149	O35737	O35737	HNRH1_MOUSE	Hnrnph1	Heterogeneous nuclear ribonucleoprotein H	non-lyso	non-LRRK2	non-MockEnriched	WCL-noChange	23.7895	23.5285	24.5638	22.4751	22.7492	24.391	22.5141	24.1565	21.9916	23.5638	23.9043	24.1719
0.250465	0.319308	O35841	O35841	API5_MOUSE	Api5	Apoptosis inhibitor 5	non-lyso	non-LRRK2	non-MockEnriched	WCL-noChange	21.0292	20.654	22.0054	19.8054	20.1704	22.0625	19.646	21.4775	19.3587	20.8191	21.1886	21.3211
0.209497	0.0840139	O35855	O35855	BCAT2_MOUSE	Bcat2	Branched-chain-amino-acid aminotransferase, mitochondrial	non-lyso	non-LRRK2	non-MockEnriched	WCL-noChange	23.0592	22.58	22.9024	23.3239	23.3778	22.6141	22.6387	22.6907	22.9171	22.8595	23.1269	23.1206
0.348755	0.100061	O35857	O35857	TIM44_MOUSE	Timm44	Mitochondrial import inner membrane translocase subunit TIM44	non-lyso	non-LRRK2	non-MockEnriched	WCL-noChange	22.0983	22.1946	21.9985	22.391	22.4874	21.9134	21.8987	21.8113	22.1642	22.0325	22.1642	22.4118
0.55379	-0.204173	O35864	O35864	CSN5_MOUSE	Cops5	COP9 signalosome complex subunit 5	non-lyso	non-LRRK2	non-MockEnriched	WCL-noChange	19.9279	19.639	19.785	19.5211	18.9514	19.9742	19.8071	20.0951	19.661	20.0292	19.9251	19.5063
2.63894	-0.267746	O35874	O35874	SATT_MOUSE	Slc1a4	Neutral amino acid transporter A	non-lyso	non-LRRK2	non-MockEnriched	WCL-noChange	20.7796	20.714	20.5356	20.5261	20.5261	20.4972	20.8346	20.9024	20.7056	20.8576	21.0426	20.8423
0.144473	-0.0554899	O35887	O35887	CALU_MOUSE	Calu	Calumenin	non-lyso	non-LRRK2	non-MockEnriched	WCL-noChange	24.391	24.6375	24.2021	24.1565	24.3778	24.1095	24.5045	24.7945	24.141	24.0359	24.5983	24.1332
0.0777252	0.0761375	O35900	O35900	LSM2_MOUSE	Lsm2	U6 snRNA-associated Sm-like protein LSm2	non-lyso	non-LRRK2	non-MockEnriched	WCL-noChange	20.5261	20.3211	21.0625	19.602	19.5297	20.7955	19.4165	20.654	19.4573	20.6186	20.5451	20.6886
0.0184433	-0.00738589	O35954	O35954	PITM1_MOUSE	Pitpnm1	Membrane-associated phosphatidylinositol transfer protein 1	non-lyso	non-LRRK2	non-MockEnriched	WCL-noChange	19.4085	19.0745	19.3115	18.9499	18.8216	19.3298	18.9906	19.4444	18.9345	19.0741	19.4834	19.0132
0.645629	-0.177583	O35963	O35963	RB33B_MOUSE	Rab33b	Ras-related protein Rab-33B	non-lyso	non-LRRK2	MockEnriched	WCL-noChange	27.2714	27.189	26.5754	26.8741	26.8264	26.9428	27.3578	26.9977	27.189	27.2535	27.2077	26.7389
0.194063	-0.0796537	O35972	O35972	RM23_MOUSE	Mrpl23	39S ribosomal protein L23, mitochondrial	non-lyso	non-LRRK2	non-MockEnriched	WCL-noChange	21.1946	21.5731	21.2243	21.6051	21.8876	21.2066	21.343	21.1581	21.6886	21.3857	21.6409	21.953
2.14201	-0.399097	O35988	O35988	SDC4_MOUSE	Sdc4	Syndecan-4	non-lyso	non-LRRK2	MockEnriched	WCL-noChange	21.5638	21.5451	21.1765	21.3805	21.2477	21.343	22.0789	21.6497	21.8913	21.714	21.9316	21.3857
0.0270943	0.0119893	O54692	O54692	ZW10_MOUSE	Zw10	Centromere/kinetochore protein zw10 homolog	non-lyso	non-LRRK2	non-MockEnriched	WCL-noChange	20.2185	20.4067	20.0821	19.6497	19.6781	20.1206	19.9601	20.3752	19.8408	19.8805	20.2066	19.8205
0.822777	0.11856	O54724	O54724	CAVN1_MOUSE	Cavin1	Caveolae-associated protein 1	non-lyso	non-LRRK2	non-MockEnriched	WCL-noChange	25.0772	25.1449	25.3943	25.1871	25.228	25.3031	24.9977	25.2714	24.8858	25.1135	25.1015	25.2535
0.264064	0.0796248	O54734	O54734	OST48_MOUSE	Ddost	Dolichyl-diphosphooligosaccharide--protein glycosyltransferase 48 kDa subunit	non-lyso	non-LRRK2	non-MockEnriched	WCL-noChange	24.5225	24.4488	24.4551	24.002	24.141	24.0935	24.1795	24.4105	23.9672	23.9134	24.3975	24.317
0.589405	-0.202176	O54774	O54774	AP3D1_MOUSE	Ap3d1	AP-3 complex subunit delta-1	Lyso	non-LRRK2	MockEnriched	WCL-noChange	20.7471	20.5731	20.1457	20.0426	19.8875	20.4273	20.6714	20.5451	20.2302	20.6276	20.7796	20.1825
2.83681	-0.682968	O54775	O54775	CCN4_MOUSE	Ccn4	CCN family member 4	non-lyso	non-LRRK2	MockEnriched	WCL-noChange	21.2066	21.0156	20.3645	20.8576	20.7553	20.7955	21.7098	21.0493	21.7307	21.6497	21.3805	21.5731
0.494592	-0.160803	O54781	O54781	SRPK2_MOUSE	Srpk2	SRSF protein kinase 2	non-lyso	non-LRRK2	non-MockEnriched	WCL-noChange	18.8162	18.3375	18.764	18.1777	18.3237	18.9321	18.7056	18.8246	18.4174	18.6408	19.0392	18.6885
1.4162	-0.560237	O54782	O54782	MA2B2_MOUSE	Man2b2	Epididymis-specific alpha-mannosidase	Lyso	non-LRRK2	MockEnriched	WCL-noChange	24.6595	24.0526	23.4551	24.2679	24.0935	23.3101	24.9628	24.3307	24.604	24.4614	24.654	24.1871
0.528761	0.202534	O54784	O54784	DAPK3_MOUSE	Dapk3	Death-associated protein kinase 3	non-lyso	non-LRRK2	non-MockEnriched	WCL-noChange	20.8423	20.8651	20.8269	20.8113	21.1143	20.8423	20.3321	20.265	20.3538	20.9951	20.8034	21.3376
0.0518563	-0.062603	O54790	O54790	MAFG_MOUSE	Mafg	Transcription factor MafG	non-lyso	non-LRRK2	non-MockEnriched	WCL-noChange	18.7619	18.3804	19.4389	17.7381	17.6176	19.7381	17.9975	19.1984	17.8626	18.9214	18.83	19.2407
0.0162282	0.0175257	O54791	O54791	MAFF_MOUSE	Maff	Transcription factor MafF	non-lyso	non-LRRK2	non-MockEnriched	WCL-noChange	19.5383	19.1071	19.8779	18.5497	18.5272	19.9742	18.4168	19.6344	18.4005	19.5879	19.6928	19.737
0.0926734	0.0937653	O54825	O54825	BYST_MOUSE	Bysl	Bystin	non-lyso	non-LRRK2	non-MockEnriched	WCL-noChange	20.5451	20.2419	21.0951	19.7926	19.7815	21.3699	19.6861	20.7796	19.4565	20.8346	20.5823	20.9243
0.0719701	-0.0348422	O54833	O54833	CSK22_MOUSE	Csnk2a2	Casein kinase II subunit alpha'	non-lyso	non-LRRK2	non-MockEnriched	WCL-noChange	20.1206	20.1079	20.1946	19.5872	19.5594	20.0951	19.6293	20.2419	19.5205	20.0821	20.2419	20.1581
0.0560105	0.0730527	O54864	O54864	SUV91_MOUSE	Suv39h1	Histone-lysine N-methyltransferase SUV39H1	non-lyso	non-LRRK2	non-MockEnriched	WCL-noChange	18.7061	18.5228	19.3044	17.5838	17.882	19.3171	17.2447	19.0162	17.4266	19.0546	18.8994	19.2365
1.20184	-0.23777	O54890	O54890	ITB3_MOUSE	Itgb3	Integrin beta-3	non-lyso	non-LRRK2	MockEnriched	WCL-noChange	19.1581	19.358	18.8035	18.9077	18.7903	18.6921	19.3097	19.0812	19.2441	19.1029	19.3118	19.0866
0.371808	0.088762	O54916	O54916	REPS1_MOUSE	Reps1	RalBP1-associated Eps domain-containing protein 1	non-lyso	non-LRRK2	non-MockEnriched	WCL-noChange	18.7094	18.6892	18.9028	18.6868	18.7201	18.6537	18.4673	19.0287	18.3019	18.6588	18.6562	18.7165
0.378927	0.140155	O54931	O54931	AKAP2_MOUSE	Akap2	A-kinase anchor protein 2	non-lyso	non-LRRK2	non-MockEnriched	WCL-noChange	19.8511	19.8047	20.4576	19.8726	20.1079	19.9742	19.6125	20.2302	19.3748	19.8745	20.002	20.1332
0.751262	-0.295177	O54940	O54940	BNIP2_MOUSE	Bnip2	BCL2/adenovirus E1B 19 kDa protein-interacting protein 2	non-lyso	non-LRRK2	MockEnriched	WCL-noChange	17.6132	16.808	17.1775	17.4876	17.0519	17.2133	17.1063	17.5047	17.3879	17.6236	18.2548	17.2453
0.149592	0.180756	O54941	O54941	SMCE1_MOUSE	Smarce1	SWI/SNF-related matrix-associated actin-dependent regulator of chromatin subfamily E member 1	non-lyso	non-LRRK2	non-MockEnriched	WCL-noChange	19.9459	19.6509	20.8576	18.7235	19.1689	21.002	19.086	20.417	18.6257	19.8033	20.0559	20.2764
0.928994	-0.387442	O54946	Q9QYI8;O54946	DNJB6_MOUSE	Dnajb6	DnaJ homolog subfamily B member 6	non-lyso	non-LRRK2	non-MockEnriched	WCL-noChange	22.5117	22.8595	21.5545	22.5522	22.0821	21.7013	22.7756	22.58	22.6453	22.417	22.8442	22.3239
0.655682	-0.177087	O54950	O54950	AAKG1_MOUSE	Prkag1	5'-AMP-activated protein kinase subunit gamma-1	non-lyso	non-LRRK2	non-MockEnriched	WCL-noChange	19.4019	19.3198	19.4011	19.2651	18.8063	19.3847	19.2049	19.5384	19.1071	19.6483	19.7005	19.4423
0.512404	0.493644	O54962	O54962	BAF_MOUSE	Banf1	Barrier-to-autointegration factor	non-lyso	non-LRRK2	non-MockEnriched	WCL-noChange	18.844	20.2185	19.607	18.0625	18.0574	19.6456	17.7853	18.9496	17.6858	18.744	19.0245	19.2838
1.41631	-0.523184	O54965	O54965	RNF13_MOUSE	Rnf13	E3 ubiquitin-protein ligase RNF13	Lyso	non-LRRK2	MockEnriched	WCL-noChange	23.6649	23.0691	22.6096	23.2506	22.8895	22.3211	23.7695	23.3778	23.3778	23.6096	23.7077	23.1015
1.05342	-0.211519	O54967	O54967	ACK1_MOUSE	Tnk2	Activated CDC42 kinase 1	non-lyso	non-LRRK2	non-MockEnriched	WCL-noChange	18.9822	18.6316	18.5511	18.7504	18.4869	18.4513	18.9037	18.9261	18.6135	19.0395	19.0176	18.6221
0.550706	-0.130343	O54984	O54984	GET3_MOUSE	Get3	ATPase GET3	non-lyso	non-LRRK2	non-MockEnriched	WCL-noChange	20.9672	21.2066	20.9459	20.8113	20.714	21.0426	21.1015	21.343	20.6971	21.1765	21.1704	20.9812
0.0142176	0.00693162	O54988	O54988	SLK_MOUSE	Slk	STE20-like serine/threonine-protein kinase	non-lyso	non-LRRK2	non-MockEnriched	WCL-noChange	19.3431	19.9459	19.2255	19.0112	18.9796	19.3508	19.3843	19.2952	19.0477	19.4066	19.6076	19.073
0.224487	0.191343	O54998	O54998	FKBP7_MOUSE	Fkbp7	Peptidyl-prolyl cis-trans isomerase FKBP7	non-lyso	non-LRRK2	non-MockEnriched	WCL-noChange	19.0276	18.6891	19.6051	18.9175	19.0361	18.7088	19.053	19.9316	17.8842	17.9003	19.1132	18.9539
0.917028	-0.281003	O55013	O55013	TPPC3_MOUSE	Trappc3	Trafficking protein particle complex subunit 3	non-lyso	non-LRRK2	non-MockEnriched	WCL-noChange	18.8658	19.2361	18.7629	18.8067	18.4272	18.981	19.296	19.2273	18.9257	19.3727	19.3481	18.5959
0.605696	-0.22858	O55022	O55022	PGRC1_MOUSE	Pgrmc1	Membrane-associated progesterone receptor component 1	non-lyso	non-LRRK2	non-MockEnriched	WCL-noChange	22.9388	22.8839	23.178	22.5568	22.3672	23.3778	23.1871	23.5404	22.8651	23.0509	23.1901	22.8404
1.06113	-0.260403	O55023	O55023	IMPA1_MOUSE	Impa1	Inositol monophosphatase 1	non-lyso	non-LRRK2	MockEnriched	WCL-noChange	20.1704	20.3211	19.7425	19.8593	19.767	19.4998	20.3752	20.2419	20.1332	20.0951	20.1457	19.9316
0.289345	0.0849247	O55028	O55028	BCKD_MOUSE	Bckdk	[3-methyl-2-oxobutanoate dehydrogenase [lipoamide]] kinase, mitochondrial	non-lyso	non-LRRK2	non-MockEnriched	WCL-noChange	21.2764	21.4825	21.2361	21.5498	21.7265	21.0951	21.1825	21.0821	21.4015	21.1457	21.4626	21.5823
0.0932166	0.0272649	O55029	O55029	COPB2_MOUSE	Copb2	Coatomer subunit beta'	non-lyso	non-LRRK2	MockEnriched	WCL-noChange	21.8764	22.0691	21.6886	21.5685	21.5777	21.9637	21.8839	21.8876	21.68	21.7836	21.8727	21.4726
0.00270228	-0.00132752	O55033	O55033	NCK2_MOUSE	Nck2	Cytoplasmic protein NCK2	non-lyso	non-LRRK2	non-MockEnriched	WCL-noChange	19.0971	18.6034	18.9042	19.2379	18.5449	18.4864	18.5367	19.0658	18.4637	18.7957	19.0105	19.0095
1.34131	-0.367677	O55091	O55091	IMPCT_MOUSE	Impact	Protein IMPACT	non-lyso	non-LRRK2	non-MockEnriched	WCL-noChange	16.9603	17.1954	17.4555	16.9712	16.4997	17.2052	17.1747	17.573	17.4735	17.5163	17.6539	17.1018
0.141521	-0.0812267	O55098	O55098	STK10_MOUSE	Stk10	Serine/threonine-protein kinase 10	non-lyso	non-LRRK2	non-MockEnriched	WCL-noChange	18.1888	19.03	18.1477	18.1603	17.5621	18.0978	18.1801	18.4615	18.056	18.3162	18.6952	17.965
1.85453	-0.55289	O55101	O55101	SNG2_MOUSE	Syngr2	Synaptogyrin-2	non-lyso	non-LRRK2	MockEnriched	WCL-noChange	23.6209	23.7182	23.1395	23.2535	23.2036	23.1472	24.2463	23.4298	24.019	24.0935	24.1946	23.417
0.0180582	0.0079778	O55106	O55106	STRN_MOUSE	Strn	Striatin	non-lyso	non-LRRK2	non-MockEnriched	WCL-noChange	19.7182	19.9019	19.7344	19.2077	19.1605	19.6111	19.5596	19.8862	19.2346	19.412	19.6278	19.5658
0.345977	0.117557	O55125	O55125	NIPS1_MOUSE	Nipsnap1	Protein NipSnap homolog 1	non-lyso	non-LRRK2	non-MockEnriched	WCL-noChange	21.5165	21.3045	21.4221	21.9637	21.953	21.1581	21.2361	21.3376	21.4923	21.3592	21.5915	21.5961
0.176807	0.0566657	O55126	O55126	NIPS2_MOUSE	Nipsnap2	Protein NipSnap homolog 2	non-lyso	non-LRRK2	non-MockEnriched	WCL-noChange	21.4576	21.6051	21.4726	21.7836	21.8802	21.1704	21.4221	21.2535	21.6186	21.3752	21.6714	21.6886
0.207638	-0.18021	O55128	O55128	SAP18_MOUSE	Sap18	Histone deacetylase complex subunit SAP18	non-lyso	non-LRRK2	non-MockEnriched	WCL-noChange	23.4551	22.68	23.9584	22.5141	22.8538	24.0275	22.8557	23.6757	22.6119	23.6757	23.7492	24.002
0.055886	-0.0173388	O55131	O55131	SEPT7_MOUSE	Septin7	Septin-7	non-lyso	non-LRRK2	non-MockEnriched	WCL-noChange	21.7915	21.8346	21.7389	21.632	21.5545	21.6757	21.7796	22.0526	21.2877	21.8346	21.7098	21.6671
1.47689	-0.464177	O55135	O55135	IF6_MOUSE	Eif6	Eukaryotic translation initiation factor 6	non-lyso	non-LRRK2	non-MockEnriched	WCL-noChange	25.3745	25.7155	24.6431	24.9043	24.6757	24.8336	25.5869	25.6918	25.3778	25.5783	25.48	25.217
0.0344767	0.0158733	O55142	O55142	RL35A_MOUSE	Rpl35a	60S ribosomal protein L35a	non-lyso	non-LRRK2	non-MockEnriched	WCL-noChange	24.3239	24.7543	24.2096	24.1871	24.141	24.5463	24.4738	24.5522	23.8764	24.7492	24.2821	24.1332
0.298638	0.0871105	O55143	O55143	AT2A2_MOUSE	Atp2a2	Sarcoplasmic/endoplasmic reticulum calcium ATPase 2	non-lyso	non-LRRK2	non-MockEnriched	WCL-noChange	23.6096	23.6865	23.4551	23.1222	23.0983	23.3239	23.217	23.5638	23.0983	23.1441	23.4676	23.2821
1.19766	-0.343836	O55186	O55186	CD59A_MOUSE	Cd59a	CD59A glycoprotein	non-lyso	non-LRRK2	MockEnriched	WCL-noChange	20.0559	20.1581	19.3881	19.5923	19.726	19.4743	20.3962	19.9459	20.0292	20.002	20.3538	19.7307
0.172006	0.18687	O55201	O55201	SPT5H_MOUSE	Supt5h	Transcription elongation factor SPT5	non-lyso	non-LRRK2	non-MockEnriched	WCL-noChange	20.3645	20.0559	20.8113	19.142	19.1	20.8113	19.2104	20.6628	18.7719	20.1946	20.0821	20.2419
0.229718	-0.0835142	O55222	O55222	ILK_MOUSE	Ilk	Integrin-linked protein kinase	non-lyso	non-LRRK2	non-MockEnriched	WCL-noChange	21.1457	20.654	21.1457	20.9316	20.7796	21.4273	21.0224	21.3156	20.895	21.2185	21.3538	20.7796
0.55022	-0.185471	O55234	O55234	PSB5_MOUSE	Psmb5	Proteasome subunit beta type-5	non-lyso	non-LRRK2	non-MockEnriched	WCL-noChange	20.9171	21.1143	20.7223	20.5261	20.3211	20.5069	20.9388	21.265	20.5356	20.9601	20.9388	20.5823
1.28624	-0.267925	O55236	O55236	MCE1_MOUSE	Rngtt	mRNA-capping enzyme	non-lyso	non-LRRK2	non-MockEnriched	WCL-noChange	19.7283	20.1206	19.9459	20.1704	19.823	19.9459	20.1332	20.1704	20.2877	19.9882	20.68	20.0821
0.0820287	0.0360381	O55242	O55242	SGMR1_MOUSE	Sigmar1	Sigma non-opioid intracellular receptor 1	non-lyso	non-LRRK2	non-MockEnriched	WCL-noChange	22.0156	22.1916	21.8839	21.4726	21.3101	21.85	21.5261	22.0156	21.4626	21.8689	21.8073	21.8269
0.471494	-0.186326	O70126	O70126	AURKB_MOUSE	Aurkb	Aurora kinase B	non-lyso	non-LRRK2	non-MockEnriched	WCL-noChange	20.5069	20.343	20.5915	20.0156	19.8438	20.6628	20.1825	20.5545	20.0821	20.8034	20.7876	20.6714
0.155935	0.204337	O70133	O70133	DHX9_MOUSE	Dhx9	ATP-dependent RNA helicase A	non-lyso	non-LRRK2	non-MockEnriched	WCL-noChange	23.7594	23.3778	24.4362	22.3211	22.7013	24.4551	22.3936	23.9847	21.9672	23.7895	23.654	24.0359
0.0552609	0.022315	O70152	O70152	DPM1_MOUSE	Dpm1	Dolichol-phosphate mannosyltransferase subunit 1	non-lyso	non-LRRK2	non-MockEnriched	WCL-noChange	21.8423	21.9316	21.9207	21.3321	21.4221	21.7955	21.6497	21.9847	21.4375	21.3857	21.8614	21.7915
0.0624325	-0.0253372	O70194	O70194	EIF3D_MOUSE	Eif3d	Eukaryotic translation initiation factor 3 subunit D	non-lyso	non-LRRK2	non-MockEnriched	WCL-noChange	22.2506	22.0886	22.1111	21.7876	21.8152	21.9882	21.8269	22.3184	21.5498	22.0493	22.3831	22.0658
0.0838905	0.042112	O70251	O70251	EF1B_MOUSE	Eef1b	Elongation factor 1-beta	non-lyso	non-LRRK2	non-MockEnriched	WCL-noChange	22.6364	23.1031	22.7553	22.3484	22.417	22.3156	22.3156	23.1079	22.1734	22.5117	22.7695	22.4451
0.101058	-0.0380297	O70252	O70252	HMOX2_MOUSE	Hmox2	Heme oxygenase 2	non-lyso	non-LRRK2	non-MockEnriched	WCL-noChange	22.0691	21.7182	21.8423	21.5309	21.4118	21.6971	21.6671	22.1238	21.4576	21.5731	21.9916	21.6843
2.19464	0.246253	O70258	O70258	SGCE_MOUSE	Sgce	Epsilon-sarcoglycan	non-lyso	non-LRRK2	non-MockEnriched	WCL-noChange	19.7763	20.0292	20.1946	20.0426	20.0951	19.9459	19.9301	19.7753	19.6529	19.6813	19.8345	19.732
1.32654	-0.31547	O70274	O70274	TP4A2_MOUSE	Ptp4a2	Protein tyrosine phosphatase type IVA 2	non-lyso	non-LRRK2	MockEnriched	WCL-noChange	18.5797	17.8836	18.0384	18.1923	18.0503	17.6373	18.4589	18.3614	18.1943	18.4711	18.5277	18.2612
0.0781028	-0.0800794	O70279	O70279	ESS2_MOUSE	Ess2	Splicing factor ESS-2 homolog	non-lyso	non-LRRK2	non-MockEnriched	WCL-noChange	18.5054	18.2935	19.1851	17.6042	17.9013	19.4096	18.1888	19.0147	17.5424	18.7722	19.056	18.8055
0.546031	0.193971	O70281	O70281	TPST1_MOUSE	Tpst1	Protein-tyrosine sulfotransferase 1	non-lyso	non-LRRK2	MockEnriched	WCL-noChange	21.2302	21.68	20.8423	21.1395	21.1765	21.2821	21.4273	20.8651	21.2989	21.1332	20.9171	20.5451
1.02594	-0.20935	O70293	O70293	GRK6_MOUSE	Grk6	G protein-coupled receptor kinase 6	non-lyso	non-LRRK2	non-MockEnriched	WCL-noChange	19.0939	19.0637	18.7946	18.9156	18.7618	18.7631	19.1237	19.18	18.7883	19.3468	19.3356	18.8745
0.438978	0.184993	O70305	O70305	ATX2_MOUSE	Atxn2	Ataxin-2	non-lyso	non-LRRK2	non-MockEnriched	WCL-noChange	19.6682	19.8623	19.8941	19.2442	19.4331	19.7817	19.0208	19.7325	18.8798	19.6661	19.7181	19.7564
0.167067	-0.0455224	O70306	O70306	TBX15_MOUSE	Tbx15	T-box transcription factor TBX15	non-lyso	non-LRRK2	non-MockEnriched	WCL-noChange	19.1476	19.2295	19.4036	19.0025	18.9278	19.3751	19.3984	19.3099	19.032	19.2631	19.3767	18.9791
0.871383	-0.12753	O70309	O70309	ITB5_MOUSE	Itgb5	Integrin beta-5	non-lyso	non-LRRK2	non-MockEnriched	WCL-noChange	22.8385	22.6364	22.743	22.7077	22.7512	22.5915	23.0139	22.7995	22.7955	22.7098	23.074	22.6409
0.47214	-0.251531	O70310	O70311;O70310	NMT1_MOUSE	Nmt1	Glycylpeptide N-tetradecanoyltransferase 1	non-lyso	non-LRRK2	non-MockEnriched	WCL-noChange	20.9171	20.7553	20.4972	20.6628	20.2535	20.9388	20.7796	21.0951	20.7955	21.9388	20.4874	20.4375
0.499774	-0.297768	O70311	O70311	NMT2_MOUSE	Nmt2	Glycylpeptide N-tetradecanoyltransferase 2	non-lyso	non-LRRK2	non-MockEnriched	WCL-noChange	18.8624	19.0625	18.4281	18.9732	18.4882	19.3633	19.2764	19.0174	19.1621	20.2419	18.6395	18.627
0.160616	-0.0385644	O70318	O70318	E41L2_MOUSE	Epb41l2	Band 4.1-like protein 2	non-lyso	non-LRRK2	non-MockEnriched	WCL-noChange	22.4972	22.5961	22.6186	22.2905	22.48	22.5731	22.6387	22.8014	22.2332	22.4221	22.6253	22.5662
0.186307	-0.0516659	O70325	O70325	GPX4_MOUSE	Gpx4	Phospholipid hydroperoxide glutathione peroxidase	non-lyso	non-LRRK2	non-MockEnriched	WCL-noChange	20.3538	20.3538	20.4067	20.5451	20.5069	20.2302	20.3101	20.4676	20.2066	20.2764	20.8727	20.5731
0.812331	-0.164225	O70333	O70333	CRIPT_MOUSE	Cript	Cysteine-rich PDZ-binding protein	non-lyso	non-LRRK2	non-MockEnriched	WCL-noChange	19.7348	19.8016	19.3447	19.6502	19.4078	19.6656	19.8948	19.6201	19.6721	19.7026	20.0821	19.6184
0.697732	-0.363033	O70362	O70362	PHLD_MOUSE	Gpld1	Phosphatidylinositol-glycan-specific phospholipase D	Lyso	non-LRRK2	non-MockEnriched	WCL-noChange	17.2448	17.5483	16.3763	17.0087	16.6782	17.2977	17.3952	17.0747	17.4465	18.1054	17.6257	16.6845
0.0725122	-0.0209923	O70378	O70378	EMC8_MOUSE	Emc8	ER membrane protein complex subunit 8	non-lyso	non-LRRK2	non-MockEnriched	WCL-noChange	21.2535	21.4375	21.2066	21.0359	21.1642	21.4576	21.3805	21.4972	21.1332	20.953	21.3962	21.3211
0.050337	-0.0415522	O70400	O70400	PDLI1_MOUSE	Pdlim1	PDZ and LIM domain protein 1	non-lyso	non-LRRK2	non-MockEnriched	WCL-noChange	20.9459	20.5731	21.0886	20.3645	20.5356	20.6714	20.4273	21.6453	19.6527	20.714	20.9601	21.0292
1.53221	-0.504038	O70401	O70401	TSN6_MOUSE	Tspan6	Tetraspanin-6	non-lyso	non-LRRK2	MockEnriched	WCL-noChange	23.8093	23.1395	22.7655	23.3239	23.0658	22.5708	23.7286	23.3511	23.7077	23.5285	23.9406	23.4425
1.90837	-0.626767	O70404	O70404	VAMP8_MOUSE	Vamp8	Vesicle-associated membrane protein 8	Lyso	non-LRRK2	MockEnriched	WCL-noChange	24.976	24.7543	24.0935	24.6918	24.317	23.9406	25.4831	24.7796	25.1253	25.1174	25.3101	24.7182
1.28865	-0.501909	O70421	O70421	FZD1_MOUSE	Fzd1	Frizzled-1	non-lyso	non-LRRK2	MockEnriched	WCL-noChange	17.0313	17.1382	17.6234	17.6512	17.7655	16.6069	18.3337	17.3857	17.6252	17.7925	17.97	17.7208
0.058149	-0.0254113	O70422	O70422	TF2H4_MOUSE	Gtf2h4	General transcription factor IIH subunit 4	non-lyso	non-LRRK2	non-MockEnriched	WCL-noChange	19.6189	19.5664	19.9601	19.4693	19.219	19.9132	19.1981	19.8173	19.4673	19.9011	19.7668	19.7486
0.771584	-0.172415	O70433	O70433	FHL2_MOUSE	Fhl2	Four and a half LIM domains protein 2	non-lyso	non-LRRK2	non-MockEnriched	WCL-noChange	21.743	21.7098	21.5915	21.6364	21.6096	21.7553	22.0951	21.9388	21.5777	21.5731	22.2155	21.68
0.292169	-0.13638	O70435	O70435	PSA3_MOUSE	Psma3	Proteasome subunit alpha type-3	non-lyso	non-LRRK2	non-MockEnriched	WCL-noChange	21.6628	21.953	21.4972	21.1704	20.8651	21.002	21.4676	21.7995	21.2006	21.6584	21.654	21.1886
1.01531	-0.338301	O70439	O70439	STX7_MOUSE	Stx7	Syntaxin-7	Lyso	non-LRRK2	MockEnriched	WCL-noChange	24.3844	24.1642	23.5638	23.9933	23.7995	23.4425	24.5045	23.848	24.2821	24.1719	24.5522	24.019
1.99704	-0.255439	O70458	O70458	OSMR_MOUSE	Osmr	Oncostatin-M-specific receptor subunit beta	non-lyso	non-LRRK2	MockEnriched	WCL-noChange	20.2302	19.9601	19.9742	19.9282	19.9601	20.0156	20.4576	20.343	20.2419	20.1332	20.3962	20.0292
0.358206	0.124082	O70472	O70472	TM131_MOUSE	Tmem131	Transmembrane protein 131	non-lyso	non-LRRK2	non-MockEnriched	WCL-noChange	19.8049	19.877	19.4987	19.1686	19.2585	19.325	19.287	19.6884	19.1102	19.1095	19.4868	19.5064
0.146163	-0.0452976	O70475	O70475	UGDH_MOUSE	Ugdh	UDP-glucose 6-dehydrogenase	non-lyso	non-LRRK2	non-MockEnriched	WCL-noChange	19.5589	19.84	19.4159	19.2936	19.2492	19.2892	19.6071	19.7526	19.2421	19.5318	19.475	19.31
1.14983	-0.228749	O70479	O70479	BACD2_MOUSE	Tnfaip1	BTB/POZ domain-containing adapter for CUL3-mediated RhoA degradation protein 2	non-lyso	non-LRRK2	MockEnriched	WCL-noChange	18.0337	18.2664	17.858	17.8172	18.1951	17.6432	18.2483	18.1585	18.1883	17.9729	18.4076	18.2105
0.554461	-0.195202	O70480	O70480	VAMP4_MOUSE	Vamp4	Vesicle-associated membrane protein 4	non-lyso	non-LRRK2	MockEnriched	WCL-noChange	22.4947	22.0756	21.7756	22.002	21.8385	21.417	22.2273	22.0951	21.9423	22.1946	22.4576	21.8576
2.48622	-0.47543	O70481	O70481	UBR1_MOUSE	Ubr1	E3 ubiquitin-protein ligase UBR1	non-lyso	non-LRRK2	non-MockEnriched	WCL-noChange	17.5063	17.5278	17.8099	17.1931	17.6104	17.4816	17.8672	18.1836	17.6506	18.2029	18.1827	17.8948
1.04866	-0.278647	O70492	O70492	SNX3_MOUSE	Snx3	Sorting nexin-3	non-lyso	non-LRRK2	MockEnriched	WCL-noChange	21.5069	21.6276	21.1206	21.1332	21.1015	21.5961	21.8802	21.68	21.6276	21.2535	21.9098	21.4067
0.924577	-0.243819	O70493	O70493	SNX12_MOUSE	Snx12	Sorting nexin-12	non-lyso	non-LRRK2	MockEnriched	WCL-noChange	19.6248	19.6531	19.6332	19.2943	19.206	19.8114	19.9882	19.8758	19.5953	19.3788	20.0821	19.7655
0.0738295	-0.0479199	O70494	O70494	SP3_MOUSE	Sp3	Transcription factor Sp3	non-lyso	non-LRRK2	non-MockEnriched	WCL-noChange	18.527	18.761	18.9475	17.8325	17.7796	18.835	18.46	18.5557	17.9793	18.6385	18.6925	18.6441
1.38717	-0.407617	O70496	O70496	CLCN7_MOUSE	Clcn7	H(+)/Cl(-) exchange transporter 7	Lyso	non-LRRK2	MockEnriched	WCL-noChange	23.5983	23.4041	22.743	23.2821	23.1127	22.7935	23.9043	23.3101	23.632	23.5522	23.7492	23.2317
0.042193	0.0165297	O70503	O70503	DHB12_MOUSE	Hsd17b12	Very-long-chain 3-oxoacyl-CoA reductase	non-lyso	non-LRRK2	non-MockEnriched	WCL-noChange	24.4984	24.0359	24.1015	23.8385	23.7995	23.976	23.9316	24.3645	23.6865	23.9847	24.1642	24.019
0.234883	-0.0849994	O70551	O70551	SRPK1_MOUSE	Srpk1	SRSF protein kinase 1	non-lyso	non-LRRK2	non-MockEnriched	WCL-noChange	19.9039	20.002	19.6806	19.4966	19.2412	19.7998	19.6443	19.904	19.4495	19.9601	20.0559	19.6202
0.178874	-0.0676575	O70566	O70566	DIAP2_MOUSE	Diaph2	Protein diaphanous homolog 2	non-lyso	non-LRRK2	non-MockEnriched	WCL-noChange	19.0304	19.2561	18.9719	18.6659	18.7222	19.256	18.87	19.0912	18.6939	19.1388	19.4851	19.0296
0.00393534	0.00137583	O70572	O70572	NSMA_MOUSE	Smpd2	Sphingomyelin phosphodiesterase 2	non-lyso	non-LRRK2	non-MockEnriched	WCL-noChange	19.7255	19.7974	19.8683	19.3159	19.435	19.8317	19.6821	19.9308	19.4286	19.5686	19.781	19.5746
0.735111	-0.172441	O70579	O70579	PM34_MOUSE	Slc25a17	Peroxisomal membrane protein PMP34	non-lyso	non-LRRK2	non-MockEnriched	WCL-noChange	20.4273	20.3101	20.0559	19.7932	19.8674	20.2185	20.2989	20.4476	20.3857	20.1704	20.3752	20.0292
1.076	-0.216868	O70583	O70583	TRI18_MOUSE	Mid1	E3 ubiquitin-protein ligase Midline-1	non-lyso	non-LRRK2	non-MockEnriched	WCL-noChange	22.5117	22.6779	22.3211	22.5475	22.2933	22.5823	22.7955	22.5777	22.5869	22.5662	23.1426	22.5662
1.49027	0.345448	O70585	O70585	DTNB_MOUSE	Dtnb	Dystrobrevin beta	non-lyso	non-LRRK2	non-MockEnriched	WCL-noChange	18.4887	18.6695	18.7591	18.3279	18.2503	18.1944	17.8658	18.3444	17.8373	18.1721	17.9678	18.4298
0.302201	-0.0482998	O70589	O70589	CSKP_MOUSE	Cask	Peripheral plasma membrane protein CASK	non-lyso	non-LRRK2	non-MockEnriched	WCL-noChange	23.1795	23.0071	23.1901	23.002	23.0772	23.0592	23.2679	23.2821	22.8727	23.1301	23.1316	23.1206
1.01276	-0.397881	O70591	O70591	PFD2_MOUSE	Pfdn2	Prefoldin subunit 2	non-lyso	non-LRRK2	non-MockEnriched	WCL-noChange	18.3285	18.1896	18.0232	17.9357	17.5471	18.5036	18.4594	19.0831	18.082	NaN	18.54	18.2645
0.271446	0.0788949	O88196	O88196	TTC3_MOUSE	Ttc3	E3 ubiquitin-protein ligase TTC3	non-lyso	non-LRRK2	non-MockEnriched	WCL-noChange	18.8388	18.7787	18.7556	18.5126	18.5916	18.3181	18.3771	18.6572	18.2091	18.5328	18.7433	18.8025
0.194061	-0.0602738	O88207	O88207	CO5A1_MOUSE	Col5a1	Collagen alpha-1(V) chain	non-lyso	non-LRRK2	non-MockEnriched	WCL-noChange	22.8595	22.9829	22.695	22.4849	22.58	22.5731	22.7182	23.1931	22.5165	22.5983	22.8288	22.6822
0.405132	-0.188153	O88273	O88273	GREM2_MOUSE	Grem2	Gremlin-2	non-lyso	non-LRRK2	MockEnriched	WCL-noChange	20.953	20.7955	20.1206	20.7389	20.3645	19.8037	20.714	20.5823	20.4476	20.7471	21.0821	20.3321
0.168063	0.266675	O88286	O88286	WIZ_MOUSE	Wiz	Protein Wiz	non-lyso	non-LRRK2	non-MockEnriched	WCL-noChange	19.3825	18.9041	20.3857	17.9069	18.2084	20.3962	17.6935	19.8315	17.373	19.378	19.4028	19.9051
0.259313	0.352322	O88291	O88291	ZN326_MOUSE	Znf326	DBIRD complex subunit ZNF326	non-lyso	non-LRRK2	non-MockEnriched	WCL-noChange	21.1015	21.002	21.8614	19.6556	20.0292	21.953	19.5109	21.502	19.0369	21.2243	21.002	21.2125
0.379356	0.186042	O88322	O88322	NID2_MOUSE	Nid2	Nidogen-2	non-lyso	non-LRRK2	non-MockEnriched	WCL-noChange	21.0292	20.8651	21.68	20.5356	20.7389	21.5261	20.9024	21.2302	20.3321	20.9171	20.9098	20.9672
0.83382	0.214539	O88327	O88327	CTNL1_MOUSE	Ctnnal1	Alpha-catulin	non-lyso	non-LRRK2	non-MockEnriched	WCL-noChange	18.6655	18.7037	18.9249	18.6708	18.4585	19.0349	18.1265	18.7322	18.4245	18.4068	18.6247	18.8564
1.62495	-0.324476	O88342	O88342	WDR1_MOUSE	Wdr1	WD repeat-containing protein 1	non-lyso	non-LRRK2	MockEnriched	WCL-noChange	22.5045	22.4196	22.1976	22.155	22.0691	21.9098	22.7161	22.6276	22.2764	22.5568	22.7265	22.2989
0.0533728	0.037936	O88351	O88351	IKKB_MOUSE	Ikbkb	Inhibitor of nuclear factor kappa-B kinase subunit beta	non-lyso	non-LRRK2	MockEnriched	WCL-noChange	16.9847	NaN	16.9591	16.7403	15.8591	16.8148	16.4559	16.6576	15.9937	16.7026	16.9619	17.0304
0.144461	0.190064	O88379	O88379	BAZ1A_MOUSE	Baz1a	Bromodomain adjacent to zinc finger domain protein 1A	non-lyso	non-LRRK2	non-MockEnriched	WCL-noChange	19.4254	19.1041	20.1206	18.0385	18.4873	20.1581	18.0209	19.6788	17.7353	19.5211	19.4375	19.8
1.22897	-0.360177	O88384	O88384	VTI1B_MOUSE	Vti1b	Vesicle transport through interaction with t-SNAREs homolog 1B	Lyso	non-LRRK2	MockEnriched	WCL-noChange	24.3778	24.4298	23.6649	24.0526	23.9672	23.867	24.7389	23.976	24.5696	24.3031	24.6649	24.2679
0.176547	-0.0615708	O88393	O88393	TGBR3_MOUSE	Tgfbr3	Transforming growth factor beta receptor type 3	non-lyso	non-LRRK2	non-MockEnriched	WCL-noChange	18.2271	18.345	18.579	18.243	18.3342	18.2284	18.7416	18.6198	18.5267	18.0828	18.4062	17.9489
0.113108	-0.0497936	O88396	O88396	GRPE2_MOUSE	Grpel2	GrpE protein homolog 2, mitochondrial	non-lyso	non-LRRK2	non-MockEnriched	WCL-noChange	18.935	18.985	18.7988	19.4098	19.5191	18.8314	18.8305	18.8984	19.2712	19.0457	19.1724	19.5597
0.202686	-0.063983	O88413	O88413	TULP3_MOUSE	Tulp3	Tubby-related protein 3	non-lyso	non-LRRK2	non-MockEnriched	WCL-noChange	17.6223	17.6716	17.8201	17.7454	17.4659	17.8634	17.5777	18.0863	17.411	17.8073	18.0752	17.6151
0.112842	0.0487191	O88425	O88425	NDK6_MOUSE	Nme6	Nucleoside diphosphate kinase 6	non-lyso	non-LRRK2	non-MockEnriched	WCL-noChange	18.9209	19.5033	19.0594	19.3932	19.6761	18.9342	19.1343	18.9176	19.4756	18.9376	19.3215	19.408
0.201096	0.0689637	O88441	O88441	MTX2_MOUSE	Mtx2	Metaxin-2	non-lyso	non-LRRK2	non-MockEnriched	WCL-noChange	21.8073	21.5404	21.6714	22.1111	22.1825	21.5309	21.5823	21.4972	21.7675	21.6843	21.9742	21.9243
0.258427	-0.079751	O88447	O88448;O88447	KLC1_MOUSE	Klc1	Kinesin light chain 1	non-lyso	non-LRRK2	non-MockEnriched	WCL-noChange	18.7836	18.9383	18.9293	18.4183	18.8071	19.1488	19.0502	18.8253	18.6306	19.1404	19.0855	18.7719
0.136957	0.0705942	O88448	O88448;Q9DBS5	KLC2_MOUSE	Klc2	Kinesin light chain 2	non-lyso	non-LRRK2	non-MockEnriched	WCL-noChange	18.9075	18.8907	19.1306	18.5485	18.3953	19.3644	18.6476	19.1225	18.2409	18.9005	19.0994	18.8026
0.0929188	0.0346804	O88455	O88455	DHCR7_MOUSE	Dhcr7	7-dehydrocholesterol reductase	non-lyso	non-LRRK2	non-MockEnriched	WCL-noChange	21.5404	21.5451	21.7307	21.0359	21.1886	21.4576	21.1519	21.7307	21.2125	21.2302	21.4923	21.4726
0.369418	-0.149537	O88456	Q9D7J7;O88456	CPNS1_MOUSE	Capns1	Calpain small subunit 1	non-lyso	non-LRRK2	non-MockEnriched	WCL-noChange	20.6096	21.3752	20.7715	20.3538	20.3538	21.1519	20.8576	20.895	20.7223	21.1079	21.0426	20.8876
0.300625	0.106799	O88477	O88477	IF2B1_MOUSE	Igf2bp1	Insulin-like growth factor 2 mRNA-binding protein 1	non-lyso	non-LRRK2	non-MockEnriched	WCL-noChange	21.3962	21.1457	21.3321	20.8269	20.9171	21.1015	20.8423	21.3266	20.5261	20.9601	21.1642	21.2593
0.333403	0.122549	O88487	O88487	DC1I2_MOUSE	Dync1i2	Cytoplasmic dynein 1 intermediate chain 2	non-lyso	non-LRRK2	non-MockEnriched	WCL-noChange	20.0559	20.1704	19.8533	19.7559	19.4388	19.9278	19.7884	20.002	19.9742	19.4784	19.9459	19.2778
0.308543	0.147476	O88492	O88492	PLIN4_MOUSE	Plin4	Perilipin-4	non-lyso	non-LRRK2	non-MockEnriched	WCL-noChange	18.2218	18.2753	18.8243	17.8533	17.7027	18.7973	17.8638	17.9962	18.2441	18.075	18.4282	18.1825
1.63434	-0.292017	O88502	O88502	PDE8A_MOUSE	Pde8a	High affinity cAMP-specific and IBMX-insensitive 3',5'-cyclic phosphodiesterase 8A	non-lyso	non-LRRK2	non-MockEnriched	WCL-noChange	18.9943	18.8057	18.4122	18.7538	18.4116	18.5993	19.0836	19.0155	18.9218	18.9069	19.0722	18.729
0.132676	0.13777	O88508	O88508	DNM3A_MOUSE	Dnmt3a	DNA (cytosine-5)-methyltransferase 3A	non-lyso	non-LRRK2	non-MockEnriched	WCL-noChange	19.03	18.9904	19.7765	18.0903	18.3708	19.7241	17.9725	19.353	17.9585	19.2781	19.2112	19.382
0.374788	-0.130498	O88520	O88520	SHOC2_MOUSE	Shoc2	Leucine-rich repeat protein SHOC-2	non-lyso	non-LRRK2	non-MockEnriched	WCL-noChange	18.5895	18.4073	18.7201	18.1432	18.2739	18.9581	18.3214	18.9444	18.4111	18.7135	18.7858	18.6989
0.644962	-0.337919	O88531	O88531	PPT1_MOUSE	Ppt1	Palmitoyl-protein thioesterase 1	Lyso	non-LRRK2	MockEnriched	WCL-noChange	23.8191	23.4041	22.7756	23.6209	23.239	22.4501	24.019	23.2821	23.4551	23.7492	23.8288	23.002
0.192293	0.239272	O88532	O88532	ZFR_MOUSE	Zfr	Zinc finger RNA-binding protein	non-lyso	non-LRRK2	non-MockEnriched	WCL-noChange	22.7895	22.2477	23.4676	21.3962	21.6231	23.2961	21.391	22.9933	20.895	22.6628	22.5662	22.8764
0.173073	0.0965678	O88543	O88543	CSN3_MOUSE	Cops3	COP9 signalosome complex subunit 3	non-lyso	non-LRRK2	non-MockEnriched	WCL-noChange	18.418	18.1799	18.7844	17.9641	17.7	18.5853	18.1767	18.5656	17.8844	17.6315	18.4985	18.2957
0.097423	0.0610701	O88544	O88544	CSN4_MOUSE	Cops4	COP9 signalosome complex subunit 4	non-lyso	non-LRRK2	non-MockEnriched	WCL-noChange	18.8357	19.3503	19.3164	18.3946	18.3424	19.4798	18.7042	19.3148	18.5816	18.7364	19.0773	18.9385
0.1625	-0.0727975	O88545	O88545	CSN6_MOUSE	Cops6	COP9 signalosome complex subunit 6	non-lyso	non-LRRK2	non-MockEnriched	WCL-noChange	19.3987	19.515	19.6638	19.3037	18.8746	19.7812	19.5063	20.002	19.305	19.3067	19.6281	19.2258
1.49428	-0.842936	O88554	O88554	PARP2_MOUSE	Parp2	Poly [ADP-ribose] polymerase 2	non-lyso	non-LRRK2	non-MockEnriched	WCL-noChange	21.0088	22.4849	21.4118	20.5823	21.5165	20.7796	22.68	22.155	21.3592	22.1269	22.5568	21.9637
0.0176921	-0.0205141	O88559	O88559	MEN1_MOUSE	Men1	Menin	non-lyso	non-LRRK2	non-MockEnriched	WCL-noChange	19.4838	19.3573	20.2185	18.6338	18.5084	20.1704	18.4532	19.7968	NaN	19.5963	19.4415	19.7917
0.03066	-0.0128358	O88561	O88561	S27A3_MOUSE	Slc27a3	Solute carrier family 27 member 3	non-lyso	non-LRRK2	non-MockEnriched	WCL-noChange	21.0088	20.9316	21.0625	20.5731	20.4676	20.7634	20.9601	21.2302	20.5165	20.5731	20.8651	20.7389
0.135924	0.188088	O88569	O88569	ROA2_MOUSE	Hnrnpa2b1	Heterogeneous nuclear ribonucleoproteins A2/B1	non-lyso	non-LRRK2	non-MockEnriched	WCL-noChange	26.3273	26.0567	27.0914	25.0062	25.1332	26.965	24.9584	26.5754	24.4676	26.3187	26.3049	26.8264
0.905238	-0.248645	O88572	O88572	LRP6_MOUSE	Lrp6	Low-density lipoprotein receptor-related protein 6	non-lyso	non-LRRK2	MockEnriched	WCL-noChange	20.4067	20.0821	19.8081	19.9063	19.8874	19.6478	20.5823	20.1704	20.2535	20.0156	20.343	19.8655
0.0790177	0.0696205	O88574	O88574	SAP30_MOUSE	Sap30	Histone deacetylase complex subunit SAP30	non-lyso	non-LRRK2	non-MockEnriched	WCL-noChange	18.4102	18.775	18.911	18.0341	17.5063	19.0107	17.8696	18.5291	17.6325	19.1028	18.6241	18.4715
0.250574	-0.0693598	O88587	O88587	COMT_MOUSE	Comt	Catechol O-methyltransferase	non-lyso	non-LRRK2	non-MockEnriched	WCL-noChange	21.6714	21.5213	21.6364	21.2821	21.2243	21.4425	21.5638	21.8385	21.2302	21.4221	21.6971	21.4425
1.0343	-0.324283	O88597	O88597	BECN1_MOUSE	Becn1	Beclin-1	non-lyso	non-LRRK2	MockEnriched	WCL-noChange	20.7056	20.4375	19.8549	20.0821	19.9882	19.7402	20.68	20.343	20.2764	20.5545	20.7056	20.1946
0.125688	0.0632515	O88630	O88630	GOSR1_MOUSE	Gosr1	Golgi SNAP receptor complex member 1	non-lyso	non-LRRK2	MockEnriched	WCL-noChange	21.823	22.1916	21.1765	21.714	21.6364	21.68	22.0224	21.2933	21.8802	21.7553	21.7265	21.1642
0.863498	-0.244113	O88632	O88632	SEM3F_MOUSE	Sema3f	Semaphorin-3F	non-lyso	non-LRRK2	MockEnriched	WCL-noChange	20.1825	20.0426	19.6146	19.9459	19.849	19.6522	20.5261	20.1206	20.2066	19.9459	20.2877	19.6646
1.47951	-0.43387	O88653	O88653	LTOR3_MOUSE	Lamtor3	Ragulator complex protein LAMTOR3	non-lyso	non-LRRK2	MockEnriched	WCL-noChange	25.417	25.1604	24.5754	25.0813	24.8385	24.4551	25.5609	25.0484	25.3239	25.5075	25.5609	25.1293
0.0883248	0.100556	O88665	O88665	BRD7_MOUSE	Brd7	Bromodomain-containing protein 7	non-lyso	non-LRRK2	non-MockEnriched	WCL-noChange	18.655	18.0981	19.2296	17.6073	17.2907	19.053	17.718	18.7285	17.1135	18.3691	18.6901	18.7112
1.24356	-0.571312	O88668	O88668	CREG1_MOUSE	Creg1	Protein CREG1	Lyso	non-LRRK2	MockEnriched	WCL-noChange	23.2961	22.2961	21.9423	22.8987	22.3725	21.8346	23.391	22.976	22.7553	23.2821	23.1379	22.5261
0.0689702	-0.0352329	O88685	O88685	PRS6A_MOUSE	Psmc3	26S proteasome regulatory subunit 6A	non-lyso	non-LRRK2	non-MockEnriched	WCL-noChange	20.4775	20.9882	20.6886	20.2302	20.1206	20.5823	20.4775	21.1143	20.2419	20.5261	20.6971	20.2419
1.27409	-0.430835	O88693	O88693	CEGT_MOUSE	Ugcg	Ceramide glucosyltransferase	non-lyso	non-LRRK2	MockEnriched	WCL-noChange	21.4375	21.2361	20.3962	20.9316	20.6276	20.6276	21.5213	21.1395	21.3045	21.5069	21.5117	20.8576
0.2201	-0.069156	O88696	O88696	CLPP_MOUSE	Clpp	ATP-dependent Clp protease proteolytic subunit, mitochondrial	non-lyso	non-LRRK2	non-MockEnriched	WCL-noChange	22.1825	22.3101	22.3831	22.6253	22.7223	22.1143	22.3457	22.2332	22.6736	22.2564	22.6387	22.6051
0.133088	0.0446803	O88697	O88697	STK16_MOUSE	Stk16	Serine/threonine-protein kinase 16	non-lyso	non-LRRK2	MockEnriched	WCL-noChange	19.6477	19.2382	19.0261	19.2379	19.0925	19.0585	19.2556	19.2192	18.7713	19.2774	19.3969	19.1125
0.289982	0.266178	O88708	O88708	ORC4_MOUSE	Orc4	Origin recognition complex subunit 4	non-lyso	non-LRRK2	non-MockEnriched	WCL-noChange	18.2177	18.1072	18.8158	17.2914	17.4942	18.8011	16.8749	18.3569	17.0305	18.0206	18.337	18.5105
0.23954	0.302855	O88712	O88712	CTBP1_MOUSE	Ctbp1	C-terminal-binding protein 1	non-lyso	non-LRRK2	non-MockEnriched	WCL-noChange	19.361	19.2557	20.2764	18.1321	18.3458	20.1457	18.1934	19.7308	17.4349	19.3799	19.2847	19.6757
0.0222705	0.00942516	O88736	O88736	DHB7_MOUSE	Hsd17b7	3-keto-steroid reductase/17-beta-hydroxysteroid dehydrogenase 7	non-lyso	non-LRRK2	non-MockEnriched	WCL-noChange	20.4775	20.0821	20.2877	19.8786	19.8739	20.1704	20.0821	20.5069	19.6829	20.1457	20.2535	20.0426
0.103755	-0.0348603	O88738	O88738	BIRC6_MOUSE	Birc6	Baculoviral IAP repeat-containing protein 6	non-lyso	non-LRRK2	non-MockEnriched	WCL-noChange	21.1206	21.1642	21.1825	20.7471	20.68	21.1825	20.8346	21.1886	20.7796	21.0951	21.2933	21.0951
1.91157	-0.416413	O88746	O88746	TOM1_MOUSE	Tom1	Target of Myb protein 1	non-lyso	non-LRRK2	MockEnriched	WCL-noChange	20.7553	20.5451	20.0559	20.4676	20.343	20.0951	20.9459	20.6364	20.654	20.9243	21.0359	20.5638
2.18004	-0.411519	O88783	O88783	FA5_MOUSE	F5	Coagulation factor V	non-lyso	non-LRRK2	MockEnriched	WCL-noChange	21.8987	21.8576	21.4375	21.6231	21.6006	21.5638	22.4067	21.8651	21.9742	22.0625	22.3073	21.8346
0.00798706	-0.0108706	O88796	O88796	RPP30_MOUSE	Rpp30	Ribonuclease P protein subunit p30	non-lyso	non-LRRK2	non-MockEnriched	WCL-noChange	19.8374	19.3966	20.5165	18.537	18.6243	20.5261	18.669	20.1704	18.6818	20.0559	19.7559	20.1704
0.753985	-0.178121	O88811	O88811	STAM2_MOUSE	Stam2	Signal transducing adapter molecule 2	non-lyso	non-LRRK2	MockEnriched	WCL-noChange	20.3645	20.1079	20.1079	20.0691	20.0156	20.1206	20.3752	20.2989	20.0292	20.2066	20.8113	20.1332
0.00850876	-0.0071497	O88824	O88824	JTB_MOUSE	Jtb	Protein JTB	non-lyso	non-LRRK2	MockEnriched	WCL-noChange	22.2214	21.3538	20.5545	21.4526	21.1825	20.6276	21.4923	20.68	21.1886	21.3101	21.6757	21.0886
0.118943	-0.0317485	O88829	O88829	SIAT9_MOUSE	St3gal5	Lactosylceramide alpha-2,3-sialyltransferase	non-lyso	non-LRRK2	MockEnriched	WCL-noChange	18.1935	18.4204	18.0029	17.8504	17.9637	18.2038	18.2743	18.2269	18.1198	18.2098	18.1067	17.8876
2.29491	-0.332579	O88839	O88839	ADA15_MOUSE	Adam15	Disintegrin and metalloproteinase domain-containing protein 15	non-lyso	non-LRRK2	MockEnriched	WCL-noChange	19.4403	19.5191	19.4188	19.339	19.4287	19.2044	19.8795	19.7507	19.6684	19.544	20.0156	19.4874
0.18763	0.227254	O88844	O88844	IDHC_MOUSE	Idh1	Isocitrate dehydrogenase [NADP] cytoplasmic	non-lyso	non-LRRK2	non-MockEnriched	WCL-noChange	19.274	21.7634	19.0852	19.9245	18.7011	18.7655	19.4341	19.4806	18.9255	19.4581	19.7077	19.1442
0.642223	-0.173808	O88852	O88852	TSYL1_MOUSE	Tspyl1	Testis-specific Y-encoded-like protein 1	non-lyso	non-LRRK2	non-MockEnriched	WCL-noChange	18.6644	18.5933	18.6098	18.0533	17.9995	18.5505	18.5855	18.7203	18.4285	18.4075	18.6649	18.707
0.485462	0.193376	O88856	O88856	TPST2_MOUSE	Tpst2	Protein-tyrosine sulfotransferase 2	non-lyso	non-LRRK2	MockEnriched	WCL-noChange	20.2419	20.3321	19.5362	19.8889	19.9459	20.0821	20.1457	19.5893	20.1946	19.9742	19.7033	19.2598
0.0148419	-0.00768407	O88874	O88874	CCNK_MOUSE	Ccnk	Cyclin-K	non-lyso	non-LRRK2	non-MockEnriched	WCL-noChange	19.7554	19.4059	19.7907	19.5664	19.0414	19.6416	19.0001	19.603	19.3124	19.9269	19.7846	19.6203
0.0705051	0.0413993	O88876	O88876	DHRS3_MOUSE	Dhrs3	Short-chain dehydrogenase/reductase 3	non-lyso	non-LRRK2	non-MockEnriched	WCL-noChange	18.6616	18.3469	18.8475	17.9506	17.9183	18.5103	18.3527	18.9801	17.9181	18.1783	18.4088	18.149
0.374632	0.177164	O88888	O88888	APBA3_MOUSE	Apba3	Amyloid-beta A4 precursor protein-binding family A member 3	non-lyso	non-LRRK2	non-MockEnriched	WCL-noChange	18.5703	19.1666	18.3834	18.2007	18.4963	19.2147	18.4036	18.6017	18.4701	19.0344	18.2828	18.1765
0.00346284	0.00322151	O88895	O88895	HDAC3_MOUSE	Hdac3	Histone deacetylase 3	non-lyso	non-LRRK2	non-MockEnriched	WCL-noChange	19.2991	18.8261	19.846	18.5797	18.4994	19.7268	18.9337	19.715	18.2495	19.1046	19.4779	19.277
0.867244	-0.299726	O88907	O88907	PIAS1_MOUSE	Pias1	E3 SUMO-protein ligase PIAS1	non-lyso	non-LRRK2	non-MockEnriched	WCL-noChange	20.7223	20.6628	19.8311	20.2535	19.9601	19.9882	20.9882	20.5451	20.265	20.4476	20.5638	20.4067
0.010536	0.0102323	O88939	O88939	ZBT7A_MOUSE	Zbtb7a	Zinc finger and BTB domain-containing protein 7A	non-lyso	non-LRRK2	non-MockEnriched	WCL-noChange	19.5723	19.496	20.2535	18.9241	18.9637	20.0559	18.8211	19.929	18.7341	19.6659	19.9459	20.1079
0.210216	-0.0376097	O88952	O88952	LIN7C_MOUSE	Lin7c	Protein lin-7 homolog C	non-lyso	non-LRRK2	non-MockEnriched	WCL-noChange	21.502	21.743	21.5261	21.4726	21.6051	21.5451	21.68	21.5356	21.3962	21.4972	21.7471	21.7634
0.229621	0.078413	O88967	O88967	YMEL1_MOUSE	Yme1l1	ATP-dependent zinc metalloprotease YME1L1	non-lyso	non-LRRK2	non-MockEnriched	WCL-noChange	22.5404	22.5404	22.3321	22.8987	22.9406	22.2707	22.2564	22.265	22.6119	22.5404	22.6606	22.7182
0.109779	-0.0552746	O88974	O88974	SETB1_MOUSE	Setdb1	Histone-lysine N-methyltransferase SETDB1	non-lyso	non-LRRK2	non-MockEnriched	WCL-noChange	17.2684	17.4822	17.2708	16.6745	17.3315	17.0689	17.4671	17.563	16.7533	NaN	17.4079	16.9986
1.63275	-0.423388	O88983	O88983	STX8_MOUSE	Stx8	Syntaxin-8	Lyso	non-LRRK2	MockEnriched	WCL-noChange	23.867	23.9933	23.2463	23.7077	23.654	23.4676	24.3712	23.7286	24.2821	23.848	24.3239	23.9225
0.412677	0.123419	O88986	O88986	KBL_MOUSE	Gcat	2-amino-3-ketobutyrate coenzyme A ligase, mitochondrial	non-lyso	non-LRRK2	non-MockEnriched	WCL-noChange	20.6006	20.5451	20.3101	20.7553	20.9812	20.2419	20.3321	20.2185	20.5165	20.3321	20.5638	20.7307
1.22986	-0.306986	O89001	O89001	CBPD_MOUSE	Cpd	Carboxypeptidase D	non-lyso	non-LRRK2	MockEnriched	WCL-noChange	21.823	21.895	21.3484	21.5823	21.4324	21.4425	22.2243	21.6628	21.9566	21.9024	22.1174	21.502
1.33116	-0.323775	O89013	O89013	OBRG_MOUSE	Leprot	Leptin receptor gene-related protein	non-lyso	non-LRRK2	MockEnriched	WCL-noChange	19.8734	19.5829	19.1628	19.7289	19.6615	19.4109	20.0559	19.591	20.0156	20.0156	20.1079	19.5769
0.402126	-0.123078	O89016	O89016	ABCD4_MOUSE	Abcd4	Lysosomal cobalamin transporter ABCD4	Lyso	non-LRRK2	MockEnriched	WCL-noChange	20.5356	20.5731	19.9882	20.2877	20.1332	19.8815	20.5545	20.1079	20.4676	20.2419	20.5356	20.2302
0.909232	-0.432874	O89017	O89017	LGMN_MOUSE	Lgmn	Legumain	Lyso	non-LRRK2	MockEnriched	WCL-noChange	25.6486	26.0148	24.7234	25.3376	25.3376	24.5345	26.0894	25.3477	25.7208	25.4105	25.9738	25.6513
1.77365	-0.481937	O89023	O89023	TPP1_MOUSE	Tpp1	Tripeptidyl-peptidase 1	Lyso	non-LRRK2	MockEnriched	WCL-noChange	25.5404	24.7846	24.9716	25.2996	25.1293	24.5105	25.7363	25.4645	25.5869	25.4984	25.6431	25.1984
0.319414	-0.0827983	O89032	O89032	SPD2A_MOUSE	Sh3pxd2a	SH3 and PX domain-containing protein 2A	non-lyso	non-LRRK2	non-MockEnriched	WCL-noChange	20.2535	20.0821	20.0691	20.2066	20.0156	19.8614	20.1581	20.3101	20.1457	19.8897	20.5356	19.9459
0.0408172	-0.0354979	O89050	O89050	MKLN1_MOUSE	Mkln1	Muskelin	non-lyso	non-LRRK2	non-MockEnriched	WCL-noChange	17.4989	NaN	17.1276	17.1672	16.4927	17.7345	16.6808	17.5829	16.696	18.0724	17.2138	17.1922
2.0537	-0.472051	O89051	O89051	ITM2B_MOUSE	Itm2b	Integral membrane protein 2B	non-lyso	non-LRRK2	MockEnriched	WCL-noChange	22.6253	22.3778	22.0156	22.0983	21.9171	21.9985	22.8932	22.343	22.7307	22.632	22.8595	22.4067
0.752041	-0.272247	O89079	O89079	COPE_MOUSE	Cope	Coatomer subunit epsilon	non-lyso	non-LRRK2	MockEnriched	WCL-noChange	20.654	20.7307	20.6006	20.002	19.8915	20.953	20.9024	20.8651	20.8727	20.5451	20.7634	20.5165
0.188031	-0.213369	O89086	O89086	RBM3_MOUSE	Rbm3	RNA-binding protein 3	non-lyso	non-LRRK2	non-MockEnriched	WCL-noChange	23.0325	23.4041	23.7492	22.0325	22.2125	24.1253	22.695	24.1946	22.4144	22.8764	23.8764	23.7796
0.00469097	-0.00261497	O89090	O89090	SP1_MOUSE	Sp1	Transcription factor Sp1	non-lyso	non-LRRK2	non-MockEnriched	WCL-noChange	20.0292	19.7561	20.1206	19.1533	19.3986	19.9882	19.8865	19.8726	19.2842	19.9112	19.5972	19.91
0.694505	-0.381522	O89116	O89116	VTI1A_MOUSE	Vti1a	Vesicle transport through interaction with t-SNAREs homolog 1A	non-lyso	non-LRRK2	MockEnriched	WCL-noChange	22.0983	21.3752	21.0426	21.7098	20.7471	20.5356	21.2821	21.5915	21.5915	22.1519	21.8987	21.2821
1.27187	-0.286169	P00375	P00375	DYR_MOUSE	Dhfr	Dihydrofolate reductase	non-lyso	non-LRRK2	non-MockEnriched	WCL-noChange	18.4654	17.6645	17.726	18.0837	18.1405	18.0372	18.4417	18.4482	18.3621	18.1633	18.2418	18.1772
0.258438	-0.172397	P00397	P00397	COX1_MOUSE	Mtco1	Cytochrome c oxidase subunit 1	non-lyso	non-LRRK2	non-MockEnriched	WCL-noChange	20.0691	18.7809	19.8431	20.1206	20.4375	20.1825	19.6196	19.6894	20.4476	20.1206	20.1332	20.4576
0.0978104	0.0470473	P00405	P00405	COX2_MOUSE	Mtco2	Cytochrome c oxidase subunit 2	non-lyso	non-LRRK2	non-MockEnriched	WCL-noChange	24.4234	25.2021	24.7286	24.945	25.1527	24.6375	24.5983	24.4676	25.0148	24.6431	24.7594	25.3239
1.58769	-0.404227	P00493	P00493	HPRT_MOUSE	Hprt1	Hypoxanthine-guanine phosphoribosyltransferase	non-lyso	non-LRRK2	MockEnriched	WCL-noChange	20.0691	20.2989	19.7386	19.8477	19.7426	19.3118	20.3752	20.343	20.1079	20.2764	20.3857	19.9459
0.324856	0.145104	P00520	P00520;Q4JIM5	ABL1_MOUSE	Abl1	Tyrosine-protein kinase ABL1	non-lyso	non-LRRK2	non-MockEnriched	WCL-noChange	18.669	18.6909	19.0269	18.3657	18.6168	19.34	18.3953	18.5689	18.1391	18.9654	18.8488	18.9213
0.489263	0.400255	P00848	P00848	ATP6_MOUSE	Mtatp6	ATP synthase subunit a	non-lyso	non-LRRK2	non-MockEnriched	WCL-noChange	18.8053	17.4657	18.5757	19.3169	19.3464	18.4907	17.5163	17.696	18.7566	18.2406	19.2367	18.1529
0.813198	-0.493846	P01027	P01027	CO3_MOUSE	C3	Complement C3	non-lyso	non-LRRK2	non-MockEnriched	WCL-noChange	22.1206	22.4775	21.2535	21.9566	21.6006	22.4298	22.5141	22.2448	22.8113	23.4425	22.1704	21.6186
0.998041	-0.489848	P01029	P01029	CO4B_MOUSE	C4b	Complement C4-B	non-lyso	non-LRRK2	MockEnriched	WCL-noChange	24.824	24.7389	23.7182	24.4984	24.0275	24.3844	25.0275	24.6431	25.0813	25.6181	24.6431	24.1174
0.0945843	-0.072286	P01630	P01630	KV2A6_MOUSE		Ig kappa chain V-II region 7S34.1	non-lyso	non-LRRK2	non-MockEnriched	WCL-noChange	20.2302	20.6453	19.2552	19.9459	19.3769	20.2066	20.1704	19.7145	20.2419	20.7056	19.7792	19.4822
0.497832	-0.361519	P01631	P01631	KV2A7_MOUSE		Ig kappa chain V-II region 26-10	non-lyso	non-LRRK2	non-MockEnriched	WCL-noChange	22.2506	23.4298	21.8346	22.2361	22.1856	23.0805	23.1565	22.5285	23.2258	23.6865	22.3884	22.2006
0.817957	-0.433923	P01633	P01633;P01634	KV5A1_MOUSE	Igk-V19-17	Ig kappa chain V19-17	non-lyso	non-LRRK2	non-MockEnriched	WCL-noChange	22.5846	22.9423	21.8651	22.3457	21.9352	22.8288	22.7816	22.7816	23.1206	23.654	22.6757	22.0918
0.864714	-0.491979	P01635	P01635	KV5A3_MOUSE		Ig kappa chain V-V region K2 (Fragment)	non-lyso	non-LRRK2	non-MockEnriched	WCL-noChange	21.3645	21.6096	20.5731	21.0292	20.6096	21.6186	21.7955	21.5117	21.8113	22.4947	21.3962	20.7471
0.959393	-0.508217	P01636	P01636	KV5A4_MOUSE		Ig kappa chain V-V region MOPC 149	non-lyso	non-LRRK2	non-MockEnriched	WCL-noChange	20.7634	20.7634	19.9882	20.4067	20.0821	20.9243	21.2593	20.8113	21.2185	21.8113	20.8346	20.0426
0.549576	-0.349409	P01638	P01638;P01637	KV5A6_MOUSE		Ig kappa chain V-V region L6 (Fragment)	non-lyso	non-LRRK2	non-MockEnriched	WCL-noChange	22.3184	22.4972	21.502	21.9777	21.5213	22.5545	22.4626	22.3936	22.44	23.4298	22.0918	21.6497
0.747071	-0.568067	P01639	P01639	KV5A7_MOUSE	Gm5571	Ig kappa chain V-V region MOPC 41	non-lyso	non-LRRK2	non-MockEnriched	WCL-noChange	18.3074	18.1264	17.0206	17.7994	17.2453	18.4331	18.4764	18.298	18.6454	19.5761	18.1419	17.2028
1.2955	-0.542392	P01642	P01642	KV5A9_MOUSE	Gm10881	Ig kappa chain V-V region L7 (Fragment)	non-lyso	non-LRRK2	non-MockEnriched	WCL-noChange	20.4775	20.6096	19.8211	20.3962	19.8429	20.5823	20.9812	20.5731	20.9388	21.5592	20.8113	20.1206
1.01589	-0.549192	P01644;P01645	P04946;P01646;P01644;P01645;P01647;P01648	KV5AB_MOUSE;KV5AC_MOUSE		Ig kappa chain V-V region HP R16.7	non-lyso	non-LRRK2	non-MockEnriched	WCL-noChange	23.0658	23.2679	22.2419	22.6606	22.3073	23.3778	23.5522	23.178	23.7077	24.1488	23.0224	22.6074
0.780566	-0.417702	P01654	P01656;P01655;P03977;P01654	KV3A1_MOUSE		Ig kappa chain V-III region PC 2880/PC 1229	non-lyso	non-LRRK2	non-MockEnriched	WCL-noChange	21.3592	21.5309	20.714	21.1269	20.6886	21.5961	21.7675	21.5869	21.7098	22.4349	21.2593	20.7634
0.503731	-0.299494	P01662;P01663	P01663;P01662	KV3AA_MOUSE;KV3AB_MOUSE		Ig kappa chain V-III region ABPC 22/PC 9245	non-lyso	non-LRRK2	non-MockEnriched	WCL-noChange	21.0951	21.2006	20.1581	20.7715	20.1206	20.7307	20.9812	20.9951	20.9601	21.823	20.9316	20.1825
0.679457	-0.467501	P01665;P01666	P01668;P01666;P01664;P01665	KV3AD_MOUSE;KV3AE_MOUSE		Ig kappa chain V-III region PC 7043	non-lyso	non-LRRK2	non-MockEnriched	WCL-noChange	21.654	21.4067	20.7876	21.4273	20.7796	21.953	21.8614	21.8423	21.9459	22.9495	21.4425	20.7715
0.574711	-0.346053	P01671	P01670;P01671;P01673	KV3AJ_MOUSE		Ig kappa chain V-III region PC 7175	non-lyso	non-LRRK2	non-MockEnriched	WCL-noChange	23.6971	24.141	23.0559	23.391	22.9566	23.8093	24.0359	23.7389	23.8576	24.7745	23.6431	23.0772
0.710484	-0.425921	P01675;P01676;P01677;P01678	P01677;P01675;P01678;P01676	KV6A1_MOUSE;KV6A2_MOUSE;KV6A3_MOUSE;KV6A4_MOUSE		Ig kappa chain V-VI region XRPC 44	non-lyso	non-LRRK2	non-MockEnriched	WCL-noChange	22.6276	22.8365	21.7876	22.343	22.0426	22.9006	22.9459	22.9298	22.969	23.7995	22.4576	21.9916
0.584847	-0.43867	P01786	P01786;P01787;P01788;P01789;P01790;P01791;P01792;P01793;P01794	HVM17_MOUSE		Ig heavy chain V region MOPC 47A	non-lyso	non-LRRK2	non-MockEnriched	WCL-noChange	20.8876	21.3484	20.1704	20.7471	20.4676	21.5309	21.2764	20.9882	21.8423	22.4041	20.9742	20.2989
0.957124	-0.662425	P01787;P01788;P01790;P01791;P01794	P01787;P01788;P01789;P01790;P01791;P01792;P01793;P01794;P01795	HVM18_MOUSE;HVM19_MOUSE;HVM21_MOUSE;HVM22_MOUSE;HVM25_MOUSE		Ig heavy chain V regions TEPC 15/S107/HPCM1/HPCM2/HPCM3	non-lyso	non-LRRK2	non-MockEnriched	WCL-noChange	18.7667	19.6986	18.2068	18.7528	18.246	19.6481	19.2678	19.2042	20.0426	20.5261	19.5694	18.6833
0.410955	-0.329305	P01801	P01796;P01797;P01799;P01801;P01803;P01804	HVM32_MOUSE		Ig heavy chain V-III region J606	non-lyso	non-LRRK2	non-MockEnriched	WCL-noChange	20.68	21.9316	19.9601	20.3857	20.0691	20.9316	20.9098	20.7471	21.2535	21.8802	20.8113	20.3321
0.608161	-0.408102	P01806;P01807;P01808	P01806;P01807;P01808;P01810;P01812	HVM36_MOUSE;HVM37_MOUSE;HVM38_MOUSE		Ig heavy chain V region 441	non-lyso	non-LRRK2	non-MockEnriched	WCL-noChange	21.3645	21.714	20.3752	21.1886	20.6714	21.4118	21.5592	21.3211	21.823	22.5662	21.2419	20.6628
1.54448	-0.791125	P01819	P01819;P01820	HVM43_MOUSE		Ig heavy chain V region MOPC 141	non-lyso	non-LRRK2	MockEnriched	WCL-noChange	19.1842	19.4138	18.5026	19.3063	19.1278	19.1387	20.2535	20.0156	20.1704	20.7307	19.4882	18.7618
0.921603	-0.238172	P01831	P01831	THY1_MOUSE	Thy1	Thy-1 membrane glycoprotein	non-lyso	non-LRRK2	MockEnriched	WCL-noChange	21.1206	20.4067	20.7056	20.9882	20.6453	20.6006	21.0224	21.1519	20.6971	21.1015	21.2006	20.7223
0.965219	-0.461632	P01837	P01837	IGKC_MOUSE	Igkc	Immunoglobulin kappa constant	non-lyso	non-LRRK2	non-MockEnriched	WCL-noChange	27.17	27.3828	26.604	27.0609	26.509	27.2262	27.524	27.4394	27.4938	28.2979	27.3494	26.6181
0.518219	-0.346556	P01843	P01843	LAC1_MOUSE		Ig lambda-1 chain C region	non-lyso	non-LRRK2	non-MockEnriched	WCL-noChange	21.1457	21.6186	20.002	20.7796	20.4273	20.9882	21.391	21.0691	21.2593	21.9777	21.0224	20.3211
0.646722	-0.377103	P01844	P01844;P01845	LAC2_MOUSE	Iglc2	Ig lambda-2 chain C region	non-lyso	non-LRRK2	non-MockEnriched	WCL-noChange	20.0426	20.1206	19.1072	19.7249	19.1038	19.9601	20.1704	20.0821	20.1457	20.8802	19.8531	19.1904
0.833936	-0.549162	P01863;P01865	P01865;P01863;P01864	GCAA_MOUSE;GCAM_MOUSE	Igh-1a;Ighg	Ig gamma-2A chain C region, A allele	non-lyso	non-LRRK2	non-MockEnriched	WCL-noChange	24.7286	25.0443	23.848	24.4676	24.0359	25.1984	25.141	24.8764	25.4831	26.1488	24.7441	24.2243
0.526339	-0.417224	P01867	P01867	IGG2B_MOUSE	Igh-3	Ig gamma-2B chain C region	non-lyso	non-LRRK2	non-MockEnriched	WCL-noChange	24.8904	25.5374	23.9584	24.7024	24.3307	25.3645	25.2353	25.0691	25.4457	26.417	24.824	24.2961
0.735494	-0.521677	P01868;P01869	P01868;P01869	IGH1M_MOUSE;IGHG1_MOUSE	Ighg1	Ig gamma-1 chain C region secreted form	non-lyso	non-LRRK2	non-MockEnriched	WCL-noChange	28.3494	28.6355	27.4473	28.2077	27.6458	28.6595	28.5933	28.5754	28.995	29.8916	28.3536	27.6663
0.95186	-0.775589	P01872	P01872	IGHM_MOUSE	Ighm	Immunoglobulin heavy constant mu	non-lyso	non-LRRK2	non-MockEnriched	WCL-noChange	20.9024	21.5731	19.9742	21.0493	20.2535	21.8269	21.5404	21.2361	22.4041	22.937	21.4015	20.714
1.13055	-0.623026	P01878	P01878	IGHA_MOUSE		Ig alpha chain C region	non-lyso	non-LRRK2	non-MockEnriched	WCL-noChange	18.3826	18.4169	17.4207	18.1926	17.7957	18.4598	18.6226	18.7511	19.0632	19.696	18.5209	17.7527
0.93556	-0.260427	P01887	P01887	B2MG_MOUSE	B2m	Beta-2-microglobulin	non-lyso	non-LRRK2	non-MockEnriched	WCL-noChange	22.7471	22.4874	22.823	22.4041	22.0789	22.4874	22.9637	23.0493	22.6757	22.7796	22.8093	22.3129
0.669447	-0.441008	P01898	P01898	HA10_MOUSE	H2-Q10	H-2 class I histocompatibility antigen, Q10 alpha chain	non-lyso	non-LRRK2	non-MockEnriched	WCL-noChange	16.9531	17.5831	16.6274	16.6758	16.5443	17.5408	17.5959	17.3879	17.4104	18.5359	16.479	17.1615
1.94384	-0.266409	P01899	P01897;P01899	HA11_MOUSE	H2-D1	H-2 class I histocompatibility antigen, D-B alpha chain	non-lyso	non-LRRK2	non-MockEnriched	WCL-noChange	22.4092	22.2764	22.1765	22.0918	22.1488	22.1047	22.7244	22.4425	22.5069	22.2535	22.5685	22.3101
1.54356	-0.348223	P01901	P01901	HA1B_MOUSE	H2-K1	H-2 class I histocompatibility antigen, K-B alpha chain	non-lyso	non-LRRK2	MockEnriched	WCL-noChange	21.8727	21.2593	21.1642	21.4626	21.3101	21.2535	21.8876	21.6628	21.7098	21.6364	22.0625	21.4526
0.0790329	0.0888545	P01942	P01942	HBA_MOUSE	Hba	Hemoglobin subunit alpha	non-lyso	non-LRRK2	non-MockEnriched	WCL-noChange	17.9907	19.1165	19.3608	19.4278	17.6373	19.0267	18.592	18.2807	18.575	20.002	18.2377	18.3392
0.945761	-0.430367	P02088	P02088	HBB1_MOUSE	Hbb-b1	Hemoglobin subunit beta-1	non-lyso	non-LRRK2	non-MockEnriched	WCL-noChange	21.5915	21.7915	21.4221	21.6929	21.1143	22.0122	21.9171	22.1143	22.0983	22.9171	21.85	21.3101
0.0409972	0.0500749	P02340	P02340	P53_MOUSE	Tp53	Cellular tumor antigen p53	non-lyso	non-LRRK2	non-MockEnriched	WCL-noChange	21.2243	20.7876	21.6006	19.9168	19.9459	21.654	20.1704	21.6141	19.7187	21.0691	21.0088	21.2477
0.285577	0.07409	P02463	P02463	CO4A1_MOUSE	Col4a1	Collagen alpha-1(IV) chain	non-lyso	non-LRRK2	non-MockEnriched	WCL-noChange	20.6971	21.0559	20.6364	20.5069	20.68	20.7056	20.6364	20.9459	20.5356	20.343	20.7223	20.654
0.495491	-0.0819327	P02468	P02468	LAMC1_MOUSE	Lamc1	Laminin subunit gamma-1	non-lyso	non-LRRK2	non-MockEnriched	WCL-noChange	22.3184	22.3294	22.0951	22.0088	22.1301	22.1047	22.4298	22.3101	22.1765	22.1015	22.3619	22.0983
0.266228	0.0528472	P02469	P02469	LAMB1_MOUSE	Lamb1	Laminin subunit beta-1	non-lyso	non-LRRK2	non-MockEnriched	WCL-noChange	22.714	22.5592	22.3484	22.3752	22.4676	22.3403	22.4601	22.5451	22.2243	22.2707	22.5754	22.4118
0.0691218	0.113406	P02535	P02535	K1C10_MOUSE	Krt10	Keratin, type I cytoskeletal 10	non-lyso	non-LRRK2	non-MockEnriched	WCL-noChange	25.7441	27.8623	25.4676	26.6865	25.1642	26.0359	24.7077	24.9977	25.9293	27.4551	26.9977	26.1927
0.216793	-0.0995817	P03888	P03888	NU1M_MOUSE	Mtnd1	NADH-ubiquinone oxidoreductase chain 1	non-lyso	non-LRRK2	non-MockEnriched	WCL-noChange	21.1143	20.4067	21.1395	21.3538	21.4221	21.0756	20.7796	20.895	21.4972	21.2707	21.3962	21.2707
0.297519	-0.242521	P03893	P03893	NU2M_MOUSE	Mtnd2	NADH-ubiquinone oxidoreductase chain 2	non-lyso	non-LRRK2	non-MockEnriched	WCL-noChange	20.1825	18.5906	20.3857	20.3752	20.8034	20.3752	20.0559	19.8866	20.8576	20.6714	20.3752	20.3211
0.55425	0.20851	P03911	P03911	NU4M_MOUSE	Mtnd4	NADH-ubiquinone oxidoreductase chain 4	non-lyso	non-LRRK2	non-MockEnriched	WCL-noChange	20.9171	21.632	20.9601	21.1946	21.2419	20.6971	20.6453	20.5545	21.2419	20.6714	21.1206	21.1581
0.218235	0.0523192	P03921	P03921	NU5M_MOUSE	Mtnd5	NADH-ubiquinone oxidoreductase chain 5	non-lyso	non-LRRK2	non-MockEnriched	WCL-noChange	22.019	22.0918	21.9388	22.1795	22.0918	21.7836	21.7348	21.7512	22.1642	21.9098	22.155	22.0756
0.0820342	0.0382913	P03930	P03930	ATP8_MOUSE	Mtatp8	ATP synthase protein 8	non-lyso	non-LRRK2	non-MockEnriched	WCL-noChange	21.6628	21.0088	21.8073	21.4972	21.8307	21.502	21.2185	21.6186	21.417	22.0054	21.2419	21.5777
0.33276	-0.217799	P03958	P03958	ADA_MOUSE	Ada	Adenosine deaminase	Lyso	non-LRRK2	non-MockEnriched	WCL-noChange	18.3226	18.195	17.3733	17.7915	17.8333	17.1896	18.6361	17.9974	18.1845	17.1342	18.4109	17.649
0.0391206	0.0140537	P03975	P03975	IGEB_MOUSE	Iap	IgE-binding protein	non-lyso	non-LRRK2	non-MockEnriched	WCL-noChange	18.7862	18.748	18.3863	18.3879	18.5293	18.3274	18.1	18.7096	18.4265	18.5149	18.7735	18.5564
0.540629	-0.363232	P03987	P03987	IGHG3_MOUSE		Ig gamma-3 chain C region	non-lyso	non-LRRK2	non-MockEnriched	WCL-noChange	24.391	24.9225	23.5983	24.2317	23.867	24.7695	24.6486	24.5225	24.9584	25.6486	24.3239	23.8576
0.0909276	0.130367	P04104	Q9R0H5;P04104;Q6NXH9;Q6IFZ6;Q6IFZ9	K2C1_MOUSE	Krt1	Keratin, type II cytoskeletal 1	non-lyso	non-LRRK2	non-MockEnriched	WCL-noChange	26.2696	27.341	25.5725	26.4908	25.5285	26.6181	24.7745	25.3031	25.945	27.7517	27.1015	26.1623
0.114768	-0.066493	P04117	P04117	FABP4_MOUSE	Fabp4	Fatty acid-binding protein, adipocyte	non-lyso	non-LRRK2	non-MockEnriched	WCL-noChange	18.6443	18.2134	18.3937	18.1093	17.9424	17.4311	18.4381	18.3066	17.7958	17.783	18.6138	18.1958
0.381955	-0.170045	P04184	P04184	KITH_MOUSE	Tk1	Thymidine kinase, cytosolic	non-lyso	non-LRRK2	non-MockEnriched	WCL-noChange	19.2938	19.5102	19.13	19.6806	19.3297	19.7089	19.6016	19.8015	19.5818	20.1079	19.762	18.8186
0.974441	-0.542431	P04186	P04186	CFAB_MOUSE	Cfb	Complement factor B	non-lyso	non-LRRK2	non-MockEnriched	WCL-noChange	18.8083	18.4975	17.3699	18.1977	17.954	18.4135	18.843	18.5699	19.1142	19.5567	18.458	17.9535
1.48226	-0.288002	P04202	P04202	TGFB1_MOUSE	Tgfb1	Transforming growth factor beta-1 proprotein	non-lyso	non-LRRK2	MockEnriched	WCL-noChange	17.9172	18.0462	17.612	17.5654	17.6015	17.4501	18.0732	17.8309	18.0576	18.0089	18.2033	17.7466
0.910835	-0.214228	P04627	P04627	ARAF_MOUSE	Araf	Serine/threonine-protein kinase A-Raf	non-lyso	non-LRRK2	non-MockEnriched	WCL-noChange	19.0651	19.4018	19.0448	18.9838	18.7742	19.2664	19.5237	19.3487	19.2916	19.3836	19.3921	18.882
0.648553	-0.239895	P04925	P04925	PRIO_MOUSE	Prnp	Major prion protein	non-lyso	non-LRRK2	MockEnriched	WCL-noChange	20.265	20.85	19.9882	20.1825	20.1825	20.2185	20.8423	20.6714	20.6186	20.4375	20.6886	19.8676
0.568282	-0.440097	P04940;P04941;P04944	P04944;P04941;P04940;P04943	KV6A6_MOUSE;KV6A7_MOUSE;KV6AA_MOUSE		Ig kappa chain V-VI region NQ2-17.4.1	non-lyso	non-LRRK2	non-MockEnriched	WCL-noChange	20.8113	20.7307	19.4885	20.343	19.8925	20.6971	20.9243	20.7634	20.7715	21.9243	20.6628	19.5572
0.0185162	0.0262101	P05064	P05064	ALDOA_MOUSE	Aldoa	Fructose-bisphosphate aldolase A	non-lyso	non-LRRK2	MockEnriched	WCL-noChange	22.0625	24.5285	21.6006	22.3592	21.6276	21.3857	22.3988	22.3565	22.0258	22.3321	22.502	21.7915
1.54638	-0.294416	P05132	P05132	KAPCA_MOUSE	Prkaca	cAMP-dependent protein kinase catalytic subunit alpha	non-lyso	non-LRRK2	MockEnriched	WCL-noChange	21.5915	21.5823	21.2419	21.3645	21.2877	21.2535	21.8346	21.7955	21.5213	21.6714	21.9495	21.3156
0.0508024	-0.0598065	P05201	P05201	AATC_MOUSE	Got1	Aspartate aminotransferase, cytoplasmic	Lyso	non-LRRK2	MockEnriched	WCL-noChange	18.373	20.4476	17.9396	19.0214	17.74	18.0322	18.7571	18.6559	18.4953	18.5217	18.9463	18.5364
0.212767	0.0764666	P05202	P05202	AATM_MOUSE	Got2	Aspartate aminotransferase, mitochondrial	non-lyso	non-LRRK2	non-MockEnriched	WCL-noChange	25.4676	25.452	25.3975	25.8717	25.9271	25.1293	25.3135	25.2317	25.5195	25.3679	25.654	25.6998
1.3122	-0.331713	P05480	P05480;Q62270;Q62190;Q922K9;P16056	SRC_MOUSE	Src	Neuronal proto-oncogene tyrosine-protein kinase Src	Lyso	non-LRRK2	MockEnriched	WCL-noChange	20.6453	20.7471	20.2419	20.2764	20.2302	20.1581	20.895	20.9171	20.4874	21.0156	20.6096	20.3645
2.11283	-0.336552	P05622	P05622	PGFRB_MOUSE	Pdgfrb	Platelet-derived growth factor receptor beta	Lyso	non-LRRK2	MockEnriched	WCL-noChange	23.2258	23.0542	22.8895	22.9171	22.9024	22.6907	23.5045	23.2332	23.2006	23.239	23.4676	23.0542
0.0128591	-0.0178213	P05627	P05627	JUN_MOUSE	Jun	Transcription factor AP-1	non-lyso	non-LRRK2	non-MockEnriched	WCL-noChange	19.2821	18.7884	19.7233	17.7362	18.156	20.1079	18.3074	19.6578	17.8835	19.2037	19.2832	19.5651
0.355316	-0.186515	P06151	P06151	LDHA_MOUSE	Ldha	L-lactate dehydrogenase A chain	non-lyso	non-LRRK2	non-MockEnriched	WCL-noChange	23.0886	23.5983	22.6029	22.7915	22.502	22.1363	23.1285	23.2679	22.7307	23.0756	23.0493	22.5869
0.676987	-0.458271	P06330	P06330	HVM51_MOUSE		Ig heavy chain V region AC38 205.12	non-lyso	non-LRRK2	non-MockEnriched	WCL-noChange	23.3376	23.7594	22.7161	23.0723	22.5638	23.7389	23.7796	23.4923	24.002	24.6431	23.3778	22.6431
0.305461	-0.0768064	P06537	P06537	GCR_MOUSE	Nr3c1	Glucocorticoid receptor	non-lyso	non-LRRK2	non-MockEnriched	WCL-noChange	17.6405	NaN	17.8328	17.9606	17.7797	18.0909	18.0192	17.689	17.9746	18.2135	17.9388	17.791
0.497768	-0.244802	P06745	P06745	G6PI_MOUSE	Gpi	Glucose-6-phosphate isomerase	non-lyso	non-LRRK2	non-MockEnriched	WCL-noChange	20.002	20.5165	19.6545	20.1581	19.5917	19.0523	20.2764	20.3101	19.7058	20.1079	20.2302	19.8135
0.586163	-0.0749779	P06795	P06795;P21447	MDR1B_MOUSE	Abcb1b	ATP-dependent translocase ABCB1	non-lyso	non-LRRK2	non-MockEnriched	WCL-noChange	21.0559	20.9388	20.7876	20.8876	20.8423	20.8576	20.9098	21.0493	20.8034	21.1269	21.0426	20.8876
1.2465	-0.552833	P06797	P06797	CATL1_MOUSE	Ctsl	Procathepsin L	Lyso	non-LRRK2	MockEnriched	WCL-noChange	25.7619	25.8167	24.6757	25.4676	25.391	24.6096	26.3695	25.433	25.8599	25.8142	26.0464	25.5165
0.357519	0.529593	P06801	P06801	MAOX_MOUSE	Me1	NADP-dependent malic enzyme	non-lyso	non-LRRK2	non-MockEnriched	WCL-noChange	17.6798	21.6141	18.1539	19.3058	18.2228	NaN	18.0599	18.2725	18.357	18.8736	18.8233	18.4078
1.18593	-0.150565	P06802	P06802	ENPP1_MOUSE	Enpp1	Ectonucleotide pyrophosphatase/phosphodiesterase family member 1	Lyso	non-LRRK2	non-MockEnriched	WCL-noChange	20.417	20.1457	20.1206	20.2302	20.1825	20.1332	20.4067	20.417	20.1457	20.5356	20.3857	20.2419
0.113657	0.0411758	P06869	P06869	UROK_MOUSE	Plau	Urokinase-type plasminogen activator	non-lyso	non-LRRK2	non-MockEnriched	WCL-noChange	19.589	19.2669	18.9455	19.274	19.1358	19.0549	19.2761	19.2532	19.0211	19.032	19.5702	18.8664
1.50527	-0.699578	P07091	P07091	S10A4_MOUSE	S100a4	Protein S100-A4	non-lyso	non-LRRK2	non-MockEnriched	WCL-noChange	21.7553	22.1301	21.2821	21.2125	21.5638	22.1111	23.2258	22.2448	22.8913	22.1206	21.9352	21.8346
0.238814	-0.0642068	P07141	P07141	CSF1_MOUSE	Csf1	Macrophage colony-stimulating factor 1	non-lyso	non-LRRK2	MockEnriched	WCL-noChange	19.5436	19.4572	19.1715	19.2387	19.1527	19.3004	19.6746	19.2174	19.337	19.4785	19.4928	19.0492
1.69557	-0.374891	P07214	P07214	SPRC_MOUSE	Sparc	SPARC	non-lyso	non-LRRK2	MockEnriched	WCL-noChange	24.6153	24.48	24.2096	24.2961	24.0935	24.1565	24.9271	24.6865	24.7182	24.4862	24.9933	24.2891
0.246286	-0.137189	P07356	P07356	ANXA2_MOUSE	Anxa2	Annexin A2	Lyso	non-LRRK2	non-MockEnriched	WCL-noChange	24.1253	24.8904	23.5983	23.5754	23.5522	23.8191	24.3031	24.1946	23.7182	24.1946	24.1253	23.848
0.261843	-0.18366	P07607	P07607	TYSY_MOUSE	Tyms	Thymidylate synthase	non-lyso	non-LRRK2	non-MockEnriched	WCL-noChange	18.5868	17.9553	17.9064	18.3763	17.439	17.2952	18.4116	18.0862	17.4104	NaN	18.6132	18.0292
0.807913	-0.467827	P07724	P07724	ALBU_MOUSE	Alb	Albumin	non-lyso	non-LRRK2	non-MockEnriched	WCL-noChange	23.1581	23.5754	22.2849	23.0207	22.9043	23.4923	23.7796	23.2961	23.867	24.3307	23.3239	22.6453
1.19096	-0.193408	P07742	P07742	RIR1_MOUSE	Rrm1	Ribonucleoside-diphosphate reductase large subunit	non-lyso	non-LRRK2	non-MockEnriched	WCL-noChange	20.0292	19.9242	19.7974	19.764	19.8561	19.9459	20.1332	20.1581	19.9269	20.4273	19.9601	19.8717
0.813752	-0.469304	P07758;Q00896	P07758;Q00896	A1AT1_MOUSE;A1AT3_MOUSE	Serpina1a;Serpina1c	Alpha-1-antitrypsin 1-1	non-lyso	non-LRRK2	non-MockEnriched	WCL-noChange	21.7098	21.9812	20.8269	21.2593	21.0756	21.6453	21.9672	21.8073	21.9423	22.9207	21.6006	21.0756
0.558231	-0.338908	P07759	P07759	SPA3K_MOUSE	Serpina3k	Serine protease inhibitor A3K	non-lyso	non-LRRK2	non-MockEnriched	WCL-noChange	21.7634	22.3239	20.9672	21.5117	21.3484	21.9985	22.2849	21.8385	22.1206	22.7756	21.7265	21.2006
0.178141	-0.0623468	P07901	P07901	HS90A_MOUSE	Hsp90aa1	Heat shock protein HSP 90-alpha	non-lyso	non-LRRK2	non-MockEnriched	WCL-noChange	23.0054	23.2477	22.8689	22.6074	22.5545	23.0071	22.8746	23.2535	22.6649	22.9171	23.1379	22.8171
0.0504766	0.0197776	P08003	P08003	PDIA4_MOUSE	Pdia4	Protein disulfide-isomerase A4	non-lyso	non-LRRK2	non-MockEnriched	WCL-noChange	23.3645	23.2679	23.2434	23.0105	23.214	23.119	23.1079	23.654	22.7715	22.9548	23.4298	23.1825
1.10764	-0.254215	P08030	P08030	APT_MOUSE	Aprt	Adenine phosphoribosyltransferase	non-lyso	non-LRRK2	non-MockEnriched	WCL-noChange	19.7355	20.0691	19.5478	19.4457	19.3848	19.2766	19.8647	19.9241	19.6906	19.9882	19.8724	19.6447
0.0737182	0.0870396	P08046	P08046	EGR1_MOUSE	Egr1	Early growth response protein 1	non-lyso	non-LRRK2	non-MockEnriched	WCL-noChange	18.9597	18.5319	19.5813	17.4765	17.9038	19.5457	18.0011	19.1243	17.6763	19.021	18.6179	19.0361
0.618506	0.127904	P08074	P08074	CBR2_MOUSE	Cbr2	Carbonyl reductase [NADPH] 2	non-lyso	non-LRRK2	non-MockEnriched	WCL-noChange	23.654	23.7695	23.6431	23.976	24.0443	23.4041	23.632	23.4923	23.7594	23.5869	23.6209	23.632
0.21793	0.078997	P08113	P08113	ENPL_MOUSE	Hsp90b1	Endoplasmin	non-lyso	non-LRRK2	non-MockEnriched	WCL-noChange	26.3595	26.3828	26.1253	25.8694	26.1469	26.0401	26.1194	26.4984	25.6568	25.7995	26.2625	26.1135
1.13799	0.479604	P08121	P08121	CO3A1_MOUSE	Col3a1	Collagen alpha-1(III) chain	non-lyso	non-LRRK2	non-MockEnriched	WCL-noChange	21.5915	21.7634	22.3457	21.5638	21.4972	21.5869	21.7756	21.8802	20.9951	20.7056	21.2877	20.8269
0.308113	-0.0702302	P08122	P08122	CO4A2_MOUSE	Col4a2	Collagen alpha-2(IV) chain	non-lyso	non-LRRK2	non-MockEnriched	WCL-noChange	20.4273	20.5915	20.2764	20.1079	20.1457	20.3101	20.4273	20.5915	20.2764	20.1825	20.5261	20.2764
0.357599	-0.324915	P08207	P08207	S10AA_MOUSE	S100a10	Protein S100-A10	non-lyso	non-LRRK2	non-MockEnriched	WCL-noChange	18.5994	20.7715	19.4826	18.785	18.936	19.9601	19.9601	19.6351	19.5678	20.6628	19.6149	19.0436
0.756432	-0.25614	P08228	P08228	SODC_MOUSE	Sod1	Superoxide dismutase [Cu-Zn]	Lyso	non-LRRK2	MockEnriched	WCL-noChange	22.502	22.5261	21.8461	22.3752	22.0886	21.714	22.8557	22.3073	22.3805	22.3239	22.5915	22.1301
0.124986	0.0480315	P08249	P08249	MDHM_MOUSE	Mdh2	Malate dehydrogenase, mitochondrial	non-lyso	non-LRRK2	non-MockEnriched	WCL-noChange	26.9539	26.8142	26.6998	27.2077	27.2445	26.4645	26.632	26.604	26.9316	26.8623	26.965	27.1015
0.319191	-0.0939252	P08556	P08556	RASN_MOUSE	Nras	GTPase NRas	non-lyso	non-LRRK2	non-MockEnriched	WCL-noChange	20.8034	20.6364	20.265	20.714	20.2066	20.7223	20.5915	20.8269	20.6714	20.8802	20.5451	20.3962
1.36378	-0.316086	P08752	P08752	GNAI2_MOUSE	Gnai2	Guanine nucleotide-binding protein G(i) subunit alpha-2	Lyso	non-LRRK2	MockEnriched	WCL-noChange	25.2714	24.976	24.6153	24.9134	24.7745	24.4862	25.4362	25.0401	25.0443	25.1946	25.2821	24.9361
0.145913	0.188279	P08775	P08775	RPB1_MOUSE	Polr2a	DNA-directed RNA polymerase II subunit RPB1	non-lyso	non-LRRK2	non-MockEnriched	WCL-noChange	21.4874	20.9951	21.9495	20.0292	20.1457	21.8839	20.1079	21.7634	19.4882	21.3045	21.2243	21.4726
0.962823	-0.110844	P09055	P09055	ITB1_MOUSE	Itgb1	Integrin beta-1	non-lyso	non-LRRK2	MockEnriched	WCL-noChange	25.0691	24.9495	24.8433	24.8191	24.895	24.8385	25.1946	24.9716	24.9539	24.918	25.1371	24.9043
1.04195	-0.400241	P09056	P09056	LIF_MOUSE	Lif	Leukemia inhibitory factor	non-lyso	non-LRRK2	MockEnriched	WCL-noChange	19.2059	18.5721	17.9768	18.5954	18.2786	17.8788	19.0708	18.6079	18.7416	18.8725	19.001	18.6153
0.147001	0.0643686	P09103	P09103	PDIA1_MOUSE	P4hb	Protein disulfide-isomerase	non-lyso	non-LRRK2	non-MockEnriched	WCL-noChange	24.6264	24.7286	24.6486	24.275	24.6264	24.4676	24.4923	25.0732	24.0854	24.0609	24.6595	24.6153
0.164316	0.201933	P09405	P09405	NUCL_MOUSE	Ncl	Nucleolin	non-lyso	non-LRRK2	non-MockEnriched	WCL-noChange	25.5075	25.2607	25.8264	24.1253	24.2463	26.1214	24.141	25.7077	23.6971	25.5869	25.2058	25.5374
0.125083	-0.098704	P09411	P09411	PGK1_MOUSE	Pgk1	Phosphoglycerate kinase 1	non-lyso	non-LRRK2	non-MockEnriched	WCL-noChange	22.0359	23.2535	21.68	21.9316	21.5498	21.3376	22.2243	22.3294	21.7223	21.9847	22.3645	21.7553
0.149026	0.138854	P09450	P09450	JUNB_MOUSE	Junb	Transcription factor jun-B	non-lyso	non-LRRK2	non-MockEnriched	WCL-noChange	20.0426	19.7459	20.5545	19.0561	19.0718	20.6186	19.1186	20.2877	18.9121	19.9601	19.87	20.1079
1.65583	-0.919321	P09528	P09528	FRIH_MOUSE	Fth1	Ferritin heavy chain	Lyso	non-LRRK2	MockEnriched	WCL-noChange	22.7935	22.6141	21.6231	22.4273	22.0918	22.4298	23.9933	22.8327	23.7286	23.7995	23.0241	22.1174
0.4182	-0.381161	P09602	P09602	HMGN2_MOUSE	Hmgn2	Non-histone chromosomal protein HMG-17	non-lyso	non-LRRK2	non-MockEnriched	WCL-noChange	19.7733	21.2535	21.502	19.5023	19.9601	21.5309	21.4825	21.0156	20.8191	20.2877	21.0156	21.1886
0.0251092	0.0112877	P09671	P09671	SODM_MOUSE	Sod2	Superoxide dismutase [Mn], mitochondrial	non-lyso	non-LRRK2	non-MockEnriched	WCL-noChange	23.7492	23.5404	23.4425	23.9406	24.0105	23.1749	23.4551	23.3645	23.654	23.5638	23.8764	23.8764
0.742561	0.184092	P09925	P09925	SURF1_MOUSE	Surf1	Surfeit locus protein 1	non-lyso	non-LRRK2	non-MockEnriched	WCL-noChange	20.7876	20.9672	20.8423	21.1642	21.3101	20.7471	20.5165	20.5823	20.8346	20.7307	20.9742	21.0756
0.566704	-0.232045	P0C0A3	P0C0A3	CHMP6_MOUSE	Chmp6	Charged multivesicular body protein 6	non-lyso	non-LRRK2	MockEnriched	WCL-noChange	19.6645	20.2185	19.3621	19.2693	20.0559	19.8679	20.3101	19.7211	20.0691	19.4961	20.0156	20.2185
0.119859	0.173715	P0C0S6;Q3THW5	P0C0S6;Q3THW5	H2AV_MOUSE;H2AZ_MOUSE	H2az1;H2az2	Histone H2A.Z	non-lyso	non-LRRK2	non-MockEnriched	WCL-noChange	25.48	24.8764	26.3811	23.9672	24.2961	26.002	24.019	25.6125	23.5869	25.3975	25.4041	25.9406
0.507655	0.265471	P0CB42	P0CB42	ALKB1_MOUSE	Alkbh1	Nucleic acid dioxygenase ALKBH1	non-lyso	non-LRRK2	non-MockEnriched	WCL-noChange	18.8645	19.1176	18.5709	18.9608	18.8285	17.6366	18.3625	18.1261	18.4255	18.0255	18.7598	18.6867
0.225028	0.0934397	P0DOV1	P0DOV1;Q8CGE8	IFI5B_MOUSE	Mnda	Interferon-activable protein 205-B	non-lyso	non-LRRK2	non-MockEnriched	WCL-noChange	19.4384	19.6567	19.4851	19.0937	18.7308	19.6562	19.0993	19.0629	19.0493	19.4785	19.4783	19.3319
1.1191	1.18639	P0DP26;P0DP27;P0DP28	P0DP27;P0DP28;P0DP26	CALM1_MOUSE;CALM2_MOUSE;CALM3_MOUSE	Calm1;Calm2;Calm3	Calmodulin-1	non-lyso	non-LRRK2	non-MockEnriched	WCL-noChange	18.6663	22.6865	19.8394	20.953	19.4661	20.7056	19.2154	18.8008	19.1204	19.2116	20.0156	18.8347
1.92494	-0.34914	P10107	P10107	ANXA1_MOUSE	Anxa1	Annexin A1	Lyso	non-LRRK2	MockEnriched	WCL-noChange	21.7013	21.7265	21.3857	21.4324	21.2419	21.3321	21.9672	21.8576	21.5638	21.7836	22.0886	21.654
0.506455	-0.182013	P10126	P10126	EF1A1_MOUSE	Eef1a1	Elongation factor 1-alpha 1	non-lyso	non-LRRK2	non-MockEnriched	WCL-noChange	26.4785	26.9977	26.4938	26.3629	26.1965	26.9316	26.726	26.7517	26.4999	27.189	26.9203	26.4661
1.43196	-0.276307	P10404	P10404	ENV1_MOUSE		MLV-related proviral Env polyprotein	non-lyso	non-LRRK2	MockEnriched	WCL-noChange	23.0886	22.8093	22.8913	22.7876	22.6475	22.5662	23.1015	23.1316	22.8249	23.0691	23.4298	22.8913
0.473009	-0.0920893	P10493	P10493	NID1_MOUSE	Nid1	Nidogen-1	non-lyso	non-LRRK2	MockEnriched	WCL-noChange	22.4601	22.3725	22.3645	22.0258	22.0854	22.3778	22.4476	22.4349	22.1765	22.3129	22.5568	22.3101
0.207711	-0.0928628	P10518	P10518	HEM2_MOUSE	Alad	Delta-aminolevulinic acid dehydratase	non-lyso	non-LRRK2	non-MockEnriched	WCL-noChange	17.5352	18.3158	17.4862	17.4656	17.4581	17.5396	17.4774	17.9088	17.3317	18.12	17.845	17.6748
1.30336	-0.527368	P10605	P10605	CATB_MOUSE	Ctsb	Cathepsin B	Lyso	non-LRRK2	MockEnriched	WCL-noChange	27.9316	27.673	26.8264	27.6798	27.6181	26.7645	28.3869	27.5609	28.0084	27.6389	28.0864	27.976
0.312828	0.221828	P10630	P10630	IF4A2_MOUSE	Eif4a2	Eukaryotic initiation factor 4A-II	non-lyso	non-LRRK2	non-MockEnriched	WCL-noChange	21.5592	22.538	21.7594	20.6006	21.2125	21.6096	20.9388	21.6453	20.8034	21.632	21.7223	21.2066
0.779386	-0.386867	P10639	P10639	THIO_MOUSE	Txn	Thioredoxin	non-lyso	non-LRRK2	MockEnriched	WCL-noChange	23.2679	24.1946	22.9006	23.1047	23.1534	22.4526	24.019	23.5638	23.4298	23.5638	23.6209	23.1976
0.231512	-0.131248	P10649	P10649	GSTM1_MOUSE	Gstm1	Glutathione S-transferase Mu 1	non-lyso	non-LRRK2	non-MockEnriched	WCL-noChange	19.627	20.2302	19.202	19.3645	19.1618	19.5763	19.7797	19.5639	19.7223	20.3211	19.5209	19.0413
0.017003	-0.010663	P10711	P10711	TCEA1_MOUSE	Tcea1	Transcription elongation factor A protein 1	non-lyso	non-LRRK2	non-MockEnriched	WCL-noChange	18.4899	18.6048	18.7003	18.0582	18.0653	19.1301	18.478	18.707	17.8945	18.7471	18.8138	18.4721
1.80273	-0.377336	P10833	P10833	RRAS_MOUSE	Rras	Ras-related protein R-Ras	non-lyso	non-LRRK2	MockEnriched	WCL-noChange	24.48	24.4551	23.895	24.2317	24.2096	23.9933	24.8433	24.3511	24.5285	24.6971	24.7645	24.3444
1.75088	-0.159956	P10852	P10852	4F2_MOUSE	Slc3a2	4F2 cell-surface antigen heavy chain	Lyso	non-LRRK2	non-MockEnriched	WCL-noChange	24.2463	24.0443	24.1015	24.0935	24.1174	24.0359	24.2096	24.3712	24.0772	24.2317	24.3444	24.3645
0.0257646	0.0398986	P10853;Q64475;Q8CGP2	Q9D2U9;Q6ZWY9;Q64524;P10853;Q8CGP2;Q64478;Q8CGP1;P70696;P10854;Q64525;Q64475;Q8CGP0	H2B1B_MOUSE;H2B1F_MOUSE;H2B1P_MOUSE	H2bc3;H2bc7;Hist1h2bp	Histone H2B type 1-F/J/L	non-lyso	non-LRRK2	non-MockEnriched	WCL-noChange	30.2193	29.8623	30.4823	28.6964	28.9896	30.7771	29.0322	30.5754	28.1312	30.6798	29.877	30.4919
0.120058	0.162845	P10922	P10922	H10_MOUSE	H1-0	Histone H1.0	non-lyso	non-LRRK2	non-MockEnriched	WCL-noChange	23.5522	23.3239	24.2021	22.3073	22.2243	24.1174	22.2477	23.9134	21.7265	23.9316	23.3101	23.6209
0.0567323	0.0297686	P10923	P10923	OSTP_MOUSE	Spp1	Osteopontin	non-lyso	non-LRRK2	MockEnriched	WCL-noChange	22.7955	23.0526	21.9742	22.4996	22.6628	22.9477	22.8802	22.5638	22.6907	22.7955	22.6562	22.1673
0.273068	-0.121774	P11031	P11031	TCP4_MOUSE	Sub1	Activated RNA polymerase II transcriptional coactivator p15	non-lyso	non-LRRK2	non-MockEnriched	WCL-noChange	20.3857	20.6886	20.5638	20.2877	20.4676	21.417	20.7223	20.6453	20.7471	20.68	21.1825	20.5638
0.594433	0.181343	P11087	P11087	CO1A1_MOUSE	Col1a1	Collagen alpha-1(I) chain	non-lyso	non-LRRK2	non-MockEnriched	WCL-noChange	25.1642	25.3101	25.2856	24.7846	24.9361	25.0732	24.9271	25.3943	24.5754	24.5869	25.0148	24.9672
1.02287	-0.49521	P11103	P11103	PARP1_MOUSE	Parp1	Poly [ADP-ribose] polymerase 1	non-lyso	non-LRRK2	non-MockEnriched	WCL-noChange	24.4551	24.8433	23.3778	23.5638	23.7182	23.4551	24.8288	24.5404	24.0854	24.3239	24.4041	24.2021
0.129177	-0.0534226	P11157	P11157	RIR2_MOUSE	Rrm2	Ribonucleoside-diphosphate reductase subunit M2	non-lyso	non-LRRK2	non-MockEnriched	WCL-noChange	20.002	19.6545	19.395	19.5465	18.9856	19.56	19.3062	19.6524	19.4377	19.8426	19.4977	19.7274
2.26196	-0.609692	P11214	P11214	TPA_MOUSE	Plat	Tissue-type plasminogen activator	non-lyso	non-LRRK2	MockEnriched	WCL-noChange	21.0756	20.6886	20.1079	20.6186	20.417	20.1332	21.3321	21.0559	21.1206	21.0625	21.3484	20.7796
0.0742042	0.0610574	P11276	P11276	FINC_MOUSE	Fn1	Fibronectin	non-lyso	non-LRRK2	non-MockEnriched	WCL-noChange	28.0296	27.7708	28.4354	27.2535	27.4394	28.5128	27.4785	28.4394	26.9869	28.1361	27.9428	28.0914
0.221979	0.0664495	P11352	P11352	GPX1_MOUSE	Gpx1	Glutathione peroxidase 1	non-lyso	non-LRRK2	non-MockEnriched	WCL-noChange	20.1079	19.861	19.7361	20.0292	20.002	19.4881	20.1457	19.878	19.797	19.5935	19.738	19.6733
2.34353	-0.332347	P11370	P10404;P11370	ENV2_MOUSE	Fv4	Retrovirus-related Env polyprotein from Fv-4 locus	non-lyso	non-LRRK2	MockEnriched	WCL-noChange	23.3511	23.2821	23.2506	23.0789	23.0139	23.0292	23.5522	23.3778	23.3511	23.632	23.7492	23.3376
1.16217	-0.444764	P11438	P11438	LAMP1_MOUSE	Lamp1	Lysosome-associated membrane glycoprotein 1	Lyso	non-LRRK2	MockEnriched	WCL-noChange	28.3578	28.1214	27.2803	27.8858	27.6865	27.1795	28.5536	27.9203	28.217	28.1937	28.4154	27.8799
0.931606	-0.208847	P11440	P11440	CDK1_MOUSE	Cdk1	Cyclin-dependent kinase 1	non-lyso	non-LRRK2	non-MockEnriched	WCL-noChange	21.0821	20.9742	20.7307	20.6364	20.4676	20.9812	20.9459	21.0691	20.7955	21.1079	21.3045	20.9024
0.215752	-0.0698233	P11499	P07901;P11499	HS90B_MOUSE	Hsp90ab1	Heat shock protein HSP 90-beta	Lyso	non-LRRK2	non-MockEnriched	WCL-noChange	25.604	25.6264	25.4202	25.1984	25.0401	25.4676	25.4202	25.6998	25.0813	25.4892	25.6811	25.4041
0.0225965	0.0105305	P11531	P11531	DMD_MOUSE	Dmd	Dystrophin	non-lyso	non-LRRK2	non-MockEnriched	WCL-noChange	20.5545	20.2185	20.5638	20.4067	20.5451	20.1332	20.1457	20.6364	19.8357	20.4067	20.5545	20.7796
1.13093	-0.163759	P11688	P11688	ITA5_MOUSE	Itga5	Integrin alpha-5	non-lyso	non-LRRK2	MockEnriched	WCL-noChange	23.8385	23.654	23.5983	23.654	23.5404	23.5404	23.9316	23.8288	23.6209	23.9406	23.9225	23.5638
0.475074	0.288975	P11862	P11862	GAS2_MOUSE	Gas2	Growth arrest-specific protein 2	non-lyso	non-LRRK2	non-MockEnriched	WCL-noChange	19.8039	19.5241	20.5069	19.6237	19.1684	20.4273	19.2275	19.6487	19.1133	20.3857	19.61	19.3353
0.173125	0.0480572	P11881	Q9Z329;P11881	ITPR1_MOUSE	Itpr1	Inositol 1,4,5-trisphosphate receptor type 1	non-lyso	non-LRRK2	non-MockEnriched	WCL-noChange	22.5165	22.2506	22.6364	22.1238	22.2593	22.4898	22.3645	22.4526	22.1734	22.1047	22.6051	22.2877
0.0931761	-0.037303	P11928	P11928	OAS1A_MOUSE	Oas1a	2'-5'-oligoadenylate synthase 1A	non-lyso	non-LRRK2	non-MockEnriched	WCL-noChange	20.6096	20.0426	19.9742	19.8944	19.7006	19.6466	20.0821	19.9459	19.881	19.9742	20.2066	20.002
0.177372	-0.0383927	P11930	P11930	NUD19_MOUSE	Nudt19	Nucleoside diphosphate-linked moiety X motif 19	non-lyso	non-LRRK2	non-MockEnriched	WCL-noChange	19.5068	19.6907	19.3973	19.5899	19.7941	19.4848	19.6146	19.6143	19.566	19.3765	19.8439	19.6788
0.133689	-0.0436036	P11983	P11983	TCPA_MOUSE	Tcp1	T-complex protein 1 subunit alpha	non-lyso	non-LRRK2	non-MockEnriched	WCL-noChange	21.4118	21.6671	21.5592	21.2066	21.0691	21.6628	21.3266	21.68	21.2419	21.4874	21.68	21.4221
1.9228	-0.46164	P12023	P12023	A4_MOUSE	App	Amyloid-beta A4 protein	Lyso	non-LRRK2	MockEnriched	WCL-noChange	24.0443	23.5285	23.4298	23.6649	23.5404	23.4041	24.3444	24.019	24.0854	23.8576	24.4105	23.6649
0.972948	-0.296134	P12032	P12032	TIMP1_MOUSE	Timp1	Metalloproteinase inhibitor 1	non-lyso	non-LRRK2	MockEnriched	WCL-noChange	22.4118	22.0789	21.4825	22.0723	21.8987	21.7796	22.5189	22.1047	22.239	22.2821	22.5213	21.8346
0.236219	-0.181939	P12246	P12246	SAMP_MOUSE	Apcs	Serum amyloid P-component	non-lyso	non-LRRK2	non-MockEnriched	WCL-noChange	19.9882	20.0951	18.9968	19.4917	19.0532	19.6638	19.8887	19.685	19.613	20.7553	19.6501	18.7883
1.24023	-0.53763	P12265	P12265	BGLR_MOUSE	Gusb	Beta-glucuronidase	Lyso	non-LRRK2	MockEnriched	WCL-noChange	25.5014	25.0567	24.1946	25.1135	25.0275	24.1015	25.7415	25.0526	25.391	25.2535	25.5841	25.1984
0.159584	-0.0356255	P12367	P12367	KAP2_MOUSE	Prkar2a	cAMP-dependent protein kinase type II-alpha regulatory subunit	non-lyso	non-LRRK2	non-MockEnriched	WCL-noChange	21.3857	21.5404	21.1642	21.2006	21.1581	21.4375	21.417	21.391	21.3156	21.3538	21.5213	21.1015
0.00968888	-0.00852108	P12382	P12382	PFKAL_MOUSE	Pfkl	ATP-dependent 6-phosphofructokinase, liver type	non-lyso	non-LRRK2	non-MockEnriched	WCL-noChange	18.6256	20.0559	18.3253	18.2485	18.118	18.5743	18.6013	18.5474	18.6181	18.8934	18.8985	18.4402
0.369174	-0.154216	P12787	P12787	COX5A_MOUSE	Cox5a	Cytochrome c oxidase subunit 5A, mitochondrial	non-lyso	non-LRRK2	non-MockEnriched	WCL-noChange	21.4825	21.5638	22.1395	22.1886	22.0393	22.4298	22.3184	22.0426	22.5069	21.7796	22.1825	21.9388
0.543192	-0.186477	P12815	P12815	PDCD6_MOUSE	Pdcd6	Programmed cell death protein 6	non-lyso	non-LRRK2	MockEnriched	WCL-noChange	21.1332	21.0559	21.0088	20.5823	20.6453	21.2477	20.9459	21.3592	20.7056	21.5069	21.2933	20.9812
0.0300226	-0.0130164	P12970	P12970	RL7A_MOUSE	Rpl7a	60S ribosomal protein L7a	non-lyso	non-LRRK2	non-MockEnriched	WCL-noChange	24.4923	24.417	24.5404	24.1015	24.0609	24.654	24.1642	24.6757	23.9584	24.6486	24.4738	24.4234
0.904918	-0.381014	P13011	P13011	SCD2_MOUSE	Scd2	Stearoyl-CoA desaturase 2	non-lyso	non-LRRK2	non-MockEnriched	WCL-noChange	23.1363	23.0967	22.2477	22.6865	22.2006	22.0592	22.7533	23.4041	22.8595	22.6671	23.2317	22.7975
0.201945	0.0841417	P13020	P13020	GELS_MOUSE	Gsn	Gelsolin	non-lyso	non-LRRK2	non-MockEnriched	WCL-noChange	22.8385	22.9406	22.0886	22.0886	22.2506	22.2332	22.6051	22.3294	22.155	22.3619	22.239	22.2448
0.137905	0.0619106	P13439	P13439	UMPS_MOUSE	Umps	Uridine 5'-monophosphate synthase	non-lyso	non-LRRK2	non-MockEnriched	WCL-noChange	18.6435	19.1362	18.8287	18.502	18.2877	19.1437	18.3849	18.803	18.4184	18.7083	18.9937	18.862
0.39083	0.197591	P13516	P13516	ACOD1_MOUSE	Scd1	Acyl-CoA desaturase 1	non-lyso	non-LRRK2	non-MockEnriched	WCL-noChange	18.3247	18.7441	17.8162	17.6585	17.4691	17.8675	17.3109	18.1561	17.6973	17.8849	18.0111	17.6341
1.19372	-0.164581	P13595	P13595	NCAM1_MOUSE	Ncam1	Neural cell adhesion molecule 1	non-lyso	non-LRRK2	non-MockEnriched	WCL-noChange	21.2302	21.1143	20.953	21.0821	20.9882	20.8034	21.3101	21.2302	21.0292	21.2243	21.3156	21.0493
2.15016	-0.383413	P13808	P16283;P13808	B3A2_MOUSE	Slc4a2	Anion exchange protein 2	non-lyso	non-LRRK2	MockEnriched	WCL-noChange	19.6088	19.7458	19.4361	19.4389	19.6007	19.5273	20.2877	19.7975	19.9882	19.6749	20.1825	19.7273
0.039838	0.0432959	P13864	P13864	DNMT1_MOUSE	Dnmt1	DNA (cytosine-5)-methyltransferase 1	non-lyso	non-LRRK2	non-MockEnriched	WCL-noChange	21.6453	21.3857	22.1488	20.654	20.6276	22.1642	20.7553	21.8423	20.417	21.68	21.7182	21.953
0.823646	-0.122391	P14094	P14094	AT1B1_MOUSE	Atp1b1	Sodium/potassium-transporting ATPase subunit beta-1	non-lyso	non-LRRK2	non-MockEnriched	WCL-noChange	24.4614	24.3645	24.2607	24.2535	24.2021	24.0526	24.4362	24.5638	24.1946	24.4425	24.417	24.275
0.687185	-0.464815	P14106	P14106	C1QB_MOUSE	C1qb	Complement C1q subcomponent subunit B	non-lyso	non-LRRK2	non-MockEnriched	WCL-noChange	25.6125	25.5404	24.5165	25.2926	24.632	25.3239	25.6181	25.5345	25.6918	26.8385	25.3376	24.6865
0.0258288	0.0139271	P14115	P14115	RL27A_MOUSE	Rpl27a	60S ribosomal protein L27a	non-lyso	non-LRRK2	non-MockEnriched	WCL-noChange	24.8385	24.4298	24.7492	24.317	24.1871	24.7024	24.1332	24.9628	24.002	24.7895	24.6209	24.632
0.0857287	-0.0456184	P14131	P14131	RS16_MOUSE	Rps16	40S ribosomal protein S16	non-lyso	non-LRRK2	non-MockEnriched	WCL-noChange	24.5869	24.48	24.3778	23.9847	23.8858	24.3645	23.8576	24.5812	23.7895	24.5926	24.5285	24.604
0.28904	-0.0925099	P14148	P14148	RL7_MOUSE	Rpl7	60S ribosomal protein L7	non-lyso	non-LRRK2	non-MockEnriched	WCL-noChange	24.8093	24.7338	24.8904	24.3844	24.3975	25.0105	24.6703	25.019	24.4362	24.9361	24.8858	24.8336
0.0828224	-0.0521342	P14152	P14152	MDHC_MOUSE	Mdh1	Malate dehydrogenase, cytoplasmic	non-lyso	non-LRRK2	non-MockEnriched	WCL-noChange	20.4676	21.3645	20.343	20.4874	20.1457	19.8873	20.7056	20.7471	20.1581	20.3211	20.7553	20.3211
0.379854	-0.148479	P14206	P14206	RSSA_MOUSE	Rpsa	40S ribosomal protein SA	non-lyso	non-LRRK2	non-MockEnriched	WCL-noChange	24.5926	24.8142	24.5983	24.1946	24.1253	24.3778	24.5285	24.7695	23.9672	24.604	24.8623	24.8623
0.000171949	-8.01e-05	P14211	P14211	CALR_MOUSE	Calr	Calreticulin	non-lyso	non-LRRK2	non-MockEnriched	WCL-noChange	25.4394	25.3101	25.3612	25.0813	25.3645	25.1015	25.2961	25.7895	24.9361	24.824	25.4923	25.3204
0.229114	0.238708	P14404	P14404	MECOM_MOUSE	Mecom	Histone-lysine N-methyltransferase MECOM	non-lyso	non-LRRK2	non-MockEnriched	WCL-noChange	19.5917	19.1757	20.3962	18.4751	18.696	20.3857	18.6403	19.761	18.18	19.5219	19.4281	19.757
1.33492	-0.362038	P14576	P14576	SRP54_MOUSE	Srp54	Signal recognition particle 54 kDa protein	non-lyso	non-LRRK2	non-MockEnriched	WCL-noChange	23.7077	23.9225	23.0707	23.6209	23.239	23.2961	24.0691	23.7492	23.8385	24.019	23.8858	23.4676
0.116862	0.237637	P14602	P14602	HSPB1_MOUSE	Hspb1	Heat shock protein beta-1	non-lyso	non-LRRK2	non-MockEnriched	WCL-noChange	18.6539	22.3294	18.6458	20.7715	18.3077	19.0437	18.5368	18.5593	18.8798	20.417	20.9171	19.0163
0.0628017	-0.0323248	P14685	P14685	PSMD3_MOUSE	Psmd3	26S proteasome non-ATPase regulatory subunit 3	non-lyso	non-LRRK2	non-MockEnriched	WCL-noChange	21.2535	21.6051	21.2185	20.7634	20.654	21.2821	21.1886	21.6186	20.7955	21.0821	21.3045	20.9812
0.773608	-0.244895	P14719	P14719	ILRL1_MOUSE	Il1rl1	Interleukin-1 receptor-like 1	non-lyso	non-LRRK2	MockEnriched	WCL-noChange	24.3645	23.976	23.4923	24.019	23.7492	23.5522	24.417	23.9406	23.867	24.2021	24.3101	23.8858
0.246244	0.281417	P14733	P14733	LMNB1_MOUSE	Lmnb1	Lamin-B1	non-lyso	non-LRRK2	non-MockEnriched	WCL-noChange	23.0156	22.7056	23.7594	21.7512	22.0821	23.654	21.714	23.1946	21.2933	22.9116	22.8839	23.2821
1.69745	-0.370785	P14824	P14824	ANXA6_MOUSE	Anxa6	Annexin A6	Lyso	non-LRRK2	MockEnriched	WCL-noChange	21.5165	21.502	20.9672	21.1886	21.1269	20.8802	21.8423	21.4923	21.4726	21.6141	21.6971	21.2877
0.102852	-0.0279725	P14869	P14869	RLA0_MOUSE	Rplp0	60S acidic ribosomal protein P0	non-lyso	non-LRRK2	non-MockEnriched	WCL-noChange	24.3645	24.1946	24.317	23.9933	24.0105	24.2961	24.1332	24.3778	23.8858	24.2535	24.3975	24.2961
0.0802209	-0.0347157	P14873	P14873	MAP1B_MOUSE	Map1b	Microtubule-associated protein 1B	non-lyso	non-LRRK2	non-MockEnriched	WCL-noChange	19.1835	19.512	19.2254	18.6747	18.8405	19.3012	19.1659	19.3439	18.7302	19.1516	19.4042	19.1499
0.652426	-0.258444	P14901	P14901	HMOX1_MOUSE	Hmox1	Heme oxygenase 1	non-lyso	non-LRRK2	non-MockEnriched	WCL-noChange	21.2361	21.4726	21.6671	21.0088	21.2125	22.0526	21.8651	21.9495	21.6364	22.019	21.5356	21.1946
0.0987903	-0.0190557	P15116	P15116	CADH2_MOUSE	Cdh2	Cadherin-2	non-lyso	non-LRRK2	non-MockEnriched	WCL-noChange	21.8913	22.002	21.7389	21.8113	21.7594	21.7836	21.743	21.8689	21.6497	22.0789	21.8727	21.8876
0.392947	-0.0909506	P15208	P15208	INSR_MOUSE	Insr	Insulin receptor	Lyso	non-LRRK2	non-MockEnriched	WCL-noChange	18.7643	18.5306	18.6616	18.3662	18.3765	18.5322	18.6194	18.8647	18.2637	18.6446	18.7564	18.6283
1.8049	-0.489862	P15261	P15261	INGR1_MOUSE	Ifngr1	Interferon gamma receptor 1	non-lyso	non-LRRK2	MockEnriched	WCL-noChange	22.1642	21.4221	21.3752	21.7348	21.6843	21.3045	22.44	21.9882	22.1825	22.0658	22.2679	21.68
0.274475	-0.0703783	P15379	P15379	CD44_MOUSE	Cd44	CD44 antigen	non-lyso	non-LRRK2	non-MockEnriched	WCL-noChange	23.8191	24.2961	24.0359	23.8093	24.0105	24.0526	24.1174	23.9225	24.0359	23.7995	24.2535	24.317
0.491782	-0.165829	P15532	P15532	NDKA_MOUSE	Nme1	Nucleoside diphosphate kinase A	non-lyso	non-LRRK2	non-MockEnriched	WCL-noChange	19.3826	19.7499	19.169	19.0834	19.3163	18.9135	19.6224	19.5955	19.4122	18.9802	19.6826	19.3167
0.289081	0.137834	P15535	P15535	B4GT1_MOUSE	B4galt1	Beta-1,4-galactosyltransferase 1	non-lyso	non-LRRK2	MockEnriched	WCL-noChange	20.9459	20.9024	20.1457	20.6006	20.3101	20.4476	20.7553	20.4775	20.5165	20.6006	20.5069	19.6684
0.948137	-0.348184	P15655	P15655	FGF2_MOUSE	Fgf2	Fibroblast growth factor 2	non-lyso	non-LRRK2	non-MockEnriched	WCL-noChange	20.0821	20.343	19.3985	19.7464	19.4134	19.7963	20.5165	19.7979	20.002	20.3752	20.3857	19.7915
0.315935	0.408318	P15864	P43274;P15864;P43275;P43277	H12_MOUSE	H1-2	Histone H1.2	non-lyso	non-LRRK2	non-MockEnriched	WCL-noChange	27.8623	27.3578	28.4314	26.4057	26.5754	28.6663	26.2589	27.965	25.5638	27.8916	27.3494	27.8203
0.994903	-0.240856	P15920	P15920	VPP2_MOUSE	Atp6v0a2	V-type proton ATPase 116 kDa subunit a2	Lyso	non-LRRK2	MockEnriched	WCL-noChange	21.3645	21.3321	21.0224	21.1269	20.9171	20.9672	21.6364	21.2821	21.391	21.3538	21.6096	20.9024
1.17311	-0.371354	P16045	P16045	LEG1_MOUSE	Lgals1	Galectin-1	non-lyso	non-LRRK2	non-MockEnriched	WCL-noChange	23.48	23.6096	24.1946	23.5045	23.5522	23.2051	23.8385	24.1946	23.5522	23.7182	24.239	24.2317
0.0378269	0.0134929	P16056	P16056	MET_MOUSE	Met	Hepatocyte growth factor receptor	non-lyso	non-LRRK2	non-MockEnriched	WCL-noChange	17.1475	17.0945	16.8435	16.9343	16.8646	16.6095	16.9313	17.0091	16.4628	17.0697	17.1169	16.8233
1.3408	-0.364482	P16092	P16092;P21803;Q03142;Q61851	FGFR1_MOUSE	Fgfr1	Fibroblast growth factor receptor 1	non-lyso	non-LRRK2	MockEnriched	WCL-noChange	21.1395	20.417	20.4576	20.7471	20.5915	20.2764	21.1581	20.7876	20.953	21.1015	21.2243	20.5915
0.392102	-0.230713	P16110	P16110	LEG3_MOUSE	Lgals3	Galectin-3	non-lyso	non-LRRK2	non-MockEnriched	WCL-noChange	20.5823	20.7471	21.3805	20.3538	20.2419	20.5356	20.7056	21.6006	20.2989	20.4476	21.3538	20.8191
0.00185405	-0.00233332	P16125	P16125	LDHB_MOUSE	Ldhb	L-lactate dehydrogenase B chain	non-lyso	non-LRRK2	MockEnriched	WCL-noChange	17.8285	19.9007	17.616	18.8077	17.3025	17.8915	18.4845	18.1149	18.0672	18.6149	18.5335	17.5458
0.574143	-0.245589	P16254	P16254	SRP14_MOUSE	Srp14	Signal recognition particle 14 kDa protein	non-lyso	non-LRRK2	non-MockEnriched	WCL-noChange	22.9777	23.1441	22.3884	22.714	22.2821	22.5069	22.9043	22.9742	22.695	23.48	23.0902	22.343
1.01063	-0.178336	P16330	P16330	CN37_MOUSE	Cnp	2',3'-cyclic-nucleotide 3'-phosphodiesterase	non-lyso	non-LRRK2	non-MockEnriched	WCL-noChange	19.5608	19.5859	19.1892	19.2984	19.3249	19.156	19.7439	19.3411	19.4628	19.4988	19.6894	19.4491
0.148005	0.0503063	P16332	P16332	MUTA_MOUSE	Mmut	Methylmalonyl-CoA mutase, mitochondrial	non-lyso	non-LRRK2	non-MockEnriched	WCL-noChange	21.5869	21.4273	21.502	21.9061	22.019	21.2707	21.4015	21.4526	21.6006	21.4874	21.6886	21.7796
1.77737	-0.493987	P16382	P16382	IL4RA_MOUSE	Il4r	Interleukin-4 receptor subunit alpha	non-lyso	non-LRRK2	MockEnriched	WCL-noChange	19.8925	19.1718	19.0836	19.4768	19.1518	18.9427	19.9459	19.7161	19.5843	19.9149	20.0821	19.4397
0.902802	-0.196082	P16460	P16460	ASSY_MOUSE	Ass1	Argininosuccinate synthase	Lyso	non-LRRK2	non-MockEnriched	WCL-noChange	21.1457	20.8651	20.5915	20.6006	20.4972	20.6971	21.0224	21.1395	20.714	20.9243	21.002	20.7715
0.833852	0.182209	P16546	P16546	SPTN1_MOUSE	Sptan1	Spectrin alpha chain, non-erythrocytic 1	non-lyso	non-LRRK2	non-MockEnriched	WCL-noChange	22.7451	22.821	23.2535	23.0002	23.1734	23.0674	22.6757	22.9725	22.5404	22.7614	22.937	23.0805
1.22534	-0.413447	P16627	P16627	HS71L_MOUSE	Hspa1l	Heat shock 70 kDa protein 1-like	non-lyso	non-LRRK2	non-MockEnriched	WCL-noChange	18.9858	19.7184	18.4839	19.0331	18.54	18.8192	19.271	19.2574	19.5383	19.2916	19.5558	19.1471
1.28616	-0.595733	P16675	P16675	PPGB_MOUSE	Ctsa	Lysosomal protective protein	Lyso	non-LRRK2	MockEnriched	WCL-noChange	27.1312	26.3877	25.7492	26.6458	26.3545	25.4862	27.2891	26.6595	26.8142	26.9088	27.1214	26.5359
0.187272	-0.11277	P16858	P16858	G3P_MOUSE	Gapdh	Glyceraldehyde-3-phosphate dehydrogenase	non-lyso	non-LRRK2	non-MockEnriched	WCL-noChange	25.141	25.9539	25.1253	25.275	24.5225	24.48	25.2021	25.1795	24.8904	25.6012	25.1681	25.1332
1.94505	-0.459932	P16882	P16882	GHR_MOUSE	Ghr	Growth hormone receptor	non-lyso	non-LRRK2	MockEnriched	WCL-noChange	19.5936	19.1549	19.1222	19.2163	19.1253	18.8063	19.8945	19.4093	19.6742	19.7682	19.8148	19.2173
0.00829839	-0.0167903	P17012	P17012	ZFX_MOUSE	Zfx	Zinc finger X-chromosomal protein	non-lyso	non-LRRK2	non-MockEnriched	WCL-noChange	18.9371	18.2702	19.7446	17.2509	17.3753	19.3402	16.2704	19.1792	NaN	18.8313	19.07	19.1649
1.26975	-0.443314	P17047	P17047	LAMP2_MOUSE	Lamp2	Lysosome-associated membrane glycoprotein 2	Lyso	non-LRRK2	MockEnriched	WCL-noChange	28.0349	27.6527	27.0914	27.5754	27.4154	26.8504	28.2308	27.5389	27.8741	27.7645	28.1459	27.726
0.0235613	-0.0156247	P17095	P17095	HMGA1_MOUSE	Hmga1	High mobility group protein HMG-I/HMG-Y	non-lyso	non-LRRK2	non-MockEnriched	WCL-noChange	24.0443	24.2821	23.7796	23.2375	23.2346	24.2891	23.9584	23.5754	23.7182	24.3578	23.654	23.6971
0.0289432	0.0130672	P17125	P17125	TGFB3_MOUSE	Tgfb3	Transforming growth factor beta-3 proprotein	non-lyso	non-LRRK2	non-MockEnriched	WCL-noChange	18.749	19.1689	18.8796	18.2367	18.5091	18.5318	18.4385	18.9191	18.4982	18.5103	18.7999	18.8305
0.646747	-0.169657	P17156	P17156	HSP72_MOUSE	Hspa2	Heat shock-related 70 kDa protein 2	non-lyso	non-LRRK2	non-MockEnriched	WCL-noChange	19.4511	19.6275	19.3113	19.243	18.8863	18.9872	19.294	19.5268	19.313	19.373	19.6997	19.3179
0.296729	-0.17797	P17182	P17182	ENOA_MOUSE	Eno1	Alpha-enolase	non-lyso	non-LRRK2	non-MockEnriched	WCL-noChange	22.8633	23.7995	22.4626	22.867	22.3936	22.1332	23.1031	23.1688	22.7492	22.9495	23.0526	22.5638
0.227789	0.247912	P17225	P17225;Q8BHD7	PTBP1_MOUSE	Ptbp1	Polypyrimidine tract-binding protein 1	non-lyso	non-LRRK2	non-MockEnriched	WCL-noChange	24.0609	23.7286	24.8142	23.0821	23.1596	24.7995	22.848	24.3239	22.5568	24.0443	23.9933	24.391
0.529965	0.0821308	P17426	P17426	AP2A1_MOUSE	Ap2a1	AP-2 complex subunit alpha-1	non-lyso	non-LRRK2	non-MockEnriched	WCL-noChange	22.4425	22.3988	22.5404	22.5045	22.5045	22.5451	22.2243	22.6029	22.1856	22.5708	22.4118	22.4476
0.557849	0.10227	P17427	P17427	AP2A2_MOUSE	Ap2a2	AP-2 complex subunit alpha-2	non-lyso	non-LRRK2	non-MockEnriched	WCL-noChange	22.3592	22.1642	22.5093	22.3884	22.4273	22.3988	22.0821	22.5069	22.0359	22.4144	22.2621	22.3321
1.71879	-0.493782	P17439	P17439	GLCM_MOUSE	Gba	Lysosomal acid glucosylceramidase	Lyso	non-LRRK2	MockEnriched	WCL-noChange	25.3778	25.1527	24.6096	25.1908	25.019	24.5105	25.8528	25.1757	25.4953	25.4583	25.654	25.1871
0.569773	0.149227	P17710	P17710	HXK1_MOUSE	Hk1	Hexokinase-1	non-lyso	non-LRRK2	non-MockEnriched	WCL-noChange	22.8113	22.9725	22.9795	23.0426	23.3511	22.7471	22.7265	22.5165	22.8987	22.695	23.0609	23.1111
1.35282	-0.429759	P17742	P17742	PPIA_MOUSE	Ppia	Peptidyl-prolyl cis-trans isomerase A	non-lyso	non-LRRK2	MockEnriched	WCL-noChange	24.5045	24.6096	24.1488	24.275	23.9672	23.5285	24.7286	24.8576	24.2961	24.4425	24.8385	24.4488
0.0189274	0.0152807	P17751	P17751	TPIS_MOUSE	Tpi1	Triosephosphate isomerase	non-lyso	non-LRRK2	non-MockEnriched	WCL-noChange	21.5069	22.848	21.2707	21.7955	21.1642	21.0691	21.6929	21.68	21.3484	21.6006	21.8034	21.4375
1.00798	-0.195302	P17809	P17809	GTR1_MOUSE	Slc2a1	Solute carrier family 2, facilitated glucose transporter member 1	non-lyso	non-LRRK2	non-MockEnriched	WCL-noChange	22.6186	22.2707	22.1946	22.2933	22.0292	22.0122	22.2877	22.4923	22.2792	22.5356	22.6231	22.3725
0.0979679	-0.0470912	P17879	Q61696;P17879	HS71B_MOUSE	Hspa1b	Heat shock 70 kDa protein 1B	non-lyso	non-LRRK2	non-MockEnriched	WCL-noChange	21.6409	22.4651	21.5451	21.68	21.4726	21.4576	21.6886	21.7223	21.6497	21.5777	22.1916	21.714
0.502443	-1.27146	P17897	P08905;P17897	LYZ1_MOUSE	Lyz1	Lysozyme C-1	non-lyso	non-LRRK2	non-MockEnriched	WCL-noChange	22.1079	22.8538	20.7056	21.8034	20.5356	21.3376	20.654	21.6453	21.391	23.9847	28.0557	21.2419
0.0313113	0.0411638	P17918	P17918	PCNA_MOUSE	Pcna	Proliferating cell nuclear antigen	non-lyso	non-LRRK2	non-MockEnriched	WCL-noChange	21.8802	21.6231	22.5093	20.5165	20.8802	22.502	20.8269	22.2243	20.4576	22.0156	21.9243	22.2155
2.05423	-0.260104	P18052	P18052	PTPRA_MOUSE	Ptpra	Receptor-type tyrosine-protein phosphatase alpha	non-lyso	non-LRRK2	non-MockEnriched	WCL-noChange	20.6628	20.4375	20.4576	20.3857	20.4067	20.2302	20.8576	20.7307	20.5545	20.6628	20.8191	20.5165
0.0814267	0.0360006	P18155	P18155	MTDC_MOUSE	Mthfd2	Bifunctional methylenetetrahydrofolate dehydrogenase/cyclohydrolase, mitochondrial	non-lyso	non-LRRK2	non-MockEnriched	WCL-noChange	22.4701	22.3239	22.2621	22.7035	22.8288	21.9742	22.1174	22.1488	22.3831	22.3672	22.5545	22.7756
1.41694	-0.524609	P18242	P18242	CATD_MOUSE	Ctsd	Cathepsin D	Lyso	non-LRRK2	MockEnriched	WCL-noChange	28.5969	28.3109	27.5609	28.2399	28.258	27.4473	29.0479	28.2308	28.6285	28.509	28.7421	28.4032
1.24279	-0.417913	P18406	P18406	CCN1_MOUSE	Ccn1	CCN family member 1	non-lyso	non-LRRK2	MockEnriched	WCL-noChange	25.1488	24.7077	24.2679	24.8433	24.6153	24.2961	25.4707	24.9043	25.0443	25.1527	25.3101	24.5045
0.583643	-0.363865	P18526	P18524;P18526	HVM55_MOUSE		Ig heavy chain V region 345	non-lyso	non-LRRK2	non-MockEnriched	WCL-noChange	19.8678	20.7553	19.3702	19.5785	19.1533	19.9459	20.2764	19.875	20.2185	21.0224	19.7359	19.726
0.600547	-0.462322	P18527	P18525;P18526;P18527;P18528;P18529	HVM56_MOUSE		Ig heavy chain V region 914	non-lyso	non-LRRK2	non-MockEnriched	WCL-noChange	22.0258	22.3403	21.0493	21.7389	21.2243	22.3645	22.3962	22.002	22.6074	23.3376	22.0789	21.0951
0.477008	-0.425029	P18528	P18528	HVM57_MOUSE		Ig heavy chain V region 6.96	non-lyso	non-LRRK2	non-MockEnriched	WCL-noChange	21.4923	22.1457	20.0821	21.0886	20.6628	21.7715	21.6409	21.6409	21.8191	22.7735	21.2302	20.6886
0.35333	-0.0459016	P18572	P18572	BASI_MOUSE	Bsg	Basigin	non-lyso	non-LRRK2	non-MockEnriched	WCL-noChange	22.6693	22.6886	22.5731	22.4825	22.5189	22.48	22.6141	22.654	22.4425	22.5522	22.7492	22.6757
0.047983	-0.0152003	P18654	P18654	KS6A3_MOUSE	Rps6ka3	Ribosomal protein S6 kinase alpha-3	non-lyso	non-LRRK2	non-MockEnriched	WCL-noChange	20.6006	21.0691	20.8423	20.85	20.5638	21.2243	20.7553	21.0359	20.7955	20.8576	20.9243	20.8727
2.08955	-0.458272	P18760	P18760;P45591	COF1_MOUSE	Cfl1	Cofilin-1	non-lyso	non-LRRK2	MockEnriched	WCL-noChange	23.0902	23.0292	22.4775	22.7223	22.7492	22.6822	23.6431	23.2185	23.0772	23.0902	23.4676	23.0037
2.24604	-0.243126	P18828	P18828	SDC1_MOUSE	Sdc1	Syndecan-1	non-lyso	non-LRRK2	non-MockEnriched	WCL-noChange	22.1269	22.0493	21.895	21.9985	21.9388	21.9098	22.2243	22.4375	22.1238	22.3699	22.0821	22.1395
0.997716	-0.162474	P18872	P18872	GNAO_MOUSE	Gnao1	Guanine nucleotide-binding protein G(o) subunit alpha	non-lyso	non-LRRK2	MockEnriched	WCL-noChange	20.9672	20.9882	20.6276	21.0088	20.8346	20.8727	21.2764	20.9812	21.0625	21.002	21.1642	20.7876
0.217586	0.390054	P19001	P19001	K1C19_MOUSE	Krt19	Keratin, type I cytoskeletal 19	non-lyso	non-LRRK2	non-MockEnriched	WCL-noChange	19.9459	21.8423	19.5425	20.0426	18.5419	21.9098	18.8575	19.2697	19.0721	20.8346	21.9207	19.53
0.228065	-0.0624927	P19096	P19096	FAS_MOUSE	Fasn	Fatty acid synthase	non-lyso	non-LRRK2	non-MockEnriched	WCL-noChange	21.0691	21.2006	20.9024	20.8576	20.6714	20.9098	21.0559	21.2535	20.7796	21.002	21.1642	20.7307
1.36102	-0.3171	P19157	P19157	GSTP1_MOUSE	Gstp1	Glutathione S-transferase P 1	non-lyso	non-LRRK2	non-MockEnriched	WCL-noChange	19.9742	20.0292	19.4761	19.6902	19.4358	19.5449	20.1332	19.9882	19.8859	20.2302	20.1704	19.6452
0.334596	-0.270267	P19182	P19182	IFRD1_MOUSE	Ifrd1	Interferon-related developmental regulator 1	non-lyso	non-LRRK2	MockEnriched	WCL-noChange	19.9041	20.3962	19.925	20.654	19.9882	21.0426	21.1015	20.3101	21.0951	21.2593	20.4476	19.3182
2.04256	-0.314019	P19221	P19221	THRB_MOUSE	F2	Prothrombin	non-lyso	non-LRRK2	MockEnriched	WCL-noChange	20.7634	20.8113	20.4972	20.5545	20.6096	20.7471	21.1332	20.9672	20.953	20.953	21.2243	20.6364
0.00345452	0.00179227	P19253	P19253	RL13A_MOUSE	Rpl13a	60S ribosomal protein L13a	non-lyso	non-LRRK2	non-MockEnriched	WCL-noChange	23.9134	23.5522	23.8191	23.48	23.2535	23.7182	23.391	23.9584	23.0342	23.9316	23.7895	23.6209
0.0436466	0.0225512	P19258	P19258	MPV17_MOUSE	Mpv17	Protein Mpv17	non-lyso	non-LRRK2	non-MockEnriched	WCL-noChange	19.3595	19.0237	19.4503	20.002	19.9084	19.0075	19.2865	19.2313	19.538	19.5185	19.4535	19.5882
0.330243	0.138178	P19324	P19324	SERPH_MOUSE	Serpinh1	Serpin H1	non-lyso	non-LRRK2	non-MockEnriched	WCL-noChange	25.5165	25.3975	25.4769	25.019	25.4008	25.3239	25.1565	25.7895	24.6703	24.8576	25.3578	25.4738
0.0981688	-0.0585391	P19536	P19536	COX5B_MOUSE	Cox5b	Cytochrome c oxidase subunit 5B, mitochondrial	non-lyso	non-LRRK2	non-MockEnriched	WCL-noChange	20.2877	20.654	21.0821	20.7553	21.5777	21.3752	20.9951	20.7553	21.1457	20.68	21.1642	21.343
0.0120091	-0.00483958	P19783	P19783	COX41_MOUSE	Cox4i1	Cytochrome c oxidase subunit 4 isoform 1, mitochondrial	non-lyso	non-LRRK2	non-MockEnriched	WCL-noChange	25.1135	25.391	25.0443	25.5165	25.7695	25.1214	25.317	25.0609	25.4984	25.1681	25.4984	25.4425
0.479942	-0.263547	P19788	P19788	MGP_MOUSE	Mgp	Matrix Gla protein	non-lyso	non-LRRK2	non-MockEnriched	WCL-noChange	24.5926	25.228	23.7796	24.2463	23.7077	24.0275	24.9539	24.1565	24.4488	24.6209	24.5983	24.3844
0.963645	0.424371	P19973	P19973	LSP1_MOUSE	Lsp1	Lymphocyte-specific protein 1	non-lyso	non-LRRK2	non-MockEnriched	WCL-noChange	18.6321	18.7751	19.6586	18.8667	19.503	19.3321	18.5494	18.7504	18.4839	18.135	19.008	19.2948
0.00232655	0.000852585	P20029	P20029	BIP_MOUSE	Hspa5	Endoplasmic reticulum chaperone BiP	non-lyso	non-LRRK2	non-MockEnriched	WCL-noChange	26.4138	26.417	26.1642	26.019	26.0588	26.0084	26.141	26.5492	25.9338	25.9225	26.2996	26.2299
1.35517	-0.540817	P20060	P20060	HEXB_MOUSE	Hexb	Beta-hexosaminidase subunit beta	Lyso	non-LRRK2	MockEnriched	WCL-noChange	25.9781	25.558	24.8336	25.6012	25.3975	24.5754	26.2408	25.6486	25.8576	25.848	26.0127	25.5812
0.115766	-0.0385993	P20108	P20108	PRDX3_MOUSE	Prdx3	Thioredoxin-dependent peroxide reductase, mitochondrial	non-lyso	non-LRRK2	non-MockEnriched	WCL-noChange	24.0443	24.2535	24.0443	24.3444	24.5404	23.8385	24.1015	24.002	24.275	24.0935	24.3511	24.4738
0.592267	0.19814	P20152	Q8BGZ7;Q9Z2T6;Q9ERE2;Q8VED5;Q9Z331;Q6IMF0;P07744;Q922U2;P03995;P11679;P50446;Q9DCV7;Q99M73;P97861;Q3UV17;P20152	VIME_MOUSE	Vim	Vimentin	non-lyso	non-LRRK2	non-MockEnriched	WCL-noChange	29.099	29.203	29.1604	29.4649	29.5184	29.3303	28.8294	28.6561	29.0057	29.5969	29.0322	29.4668
1.24934	-0.290802	P20352	P20352	TF_MOUSE	F3	Tissue factor	non-lyso	non-LRRK2	MockEnriched	WCL-noChange	21.8269	21.4676	21.2707	21.5685	21.2243	21.1332	21.7796	21.7013	21.5356	21.9847	21.823	21.4118
0.462302	0.163044	P20357	P20357	MTAP2_MOUSE	Map2	Microtubule-associated protein 2	non-lyso	non-LRRK2	non-MockEnriched	WCL-noChange	19.9459	20.002	19.4494	19.5692	19.0173	19.3828	19.4582	19.466	19.1903	19.5722	19.4972	19.2044
0.434745	0.0985123	P20444	P20444	KPCA_MOUSE	Prkca	Protein kinase C alpha type	non-lyso	non-LRRK2	non-MockEnriched	WCL-noChange	20.9243	20.6096	20.7223	20.6006	20.7389	20.5165	20.68	20.7876	20.1825	20.6714	20.5545	20.6453
0.0367518	-0.0105445	P20664	P20664	PRI1_MOUSE	Prim1	DNA primase small subunit	non-lyso	non-LRRK2	non-MockEnriched	WCL-noChange	20.0559	20.3645	20.1825	20.0691	20.002	20.3538	19.9459	20.1946	20.0691	20.2764	20.4972	20.1079
0.563491	-0.330224	P20918	P20918	PLMN_MOUSE	Plg	Plasminogen	non-lyso	non-LRRK2	non-MockEnriched	WCL-noChange	18.5483	18.993	17.8463	18.257	18.1664	19.0474	19.014	18.4976	19.2395	19.4483	18.5243	18.1161
0.0533118	0.0607802	P21107	P21107	TPM3_MOUSE	Tpm3	Tropomyosin alpha-3 chain	non-lyso	non-LRRK2	non-MockEnriched	WCL-noChange	20.5545	22.821	21.2419	20.68	20.9171	22.0054	21.4221	22.0359	21.1704	20.5731	21.4118	21.2419
1.53526	-0.44659	P21126	P21126	UBL4A_MOUSE	Ubl4a	Ubiquitin-like protein 4A	non-lyso	non-LRRK2	non-MockEnriched	WCL-noChange	19.3025	19.851	19.6586	19.3546	19.1499	20.0292	20.0292	20.2535	20.0426	20.2535	19.88	19.5667
2.03863	-0.197184	P21278	P21278	GNA11_MOUSE	Gna11	Guanine nucleotide-binding protein subunit alpha-11	Lyso	non-LRRK2	non-MockEnriched	WCL-noChange	23.3101	23.3101	23.0999	23.2477	23.1673	23.0139	23.4425	23.4298	23.2821	23.48	23.4298	23.2679
0.123545	-0.0218544	P21279	P21279	GNAQ_MOUSE	Gnaq	Guanine nucleotide-binding protein G(q) subunit alpha	Lyso	non-LRRK2	non-MockEnriched	WCL-noChange	21.6757	21.7265	21.4324	21.5731	21.6671	21.3645	21.6497	21.6364	21.4923	21.6929	21.5261	21.5731
0.401836	-0.11727	P21460	P21460	CYTC_MOUSE	Cst3	Cystatin-C	Lyso	non-LRRK2	MockEnriched	WCL-noChange	23.632	23.0999	23.217	23.2096	23.1961	23.0674	23.5869	23.2535	23.2434	23.2961	23.7182	23.0275
0.764366	1.04982	P21550	P21550	ENOB_MOUSE	Eno3	Beta-enolase	non-lyso	non-LRRK2	non-MockEnriched	WCL-noChange	19.3956	22.7265	17.8884	18.6502	19.5288	18.767	19.0532	18.5106	18.5662	18.6823	17.9946	17.8507
0.234569	0.234035	P21619	P21619	LMNB2_MOUSE	Lmnb2	Lamin-B2	non-lyso	non-LRRK2	non-MockEnriched	WCL-noChange	22.1395	21.9847	22.9225	21.2006	21.502	22.8385	20.9388	22.2764	20.9388	22.3211	22.1079	22.6006
0.99975	-0.311605	P21803	P21803	FGFR2_MOUSE	Fgfr2	Fibroblast growth factor receptor 2	non-lyso	non-LRRK2	MockEnriched	WCL-noChange	20.7471	20.0156	20.0821	20.2185	20.0559	19.8014	20.6186	20.5451	20.5069	20.5261	20.6714	19.9221
1.43509	-0.509874	P21956	P21956	MFGM_MOUSE	Mfge8	Lactadherin	non-lyso	non-LRRK2	MockEnriched	WCL-noChange	28.1842	27.509	26.9539	27.5754	27.4551	26.8974	28.1459	27.7129	27.8623	27.8799	28.2625	27.7708
0.60295	0.209726	P21958	P21958	TAP1_MOUSE	Tap1	Antigen peptide transporter 1	non-lyso	non-LRRK2	non-MockEnriched	WCL-noChange	19.2772	19.7433	19.5466	18.7371	18.8452	19.4638	18.9846	19.2686	18.8864	19.0566	19.077	19.0817
0.714741	0.280501	P21981	P21981	TGM2_MOUSE	Tgm2	Protein-glutamine gamma-glutamyltransferase 2	non-lyso	non-LRRK2	non-MockEnriched	WCL-noChange	20.1079	20.2989	20.714	19.586	19.8229	20.5451	19.6847	20.1332	19.5376	19.9288	19.9742	20.1332
1.43386	-0.34295	P21995	P21995	EMB_MOUSE	Emb	Embigin	non-lyso	non-LRRK2	MockEnriched	WCL-noChange	20.0426	19.2814	19.5324	19.8821	19.7053	19.3789	20.0292	20.1079	19.7193	20.1581	20.0951	19.7709
2.33687	0.915473	P22005	P22005	PENK_MOUSE	Penk	Proenkephalin-A	non-lyso	non-LRRK2	non-MockEnriched	WCL Increased	20.9024	20.9882	21.1581	21.0625	21.0359	20.8651	21.0493	20.0426	20.1825	20.0426	20.0691	19.1333
0.0955777	0.0289669	P22315	P22315	HEMH_MOUSE	Fech	Ferrochelatase, mitochondrial	non-lyso	non-LRRK2	non-MockEnriched	WCL-noChange	21.391	21.2821	21.417	21.7471	21.7796	21.2006	21.3805	21.2477	21.5545	21.3857	21.4476	21.6276
0.0871428	-0.101249	P22366	P22366	MYD88_MOUSE	Myd88	Myeloid differentiation primary response protein MyD88	non-lyso	non-LRRK2	non-MockEnriched	WCL-noChange	18.1694	16.6197	18.6096	18.151	17.6561	18.3064	16.6665	18.504	17.4947	18.3628	18.6098	18.4819
0.534987	0.132893	P22437	P22437	PGH1_MOUSE	Ptgs1	Prostaglandin G/H synthase 1	non-lyso	non-LRRK2	non-MockEnriched	WCL-noChange	21.4476	21.6453	21.5117	21.0691	20.9812	21.3752	21.2361	21.3321	20.9951	21.0886	21.3101	21.2707
0.171494	0.118207	P22518	P22518;O35493	CLK1_MOUSE	Clk1	Dual specificity protein kinase CLK1	non-lyso	non-LRRK2	non-MockEnriched	WCL-noChange	17.5052	17.503	18.0122	17.4092	16.7959	18.0737	16.482	17.6111	17.491	17.8054	17.5149	17.6855
0.0405071	-0.0254166	P22682	P22682	CBL_MOUSE	Cbl	E3 ubiquitin-protein ligase CBL	non-lyso	non-LRRK2	non-MockEnriched	WCL-noChange	18.1609	NaN	18.4765	18.2754	17.9773	18.6289	17.993	18.35	18.2352	19.1575	18.2593	17.9803
0.30167	-0.173119	P22725	P22725	WNT5A_MOUSE	Wnt5a	Protein Wnt-5a	non-lyso	non-LRRK2	MockEnriched	WCL-noChange	18.4073	18.3673	17.4756	18.1912	17.9072	17.6198	18.6112	17.9014	18.2881	18.5617	18.263	17.3817
0.626544	-0.273136	P22777	P22777	PAI1_MOUSE	Serpine1	Plasminogen activator inhibitor 1	non-lyso	non-LRRK2	MockEnriched	WCL-noChange	25.0233	24.8717	24.0359	24.5983	24.3101	24.0105	25.1449	24.4984	24.7895	24.9495	24.8385	24.2679
0.582153	-0.172333	P22892	P22892	AP1G1_MOUSE	Ap1g1	AP-1 complex subunit gamma-1	Lyso	non-LRRK2	MockEnriched	WCL-noChange	21.343	21.5117	20.9601	21.002	20.9316	21.1015	21.5498	21.2764	21.2477	21.2933	21.6364	20.8802
0.0585954	0.0266406	P23116	P23116	EIF3A_MOUSE	Eif3a	Eukaryotic translation initiation factor 3 subunit A	non-lyso	non-LRRK2	non-MockEnriched	WCL-noChange	22.0359	21.8764	21.9098	21.5356	21.6051	21.7796	21.5592	22.0756	21.1704	21.7553	22.0691	21.953
0.0424509	-0.0237087	P23188	P23188	FURIN_MOUSE	Furin	Furin	non-lyso	non-LRRK2	MockEnriched	WCL-noChange	19.4735	19.671	19.049	19.1292	18.9204	18.8525	19.5522	19.1597	19.1064	19.1143	19.6546	18.6507
0.139867	0.209052	P23198	P23198	CBX3_MOUSE	Cbx3	Chromobox protein homolog 3	non-lyso	non-LRRK2	non-MockEnriched	WCL-noChange	23.7077	23.1426	24.4362	22.1673	22.3376	24.1946	22.1673	24.0854	21.4825	23.4676	23.6431	23.8858
1.37666	-0.510512	P23242	P23242	CXA1_MOUSE	Gja1	Gap junction alpha-1 protein	Lyso	non-LRRK2	MockEnriched	WCL-noChange	25.3239	24.8997	24.275	24.8717	24.5463	24.141	25.5285	24.9043	25.1488	25.2926	25.4769	24.7695
0.304151	0.119879	P23249	P23249	MOV10_MOUSE	Mov10	Putative helicase MOV-10	non-lyso	non-LRRK2	non-MockEnriched	WCL-noChange	18.94	18.7384	19.1466	18.3317	18.6042	18.8205	18.5094	18.9626	18.1014	18.662	18.8088	18.8181
0.0337562	0.0256284	P23475	P23475	XRCC6_MOUSE	Xrcc6	X-ray repair cross-complementing protein 6	non-lyso	non-LRRK2	non-MockEnriched	WCL-noChange	18.1373	18.6019	18.8703	18.3544	18.0979	18.9394	17.9564	18.3461	17.9154	18.3906	18.9874	19.2517
0.101086	-0.0561021	P23492	P23492	PNPH_MOUSE	Pnp	Purine nucleoside phosphorylase	non-lyso	non-LRRK2	non-MockEnriched	WCL-noChange	19.5197	20.1704	19.2901	19.2646	19.1978	18.9365	19.7477	19.76	19.2915	19.1294	19.5915	19.1953
0.670552	-0.256601	P23506	P23506	PIMT_MOUSE	Pcmt1	Protein-L-isoaspartate(D-aspartate) O-methyltransferase	non-lyso	non-LRRK2	non-MockEnriched	WCL-noChange	20.1457	20.5731	20.3857	20.5638	20.4775	20.0691	20.3857	20.4874	20.5356	20.3101	21.4626	20.5731
0.603467	-0.232233	P23708	P23708	NFYA_MOUSE	Nfya	Nuclear transcription factor Y subunit alpha	non-lyso	non-LRRK2	non-MockEnriched	WCL-noChange	20.2535	19.7448	19.6782	19.9601	19.824	20.2535	20.3321	20.1206	20.0156	20.8876	19.9882	19.7634
1.59489	-0.550546	P23780	P23780	BGAL_MOUSE	Glb1	Beta-galactosidase	Lyso	non-LRRK2	MockEnriched	WCL-noChange	25.2317	24.867	24.1946	24.8811	24.7645	24.0772	25.604	24.9361	25.2463	25.1174	25.4266	24.989
0.21613	0.132582	P23881	P23881	TCEA3_MOUSE	Tcea3	Transcription elongation factor A protein 3	non-lyso	non-LRRK2	non-MockEnriched	WCL-noChange	17.142	18.5411	16.9769	17.3763	17.1337	17.3034	17.5604	17.0592	17.0285	17.4459	17.4225	17.1614
0.153757	-0.0552944	P23949	P23949;P23950	TISD_MOUSE	Zfp36l2	mRNA decay activator protein ZFP36L2	non-lyso	non-LRRK2	non-MockEnriched	WCL-noChange	19.9247	20.3962	20.0559	19.7385	19.7881	20.2066	19.8621	19.9742	19.8757	20.002	20.4067	20.3211
0.0613904	-0.0845998	P23953	P23953	EST1C_MOUSE	Ces1c	Carboxylesterase 1C	non-lyso	non-LRRK2	non-MockEnriched	WCL-noChange	19.3641	21.7836	18.5672	19.8492	19.1194	19.9001	19.7962	19.682	19.6624	20.6714	20.1206	19.1586
0.207253	-0.0521444	P24270	P24270	CATA_MOUSE	Cat	Catalase	Lyso	non-LRRK2	non-MockEnriched	WCL-noChange	21.7471	21.6714	21.6628	21.391	21.6714	21.7223	21.7013	21.85	21.4015	21.5356	22.002	21.6886
0.963649	-0.336194	P24288	P24288	BCAT1_MOUSE	Bcat1	Branched-chain-amino-acid aminotransferase, cytosolic	non-lyso	non-LRRK2	MockEnriched	WCL-noChange	18.0251	18.5778	17.4077	17.7176	17.9163	17.6161	18.3738	17.9862	17.9702	18.2506	18.5615	18.1355
0.10005	-0.0407155	P24369	P24369	PPIB_MOUSE	Ppib	Peptidyl-prolyl cis-trans isomerase B	non-lyso	non-LRRK2	non-MockEnriched	WCL-noChange	24.8528	24.8764	24.7129	24.4234	24.3307	24.6811	24.8385	25.0732	24.3239	24.7995	24.7492	24.3376
0.717662	-0.193391	P24452	P24452	CAPG_MOUSE	Capg	Macrophage-capping protein	non-lyso	non-LRRK2	non-MockEnriched	WCL-noChange	19.5236	19.9882	19.5091	19.3649	19.3158	19.6545	19.9882	20.002	19.6578	19.5726	19.8683	19.4276
0.259171	-0.169065	P24527	P24527	LKHA4_MOUSE	Lta4h	Leukotriene A-4 hydrolase	non-lyso	non-LRRK2	non-MockEnriched	WCL-noChange	18.6396	19.9283	18.5663	18.8752	18.1864	18.3891	18.9106	19.0638	18.7644	19.1133	19.2378	18.5094
1.94815	-0.409418	P24547	P24547	IMDH2_MOUSE	Impdh2	Inosine-5'-monophosphate dehydrogenase 2	non-lyso	non-LRRK2	non-MockEnriched	WCL-noChange	20.6714	20.9601	20.4576	20.5915	20.5069	20.1825	21.1395	21.2361	20.7223	20.8727	21.0292	20.8269
1.16445	-0.374101	P24604	P24604	TEC_MOUSE	Tec	Tyrosine-protein kinase Tec	non-lyso	non-LRRK2	non-MockEnriched	WCL-noChange	17.3376	17.5343	16.9	17.697	17.3277	16.9137	17.5154	17.6529	17.7204	17.3836	18.2401	17.4425
1.08776	-0.410609	P24638	P24638	PPAL_MOUSE	Acp2	Lysosomal acid phosphatase	Lyso	non-LRRK2	MockEnriched	WCL-noChange	24.5345	24.002	23.48	24.1565	23.895	23.3645	24.7234	24.0935	24.317	24.2607	24.5522	23.9495
0.381166	-0.149169	P24668	P24668	MPRD_MOUSE	M6pr	Cation-dependent mannose-6-phosphate receptor	Lyso	non-LRRK2	MockEnriched	WCL-noChange	23.7182	23.7492	23.2961	23.3645	23.1158	23.2332	23.8858	23.5045	23.5522	23.4041	23.9847	23.0409
0.613759	-0.233266	P24788	P24788	CD11B_MOUSE	Cdk11b	Cyclin-dependent kinase 11B	non-lyso	non-LRRK2	non-MockEnriched	WCL-noChange	21.7876	22.1673	22.1886	22.632	22.155	22.4601	22.3073	22.1301	22.7553	22.8969	22.6714	22.0292
0.539842	-0.195378	P24860	P24860	CCNB1_MOUSE	Ccnb1	G2/mitotic-specific cyclin-B1	non-lyso	non-LRRK2	non-MockEnriched	WCL-noChange	18.9768	18.5348	19.2112	18.8147	18.6331	19.1061	18.5726	19.1618	18.7852	19.1953	19.4853	19.2487
1.65353	-0.434451	P25118	P25118	TNR1A_MOUSE	Tnfrsf1a	Tumor necrosis factor receptor superfamily member 1A	non-lyso	non-LRRK2	MockEnriched	WCL-noChange	19.293	19.0633	18.8202	18.9671	18.8478	18.7848	19.8743	19.301	19.5338	18.991	19.6278	19.055
0.767501	-0.206316	P25119	P25119	TNR1B_MOUSE	Tnfrsf1b	Tumor necrosis factor receptor superfamily member 1B	non-lyso	non-LRRK2	MockEnriched	WCL-noChange	18.6209	18.1028	18.1424	18.2503	18.1906	18.0864	18.6861	18.5025	18.4268	18.1084	18.7795	18.1281
0.00372269	0.00436497	P25206	P25206	MCM3_MOUSE	Mcm3	DNA replication licensing factor MCM3	non-lyso	non-LRRK2	non-MockEnriched	WCL-noChange	20.8423	20.7876	21.5961	20.1079	20.3101	21.6714	20.1079	21.2821	19.8833	20.9024	21.4726	21.6409
0.334015	-0.156945	P25318	P25318	CO8A2_MOUSE	Col8a2	Collagen alpha-2(VIII) chain	non-lyso	non-LRRK2	MockEnriched	WCL-noChange	18.302	17.82	17.5507	18.116	17.8091	17.0851	18.3602	17.798	17.844	17.9784	18.0595	17.5845
0.257632	-0.0989033	P25444	P25444	RS2_MOUSE	Rps2	40S ribosomal protein S2	non-lyso	non-LRRK2	non-MockEnriched	WCL-noChange	24.7234	24.6209	24.558	24.317	24.2607	24.4105	24.3376	24.848	23.976	24.7492	24.824	24.7492
1.55318	0.357045	P25446	P25446	TNR6_MOUSE	Fas	Tumor necrosis factor receptor superfamily member 6	non-lyso	non-LRRK2	non-MockEnriched	WCL-noChange	18.3169	18.7214	18.4665	18.3331	18.1198	18.2907	17.9081	18.4584	17.6308	17.9299	18.0996	18.0794
0.787872	-0.262007	P25785	P25785	TIMP2_MOUSE	Timp2	Metalloproteinase inhibitor 2	non-lyso	non-LRRK2	MockEnriched	WCL-noChange	21.3376	20.6096	20.5731	20.9601	20.6364	20.2419	21.0821	21.0156	20.9459	21.0088	21.2419	20.6364
0.14319	-0.122277	P25799	P25799	NFKB1_MOUSE	Nfkb1	Nuclear factor NF-kappa-B p105 subunit	non-lyso	non-LRRK2	non-MockEnriched	WCL-noChange	17.7442	18.1283	17.892	17.5103	16.0147	17.7189	17.9562	17.4138	17.2585	17.4536	17.7489	17.9111
0.125257	0.118958	P25976	P25976	UBF1_MOUSE	Ubtf	Nucleolar transcription factor 1	non-lyso	non-LRRK2	non-MockEnriched	WCL-noChange	21.4015	21.0224	21.9352	20.5069	20.4972	21.8689	20.4676	21.6186	20.1457	21.4526	21.3962	21.4375
0.27869	0.0828644	P26039	P26039	TLN1_MOUSE	Tln1	Talin-1	non-lyso	non-LRRK2	non-MockEnriched	WCL-noChange	22.1612	22.0723	22.4067	21.895	22.0292	22.5213	21.9134	22.239	21.7915	22.2535	22.155	22.2361
0.360484	-0.185273	P26040	P26040	EZRI_MOUSE	Ezr	Ezrin	non-lyso	non-LRRK2	MockEnriched	WCL-noChange	20.2877	20.9024	19.9156	19.9882	19.5988	20.2877	20.4476	20.5915	20.002	20.4874	20.7056	19.8581
1.84534	-0.451448	P26041	P26041	MOES_MOUSE	Msn	Moesin	non-lyso	non-LRRK2	MockEnriched	WCL-noChange	24.6971	24.7286	24.1719	24.1719	24.0691	24.3376	24.8997	24.9271	24.5696	25.0443	24.989	24.4551
1.16045	-0.286656	P26043	P26043	RADI_MOUSE	Rdx	Radixin	non-lyso	non-LRRK2	non-MockEnriched	WCL-noChange	21.3045	21.4676	20.9672	20.9388	20.9812	21.4825	21.6971	21.5731	21.3156	21.6141	21.5731	21.0886
0.194568	0.0263929	P26231	Q61301;P26231	CTNA1_MOUSE	Ctnna1	Catenin alpha-1	non-lyso	non-LRRK2	non-MockEnriched	WCL-noChange	22.3129	22.2096	22.2096	22.2535	22.1946	22.1825	22.2792	22.2419	21.9916	22.3211	22.2593	22.1111
0.035031	-0.0263605	P26369	P26369	U2AF2_MOUSE	U2af2	Splicing factor U2AF 65 kDa subunit	non-lyso	non-LRRK2	non-MockEnriched	WCL-noChange	23.4041	23.4923	23.867	22.9742	22.9116	24.1719	22.9334	23.8191	23.002	23.8858	23.7182	23.6209
0.14924	0.0558786	P26443	P26443	DHE3_MOUSE	Glud1	Glutamate dehydrogenase 1, mitochondrial	non-lyso	non-LRRK2	non-MockEnriched	WCL-noChange	25.1681	24.9933	25.0567	25.5135	25.5955	24.8717	24.989	24.8576	25.239	25.0691	25.3511	25.3578
1.49616	-0.299201	P26450	P26450	P85A_MOUSE	Pik3r1	Phosphatidylinositol 3-kinase regulatory subunit alpha	non-lyso	non-LRRK2	MockEnriched	WCL-noChange	18.3573	18.2774	18.3477	17.9751	18.1032	17.9693	18.5164	18.3942	18.6854	18.0908	18.7334	18.405
0.124101	-0.0572958	P26516	P26516	PSMD7_MOUSE	Psmd7	26S proteasome non-ATPase regulatory subunit 7	non-lyso	non-LRRK2	non-MockEnriched	WCL-noChange	21.1457	21.3805	21.0224	20.7876	20.3101	21.1332	21.0493	21.3156	20.6628	20.9742	21.1332	20.9882
0.0621884	-0.0285657	P26618	P26618	PGFRA_MOUSE	Pdgfra	Platelet-derived growth factor receptor alpha	non-lyso	non-LRRK2	MockEnriched	WCL-noChange	20.2535	20.2419	19.9316	20.1581	20.0292	19.6972	20.4874	19.9882	20.3101	19.8211	20.2989	19.5772
0.345684	-0.162654	P26638	P26638	SYSC_MOUSE	Sars1	Serine--tRNA ligase, cytoplasmic	non-lyso	non-LRRK2	non-MockEnriched	WCL-noChange	19.3378	20.265	19.4061	19.1457	18.9832	19.0171	19.7013	19.6576	19.2528	19.4785	19.6598	19.381
0.180349	-0.0879831	P26645	P26645	MARCS_MOUSE	Marcks	Myristoylated alanine-rich C-kinase substrate	non-lyso	non-LRRK2	non-MockEnriched	WCL-noChange	22.7203	22.5165	22.9061	22.7389	22.85	22.2448	22.9334	23.184	22.2448	22.5777	23.184	22.3805
0.103001	0.120163	P26883	P26883	FKB1A_MOUSE	Fkbp1a	Peptidyl-prolyl cis-trans isomerase FKBP1A	non-lyso	non-LRRK2	MockEnriched	WCL-noChange	21.3962	23.2679	20.6006	21.1269	20.8191	20.4676	21.502	21.1269	20.8576	21.2477	21.4118	20.8113
0.963097	-0.319641	P27038	P27038;P27040	AVR2A_MOUSE	Acvr2a	Activin receptor type-2A	non-lyso	non-LRRK2	MockEnriched	WCL-noChange	18.632	18.3429	17.8919	18.3124	18.0911	17.7466	18.7903	18.2792	18.5058	18.1018	18.8922	18.3656
0.621436	0.211445	P27046	P27046	MA2A1_MOUSE	Man2a1	Alpha-mannosidase 2	non-lyso	non-LRRK2	MockEnriched	WCL-noChange	24.5045	24.4234	23.6649	24.1795	24.0609	24.0935	24.1871	23.7995	24.0854	24.239	23.867	23.48
0.208267	0.238377	P27048	P63163;P27048	RSMB_MOUSE	Snrpb	Small nuclear ribonucleoprotein-associated protein B	non-lyso	non-LRRK2	non-MockEnriched	WCL-noChange	23.4425	23.8191	24.1095	22.2036	22.3538	24.002	22.3129	23.7695	21.928	23.417	23.4298	23.6431
0.127088	0.0744095	P27546	P27546	MAP4_MOUSE	Map4	Microtubule-associated protein 4	non-lyso	non-LRRK2	non-MockEnriched	WCL-noChange	20.2535	20.5915	20.8576	19.9742	19.7699	20.4576	20.0821	20.8876	19.7729	20.3101	20.3101	20.0951
0.253553	-0.0747353	P27600	P27600	GNA12_MOUSE	Gna12	Guanine nucleotide-binding protein subunit alpha-12	non-lyso	non-LRRK2	non-MockEnriched	WCL-noChange	20.4775	20.2302	20.1079	19.9882	20.2989	20.3101	20.4273	20.1206	20.0951	20.0821	20.6886	20.4476
1.28231	-0.134229	P27601	P27601	GNA13_MOUSE	Gna13	Guanine nucleotide-binding protein subunit alpha-13	non-lyso	non-LRRK2	non-MockEnriched	WCL-noChange	21.5592	21.4526	21.417	21.4425	21.417	21.3045	21.6757	21.6497	21.4221	21.6584	21.5961	21.3962
0.0490978	0.0242459	P27612	P27612	PLAP_MOUSE	Plaa	Phospholipase A-2-activating protein	non-lyso	non-LRRK2	non-MockEnriched	WCL-noChange	19.1021	19.4436	19.059	18.7375	18.7382	19.3452	18.8459	19.2825	18.5695	18.9902	19.4374	19.1547
0.242767	-0.201838	P27641	P27641	XRCC5_MOUSE	Xrcc5	X-ray repair cross-complementing protein 5	non-lyso	non-LRRK2	non-MockEnriched	WCL-noChange	18.9082	19.063	20.265	19.2252	19.5187	20.1704	19.3794	19.3384	19.0017	19.7869	20.1581	20.6971
0.0839292	-0.0352999	P27659	P27659	RL3_MOUSE	Rpl3	60S ribosomal protein L3	non-lyso	non-LRRK2	non-MockEnriched	WCL-noChange	24.4425	24.2679	24.5285	24.0691	23.9495	24.6153	24.1488	24.5165	23.895	24.6264	24.4488	24.4488
0.249483	0.355905	P27661	P27661;C0HKE1;Q64523;C0HKE9;C0HKE4;C0HKE8;C0HKE5;Q8CGP7;Q8R1M2;C0HKE7;C0HKE2;Q64522;Q8CGP6;C0HKE6;Q6GSS7;C0HKE3;Q8BFU2;Q8CGP5	H2AX_MOUSE	H2ax	Histone H2AX	non-lyso	non-LRRK2	non-MockEnriched	WCL-noChange	26.6458	25.8858	27.3066	25.3135	25.2207	26.5898	24.4488	26.7517	24.1015	26.726	26.3049	26.4938
0.0469226	0.0164948	P27773	P27773	PDIA3_MOUSE	Pdia3	Protein disulfide-isomerase A3	non-lyso	non-LRRK2	non-MockEnriched	WCL-noChange	25.2426	25.4008	25.2714	24.9406	25.1833	25.239	25.2353	25.5983	24.867	24.9361	25.3066	25.2353
0.173301	-0.102873	P27790	P27790	CENPB_MOUSE	Cenpb	Major centromere autoantigen B	non-lyso	non-LRRK2	MockEnriched	WCL-noChange	18.4158	18.5565	18.4844	17.5605	17.7674	18.52	18.1273	18.4955	17.6426	18.5806	18.6298	18.4461
0.320524	0.148017	P27808	P27808	MGAT1_MOUSE	Mgat1	Alpha-1,3-mannosyl-glycoprotein 2-beta-N-acetylglucosaminyltransferase	non-lyso	non-LRRK2	MockEnriched	WCL-noChange	22.7492	22.6074	21.8727	22.4196	22.3376	22.4324	22.5522	22.2036	22.4576	22.6186	22.1395	21.5592
0.128938	0.154269	P28033	P28033	CEBPB_MOUSE	Cebpb	CCAAT/enhancer-binding protein beta	non-lyso	non-LRRK2	non-MockEnriched	WCL-noChange	19.4505	19.4051	20.4775	18.2817	18.6565	20.3321	18.6037	19.9287	18.2664	19.3723	19.5324	19.9742
1.31067	-0.50956	P28229	P28229	CXG1_MOUSE	Gjc1	Gap junction gamma-1 protein	non-lyso	non-LRRK2	MockEnriched	WCL-noChange	19.4694	19.0801	18.9225	18.7105	18.7398	18.9262	19.7086	18.6082	19.6183	19.4787	20.0559	19.4363
2.36326	-0.473112	P28271	P28271	ACOC_MOUSE	Aco1	Cytoplasmic aconitate hydratase	non-lyso	non-LRRK2	non-MockEnriched	WCL-noChange	17.2015	17.139	17.2512	17.1011	16.8995	16.6353	17.4264	17.7898	17.3371	17.2517	17.7316	17.5295
1.45793	-0.254116	P28301	P28301	LYOX_MOUSE	Lox	Protein-lysine 6-oxidase	non-lyso	non-LRRK2	MockEnriched	WCL-noChange	23.5285	23.417	23.0902	23.2821	23.1472	23.1931	23.7995	23.5754	23.5285	23.4298	23.6209	23.2288
0.853214	-0.285988	P28334	P28334	5HT1B_MOUSE	Htr1b	5-hydroxytryptamine receptor 1B	non-lyso	non-LRRK2	MockEnriched	WCL-noChange	18.7953	19.3451	18.4789	18.7893	18.731	18.5545	19.4477	18.583	19.1888	19.0097	19.3073	18.8736
0.486797	-0.176611	P28352	P28352	APEX1_MOUSE	Apex1	DNA-(apurinic or apyrimidinic site) endonuclease	non-lyso	non-LRRK2	non-MockEnriched	WCL-noChange	19.107	19.4331	19.3967	19.3048	19.0008	19.4	19.3535	19.7293	19.0297	19.7932	19.8045	18.9918
1.34419	-0.452207	P28474	P28474	ADHX_MOUSE	Adh5	Alcohol dehydrogenase class-3	non-lyso	non-LRRK2	non-MockEnriched	WCL-noChange	19.0722	18.5346	18.4913	18.776	18.6319	17.9379	19.3514	19.1982	18.9638	19.1834	18.9839	18.4765
1.35103	-0.338241	P28481	P28481	CO2A1_MOUSE	Col2a1	Collagen alpha-1(II) chain	non-lyso	non-LRRK2	non-MockEnriched	WCL-noChange	23.0443	23.3778	22.9654	22.7715	22.8689	23.1269	23.7492	23.5983	23.3645	23.3101	23.2506	22.9116
1.81551	-0.375498	P28571	P28571	SC6A9_MOUSE	Slc6a9	Sodium- and chloride-dependent glycine transporter 1	non-lyso	non-LRRK2	non-MockEnriched	WCL-noChange	19.7815	19.2269	19.5361	19.1781	19.5331	19.5453	19.7895	19.8369	19.6912	19.5862	20.2185	19.9316
1.56998	-0.286336	P28653	P28653	PGS1_MOUSE	Bgn	Biglycan	non-lyso	non-LRRK2	MockEnriched	WCL-noChange	24.3778	24.1795	23.9043	24.0854	23.9495	24.0443	24.5812	24.3778	24.3239	24.3444	24.604	24.0275
1.22576	-0.285122	P28656	P28656	NP1L1_MOUSE	Nap1l1	Nucleosome assembly protein 1-like 1	non-lyso	non-LRRK2	non-MockEnriched	WCL-noChange	21.8423	22.2155	21.6096	21.5069	21.714	22.1332	22.2621	22.2877	21.8538	22.0156	22.1457	22.1673
0.0505136	0.0282888	P28658	P28658	ATX10_MOUSE	Atxn10	Ataxin-10	non-lyso	non-LRRK2	non-MockEnriched	WCL-noChange	19.2632	19.2033	19.8731	19.2686	19.1412	20.002	19.0181	19.5301	19.2499	19.3435	19.9459	19.494
0.0795587	0.0735337	P28659	P28659	CELF1_MOUSE	Celf1	CUGBP Elav-like family member 1	non-lyso	non-LRRK2	non-MockEnriched	WCL-noChange	22.0493	21.6141	22.3073	21.0426	21.1206	22.1856	20.9672	22.1916	20.7389	21.9985	21.9495	22.0325
1.45809	-0.282133	P28660	P28660	NCKP1_MOUSE	Nckap1	Nck-associated protein 1	non-lyso	non-LRRK2	MockEnriched	WCL-noChange	20.9316	21.1704	20.5915	20.6971	20.5545	20.6453	21.1946	21.0821	20.9672	21.0691	21.1825	20.7876
1.63768	-0.501124	P28662	P28662	BRI3_MOUSE	Bri3	Brain protein I3	Lyso	non-LRRK2	MockEnriched	WCL-noChange	21.3266	21.1269	20.6096	20.9171	20.7876	20.265	21.6843	21.1704	21.3211	21.3538	21.5498	20.9601
0.650195	-0.436077	P28665	P28665	MUG1_MOUSE	Mug1	Murinoglobulin-1	non-lyso	non-LRRK2	non-MockEnriched	WCL-noChange	24.3975	24.867	23.5522	24.2317	23.8288	24.5754	24.6096	24.4362	25.0401	25.7338	24.5105	23.7389
0.744503	-0.464218	P28667	P28667	MRP_MOUSE	Marcksl1	MARCKS-related protein	non-lyso	non-LRRK2	non-MockEnriched	WCL-noChange	20.0292	20.2066	19.1687	19.5751	19.9459	19.794	21.2302	20.417	20.1457	20.6453	19.8812	19.1854
0.480345	-0.168793	P28704	P28704	RXRB_MOUSE	Rxrb	Retinoic acid receptor RXR-beta	non-lyso	non-LRRK2	non-MockEnriched	WCL-noChange	20.3857	20.4874	20.7955	20.3211	20.0559	21.0359	20.6714	20.5731	20.4273	20.6006	20.9951	20.8269
0.828499	-0.184918	P28740	P28740	KIF2A_MOUSE	Kif2a	Kinesin-like protein KIF2A	Lyso	non-LRRK2	non-MockEnriched	WCL-noChange	19.9082	20.4676	20.0691	20.1946	20.0559	20.4676	20.3962	20.1206	20.4576	20.417	20.6276	20.2535
2.14002	-0.476054	P28798	P28798	GRN_MOUSE	Grn	Progranulin	Lyso	non-LRRK2	MockEnriched	WCL-noChange	24.1174	23.867	23.6649	23.8288	23.9847	23.4923	24.604	24.1015	24.3031	24.0935	24.6486	24.0609
1.02371	-0.253613	P28828	P28828	PTPRM_MOUSE	Ptprm	Receptor-type tyrosine-protein phosphatase mu	non-lyso	non-LRRK2	MockEnriched	WCL-noChange	20.2535	19.8974	19.9601	19.9276	19.8179	19.4752	20.417	20.1457	19.9601	20.1946	20.3211	19.8149
0.440291	-0.122568	P28867	P28867	KPCD_MOUSE	Prkcd	Protein kinase C delta type	Lyso	non-LRRK2	non-MockEnriched	WCL-noChange	19.6253	19.6095	19.8268	19.5349	19.7945	19.6857	19.6291	19.871	19.3835	19.708	20.2185	20.002
0.192863	0.157928	P29037	P29037	TBP_MOUSE	Tbp	TATA-box-binding protein	non-lyso	non-LRRK2	non-MockEnriched	WCL-noChange	18.4766	19.2737	19.0026	17.9177	17.8865	19.4019	17.9134	18.8601	17.9306	18.8035	18.7633	18.7407
1.14367	-0.432543	P29268	P29268	CCN2_MOUSE	Ccn2	CCN family member 2	non-lyso	non-LRRK2	MockEnriched	WCL-noChange	26.2661	25.433	25.2426	25.8599	25.4234	25.2821	26.2335	25.8385	26.0772	26.17	26.3662	25.417
1.26691	-0.381778	P29319	P29319	EPHA3_MOUSE	Epha3	Ephrin type-A receptor 3	non-lyso	non-LRRK2	MockEnriched	WCL-noChange	17.5801	16.7877	17.8023	17.4648	17.7081	17.2867	18.0742	18.0914	17.7089	17.7132	17.8024	17.5303
0.00858785	0.00316525	P29341	P29341	PABP1_MOUSE	Pabpc1	Polyadenylate-binding protein 1	non-lyso	non-LRRK2	non-MockEnriched	WCL-noChange	24.3975	24.2096	24.1871	23.9316	23.895	23.9847	23.895	24.3376	23.7182	24.2021	24.1946	24.239
0.726118	-0.178698	P29387	P29387	GBB4_MOUSE	Gnb4	Guanine nucleotide-binding protein subunit beta-4	Lyso	non-LRRK2	MockEnriched	WCL-noChange	21.2243	20.7553	20.6886	21.0224	20.8346	20.4874	21.2006	20.9098	20.8876	21.1395	21.1519	20.7955
2.58695	-0.834874	P29391	P29391	FRIL1_MOUSE	Ftl1	Ferritin light chain 1	Lyso	non-LRRK2	MockEnriched	WCL-noChange	26.0275	25.9781	25.5725	25.8741	25.6649	25.4614	27.1015	26.3204	26.8264	26.9088	26.5898	25.8409
1.41972	-0.522596	P29416	P29416	HEXA_MOUSE	Hexa	Beta-hexosaminidase subunit alpha	Lyso	non-LRRK2	MockEnriched	WCL-noChange	25.4676	25.0567	24.4234	25.0975	25.0813	24.2961	25.918	25.141	25.4614	25.2821	25.5725	25.1833
1.26645	0.157944	P29533	P29533	VCAM1_MOUSE	Vcam1	Vascular cell adhesion protein 1	non-lyso	non-LRRK2	non-MockEnriched	WCL-noChange	19.7762	19.8016	19.7111	19.5165	19.6632	19.7615	19.768	19.6767	19.4795	19.4752	19.4904	19.3926
0.474549	-0.434763	P29595	P29595	NEDD8_MOUSE	Nedd8	NEDD8	non-lyso	non-LRRK2	MockEnriched	WCL-noChange	19.2611	19.7893	19.0744	18.0106	17.4615	20.002	19.601	18.8974	19.7017	19.0596	19.5464	19.4015
0.527125	-0.22863	P29699	P29699	FETUA_MOUSE	Ahsg	Alpha-2-HS-glycoprotein	non-lyso	non-LRRK2	MockEnriched	WCL-noChange	21.7594	21.68	20.9243	21.417	21.1765	21.4726	21.8651	21.343	21.8346	22.1673	21.5356	21.0559
0.326684	0.114273	P29758	P29758	OAT_MOUSE	Oat	Ornithine aminotransferase, mitochondrial	non-lyso	non-LRRK2	non-MockEnriched	WCL-noChange	25.3612	25.2058	25.1293	25.705	25.7286	24.9406	25.0443	25.0148	25.2821	25.1527	25.3745	25.5165
0.659919	-0.402013	P29788	P29788	VTNC_MOUSE	Vtn	Vitronectin	non-lyso	non-LRRK2	non-MockEnriched	WCL-noChange	19.3947	19.472	18.5622	19.0287	18.6898	19.5759	19.5463	19.277	19.7405	20.5638	19.2988	18.709
0.131384	0.143422	P30051	P70210;P30051	TEAD1_MOUSE	Tead1	Transcriptional enhancer factor TEF-1	non-lyso	non-LRRK2	non-MockEnriched	WCL-noChange	20.2302	19.8518	20.9243	19.135	19.492	20.8191	19.2952	20.3752	18.7398	20.4874	20.2877	20.4067
1.20085	-0.47665	P30276	P30276	CCNB2_MOUSE	Ccnb2	G2/mitotic-specific cyclin-B2	non-lyso	non-LRRK2	non-MockEnriched	WCL-noChange	18.374	17.6286	18.3677	17.7216	18.0295	18.0603	17.9582	18.3529	19.0019	NaN	18.8928	18.3288
0.0907761	0.0495882	P30285	P30285	CDK4_MOUSE	Cdk4	Cyclin-dependent kinase 4	non-lyso	non-LRRK2	non-MockEnriched	WCL-noChange	19.4866	19.7333	19.6821	19.0099	18.9759	19.8124	19.2519	19.3862	18.9107	19.3176	19.8128	19.7234
0.051621	0.0251004	P30412	P30412	PPIC_MOUSE	Ppic	Peptidyl-prolyl cis-trans isomerase C	non-lyso	non-LRRK2	non-MockEnriched	WCL-noChange	21.6714	22.2185	21.5545	21.2125	21.3962	21.4476	21.7876	21.9243	21.2877	21.391	21.5069	21.4526
0.310092	-0.0852801	P30416	P30416	FKBP4_MOUSE	Fkbp4	Peptidyl-prolyl cis-trans isomerase FKBP4	non-lyso	non-LRRK2	non-MockEnriched	WCL-noChange	19.8146	19.9316	19.5362	19.4125	19.3946	19.833	19.6331	19.9601	19.5411	19.6721	19.9459	19.6818
1.19654	-0.70447	P30558	P30558	PAR1_MOUSE	F2r	Proteinase-activated receptor 1	non-lyso	non-LRRK2	MockEnriched	WCL-noChange	21.5309	19.219	20.5165	20.9742	20.6714	20.3857	21.4874	21.0493	21.3101	21.2877	21.6186	20.7715
0.208929	-0.158336	P30681	P30681	HMGB2_MOUSE	Hmgb2	High mobility group protein B2	non-lyso	non-LRRK2	non-MockEnriched	WCL-noChange	20.2066	20.1457	20.7796	20.0292	19.618	21.2477	19.9459	20.7389	19.9459	21.0359	20.9243	20.3857
0.0676304	-0.0136261	P30999	P30999	CTND1_MOUSE	Ctnnd1	Catenin delta-1	non-lyso	non-LRRK2	non-MockEnriched	WCL-noChange	22.6693	22.5915	22.7856	22.5568	22.5731	22.7286	22.632	22.6693	22.3962	22.714	22.8633	22.7119
0.641951	0.317661	P31001	P31001	DESM_MOUSE	Des	Desmin	non-lyso	non-LRRK2	non-MockEnriched	WCL-noChange	25.3101	25.3943	25.3877	25.6838	25.0854	24.918	24.3645	24.5105	24.6486	25.6865	25.2207	25.4425
0.193298	-0.0234502	P31230	P31230	AIMP1_MOUSE	Aimp1	Aminoacyl tRNA synthase complex-interacting multifunctional protein 1	non-lyso	non-LRRK2	non-MockEnriched	WCL-noChange	21.0493	20.9171	20.8576	20.9024	20.8802	20.7471	20.9171	20.9812	20.8034	20.9243	20.9882	20.8802
0.0315592	0.029665	P31266	P31266	SUH_MOUSE	Rbpj	Recombining binding protein suppressor of hairless	non-lyso	non-LRRK2	non-MockEnriched	WCL-noChange	20.8191	20.7223	21.2989	20.0156	20.002	21.3752	20.0156	21.0359	19.9459	20.9459	21.0493	21.0625
0.11322	-0.0354169	P31324	P31324	KAP3_MOUSE	Prkar2b	cAMP-dependent protein kinase type II-beta regulatory subunit	non-lyso	non-LRRK2	non-MockEnriched	WCL-noChange	20.1079	20.3962	20.0691	19.9316	20.0292	20.2066	20.2877	20.1206	20.3101	19.7851	20.4476	20.002
0.238769	-0.197007	P31750	P31750;Q60823;Q9WUA6	AKT1_MOUSE	Akt1	RAC-alpha serine/threonine-protein kinase	non-lyso	non-LRRK2	non-MockEnriched	WCL-noChange	18.7075	20.1206	18.7449	18.569	19.8319	19.4725	19.5988	19.2505	19.9459	NaN	19.5529	18.8422
0.190002	0.0897913	P31938	P31938;Q63932	MP2K1_MOUSE	Map2k1	Dual specificity mitogen-activated protein kinase kinase 1	non-lyso	non-LRRK2	non-MockEnriched	WCL-noChange	19.315	19.9304	19.7996	19.4367	19.1211	20.0691	19.1801	19.6189	19.277	19.5193	19.9459	19.5919
1.5983	-0.560552	P31996	P31996	CD68_MOUSE	Cd68	Macrosialin	Lyso	non-LRRK2	MockEnriched	WCL-noChange	21.9352	21.7594	20.9459	21.4923	21.4425	21.1332	22.2989	21.4221	22.2477	21.8839	22.3884	21.8307
0.00293144	0.000927289	P32020	P32020	SCP2_MOUSE	Scp2	Sterol carrier protein 2	non-lyso	non-LRRK2	non-MockEnriched	WCL-noChange	21.8073	21.7995	22.0224	21.5498	21.8191	21.8538	21.8802	21.9243	21.4118	21.8152	22.0393	21.7756
0.103353	0.134777	P32067	P32067	LA_MOUSE	Ssb	Lupus La protein homolog	non-lyso	non-LRRK2	non-MockEnriched	WCL-noChange	21.6141	21.2707	22.2764	20.265	20.4375	22.1795	20.5165	22.1143	19.87	21.6409	21.4476	21.6453
0.885587	-0.360849	P32233	P32233	DRG1_MOUSE	Drg1	Developmentally-regulated GTP-binding protein 1	non-lyso	non-LRRK2	non-MockEnriched	WCL-noChange	20.3538	20.5261	20.3101	19.657	19.5712	20.2419	20.1079	20.4775	19.9601	20.7955	20.7955	20.6886
1.73661	-0.509107	P32261	P32261	ANT3_MOUSE	Serpinc1	Antithrombin-III	non-lyso	non-LRRK2	MockEnriched	WCL-noChange	25.1604	24.7695	24.5463	25.0526	24.9361	24.3031	25.6918	25.1015	25.4738	25.2571	25.4551	24.8433
0.246665	0.039079	P32507	P32507	NECT2_MOUSE	Nectin2	Nectin-2	non-lyso	non-LRRK2	non-MockEnriched	WCL-noChange	19.2934	19.2477	19.4873	19.2744	19.3008	19.3688	19.4494	19.4458	19.1334	19.1574	19.2789	19.273
0.923761	-0.224781	P32883	P32883	RASK_MOUSE	Kras	GTPase KRas	non-lyso	non-LRRK2	non-MockEnriched	WCL-noChange	23.2679	22.4849	22.6253	22.8327	22.654	22.4375	23.0359	23.074	22.7935	22.9043	22.9933	22.85
0.402513	-0.177463	P32921	P32921	SYWC_MOUSE	Wars1	Tryptophan--tRNA ligase, cytoplasmic	non-lyso	non-LRRK2	non-MockEnriched	WCL-noChange	19.3056	19.2435	18.9666	18.4914	18.3478	18.7382	18.6692	19.371	18.6958	19.1601	19.2645	18.9974
0.381264	-0.149569	P33174	P33174	KIF4_MOUSE	Kif4	Chromosome-associated kinesin KIF4	non-lyso	non-LRRK2	non-MockEnriched	WCL-noChange	20.9171	20.68	21.0886	20.4375	20.2535	21.0951	20.7389	21.0625	20.5638	20.7553	21.2535	20.9951
0.547768	-0.17595	P33215	P33215	NEDD1_MOUSE	Nedd1	Protein NEDD1	non-lyso	non-LRRK2	non-MockEnriched	WCL-noChange	21.0292	21.2593	20.68	20.7471	20.4476	20.7056	21.1886	20.9812	20.9601	21.0559	21.2125	20.5261
0.057993	-0.0180143	P33434	P33434	MMP2_MOUSE	Mmp2	72 kDa type IV collagenase	non-lyso	non-LRRK2	MockEnriched	WCL-noChange	21.3699	21.4015	21.0224	21.2006	21.1825	21.0691	21.3805	21.1946	21.2477	21.1946	21.502	20.8346
0.139025	0.0802037	P33609	P33609	DPOLA_MOUSE	Pola1	DNA polymerase alpha catalytic subunit	non-lyso	non-LRRK2	non-MockEnriched	WCL-noChange	19.5699	19.3889	19.5951	18.7309	18.737	19.7424	19.1843	19.5187	18.6291	19.2237	19.3393	19.3879
0.259915	-0.149861	P33610	P33610	PRI2_MOUSE	Prim2	DNA primase large subunit	non-lyso	non-LRRK2	non-MockEnriched	WCL-noChange	18.0662	17.8138	18.5017	17.4505	17.7644	18.5078	18.3232	17.8139	17.6279	18.8062	18.2178	18.2145
0.0508713	-0.0456864	P33611	P33611	DPOA2_MOUSE	Pola2	DNA polymerase alpha subunit B	non-lyso	non-LRRK2	non-MockEnriched	WCL-noChange	18.6059	18.1021	18.9724	17.6344	17.9558	19.4513	17.8973	18.7392	18.2327	18.418	18.8355	18.8732
1.39776	-0.346635	P33896	P33896	INAR1_MOUSE	Ifnar1	Interferon alpha/beta receptor 1	Lyso	non-LRRK2	MockEnriched	WCL-noChange	19.3382	19.8706	19.1864	19.1875	19.1419	19.0544	19.9459	19.5507	19.5952	19.6071	19.8013	19.3586
0.0892065	-0.0723146	P34022	P34022	RANG_MOUSE	Ranbp1	Ran-specific GTPase-activating protein	non-lyso	non-LRRK2	non-MockEnriched	WCL-noChange	20.2302	20.5261	19.9459	19.9742	19.6498	18.632	19.8846	20.3857	19.5445	19.7214	20.2066	19.6494
0.291644	0.267109	P34056	P34056	AP2A_MOUSE	Tfap2a	Transcription factor AP-2-alpha	non-lyso	non-LRRK2	non-MockEnriched	WCL-noChange	18.9106	18.0689	19.0708	17.6714	17.738	19.0718	17.189	18.7374	17.384	18.3428	18.6431	18.6326
0.129878	-0.0599737	P34152	P34152	FAK1_MOUSE	Ptk2	Focal adhesion kinase 1	non-lyso	non-LRRK2	non-MockEnriched	WCL-noChange	19.3031	19.6198	19.4678	18.8831	18.7891	19.6194	19.2686	19.4702	18.9779	19.6563	19.4342	19.235
0.0170593	0.0087684	P35123	P35123	UBP4_MOUSE	Usp4	Ubiquitin carboxyl-terminal hydrolase 4	non-lyso	non-LRRK2	non-MockEnriched	WCL-noChange	18.2545	18.7674	18.3671	17.9951	17.8738	18.503	18.1598	18.5072	17.8193	18.5145	18.5212	18.1862
1.80816	-0.245941	P35235	P35235	PTN11_MOUSE	Ptpn11	Tyrosine-protein phosphatase non-receptor type 11	non-lyso	non-LRRK2	MockEnriched	WCL-noChange	21.0625	20.9098	20.895	20.654	20.5638	20.9316	21.0756	21.0821	20.9951	21.0426	21.2477	21.0493
0.0839842	-0.0342436	P35276	P35276;P62823	RAB3D_MOUSE	Rab3d	Ras-related protein Rab-3D	non-lyso	LRRK2 Pathway	non-MockEnriched	WCL-noChange	19.1812	19.7795	19.1857	19.1084	18.8905	19.1559	19.1106	18.9961	19.1689	19.5755	19.4436	19.2118
0.989699	-0.174706	P35278	P35278;Q9CQD1;P61021	RAB5C_MOUSE	Rab5c	Ras-related protein Rab-5C	Lyso	non-LRRK2	MockEnriched	WCL-noChange	24.9628	25.0401	24.5165	24.7338	24.6811	24.6703	25.0935	24.8717	24.9225	25.065	24.9716	24.7286
0.0460838	0.0185356	P35279	P35279;P61294	RAB6A_MOUSE	Rab6a	Ras-related protein Rab-6A	non-lyso	non-LRRK2	MockEnriched	WCL-noChange	25.1642	25.3239	24.6971	24.8858	24.7695	24.9847	25.1332	24.8191	25.0484	25.1642	25.0567	24.4923
0.17133	-0.0667706	P35282	P35282	RAB21_MOUSE	Rab21	Ras-related protein Rab-21	non-lyso	non-LRRK2	MockEnriched	WCL-noChange	23.7796	23.1931	23.0559	23.1946	23.0088	22.9061	23.3778	23.239	22.953	23.3778	23.5285	23.0625
0.244645	0.0577437	P35283	P35283	RAB12_MOUSE	Rab12	Ras-related protein Rab-12	Lyso	LRRK2 Pathway	MockEnriched	WCL-noChange	21.5869	21.5777	21.2593	21.4676	21.3045	21.1704	21.4067	21.2066	21.3211	21.265	21.632	21.1886
1.17781	-0.246139	P35285	P35285	RB22A_MOUSE	Rab22a	Ras-related protein Rab-22A	non-lyso	non-LRRK2	MockEnriched	WCL-noChange	21.3266	21.1457	20.8423	21.0426	20.8346	20.8191	21.4825	21.2006	21.1269	21.2593	21.4726	20.9459
1.51893	-0.280327	P35288	P35288	RAB23_MOUSE	Rab23	Ras-related protein Rab-23	non-lyso	non-LRRK2	MockEnriched	WCL-noChange	21.9951	21.895	21.5309	21.85	21.6714	21.5356	21.9951	22.0122	21.85	22.002	22.391	21.9098
1.13408	-0.157399	P35290	P35290	RAB24_MOUSE	Rab24	Ras-related protein Rab-24	non-lyso	non-LRRK2	non-MockEnriched	WCL-noChange	20.0821	20.1581	19.8681	19.9459	19.9882	19.7259	20.1825	20.0292	20.0821	19.9742	20.2989	20.1457
0.663735	-0.119469	P35293	P35293	RAB18_MOUSE	Rab18	Ras-related protein Rab-18	non-lyso	non-LRRK2	non-MockEnriched	WCL-noChange	23.8385	23.8288	23.5983	23.4551	23.4923	23.5983	23.867	23.867	23.7286	23.5404	23.9043	23.6209
0.586204	-0.144458	P35295	P35295	RAB20_MOUSE	Rab20	Ras-related protein Rab-20	non-lyso	non-LRRK2	MockEnriched	WCL-noChange	17.9667	17.5964	17.452	17.7446	17.7617	17.457	17.9942	17.4583	17.8473	17.935	17.9827	17.6276
1.43236	-0.305622	P35441	P35441	TSP1_MOUSE	Thbs1	Thrombospondin-1	non-lyso	non-LRRK2	MockEnriched	WCL-noChange	27.4073	27.141	26.8504	27.17	26.9869	27.019	27.5389	27.391	27.2714	27.2714	27.8142	27.1214
2.83612	-0.396309	P35456	P35456	UPAR_MOUSE	Plaur	Urokinase plasminogen activator surface receptor	non-lyso	non-LRRK2	MockEnriched	WCL-noChange	20.7955	21.0493	20.6714	20.85	21.002	20.9742	21.5404	21.1015	21.3857	21.1015	21.3376	21.2535
0.174293	0.0656433	P35486	P35486	ODPA_MOUSE	Pdha1	Pyruvate dehydrogenase E1 component subunit alpha, somatic form, mitochondrial	non-lyso	non-LRRK2	non-MockEnriched	WCL-noChange	23.5165	23.6096	23.4923	24.002	24.1642	23.4676	23.5404	23.3778	23.8191	23.4551	23.7895	23.8764
0.113113	0.200047	P35492	P35492	HUTH_MOUSE	Hal	Histidine ammonia-lyase	non-lyso	non-LRRK2	non-MockEnriched	WCL-noChange	18.6241	22.0426	18.6051	20.2877	18.1392	19.057	18.6564	18.4946	18.8496	20.3321	19.911	19.3118
0.163218	0.22043	P35550	P35550	FBRL_MOUSE	Fbl	rRNA 2'-O-methyltransferase fibrillarin	non-lyso	non-LRRK2	non-MockEnriched	WCL-noChange	24.0609	23.6649	24.632	22.5708	22.8614	24.654	22.5475	24.1946	22.0723	23.9933	24.0105	24.3031
0.142501	0.0419706	P35564	P35564	CALX_MOUSE	Canx	Calnexin	non-lyso	non-LRRK2	non-MockEnriched	WCL-noChange	25.1095	25.2714	25.0062	24.7182	24.9225	25.1833	24.9933	25.1719	24.7492	24.7594	25.1174	25.1681
0.137597	0.0517124	P35569	P35569	IRS1_MOUSE	Irs1	Insulin receptor substrate 1	non-lyso	non-LRRK2	non-MockEnriched	WCL-noChange	21.3045	21.5356	21.5309	21.4676	21.3645	21.8269	21.6409	21.5545	21.4726	20.9024	21.7796	21.3699
0.759798	-0.213488	P35585	P35585	AP1M1_MOUSE	Ap1m1	AP-1 complex subunit mu-1	Lyso	non-LRRK2	MockEnriched	WCL-noChange	21.7307	21.4015	21.2006	21.2243	21.0493	21.1642	21.6971	21.5592	21.3752	21.4067	21.8802	21.1332
0.0679267	0.0636972	P35601	P35601	RFC1_MOUSE	Rfc1	Replication factor C subunit 1	non-lyso	non-LRRK2	non-MockEnriched	WCL-noChange	19.3042	19.2229	19.9459	18.525	18.5971	19.9601	18.6988	19.7434	18.3426	19.5916	19.3138	19.4829
0.0118953	0.00624275	P35689	P35689	ERCC5_MOUSE	Ercc5	DNA excision repair protein ERCC-5	non-lyso	non-LRRK2	non-MockEnriched	WCL-noChange	18.8007	18.3797	18.7278	18.272	18.2036	18.94	18.0629	18.7529	18.4224	18.4689	18.9905	18.5888
0.143789	-0.0904487	P35700	P35700	PRDX1_MOUSE	Prdx1	Peroxiredoxin-1	non-lyso	non-LRRK2	non-MockEnriched	WCL-noChange	22.6865	23.7286	22.4849	22.8802	22.239	22.3778	22.7756	22.9933	22.5261	22.8932	23.1946	22.5568
0.89671	-0.164223	P35762	P35762	CD81_MOUSE	Cd81	CD81 antigen	non-lyso	non-LRRK2	non-MockEnriched	WCL-noChange	23.391	23.0756	23.1301	22.9225	22.8802	23.0088	23.2821	23.4425	23.214	23.2521	23.2463	22.9566
0.25981	0.0565074	P35821	P35821	PTN1_MOUSE	Ptpn1	Tyrosine-protein phosphatase non-receptor type 1	non-lyso	non-LRRK2	non-MockEnriched	WCL-noChange	21.9847	22.1363	21.8987	21.7182	21.9316	22.0951	21.9024	22.0258	21.743	21.7056	22.1426	21.9061
1.8593	-0.327172	P35822	P35822	PTPRK_MOUSE	Ptprk	Receptor-type tyrosine-protein phosphatase kappa	non-lyso	non-LRRK2	MockEnriched	WCL-noChange	20.2989	20.0292	19.8154	19.9882	19.925	19.7955	20.5915	20.2185	20.2066	20.3321	20.4375	20.0292
0.265292	0.167811	P35831	P35831	PTN12_MOUSE	Ptpn12	Tyrosine-protein phosphatase non-receptor type 12	non-lyso	non-LRRK2	non-MockEnriched	WCL-noChange	18.7116	19.298	19.4688	18.5847	18.7789	19.7116	18.5596	18.6295	18.4732	18.9554	19.3019	19.627
0.376739	0.107547	P35922	P35922	FMR1_MOUSE	Fmr1	Synaptic functional regulator FMR1	non-lyso	non-LRRK2	non-MockEnriched	WCL-noChange	22.4221	22.2448	22.3239	21.9707	21.9243	22.1426	21.928	22.3403	21.6671	22.2477	22.1642	22.0359
1.53148	-0.342229	P35951	P35951	LDLR_MOUSE	Ldlr	Low-density lipoprotein receptor	Lyso	non-LRRK2	MockEnriched	WCL-noChange	22.9423	22.6606	22.4501	22.6649	22.4551	22.3184	23.1143	22.7695	22.8385	22.823	23.3239	22.6757
0.396998	-0.121775	P35979	P35979	RL12_MOUSE	Rpl12	60S ribosomal protein L12	non-lyso	non-LRRK2	non-MockEnriched	WCL-noChange	23.976	24.1946	24.0275	23.5522	23.6757	24.3239	23.9406	24.2679	23.8764	24.1488	23.9933	24.2535
0.0177162	-0.00916545	P35980	P35980	RL18_MOUSE	Rpl18	60S ribosomal protein L18	non-lyso	non-LRRK2	non-MockEnriched	WCL-noChange	24.6811	24.3712	24.7182	24.2096	24.1174	24.7945	24.2021	24.7129	23.9584	24.7492	24.6703	24.654
1.0631	-0.537527	P36363	P36363	FGF7_MOUSE	Fgf7	Fibroblast growth factor 7	non-lyso	non-LRRK2	non-MockEnriched	WCL-noChange	20.6364	18.8925	19.5915	20.2877	19.866	19.9097	20.6186	20.4576	20.3211	20.5069	20.7471	19.7575
0.0253449	0.0133346	P36371	P36371	TAP2_MOUSE	Tap2	Antigen peptide transporter 2	non-lyso	non-LRRK2	non-MockEnriched	WCL-noChange	18.3392	17.5976	18.706	17.9487	18.1085	18.2665	18.1864	18.3556	17.6893	18.2216	18.3357	18.0979
0.0364104	-0.0171185	P36536	P36536	SAR1A_MOUSE	Sar1a	GTP-binding protein SAR1a	non-lyso	non-LRRK2	non-MockEnriched	WCL-noChange	22.7975	22.9243	22.3619	22.2185	22.0723	22.0122	22.3831	22.5522	22.3129	22.6029	22.3936	22.2448
0.22702	0.0782849	P36552	P36552	HEM6_MOUSE	Cpox	Oxygen-dependent coproporphyrinogen-III oxidase, mitochondrial	non-lyso	non-LRRK2	non-MockEnriched	WCL-noChange	21.3857	21.3211	21.2066	21.5638	21.7594	20.953	21.1332	21.1015	21.343	21.0951	21.5069	21.5404
1.54132	-0.438909	P36895	P36895	BMR1A_MOUSE	Bmpr1a	Bone morphogenetic protein receptor type-1A	non-lyso	non-LRRK2	MockEnriched	WCL-noChange	20.7056	20.1581	19.9882	20.4067	20.3101	19.8254	21.0156	20.5069	20.714	20.4775	20.9812	20.3321
0.0907189	-0.0543029	P36916	P36916	GNL1_MOUSE	Gnl1	Guanine nucleotide-binding protein-like 1	non-lyso	non-LRRK2	non-MockEnriched	WCL-noChange	18.2786	19.3067	18.3498	18.3281	17.991	18.2973	18.3309	18.55	18.3172	19.0617	18.3632	18.2543
0.0965474	0.0318753	P37040	P37040	NCPR_MOUSE	Por	NADPH--cytochrome P450 reductase	non-lyso	non-LRRK2	non-MockEnriched	WCL-noChange	22.3725	22.239	22.1363	21.9098	21.823	21.9459	22.0122	22.3725	21.7836	21.9566	22.2006	21.9098
1.80865	-0.418109	P37172	P37172	ACVR1_MOUSE	Acvr1	Activin receptor type-1	non-lyso	non-LRRK2	MockEnriched	WCL-noChange	21.1269	20.6186	20.4972	20.8113	20.7389	20.4972	21.4221	20.9459	21.1079	20.9601	21.4825	20.8802
0.373125	-0.117906	P37804	P37804	TAGL_MOUSE	Tagln	Transgelin	non-lyso	non-LRRK2	non-MockEnriched	WCL-noChange	22.6693	22.882	22.6298	22.1673	22.2477	22.7161	22.7655	22.6757	22.3672	22.5117	22.7715	22.928
0.0559184	0.0489041	P37889	P37889	FBLN2_MOUSE	Fbln2	Fibulin-2	non-lyso	non-LRRK2	non-MockEnriched	WCL-noChange	24.7645	24.7024	25.239	23.8576	24.2317	25.317	24.2891	25.1984	23.7695	24.8044	24.7945	24.9628
0.202474	0.164857	P37913	P37913	DNLI1_MOUSE	Lig1	DNA ligase 1	non-lyso	non-LRRK2	non-MockEnriched	WCL-noChange	19.0666	18.8436	19.8037	18.6385	18.4254	19.8191	18.1289	19.3651	18.3689	19.0751	19.4045	19.2651
0.278918	0.0715288	P38060	P38060	HMGCL_MOUSE	Hmgcl	Hydroxymethylglutaryl-CoA lyase, mitochondrial	non-lyso	non-LRRK2	non-MockEnriched	WCL-noChange	21.5545	21.6409	21.3538	21.7389	21.8727	21.2243	21.343	21.3805	21.5213	21.4874	21.6186	21.6051
0.098024	0.0361595	P38647	P38647	GRP75_MOUSE	Hspa9	Stress-70 protein, mitochondrial	non-lyso	non-LRRK2	non-MockEnriched	WCL-noChange	26.189	26.3083	25.9271	26.5195	26.5898	25.9203	26.0793	25.9738	26.3444	26.1449	26.2317	26.4629
0.430855	0.240197	P39053	P39053	DYN1_MOUSE	Dnm1	Dynamin-1	non-lyso	non-LRRK2	non-MockEnriched	WCL-noChange	18.9529	19.0752	18.7999	17.8492	17.8996	18.9434	18.2494	18.5811	17.963	18.2348	18.772	18.2787
0.547619	0.189362	P39054	P39054;Q8BZ98	DYN2_MOUSE	Dnm2	Dynamin-2	Lyso	non-LRRK2	non-MockEnriched	WCL-noChange	20.5731	20.9882	20.6628	20.2877	19.9742	20.6276	20.1704	20.6006	20.0559	20.2877	20.5638	20.2989
2.17895	0.268968	P39061	P39061	COIA1_MOUSE	Col18a1	Collagen alpha-1(XVIII) chain	non-lyso	non-LRRK2	non-MockEnriched	WCL-noChange	20.9672	21.1269	20.8034	20.7307	20.8269	20.7471	20.5915	20.7715	20.417	20.5638	20.6714	20.5731
0.576511	0.210023	P39098	P39098	MA1A2_MOUSE	Man1a2	Mannosyl-oligosaccharide 1,2-alpha-mannosidase IB	non-lyso	non-LRRK2	MockEnriched	WCL-noChange	23.0493	23.0756	22.2849	22.7389	22.6693	22.6929	22.8538	22.4298	22.7077	22.7915	22.4972	21.9707
0.0581238	-0.0149736	P39447	P39447	ZO1_MOUSE	Tjp1	Tight junction protein ZO-1	non-lyso	non-LRRK2	non-MockEnriched	WCL-noChange	21.5869	21.5404	21.6006	21.5261	21.5165	21.4375	21.391	21.5592	21.1946	21.7553	21.6671	21.7307
2.32306	-0.453409	P39688	P39688	FYN_MOUSE	Fyn	Tyrosine-protein kinase Fyn	non-lyso	non-LRRK2	MockEnriched	WCL-noChange	19.7824	19.4544	19.6321	19.5917	19.2427	19.5864	19.7542	20.0951	20.1704	20.1825	20.1825	19.6255
0.323108	0.156831	P39689	P39689	CDN1A_MOUSE	Cdkn1a	Cyclin-dependent kinase inhibitor 1	non-lyso	non-LRRK2	non-MockEnriched	WCL-noChange	18.0628	18.0797	17.99	18.1084	17.8878	18.0212	18.1536	18.2634	17.5182	17.0836	18.4345	17.7554
0.256024	-0.117058	P39749	P39749	FEN1_MOUSE	Fen1	Flap endonuclease 1	non-lyso	non-LRRK2	non-MockEnriched	WCL-noChange	20.2989	20.0156	20.343	19.9882	19.8725	20.7876	20.002	20.4067	20.0951	20.7553	20.68	20.0691
0.754983	-0.244243	P39876	P39876	TIMP3_MOUSE	Timp3	Metalloproteinase inhibitor 3	non-lyso	non-LRRK2	MockEnriched	WCL-noChange	23.2679	22.9968	22.821	22.9985	22.9334	22.6865	23.654	23.2961	23.3239	22.9619	23.3239	22.6096
0.601664	-0.177075	P40124	P40124	CAP1_MOUSE	Cap1	Adenylyl cyclase-associated protein 1	non-lyso	non-LRRK2	non-MockEnriched	WCL-noChange	21.5731	21.9423	21.4067	21.3321	21.0886	21.1946	21.654	21.8385	21.4324	21.5165	21.7675	21.391
0.077105	0.0802851	P40142	P40142	TKT_MOUSE	Tkt	Transketolase	non-lyso	non-LRRK2	non-MockEnriched	WCL-noChange	20.0292	21.8269	19.9459	20.265	19.5359	19.4635	20.1332	20.6276	19.752	20.1079	20.2989	19.6651
0.0728778	0.0959791	P40201	P40201	CHD1_MOUSE	Chd1	Chromodomain-helicase-DNA-binding protein 1	non-lyso	non-LRRK2	non-MockEnriched	WCL-noChange	19.1167	18.7519	20.0559	18.0312	18.2947	19.9316	17.9038	19.3456	17.911	19.1975	19.3752	19.8731
2.45915	-0.581725	P40237	P40237	CD82_MOUSE	Cd82	CD82 antigen	non-lyso	non-LRRK2	MockEnriched	WCL-noChange	21.1206	20.9024	20.5069	20.7471	20.9812	20.417	21.6971	21.2361	21.4825	21.1642	21.5498	21.0359
0.514352	-0.137106	P40240	P40240	CD9_MOUSE	Cd9	CD9 antigen	non-lyso	non-LRRK2	non-MockEnriched	WCL-noChange	22.9334	22.85	22.8576	22.6693	22.3672	22.5309	22.9513	22.8746	22.5961	23.1976	22.7574	22.654
0.678858	-0.241699	P40336	P40336	VP26A_MOUSE	Vps26a	Vacuolar protein sorting-associated protein 26A	Lyso	non-LRRK2	MockEnriched	WCL-noChange	22.3511	22.343	21.8034	21.743	21.6886	21.9243	22.5333	22.3403	21.8727	22.1856	22.5685	21.8034
0.326864	0.111774	P40630	P40630	TFAM_MOUSE	Tfam	Transcription factor A, mitochondrial	non-lyso	non-LRRK2	non-MockEnriched	WCL-noChange	21.2302	20.953	21.0088	21.5451	21.5731	20.8113	20.8034	20.9243	21.1519	21.0821	21.2185	21.2707
0.495195	0.115172	P41105	P41105	RL28_MOUSE	Rpl28	60S ribosomal protein L28	non-lyso	non-LRRK2	non-MockEnriched	WCL-noChange	24.0772	24.3578	24.0609	24.1095	23.8764	24.3307	23.7389	24.2317	24.0105	24.2607	23.9847	23.895
0.335651	-0.132673	P41216	P41216	ACSL1_MOUSE	Acsl1	Long-chain-fatty-acid--CoA ligase 1	non-lyso	non-LRRK2	non-MockEnriched	WCL-noChange	20.5165	20.6186	20.002	19.9601	19.8968	19.8604	20.6364	20.5451	20.0426	20.265	20.1457	20.0156
0.0471858	-0.0214896	P41234	P41234	ABCA2_MOUSE	Abca2	ATP-binding cassette sub-family A member 2	Lyso	non-LRRK2	MockEnriched	WCL-noChange	17.1699	17.6534	16.7587	16.875	16.992	17.1331	16.9256	16.9923	17.2405	NaN	17.3924	17.0417
0.0694798	0.0300385	P41241	P41241	CSK_MOUSE	Csk	Tyrosine-protein kinase CSK	non-lyso	non-LRRK2	non-MockEnriched	WCL-noChange	18.7935	19.364	18.5315	18.6249	18.5739	18.7027	18.7064	18.6024	18.4551	19.0073	19.0204	18.6185
0.331122	-0.114319	P41438	P41438	S19A1_MOUSE	Slc19a1	Reduced folate transporter	non-lyso	non-LRRK2	MockEnriched	WCL-noChange	18.3996	18.0218	17.9018	18.0806	18.4152	18.1509	18.6234	18.0061	18.3655	17.9337	18.6239	18.1032
1.227	-0.561281	P41731	P41731	CD63_MOUSE	Cd63	CD63 antigen	Lyso	non-LRRK2	MockEnriched	WCL-noChange	26.6595	27.019	25.7466	26.3545	26.2856	25.4738	27.1214	26.3324	27.0505	26.673	27.0296	26.6998
0.169889	-0.0618728	P41971	P41971	ELK3_MOUSE	Elk3	ETS domain-containing protein Elk-3	non-lyso	non-LRRK2	non-MockEnriched	WCL-noChange	16.9625	16.918	17.0022	16.6031	16.4918	17.3248	16.7815	17.1189	16.6978	17.0221	17.1595	16.8938
0.359677	0.107128	P42125	P42125	ECI1_MOUSE	Eci1	Enoyl-CoA delta isomerase 1, mitochondrial	non-lyso	non-LRRK2	non-MockEnriched	WCL-noChange	22.7056	22.5938	22.68	23.0854	23.2066	22.4676	22.5045	22.5545	22.8152	22.6164	22.7614	22.8442
0.0990783	0.0861371	P42128	P42128	FOXK1_MOUSE	Foxk1	Forkhead box protein K1	non-lyso	non-LRRK2	non-MockEnriched	WCL-noChange	19.0755	19.0981	19.5679	18.2087	18.3347	19.7443	18.4633	19.2898	18.1472	19.2288	19.1153	19.2679
0.552537	-0.117493	P42208	P42208	SEPT2_MOUSE	Septin2	Septin-2	non-lyso	non-LRRK2	non-MockEnriched	WCL-noChange	21.7634	21.823	21.9024	21.714	21.714	21.7836	21.9061	22.2679	21.5213	21.9812	21.9098	21.8191
0.373592	-0.167398	P42225	P42225	STAT1_MOUSE	Stat1	Signal transducer and activator of transcription 1	non-lyso	non-LRRK2	non-MockEnriched	WCL-noChange	18.8694	18.2659	18.7001	18.5949	18.0362	18.7023	18.4107	18.9988	18.2332	19.2062	18.8402	18.4841
0.0381113	0.0213947	P42227	P42227	STAT3_MOUSE	Stat3	Signal transducer and activator of transcription 3	non-lyso	non-LRRK2	non-MockEnriched	WCL-noChange	20.2066	19.9014	20.6276	20.1704	19.7332	20.6886	19.9459	20.4775	19.8544	20.265	20.6006	20.0559
0.281388	0.157112	P42232	P42232	STA5B_MOUSE	Stat5b	Signal transducer and activator of transcription 5B	non-lyso	non-LRRK2	non-MockEnriched	WCL-noChange	19.4153	18.9173	19.9316	19.2749	19.04	20.1946	19.0963	19.5019	18.9955	19.1377	19.7692	19.3303
0.127782	0.0307182	P42567	P42567	EPS15_MOUSE	Eps15	Epidermal growth factor receptor substrate 15	non-lyso	non-LRRK2	non-MockEnriched	WCL-noChange	22.2564	22.4476	22.4375	22.2707	22.4221	22.343	22.1143	22.5189	22.0325	22.4118	22.3988	22.5165
0.161258	0.0573362	P42669	P42669	PURA_MOUSE	Pura	Transcriptional activator protein Pur-alpha	non-lyso	non-LRRK2	non-MockEnriched	WCL-noChange	21.0559	21.0625	20.9672	20.6453	20.5451	20.7223	20.6186	21.0493	20.343	20.9388	20.9171	20.7876
2.0714	-0.425424	P42703	P42703	LIFR_MOUSE	Lifr	Leukemia inhibitory factor receptor	non-lyso	non-LRRK2	non-MockEnriched	WCL-noChange	19.8813	19.7789	19.3767	19.7203	19.7024	19.4622	20.5069	19.9156	20.1332	19.7723	20.1581	19.9882
0.167747	-0.0799967	P42859	P42859	HD_MOUSE	Htt	Huntingtin	non-lyso	non-LRRK2	non-MockEnriched	WCL-noChange	21.0493	20.6096	21.0559	20.6453	20.4576	21.3101	21.2185	21.0292	20.4775	20.9098	21.3101	20.6628
0.321714	-0.194823	P42867	P42867	GPT_MOUSE	Dpagt1	UDP-N-acetylglucosamine--dolichyl-phosphate N-acetylglucosaminephosphotransferase	non-lyso	non-LRRK2	non-MockEnriched	WCL-noChange	18.2731	18.3764	17.8837	17.2793	16.8816	17.5644	17.6867	17.9448	17.6309	18.3621	18.0833	17.7196
0.120308	-0.0341638	P42932	P42932	TCPQ_MOUSE	Cct8	T-complex protein 1 subunit theta	non-lyso	non-LRRK2	non-MockEnriched	WCL-noChange	21.6276	21.8191	21.8034	21.5261	21.4273	21.9207	21.6006	21.9847	21.5356	21.6843	21.9098	21.6141
0.0222911	0.0209859	P43135	Q60632;P43135	COT2_MOUSE	Nr2f2	COUP transcription factor 2	non-lyso	non-LRRK2	non-MockEnriched	WCL-noChange	20.0559	20.0821	20.5638	19.207	19.283	20.6096	19.6762	20.3857	19.0229	20.1704	20.0559	20.3645
0.116778	-0.0766392	P43136	P43136	NR2F6_MOUSE	Nr2f6	Nuclear receptor subfamily 2 group F member 6	non-lyso	non-LRRK2	non-MockEnriched	WCL-noChange	18.3097	18.1441	18.7911	17.7431	17.5281	18.6472	18.1406	18.5883	17.6282	18.5091	18.2797	18.4772
0.481108	0.39407	P43247	P43247	MSH2_MOUSE	Msh2	DNA mismatch repair protein Msh2	non-lyso	non-LRRK2	non-MockEnriched	WCL-noChange	18.3561	19.3643	18.8671	18.1665	18.3268	19.1298	18.2133	18.7286	16.7715	19.0529	18.3921	18.6878
0.175209	0.268825	P43274	P43274	H14_MOUSE	H1-4	Histone H1.4	non-lyso	non-LRRK2	non-MockEnriched	WCL-noChange	27.1604	26.632	27.7129	25.4041	25.654	28.0401	25.4769	27.4629	24.976	27.1214	26.673	27.2803
0.223728	0.309476	P43275	P43275	H11_MOUSE	H1-1	Histone H1.1	non-lyso	non-LRRK2	non-MockEnriched	WCL-noChange	24.5345	24.1095	25.2856	23.0641	23.2066	25.1871	22.9672	24.6971	22.3294	24.5754	24.3975	24.5638
0.183114	0.266898	P43276	P43276;P43274;P43277	H15_MOUSE	H1-5	Histone H1.5	non-lyso	non-LRRK2	non-MockEnriched	WCL-noChange	27.0296	26.5389	27.7833	25.5812	25.7363	27.8974	25.5492	27.341	24.8858	27.1312	26.8504	27.2077
0.656381	-0.130641	P43406	P43406	ITAV_MOUSE	Itgav	Integrin alpha-V	non-lyso	non-LRRK2	non-MockEnriched	WCL-noChange	23.1734	22.9864	22.7895	22.8423	22.7182	22.6693	23.1015	23.074	22.821	23.0756	23.1253	22.7655
2.58514	-0.45676	P43407	P43407	SDC2_MOUSE	Sdc2	Syndecan-2	non-lyso	non-LRRK2	MockEnriched	WCL-noChange	21.1825	20.9098	20.7307	20.7307	20.7553	20.9098	21.3045	21.1765	21.4324	21.6051	21.4526	20.9882
0.944468	-0.303204	P45376	P45376	ALDR_MOUSE	Akr1b1	Aldo-keto reductase family 1 member B1	non-lyso	non-LRRK2	MockEnriched	WCL-noChange	19.3931	19.9882	19.1775	19.0966	19.066	18.8572	19.6425	19.6533	19.3318	19.6082	19.7623	19.3996
0.329758	0.591991	P45377	P45377	ALD2_MOUSE	Akr1b8	Aldose reductase-related protein 2	non-lyso	non-LRRK2	non-MockEnriched	WCL-noChange	NaN	21.1143	16.9272	18.749	17.4219	16.4732	16.9319	17.5392	17.5194	17.4909	18.3287	17.4607
0.0342432	0.0226437	P45481	P45481	CBP_MOUSE	Crebbp	Histone lysine acetyltransferase CREBBP	non-lyso	non-LRRK2	non-MockEnriched	WCL-noChange	19.1684	20.1581	19.4022	18.6862	18.8596	19.5441	19.4013	19.5434	19.0627	19.1752	19.4454	19.0545
1.75292	-0.30006	P45591	P45591	COF2_MOUSE	Cfl2	Cofilin-2	non-lyso	non-LRRK2	MockEnriched	WCL-noChange	21.823	21.9098	21.6886	21.5777	21.6671	21.4425	22.0886	21.9388	21.714	21.8576	22.2877	22.0224
1.62768	0.465695	P45700	P45700	MA1A1_MOUSE	Man1a1	Mannosyl-oligosaccharide 1,2-alpha-mannosidase IA	non-lyso	non-LRRK2	MockEnriched	WCL-noChange	18.9336	18.923	18.1896	18.4481	18.4796	18.613	18.3355	17.7155	18.4036	18.4338	18.1065	17.7977
0.453887	0.173068	P45878	P45878	FKBP2_MOUSE	Fkbp2	Peptidyl-prolyl cis-trans isomerase FKBP2	non-lyso	non-LRRK2	non-MockEnriched	WCL-noChange	22.741	22.9006	22.4898	22.3565	22.5708	22.3752	22.3962	23.0241	22.0658	22.0493	22.6387	22.2214
0.224503	0.0683215	P45952	P45952	ACADM_MOUSE	Acadm	Medium-chain specific acyl-CoA dehydrogenase, mitochondrial	non-lyso	non-LRRK2	non-MockEnriched	WCL-noChange	22.7492	22.6649	22.8132	23.0983	23.1734	22.4651	22.6253	22.632	22.8708	22.6231	22.85	22.953
0.31689	0.218351	P46061	P46061	RAGP1_MOUSE	Rangap1	Ran GTPase-activating protein 1	non-lyso	non-LRRK2	non-MockEnriched	WCL-noChange	22.6298	22.3403	22.9098	21.7594	21.928	22.9171	21.6231	22.6051	21.391	22.4874	22.4601	22.6074
0.546386	0.201373	P46062	P46062	SIPA1_MOUSE	Sipa1	Signal-induced proliferation-associated protein 1	non-lyso	non-LRRK2	non-MockEnriched	WCL-noChange	19.8808	19.7597	20.1581	19.6689	19.8845	19.8018	19.3523	19.8907	19.0307	19.6732	19.8653	20.1332
0.547747	-0.358624	P46412	P46412	GPX3_MOUSE	Gpx3	Glutathione peroxidase 3	non-lyso	non-LRRK2	non-MockEnriched	WCL-noChange	18.4855	18.8314	17.4599	18.2236	17.5889	18.7476	18.569	18.5608	18.7593	19.3847	18.4036	17.8112
1.42899	-0.343709	P46460	P46460	NSF_MOUSE	Nsf	Vesicle-fusing ATPase	Lyso	non-LRRK2	MockEnriched	WCL-noChange	24.3444	24.2096	23.7389	24.0772	23.9584	23.7182	24.4425	24.0772	24.3511	24.3844	24.7441	24.1095
1.91364	-0.346543	P46467	P46467	VPS4B_MOUSE	Vps4b	Vacuolar protein sorting-associated protein 4B	non-lyso	non-LRRK2	MockEnriched	WCL-noChange	21.2933	21.2125	20.7796	20.9812	20.7955	20.9459	21.391	21.2593	21.3538	21.3321	21.6497	21.1015
0.129335	-0.0576417	P46471	P46471	PRS7_MOUSE	Psmc2	26S proteasome regulatory subunit 7	non-lyso	non-LRRK2	non-MockEnriched	WCL-noChange	21.5685	21.85	21.6584	21.1332	21.0559	21.5404	21.4526	22.0088	21.1825	21.4825	21.6453	21.3805
0.965026	-0.189239	P46638	P62492;Q9WTL2;P46638	RB11B_MOUSE	Rab11b	Ras-related protein Rab-11B	non-lyso	non-LRRK2	non-MockEnriched	WCL-noChange	25.6209	25.5492	25.2021	25.4457	25.3342	25.3031	25.7312	25.2996	25.5345	25.7024	25.8741	25.4488
0.124894	0.0494312	P46656	P46656	ADX_MOUSE	Fdx1	Adrenodoxin, mitochondrial	non-lyso	non-LRRK2	non-MockEnriched	WCL-noChange	20.8576	21.1269	20.6971	20.8191	21.2302	20.6453	20.8034	20.4676	21.2477	20.6006	21.0359	20.9243
0.0754095	0.0454667	P46662	P46662	MERL_MOUSE	Nf2	Merlin	non-lyso	non-LRRK2	non-MockEnriched	WCL-noChange	17.8601	16.9433	17.8939	18.2011	18.1945	17.7466	17.4709	18.2471	17.5374	17.8497	17.801	17.6605
1.4277	-0.423139	P46664	P46664	PURA2_MOUSE	Adss2	Adenylosuccinate synthetase isozyme 2	non-lyso	non-LRRK2	non-MockEnriched	WCL-noChange	19.3623	19.3185	18.8897	19.074	18.8272	18.3412	19.5389	19.6548	19.1337	19.211	19.5369	19.2764
1.23521	-0.365674	P46718	P46718	PDCD2_MOUSE	Pdcd2	Programmed cell death protein 2	non-lyso	non-LRRK2	non-MockEnriched	WCL-noChange	20.002	20.3962	19.4129	20.2066	19.7786	19.7897	20.6006	20.3752	20.265	19.9459	20.4476	20.1457
0.262983	0.0553468	P46735	P46735	MYO1B_MOUSE	Myo1b	Unconventional myosin-Ib	non-lyso	non-LRRK2	non-MockEnriched	WCL-noChange	19.2242	19.2916	19.3813	19.1884	19.0914	19.0994	19.1547	19.3665	18.8815	19.3624	19.067	19.1123
0.452104	-0.215946	P46737	P46737	BRCC3_MOUSE	Brcc3	Lys-63-specific deubiquitinase BRCC36	non-lyso	non-LRRK2	non-MockEnriched	WCL-noChange	18.3063	19.3936	19.2621	18.5174	18.4965	19.0244	18.9092	19.3036	18.8362	18.8509	19.5419	18.8542
1.75369	-0.386296	P46935	P46935	NEDD4_MOUSE	Nedd4	E3 ubiquitin-protein ligase NEDD4	non-lyso	non-LRRK2	MockEnriched	WCL-noChange	23.417	23.2448	22.6907	22.9152	22.9495	22.6822	23.48	23.1534	23.2679	23.4676	23.5522	23.2961
0.41605	-0.350142	P46938	P46938	YAP1_MOUSE	Yap1	Transcriptional coactivator YAP1	non-lyso	non-LRRK2	non-MockEnriched	WCL-noChange	19.1591	18.4685	19.2807	17.5613	18.6813	18.7679	18.7223	19.7819	17.7357	19.418	19.2632	19.0984
0.304497	0.0561508	P46978	P46978	STT3A_MOUSE	Stt3a	Dolichyl-diphosphooligosaccharide--protein glycosyltransferase subunit STT3A	non-lyso	non-LRRK2	non-MockEnriched	WCL-noChange	23.5045	23.5869	23.4923	23.1961	23.4551	23.5404	23.2961	23.5983	23.3778	23.2185	23.48	23.4676
0.35256	0.154542	P47226	P47226	TES_MOUSE	Tes	Testin	non-lyso	non-LRRK2	non-MockEnriched	WCL-noChange	19.2249	18.7141	18.8418	18.692	18.8766	18.5776	18.4229	18.3595	18.1435	19.2253	18.8903	18.9581
0.414922	0.180842	P47713	P47713	PA24A_MOUSE	Pla2g4a	Cytosolic phospholipase A2	non-lyso	non-LRRK2	non-MockEnriched	WCL-noChange	19.7035	19.8136	20.0951	19.6304	19.6364	20.4874	19.2472	19.7487	19.3738	19.7943	20.1946	19.9229
0.074732	0.0251824	P47738	P47738	ALDH2_MOUSE	Aldh2	Aldehyde dehydrogenase, mitochondrial	non-lyso	non-LRRK2	non-MockEnriched	WCL-noChange	23.9584	23.9225	24.002	24.2961	24.3778	23.7995	23.848	23.7995	24.0935	23.9847	24.1488	24.3307
0.190439	0.0560821	P47740	P47740	AL3A2_MOUSE	Aldh3a2	Aldehyde dehydrogenase family 3 member A2	non-lyso	non-LRRK2	non-MockEnriched	WCL-noChange	22.5261	22.823	22.7244	22.3672	22.3321	22.6186	22.5237	22.7286	22.3538	22.1856	22.7348	22.5285
0.247155	0.0398722	P47753	P47753	CAZA1_MOUSE	Capza1	F-actin-capping protein subunit alpha-1	non-lyso	non-LRRK2	non-MockEnriched	WCL-noChange	23.7182	23.5983	23.632	23.6649	23.5983	23.417	23.4425	23.6649	23.3778	23.7077	23.6096	23.5869
0.0605489	0.0117083	P47754	P47754	CAZA2_MOUSE	Capza2	F-actin-capping protein subunit alpha-2	non-lyso	non-LRRK2	non-MockEnriched	WCL-noChange	24.3511	24.2243	24.2821	24.2891	24.2096	24.0443	24.0609	24.2821	24.0443	24.3031	24.3578	24.2821
0.0735621	0.0144046	P47757	P47757	CAPZB_MOUSE	Capzb	F-actin-capping protein subunit beta	non-lyso	non-LRRK2	non-MockEnriched	WCL-noChange	25.1449	24.848	25.0233	25.0609	25.0772	24.8811	25.0275	25.0975	24.7441	25.0484	25.0732	24.9584
0.223604	0.0622431	P47758	P47758	SRPRB_MOUSE	Srprb	Signal recognition particle receptor subunit beta	non-lyso	non-LRRK2	non-MockEnriched	WCL-noChange	23.1457	23.0459	23.0002	22.6584	22.68	22.8895	22.7182	23.1269	22.5638	22.7816	22.9171	22.9388
0.04835	0.0157696	P47791	P47791	GSHR_MOUSE	Gsr	Glutathione reductase, mitochondrial	non-lyso	non-LRRK2	non-MockEnriched	WCL-noChange	20.7056	20.8113	20.6096	20.953	20.9388	20.2989	20.6096	20.5356	20.7876	20.5823	20.8651	20.8423
0.107673	0.0319309	P47802	P47802	MTX1_MOUSE	Mtx1	Metaxin-1	non-lyso	non-LRRK2	non-MockEnriched	WCL-noChange	24.0359	23.9406	23.9495	24.3844	24.3578	23.7594	23.867	23.9406	24.0526	24.141	24.1095	24.1253
0.186109	0.080444	P47809	P47809	MP2K4_MOUSE	Map2k4	Dual specificity mitogen-activated protein kinase kinase 4	non-lyso	non-LRRK2	non-MockEnriched	WCL-noChange	17.9965	18.5521	17.8649	17.7436	17.7571	18.5623	17.9756	17.9838	18.042	18.2906	17.7135	17.9886
0.0775122	0.0603596	P47811	P47811	MK14_MOUSE	Mapk14	Mitogen-activated protein kinase 14	non-lyso	non-LRRK2	non-MockEnriched	WCL-noChange	19.2318	20.6628	19.3782	19.184	18.8978	19.4561	19.5065	19.6501	18.7722	19.4517	19.664	19.404
0.45711	-0.118856	P47856	P47856	GFPT1_MOUSE	Gfpt1	Glutamine--fructose-6-phosphate aminotransferase [isomerizing] 1	non-lyso	non-LRRK2	non-MockEnriched	WCL-noChange	18.791	18.454	18.7943	18.6486	18.3094	18.9004	18.7936	18.7107	18.6906	19.0789	18.8341	18.5029
0.0792537	0.0429395	P47879	P47879	IBP4_MOUSE	Igfbp4	Insulin-like growth factor-binding protein 4	non-lyso	non-LRRK2	MockEnriched	WCL-noChange	18.2747	19.3787	18.8771	18.6132	18.6187	18.9329	19.2558	18.604	18.8769	18.5251	18.7971	18.3788
0.000879404	0.00041612	P47911	P47911	RL6_MOUSE	Rpl6	60S ribosomal protein L6	non-lyso	non-LRRK2	non-MockEnriched	WCL-noChange	25.4073	25.3679	25.4769	24.9495	24.9933	25.5667	25.0813	25.5926	24.8044	25.4892	25.3778	25.4138
0.0196171	-0.00790087	P47915	P47915	RL29_MOUSE	Rpl29	60S ribosomal protein L29	non-lyso	non-LRRK2	non-MockEnriched	WCL-noChange	24.4234	24.1946	24.1488	24.0526	23.7796	24.0105	23.895	24.3307	23.7077	24.4105	24.141	24.1719
0.00101796	0.000944138	P47930	P47930	FOSL2_MOUSE	Fosl2	Fos-related antigen 2	non-lyso	non-LRRK2	non-MockEnriched	WCL-noChange	18.7413	18.2886	19.0791	17.9773	17.4508	18.7859	17.8328	18.7694	17.7202	18.6037	18.7249	18.6662
0.195854	0.114223	P47931	P47931	FST_MOUSE	Fst	Follistatin	non-lyso	non-LRRK2	MockEnriched	WCL-noChange	18.0167	17.2582	16.8684	17.5038	16.9463	16.7965	17.48	16.9157	16.9843	16.7945	17.5977	16.9324
0.285916	0.0759207	P47934	P47934	CACP_MOUSE	Crat	Carnitine O-acetyltransferase	non-lyso	non-LRRK2	non-MockEnriched	WCL-noChange	20.265	20.2302	20.3538	20.6096	20.7307	20.0951	20.1946	20.1946	20.417	20.1581	20.417	20.4476
1.09259	-0.231505	P47941	P47941	CRKL_MOUSE	Crkl	Crk-like protein	non-lyso	non-LRRK2	MockEnriched	WCL-noChange	18.5843	18.6883	18.3462	18.4728	18.4516	18.7673	19.0289	18.7319	18.4011	18.9325	18.9891	18.616
0.0362497	0.0195357	P47962	P47962	RL5_MOUSE	Rpl5	60S ribosomal protein L5	non-lyso	non-LRRK2	non-MockEnriched	WCL-noChange	24.3444	24.5345	24.48	23.7995	23.895	24.2679	23.9584	24.5638	23.632	24.239	24.48	24.3307
0.0115076	-0.00512823	P47963	P47963	RL13_MOUSE	Rpl13	60S ribosomal protein L13	non-lyso	non-LRRK2	non-MockEnriched	WCL-noChange	24.5404	24.48	24.5463	24.1488	24.0443	24.604	24.0359	24.5926	24.0275	24.632	24.48	24.6264
0.237143	-0.152026	P47964	P47964	RL36_MOUSE	Rpl36	60S ribosomal protein L36	non-lyso	non-LRRK2	non-MockEnriched	WCL-noChange	23.6757	22.4651	23.214	23.0459	22.3321	23.2273	22.821	23.6971	22.8764	23.5983	23.0999	22.7796
0.201408	-0.081226	P47968	P47968	RPIA_MOUSE	Rpia	Ribose-5-phosphate isomerase	non-lyso	non-LRRK2	non-MockEnriched	WCL-noChange	18.7658	18.3919	18.9592	18.5764	18.5258	18.3362	18.4915	18.6269	18.2351	18.8583	19.1825	18.6484
0.833773	-0.30329	P48024	P48024;Q9CXU9	EIF1_MOUSE	Eif1	Eukaryotic translation initiation factor 1	non-lyso	non-LRRK2	non-MockEnriched	WCL-noChange	20.4273	20.0559	20.654	20.0426	19.8301	20.0156	20.0559	20.85	20.1332	20.417	20.9316	20.4576
2.04631	-0.507567	P48036	P48036	ANXA5_MOUSE	Anxa5	Annexin A5	non-lyso	non-LRRK2	MockEnriched	WCL-noChange	22.9388	22.8614	22.3266	22.6606	22.3857	22.0559	23.3239	23.0409	23.002	22.9061	23.1688	22.8327
0.449779	-0.151925	P48193	P48193	EPB41_MOUSE	Epb41	Protein 4.1	non-lyso	non-LRRK2	non-MockEnriched	WCL-noChange	19.0212	19.3999	18.4167	18.8557	18.6594	18.596	18.9074	18.9072	18.9572	19.2636	19.0104	18.8148
0.237844	0.234503	P48377	P48381;P48379;P48377	RFX1_MOUSE	Rfx1	MHC class II regulatory factor RFX1	non-lyso	non-LRRK2	non-MockEnriched	WCL-noChange	20.2302	19.7825	20.654	19.1621	18.9341	20.68	18.869	20.3752	18.8164	19.9742	19.8555	20.1457
0.0544831	-0.021712	P48410	P48410	ABCD1_MOUSE	Abcd1	ATP-binding cassette sub-family D member 1	Lyso	non-LRRK2	non-MockEnriched	WCL-noChange	19.4125	19.0889	19.4576	18.9159	18.86	19.0986	19.4242	19.4588	19.0162	19.0706	19.1731	18.821
0.621106	-0.261769	P48441	P48441	IDUA_MOUSE	Idua	Alpha-L-iduronidase	Lyso	non-LRRK2	MockEnriched	WCL-noChange	21.8461	21.9098	21.1015	21.7512	21.7995	21.0559	22.4092	21.6006	21.9316	21.5451	21.9566	21.5915
0.277178	0.346308	P48678	P48678	LMNA_MOUSE	Lmna	Prelamin-A/C	non-lyso	non-LRRK2	non-MockEnriched	WCL-noChange	26.1776	25.7871	26.9316	24.7895	24.9406	26.7389	24.6264	26.4008	24.1174	26.0955	25.8811	26.1661
0.196315	-0.0989173	P48722	P48722	HS74L_MOUSE	Hspa4l	Heat shock 70 kDa protein 4L	non-lyso	non-LRRK2	non-MockEnriched	WCL-noChange	22.6209	22.7634	22.6029	21.9171	21.8913	22.4041	22.0789	22.48	22.3752	22.7492	22.9243	22.1856
0.43342	-0.208841	P48725	P48725	PCNT_MOUSE	Pcnt	Pericentrin	non-lyso	non-LRRK2	non-MockEnriched	WCL-noChange	21.3484	21.7553	20.8802	21.3752	21.2877	21.4118	21.9951	21.5777	21.6409	20.8651	22.0625	21.1704
0.0925211	0.062801	P48754	P48754	BRCA1_MOUSE	Brca1	Breast cancer type 1 susceptibility protein homolog	non-lyso	non-LRRK2	non-MockEnriched	WCL-noChange	18.5242	18.2525	18.5026	17.5781	17.3056	18.2658	17.7967	18.4164	17.5282	18.4116	17.9496	17.9494
0.263639	0.262739	P48758	P48758	CBR1_MOUSE	Cbr1	Carbonyl reductase [NADPH] 1	non-lyso	non-LRRK2	non-MockEnriched	WCL-noChange	18.8081	21.3045	18.6956	18.9085	18.9526	18.7754	18.941	18.8359	18.9053	19.1655	19.179	18.8417
0.686265	-0.191359	P48759	P48759	PTX3_MOUSE	Ptx3	Pentraxin-related protein PTX3	non-lyso	non-LRRK2	MockEnriched	WCL-noChange	20.1079	19.8109	20.2302	19.5926	19.6465	19.9601	20.343	20.2419	20.0559	19.7483	20.2419	19.8654
0.161185	0.0623833	P48760	P48760	FOLC_MOUSE	Fpgs	Folylpolyglutamate synthase, mitochondrial	non-lyso	non-LRRK2	non-MockEnriched	WCL-noChange	19.1391	19.1159	18.6889	19.294	19.3281	18.7461	18.7768	18.7418	19.0772	18.8077	19.1706	19.3638
0.0150351	0.00608349	P48962	P48962	ADT1_MOUSE	Slc25a4	ADP/ATP translocase 1	non-lyso	non-LRRK2	non-MockEnriched	WCL-noChange	27.1984	27.019	27.1015	27.3745	27.2891	26.6181	26.7895	26.8974	27.1115	27.17	27.2891	27.3066
1.42652	-0.283315	P49025	P49025	CTRO_MOUSE	Cit	Citron Rho-interacting kinase	non-lyso	non-LRRK2	MockEnriched	WCL-noChange	19.5999	19.438	19.1471	19.2643	19.3021	18.9819	19.6967	19.5883	19.3303	19.3389	19.7369	19.7422
0.126156	0.0567846	P49070	P49070	CAMLG_MOUSE	Camlg	Guided entry of tail-anchored proteins factor CAMLG	non-lyso	non-LRRK2	non-MockEnriched	WCL-noChange	19.3132	19.1989	19.2823	18.7985	18.7465	19.0914	18.8449	19.5042	18.5348	18.9625	19.2979	18.9457
0.0874728	0.118636	P49117	P49117	NR2C2_MOUSE	Nr2c2	Nuclear receptor subfamily 2 group C member 2	non-lyso	non-LRRK2	non-MockEnriched	WCL-noChange	18.1939	17.4151	18.6378	16.2337	16.9761	18.5113	16.7005	18.2004	16.4482	17.9337	17.7485	18.2248
0.0391733	-0.0185963	P49135	P49135	ERCC3_MOUSE	Ercc3	General transcription and DNA repair factor IIH helicase subunit XPB	non-lyso	non-LRRK2	non-MockEnriched	WCL-noChange	19.6179	19.653	19.6442	19.1311	18.9124	19.7877	19.3111	19.6709	19.1344	19.6473	19.6104	19.4837
2.12547	-0.471066	P49182	P49182	HEP2_MOUSE	Serpind1	Heparin cofactor 2	non-lyso	non-LRRK2	MockEnriched	WCL-noChange	19.6221	19.513	18.9557	19.2947	19.0334	19.2264	19.8309	19.6863	19.8248	20.0821	19.6416	19.4059
1.24738	-0.510021	P49282	P49282	NRAM2_MOUSE	Slc11a2	Natural resistance-associated macrophage protein 2	Lyso	non-LRRK2	MockEnriched	WCL-noChange	24.019	22.8651	23.0983	23.3645	23.1206	22.5189	23.895	23.2679	23.5983	23.7695	24.0359	23.48
0.160033	0.206513	P49312	P49312	ROA1_MOUSE	Hnrnpa1	Heterogeneous nuclear ribonucleoprotein A1	non-lyso	non-LRRK2	non-MockEnriched	WCL-noChange	25.1719	24.9672	25.8904	23.7796	24.002	25.8361	23.9933	25.3545	23.3645	25.0567	25.1015	25.5374
0.740914	-0.237337	P49443	P49443;P36993	PPM1A_MOUSE	Ppm1a	Protein phosphatase 1A	non-lyso	non-LRRK2	non-MockEnriched	WCL-noChange	17.9893	18.4324	18.3565	18.5496	18.0368	18.0877	18.2048	18.3282	18.0709	18.9039	18.7759	18.5925
0.284065	-0.109364	P49446	P49446	PTPRE_MOUSE	Ptpre	Receptor-type tyrosine-protein phosphatase epsilon	non-lyso	non-LRRK2	non-MockEnriched	WCL-noChange	17.4184	17.5357	17.215	18.1705	17.5212	17.2241	17.7167	17.8694	17.7563	17.3626	17.6062	17.4299
0.140949	0.16278	P49452	P49452	CENPC_MOUSE	Cenpc	Centromere protein C	non-lyso	non-LRRK2	non-MockEnriched	WCL-noChange	19.1725	19.481	19.5115	18.1774	17.7823	19.3585	17.6278	19.0365	17.884	19.5733	19.0407	19.3443
0.335439	0.172032	P49586	P49586	PCY1A_MOUSE	Pcyt1a	Choline-phosphate cytidylyltransferase A	non-lyso	non-LRRK2	non-MockEnriched	WCL-noChange	19.0293	19.5772	19.3886	18.8138	18.284	19.5195	18.6993	19.1908	18.6047	18.9246	19.1301	19.0306
0.617573	-0.154544	P49615	P49615	CDK5_MOUSE	Cdk5	Cyclin-dependent-like kinase 5	non-lyso	non-LRRK2	non-MockEnriched	WCL-noChange	17.2863	17.8115	17.7902	17.3869	17.5943	17.82	17.8271	17.7913	17.8274	17.4592	18.0448	17.6666
0.0770474	0.0907736	P49717	P49717	MCM4_MOUSE	Mcm4	DNA replication licensing factor MCM4	non-lyso	non-LRRK2	non-MockEnriched	WCL-noChange	20.9742	20.9882	21.8269	20.2535	20.3962	21.9707	19.9882	21.4923	20.1332	20.8346	21.6453	21.7715
0.0920479	0.0899178	P49718	P49718	MCM5_MOUSE	Mcm5	DNA replication licensing factor MCM5	non-lyso	non-LRRK2	non-MockEnriched	WCL-noChange	22.2332	22.1426	22.8802	21.5592	21.6714	22.9864	21.4476	22.4626	21.2125	22.3645	22.6929	22.7533
0.547617	-0.152208	P49722	P49722	PSA2_MOUSE	Psma2	Proteasome subunit alpha type-2	non-lyso	non-LRRK2	non-MockEnriched	WCL-noChange	21.1519	21.4015	21.0426	20.8876	20.654	20.8423	21.2125	21.4118	20.85	21.1519	21.265	21.002
2.06701	-0.32359	P49769	P49769	PSN1_MOUSE	Psen1	Presenilin-1	Lyso	non-LRRK2	MockEnriched	WCL-noChange	21.5498	21.8152	21.5213	21.7265	21.5309	21.5777	22.1795	21.714	22.1047	21.8034	22.1143	21.7471
1.87682	-0.108747	P49817	P49817	CAV1_MOUSE	Cav1	Caveolin-1	non-lyso	non-LRRK2	non-MockEnriched	WCL-noChange	24.4984	24.5165	24.4362	24.5638	24.48	24.5225	24.6918	24.6375	24.6971	24.5105	24.5926	24.5404
1.14803	-0.507487	P49935	P49935	CATH_MOUSE	Ctsh	Pro-cathepsin H	Lyso	non-LRRK2	MockEnriched	WCL-noChange	21.3752	20.6714	19.8973	21.0625	20.8876	20.0821	21.4476	20.9672	21.2821	21.2361	21.2535	20.8346
1.7708	-0.320415	P49962	P49962	SRP09_MOUSE	Srp9	Signal recognition particle 9 kDa protein	non-lyso	non-LRRK2	non-MockEnriched	WCL-noChange	21.8651	21.8034	21.7307	21.6714	21.3376	21.8576	21.9812	21.9024	21.9316	22.2821	22.2564	21.8346
0.0723223	0.0260124	P50136	P50136	ODBA_MOUSE	Bckdha	2-oxoisovalerate dehydrogenase subunit alpha, mitochondrial	non-lyso	non-LRRK2	non-MockEnriched	WCL-noChange	20.002	20.1946	20.0156	20.3752	20.5451	19.9255	19.9742	20.0156	20.2066	19.9237	20.3752	20.4067
0.373437	0.0979582	P50171	P50171	DHB8_MOUSE	Hsd17b8	(3R)-3-hydroxyacyl-CoA dehydrogenase	non-lyso	non-LRRK2	non-MockEnriched	WCL-noChange	20.8651	21.1765	20.9951	21.1269	21.4273	20.8034	20.9882	20.7634	21.0886	20.7796	20.9742	21.2125
0.188337	-0.121783	P50247	P50247	SAHH_MOUSE	Ahcy	Adenosylhomocysteinase	non-lyso	non-LRRK2	non-MockEnriched	WCL-noChange	21.0359	21.9207	20.5545	20.8346	20.3752	20.3101	21.0951	21.1269	20.7876	20.9243	21.1825	20.6453
0.196838	0.127418	P50396	P50396	GDIA_MOUSE	Gdi1	Rab GDP dissociation inhibitor alpha	non-lyso	non-LRRK2	non-MockEnriched	WCL-noChange	19.6218	20.4972	18.9603	19.8736	19.1776	19.7023	19.7937	19.4215	19.2535	19.8219	19.769	19.0086
0.132021	0.0502701	P50427	P50427	STS_MOUSE	Sts	Steryl-sulfatase	non-lyso	non-LRRK2	non-MockEnriched	WCL-noChange	19.4811	20.1206	20.0156	19.5565	19.8418	20.002	20.1457	19.7113	19.8687	19.3956	19.8166	19.778
1.21391	-0.594536	P50428	P50428	ARSA_MOUSE	Arsa	Arylsulfatase A	Lyso	non-LRRK2	MockEnriched	WCL-noChange	23.4041	22.2006	22.0983	23.1472	22.8288	21.8614	23.5983	23.0509	23.1612	23.0691	23.4425	22.7856
1.46512	-0.578284	P50429	P50429	ARSB_MOUSE	Arsb	Arylsulfatase B	Lyso	non-LRRK2	MockEnriched	WCL-noChange	25.0233	24.632	23.8764	24.7441	24.5696	23.7182	25.3975	24.7441	25.0317	24.8288	25.2317	24.7995
1.4516	-0.454389	P50431	P50431	GLYC_MOUSE	Shmt1	Serine hydroxymethyltransferase, cytosolic	non-lyso	non-LRRK2	non-MockEnriched	WCL-noChange	18.5063	18.1707	18.1941	17.9062	17.7086	17.4604	18.547	18.7258	18.2425	18.4321	18.6757	18.0496
0.151156	0.328161	P50446	Q8BGZ7;Q9Z331;P50446	K2C6A_MOUSE	Krt6a	Keratin, type II cytoskeletal 6A	non-lyso	non-LRRK2	non-MockEnriched	WCL-noChange	24.0359	25.2996	22.5165	23.5522	22.4067	26.0526	22.5961	22.6051	22.8538	24.8528	26.0588	22.928
1.24917	-0.393308	P50516	P50516	VATA_MOUSE	Atp6v1a	V-type proton ATPase catalytic subunit A	Lyso	non-LRRK2	MockEnriched	WCL-noChange	25.5492	25.141	24.7182	25.1908	25.0526	24.5638	25.824	25.1757	25.3745	25.3066	25.7077	25.1871
0.907273	-0.33057	P50518	P50518	VATE1_MOUSE	Atp6v1e1	V-type proton ATPase subunit E 1	Lyso	non-LRRK2	MockEnriched	WCL-noChange	24.9539	24.3239	24.002	24.4984	24.3376	23.9134	25.0275	24.4425	24.5812	24.5345	25.0691	24.3578
0.0426189	-0.0674928	P50543	P50543	S10AB_MOUSE	S100a11	Protein S100-A11	non-lyso	non-LRRK2	MockEnriched	WCL-noChange	19.8758	22.6431	19.8387	20.8727	19.1446	19.6313	20.4775	19.9145	19.765	20.68	21.2419	20.3321
0.263463	0.0818965	P50544	P50544	ACADV_MOUSE	Acadvl	Very long-chain specific acyl-CoA dehydrogenase, mitochondrial	non-lyso	non-LRRK2	non-MockEnriched	WCL-noChange	22.4775	22.6276	22.5309	22.8839	22.9916	22.3511	22.3988	22.2933	22.7161	22.4947	22.6298	22.8385
0.146105	-0.0902386	P50580	P50580	PA2G4_MOUSE	Pa2g4	Proliferation-associated protein 2G4	non-lyso	non-LRRK2	non-MockEnriched	WCL-noChange	21.1143	21.6757	21.2243	20.8269	20.5069	21.1015	21.0088	21.9134	20.6276	21.1704	21.3321	20.9388
0.159877	-0.0844183	P50608	P50608	FMOD_MOUSE	Fmod	Fibromodulin	non-lyso	non-LRRK2	MockEnriched	WCL-noChange	20.7056	20.8423	20.8113	20.5545	20.5165	20.5356	21.4476	20.7955	21.0088	20.4576	20.7471	20.0156
2.58374	-0.544851	P50636	P50636;A2A7Q9	RN19A_MOUSE	Rnf19a	E3 ubiquitin-protein ligase RNF19A	non-lyso	non-LRRK2	MockEnriched	WCL-noChange	18.3412	18.4174	17.9493	18.3	18.0919	17.8279	19.0426	18.4699	18.8108	18.6528	18.8152	18.4054
0.0297835	-0.0179036	P50637	P50637	TSPO_MOUSE	Tspo	Translocator protein	non-lyso	non-LRRK2	non-MockEnriched	WCL-noChange	23.1457	22.5237	22.6409	23.2821	23.4298	22.4526	22.8519	22.5237	22.8054	22.8595	23.3101	23.2317
0.395474	-0.160679	P51125	P51125	ICAL_MOUSE	Cast	Calpastatin	non-lyso	non-LRRK2	non-MockEnriched	WCL-noChange	18.8111	19.1317	18.6265	18.5991	18.4975	18.2819	18.7999	19.2279	18.4844	19.1746	18.838	18.387
0.134496	0.0369212	P51141	P51141	DVL1_MOUSE	Dvl1	Segment polarity protein dishevelled homolog DVL-1	non-lyso	non-LRRK2	non-MockEnriched	WCL-noChange	18.7027	18.8941	18.6139	18.6534	18.5918	19.0997	18.7264	18.5566	18.6248	19.0339	18.7179	18.6745
1.5494	-0.466796	P51150	P51150	RAB7A_MOUSE	Rab7a	Ras-related protein Rab-7a	Lyso	LRRK2 Pathway	MockEnriched	WCL-noChange	27.5014	27.1984	26.4815	27.0813	26.9869	26.5696	27.7771	27.189	27.4394	27.4314	27.5754	27.2077
0.0016553	-0.000701904	P51174	P51174	ACADL_MOUSE	Acadl	Long-chain specific acyl-CoA dehydrogenase, mitochondrial	non-lyso	non-LRRK2	non-MockEnriched	WCL-noChange	24.002	23.6096	23.7389	24.275	24.2891	23.6096	23.7389	23.7492	24.1253	23.8858	23.9933	24.0359
0.184471	0.0588913	P51175	P51175	PPOX_MOUSE	Ppox	Protoporphyrinogen oxidase	non-lyso	non-LRRK2	non-MockEnriched	WCL-noChange	20.9024	20.6714	20.8113	21.2361	21.2477	20.6006	20.7634	20.68	20.8269	20.8113	20.9459	21.0886
0.843464	-0.369102	P51410	P51410	RL9_MOUSE	Rpl9	60S ribosomal protein L9	non-lyso	non-LRRK2	non-MockEnriched	WCL-noChange	25.7695	25.7415	24.9977	25.5725	24.976	25.1371	25.9955	25.705	25.604	26.4122	25.5551	25.1371
0.837295	-0.216121	P51432	P51432	PLCB3_MOUSE	Plcb3	1-phosphatidylinositol 4,5-bisphosphate phosphodiesterase beta-3	non-lyso	non-LRRK2	non-MockEnriched	WCL-noChange	20.1825	20.3962	20.1206	20.1079	19.9742	20.6096	20.5823	20.6186	20.265	20.5165	20.6628	20.0426
1.69119	-0.67244	P51569	P51569	AGAL_MOUSE	Gla	Alpha-galactosidase A	Lyso	non-LRRK2	MockEnriched	WCL-noChange	24.5345	23.9933	23.2243	24.0935	23.8385	23.0854	24.8288	24.317	24.4105	24.3645	24.6811	24.2021
0.106213	-0.0367002	P51655	P51655	GPC4_MOUSE	Gpc4	Glypican-4	non-lyso	non-LRRK2	non-MockEnriched	WCL-noChange	21.8113	21.6186	21.5777	21.5638	21.4972	21.4015	21.8034	21.8727	21.391	21.8614	21.5915	21.1704
0.53081	-0.0820303	P51660	P51660	DHB4_MOUSE	Hsd17b4	Peroxisomal multifunctional enzyme type 2	non-lyso	non-LRRK2	non-MockEnriched	WCL-noChange	23.4676	23.3239	23.1719	23.1991	23.2679	23.417	23.3511	23.4425	23.1642	23.4551	23.5754	23.3511
0.0899641	-0.0293964	P51807	P51807	DYLT1_MOUSE	Dynlt1	Dynein light chain Tctex-type 1	non-lyso	non-LRRK2	non-MockEnriched	WCL-noChange	19.8168	19.665	19.8491	19.5861	19.4982	19.4513	19.6153	19.856	19.6857	19.6332	19.9882	19.2644
0.67999	-0.258871	P51855	P51855	GSHB_MOUSE	Gss	Glutathione synthetase	non-lyso	non-LRRK2	non-MockEnriched	WCL-noChange	18.375	19.0949	18.4954	18.3208	17.9598	18.3603	18.6208	18.6946	18.1833	18.7864	18.8063	19.0682
0.199867	-0.108744	P51859	P51859	HDGF_MOUSE	Hdgf	Hepatoma-derived growth factor	non-lyso	non-LRRK2	non-MockEnriched	WCL-noChange	19.2061	18.9414	19.502	18.9928	18.985	19.5932	19.1657	19.8613	18.6923	19.3994	19.778	18.9763
3.88711	-0.805725	P51863	P51863	VA0D1_MOUSE	Atp6v0d1	V-type proton ATPase subunit d 1	Lyso	non-LRRK2	MockEnriched	WCL-noChange	24.3239	24.2243	24.0105	24.0935	23.9316	24.0275	25.3239	24.7389	25.0443	24.8288	25.0359	24.4738
0.0440994	0.0179911	P51881	Q3V132;P51881;P48962	ADT2_MOUSE	Slc25a5	ADP/ATP translocase 2	non-lyso	non-LRRK2	non-MockEnriched	WCL-noChange	27.9031	27.6663	27.6389	28.1937	28.2353	27.4394	27.6931	27.611	27.8623	27.8504	27.965	27.9869
0.824462	-0.234294	P51906	P51906	EAA3_MOUSE	Slc1a1	Excitatory amino acid transporter 3	non-lyso	non-LRRK2	non-MockEnriched	WCL-noChange	17.706	NaN	17.5609	17.428	17.2824	17.3372	17.8303	17.7401	17.8404	17.8241	17.8413	17.1071
1.90284	-0.38909	P51912	P51912	AAAT_MOUSE	Slc1a5	Neutral amino acid transporter B(0)	non-lyso	non-LRRK2	MockEnriched	WCL-noChange	23.3645	23.214	22.7013	22.9098	22.7594	22.6387	23.3645	23.2961	23.1931	23.2961	23.5045	23.2679
0.215422	0.197984	P51949	P51949	MAT1_MOUSE	Mnat1	CDK-activating kinase assembly factor MAT1	non-lyso	non-LRRK2	non-MockEnriched	WCL-noChange	17.7642	17.9127	18.1816	16.5544	16.6718	17.9127	16.8424	17.8312	16.3349	17.7689	17.4047	17.6275
0.00991777	0.00441106	P52019	P52019	ERG1_MOUSE	Sqle	Squalene monooxygenase	non-lyso	non-LRRK2	non-MockEnriched	WCL-noChange	20.8423	20.6714	20.8651	20.3321	20.3211	20.5823	20.3752	20.9459	20.2185	20.5545	20.9024	20.5915
0.488565	0.166445	P52196	P52196	THTR_MOUSE	Tst	Thiosulfate sulfurtransferase	non-lyso	non-LRRK2	non-MockEnriched	WCL-noChange	19.3178	19.6562	19.2865	19.7031	19.8121	19.0636	19.0905	19.0731	19.4456	19.0579	19.5265	19.647
0.0706251	-0.0529871	P52293	P52293	IMA1_MOUSE	Kpna2	Importin subunit alpha-1	non-lyso	non-LRRK2	non-MockEnriched	WCL-noChange	22.3184	22.1015	22.7265	21.6929	21.6757	22.7389	21.7098	22.5213	21.6051	22.538	22.5545	22.6431
1.59866	-0.316567	P52332	P52332	JAK1_MOUSE	Jak1	Tyrosine-protein kinase JAK1	non-lyso	non-LRRK2	MockEnriched	WCL-noChange	21.9243	21.6843	21.4324	21.7265	21.5777	21.3484	22.1612	21.928	21.895	21.9985	22.0559	21.5545
0.00422419	-0.0034256	P52431	P52431	DPOD1_MOUSE	Pold1	DNA polymerase delta catalytic subunit	non-lyso	non-LRRK2	non-MockEnriched	WCL-noChange	21.0156	20.2989	21.265	20.4775	20.2185	21.4972	20.1581	21.1079	20.417	21.0359	21.1143	20.9601
0.124499	0.171456	P52432	P52432	RPAC1_MOUSE	Polr1c	DNA-directed RNA polymerases I and III subunit RPAC1	non-lyso	non-LRRK2	non-MockEnriched	WCL-noChange	20.5823	20.2185	21.1143	19.0379	19.2886	21.1143	19.075	20.7715	18.691	20.6276	20.4067	20.7553
0.00059062	-0.000290553	P52479	P52479	UBP10_MOUSE	Usp10	Ubiquitin carboxyl-terminal hydrolase 10	non-lyso	non-LRRK2	non-MockEnriched	WCL-noChange	21.0625	21.0292	20.8113	20.5915	20.6276	20.8651	20.6186	21.1269	20.2989	21.2933	20.7634	20.8876
0.120142	-0.0710456	P52480	P52480	KPYM_MOUSE	Pkm	Pyruvate kinase PKM	non-lyso	non-LRRK2	non-MockEnriched	WCL-noChange	23.632	24.7024	23.3239	23.6096	23.3511	23.417	23.9043	23.8576	23.5869	23.7695	23.8764	23.4676
0.63291	-0.188686	P52503	P52503	NDUS6_MOUSE	Ndufs6	NADH dehydrogenase [ubiquinone] iron-sulfur protein 6, mitochondrial	non-lyso	non-LRRK2	non-MockEnriched	WCL-noChange	21.6051	21.714	22.0559	22.1581	22.1856	21.7553	21.8113	21.7955	22.2506	22.0886	22.1825	22.4775
0.111964	-0.0735493	P52633	P52633	STAT6_MOUSE	Stat6	Signal transducer and transcription activator 6	non-lyso	non-LRRK2	non-MockEnriched	WCL-noChange	17.2439	17.0184	17.9008	17.0457	17.0962	18.0591	16.8997	17.692	17.0517	17.6631	17.8665	17.6325
0.667252	0.130765	P52760	P52760	RIDA_MOUSE	Rida	2-iminobutanoate/2-iminopropanoate deaminase	non-lyso	non-LRRK2	non-MockEnriched	WCL-noChange	19.9742	19.9316	19.8173	20.0821	20.2302	19.6078	19.8727	19.5917	19.8013	19.8363	19.8861	19.8705
1.73163	-0.377929	P52795	P52795	EFNB1_MOUSE	Efnb1	Ephrin-B1	non-lyso	non-LRRK2	MockEnriched	WCL-noChange	20.8034	20.9459	20.4375	20.7715	20.6096	20.3857	21.3045	20.9171	21.1765	21.2006	20.9951	20.6276
4.73149	-0.46626	P52800	P52800	EFNB2_MOUSE	Efnb2	Ephrin-B2	non-lyso	non-LRRK2	MockEnriched	WCL-noChange	19.4375	19.1726	19.1959	19.2265	19.0825	19.2225	19.8326	19.7151	19.6625	19.6913	19.693	19.5404
0.407531	0.106089	P52825	P52825	CPT2_MOUSE	Cpt2	Carnitine O-palmitoyltransferase 2, mitochondrial	non-lyso	non-LRRK2	non-MockEnriched	WCL-noChange	21.7594	21.6757	21.7715	22.0258	22.1856	21.5685	21.6006	21.5545	21.7756	21.5823	21.8385	21.9985
0.348756	0.163564	P52850	P52850	NDST2_MOUSE	Ndst2	Bifunctional heparan sulfate N-deacetylase/N-sulfotransferase 2	non-lyso	non-LRRK2	MockEnriched	WCL-noChange	17.9464	17.5475	17.2528	17.3057	16.8273	17.1902	17.115	17.3131	16.935	17.7353	17.2431	16.7469
0.848677	0.251552	P52875	P52875	TM165_MOUSE	Tmem165	Transmembrane protein 165	Lyso	non-LRRK2	MockEnriched	WCL-noChange	23.1441	23.1457	22.5451	22.9334	22.7369	22.8132	22.8557	22.4526	22.8895	22.8987	22.5731	22.1395
0.204054	-0.123049	P52927	P52927	HMGA2_MOUSE	Hmga2	High mobility group protein HMGI-C	non-lyso	non-LRRK2	non-MockEnriched	WCL-noChange	23.6431	24.002	23.9134	23.1379	23.0756	24.4298	23.6757	23.848	23.3645	24.217	23.8764	23.9584
0.0278591	0.0124467	P53026	P53026	RL10A_MOUSE	Rpl10a	60S ribosomal protein L10a	non-lyso	non-LRRK2	non-MockEnriched	WCL-noChange	24.654	24.5463	24.6486	24.1488	24.141	24.6486	24.2891	24.6703	23.9672	24.7594	24.5404	24.4862
0.116486	0.0434459	P53395	P53395	ODB2_MOUSE	Dbt	Lipoamide acyltransferase component of branched-chain alpha-keto acid dehydrogenase complex, mitochondrial	non-lyso	non-LRRK2	non-MockEnriched	WCL-noChange	22.343	22.4849	22.3725	22.8113	22.9601	22.2125	22.3592	22.2564	22.6342	22.3511	22.6342	22.6886
0.6651	0.154101	P53564	P53564	CUX1_MOUSE	Cux1	Homeobox protein cut-like 1	non-lyso	non-LRRK2	non-MockEnriched	WCL-noChange	20.7471	21.2764	20.7553	20.5545	20.7553	20.9951	20.9243	20.5915	20.7471	20.7223	20.5823	20.5915
0.215734	0.323425	P53569	P53569	CEBPZ_MOUSE	Cebpz	CCAAT/enhancer-binding protein zeta	non-lyso	non-LRRK2	non-MockEnriched	WCL-noChange	20.8423	20.2764	21.4626	19.2871	19.5545	21.4273	18.8953	20.953	18.4134	20.85	20.7223	21.0756
0.978658	-0.364633	P53690	P53690	MMP14_MOUSE	Mmp14	Matrix metalloproteinase-14	non-lyso	non-LRRK2	MockEnriched	WCL-noChange	25.6375	24.8811	24.8997	25.3645	24.9803	24.5869	25.705	25.4138	25.2679	25.5522	25.7415	24.8576
0.0919001	0.0341504	P53702	P53702	CCHL_MOUSE	Hccs	Holocytochrome c-type synthase	non-lyso	non-LRRK2	non-MockEnriched	WCL-noChange	22.5309	22.4298	22.2621	22.7975	23.0325	22.3565	22.4526	22.3988	22.5568	22.3348	22.7307	22.7307
0.0839344	-0.0336603	P53798	P53798	FDFT_MOUSE	Fdft1	Squalene synthase	non-lyso	non-LRRK2	non-MockEnriched	WCL-noChange	21.4375	20.8727	21.1704	20.9024	20.7634	21.0756	20.9742	21.4825	20.8576	20.8269	21.3156	20.9672
0.00481125	0.00255553	P53810	P53810	PIPNA_MOUSE	Pitpna	Phosphatidylinositol transfer protein alpha isoform	non-lyso	non-LRRK2	MockEnriched	WCL-noChange	19.2268	19.9166	18.829	19.1442	18.8677	19.28	19.2255	19.3945	19.1391	19.0392	19.4874	18.9631
0.956308	-0.193531	P53811	P53811	PIPNB_MOUSE	Pitpnb	Phosphatidylinositol transfer protein beta isoform	non-lyso	non-LRRK2	MockEnriched	WCL-noChange	19.4776	19.4952	19.0322	19.3392	19.1412	19.4432	19.4462	19.5304	19.1855	19.538	19.7265	19.6632
1.74663	-0.226617	P53986	P53986	MOT1_MOUSE	Slc16a1	Monocarboxylate transporter 1	non-lyso	non-LRRK2	non-MockEnriched	WCL-noChange	21.7182	21.743	21.4626	21.3321	21.4425	21.4626	21.7348	21.6929	21.5869	21.8538	21.8689	21.7836
0.728758	-0.181333	P53994	P53994;P59279	RAB2A_MOUSE	Rab2a	Ras-related protein Rab-2A	Lyso	non-LRRK2	MockEnriched	WCL-noChange	25.6012	25.3545	25.0105	25.1332	25.0484	25.0062	25.6153	25.2643	25.3204	25.3612	25.5955	25.0854
0.0495456	-0.0342852	P53995	P53995	APC1_MOUSE	Anapc1	Anaphase-promoting complex subunit 1	non-lyso	non-LRRK2	non-MockEnriched	WCL-noChange	19.0736	18.8425	19.3642	18.2438	18.2599	19.2662	18.5704	19.2596	18.34	18.9996	19.1492	18.9372
0.220087	-0.124141	P53996	P53996	CNBP_MOUSE	Cnbp	Cellular nucleic acid-binding protein	non-lyso	non-LRRK2	non-MockEnriched	WCL-noChange	21.3266	21.3484	21.5915	20.7634	21.1143	21.6453	21.0156	21.9777	20.7955	21.3101	21.632	21.8034
0.345622	0.0973008	P54071	P54071	IDHP_MOUSE	Idh2	Isocitrate dehydrogenase [NADP], mitochondrial	non-lyso	non-LRRK2	non-MockEnriched	WCL-noChange	24.1871	24.1174	24.2679	24.5463	24.604	23.9495	24.1095	23.9406	24.2463	24.1015	24.2607	24.4298
0.163459	0.0617606	P54099	P54099	DPOG1_MOUSE	Polg	DNA polymerase subunit gamma-1	non-lyso	non-LRRK2	non-MockEnriched	WCL-noChange	19.1783	19.5954	19.2376	19.6084	19.6877	19.1228	19.0691	19.0992	19.4607	19.1733	19.5789	19.6785
0.143714	-0.0721254	P54103	P54103	DNJC2_MOUSE	Dnajc2	DnaJ homolog subfamily C member 2	non-lyso	non-LRRK2	non-MockEnriched	WCL-noChange	19.873	19.654	19.3141	19.1939	18.8555	19.3027	19.4418	19.7577	19.0142	19.8223	19.4078	19.1821
1.11428	-0.387139	P54116	P54116	STOM_MOUSE	Stom	Stomatin	non-lyso	non-LRRK2	MockEnriched	WCL-noChange	24.2961	23.7286	23.3376	24.019	23.7895	23.2448	24.4551	23.9043	24.0359	24.2463	24.3376	23.7594
0.0322067	-0.0230319	P54276	P54276	MSH6_MOUSE	Msh6	DNA mismatch repair protein Msh6	non-lyso	non-LRRK2	non-MockEnriched	WCL-noChange	18.13	18.6234	18.6081	17.666	17.9798	18.9116	18.0632	18.562	17.6659	18.5914	18.6591	18.5156
0.222979	-0.124811	P54728	P54728	RD23B_MOUSE	Rad23b	UV excision repair protein RAD23 homolog B	non-lyso	non-LRRK2	non-MockEnriched	WCL-noChange	20.4067	20.8876	20.5261	19.8596	19.8416	20.1206	20.4576	20.8651	19.7055	20.4375	20.5823	20.343
0.402018	-0.162045	P54729	P54729	NUB1_MOUSE	Nub1	NEDD8 ultimate buster 1	non-lyso	non-LRRK2	non-MockEnriched	WCL-noChange	18.1003	18.1299	18.052	17.4921	17.2812	18.4034	18.2408	18.1608	17.869	18.1158	18.0331	18.0115
0.334049	0.214038	P54731	P54731	FAF1_MOUSE	Faf1	FAS-associated factor 1	non-lyso	non-LRRK2	non-MockEnriched	WCL-noChange	18.3867	19.506	18.9593	18.0708	17.9988	18.9384	18.0219	18.777	18.2352	18.0842	18.7081	18.7495
0.569826	0.150751	P54751	P54751	SIA4A_MOUSE	St3gal1	CMP-N-acetylneuraminate-beta-galactosamide-alpha-2,3-sialyltransferase 1	non-lyso	non-LRRK2	MockEnriched	WCL-noChange	19.2644	19.0605	18.4732	18.9034	18.8029	19.1106	18.8954	18.7845	18.9137	18.5937	18.9118	18.6114
0.707292	-0.124403	P54754	P54754	EPHB3_MOUSE	Ephb3	Ephrin type-B receptor 3	non-lyso	non-LRRK2	non-MockEnriched	WCL-noChange	20.5069	20.4273	20.5261	20.343	20.4375	20.343	20.8034	20.714	20.4972	20.5545	20.5545	20.2066
1.74827	-0.312272	P54761	P54761	EPHB4_MOUSE	Ephb4	Ephrin type-B receptor 4	non-lyso	non-LRRK2	MockEnriched	WCL-noChange	21.2877	21.0292	20.9243	20.9459	20.9812	20.8576	21.6231	21.3805	21.1886	21.1946	21.4972	21.0156
1.24765	-0.194222	P54763	P54763	EPHB2_MOUSE	Ephb2	Ephrin type-B receptor 2	non-lyso	non-LRRK2	non-MockEnriched	WCL-noChange	20.5638	20.5165	20.2535	20.3321	20.2877	20.1332	20.6453	20.5731	20.3962	20.6364	20.68	20.3211
0.0196544	0.00942644	P54775	P54775	PRS6B_MOUSE	Psmc4	26S proteasome regulatory subunit 6B	non-lyso	non-LRRK2	non-MockEnriched	WCL-noChange	20.4775	20.6628	20.4476	20.0156	19.8309	20.343	20.2419	20.68	19.9168	20.2764	20.4476	20.1581
1.63346	-0.613772	P54818	P54818	GALC_MOUSE	Galc	Galactocerebrosidase	Lyso	non-LRRK2	MockEnriched	WCL-noChange	23.8385	23.1991	22.5823	23.3645	23.2535	22.5983	24.2096	23.4041	23.8093	23.654	23.9134	23.5285
0.300505	-0.0986013	P54822	P54822	PUR8_MOUSE	Adsl	Adenylosuccinate lyase	non-lyso	non-LRRK2	non-MockEnriched	WCL-noChange	19.1187	19.504	18.7773	18.8385	18.6086	18.9525	19.1478	19.1922	18.8521	19.2084	19.0507	18.9399
0.103996	-0.0314096	P54823	P54823	DDX6_MOUSE	Ddx6	Probable ATP-dependent RNA helicase DDX6	non-lyso	non-LRRK2	non-MockEnriched	WCL-noChange	22.8595	22.7735	22.7574	22.4221	22.3778	22.5615	22.5069	22.7776	22.3619	22.7735	22.8708	22.6497
0.870167	-0.0940733	P55012	P55012	S12A2_MOUSE	Slc12a2	Solute carrier family 12 member 2	non-lyso	non-LRRK2	non-MockEnriched	WCL-noChange	21.6364	21.7056	21.5545	21.391	21.5731	21.6186	21.7307	21.7634	21.5545	21.5823	21.7675	21.6453
0.491676	-0.277241	P55065	P55065	PLTP_MOUSE	Pltp	Phospholipid transfer protein	non-lyso	non-LRRK2	non-MockEnriched	WCL-noChange	20.3962	20.9601	19.9083	20.1704	20.0156	20.5915	20.9024	20.2989	20.8191	21.3962	20.343	19.9459
0.379928	-0.110257	P55096	P55096	ABCD3_MOUSE	Abcd3	ATP-binding cassette sub-family D member 3	non-lyso	non-LRRK2	non-MockEnriched	WCL-noChange	21.391	21.3211	21.2125	20.9098	20.9098	20.8802	21.2933	21.5165	21.1332	21.0559	21.3699	20.9171
1.17922	-0.540387	P55097	P55097	CATK_MOUSE	Ctsk	Cathepsin K	Lyso	non-LRRK2	MockEnriched	WCL-noChange	23.4298	23.2506	22.0723	23.0854	22.8171	22.2506	23.8093	23.1301	23.4923	23.4425	23.4298	22.8442
1.28221	-0.373646	P55144	P55144	TYRO3_MOUSE	Tyro3	Tyrosine-protein kinase receptor TYRO3	non-lyso	non-LRRK2	MockEnriched	WCL-noChange	18.2304	18.4518	17.9894	18.0974	18.2077	17.4808	18.7768	18.2992	18.3429	18.2441	18.7692	18.2672
0.253782	0.167508	P55194	P55194	3BP1_MOUSE	Sh3bp1	SH3 domain-binding protein 1	non-lyso	non-LRRK2	non-MockEnriched	WCL-noChange	18.8527	18.9178	19.1766	18.7147	18.57	19.9051	18.4373	18.566	18.8124	18.9075	19.7687	18.64
0.172036	-0.2689	P55200	P55200	KMT2A_MOUSE	Kmt2a	Histone-lysine N-methyltransferase 2A	non-lyso	non-LRRK2	non-MockEnriched	WCL-noChange	20.1457	19.6357	21.1206	18.8624	18.87	20.953	21.8269	20.4676	18.3119	19.8541	20.0951	20.6453
1.22897	-0.267083	P55258	P55258;P61028	RAB8A_MOUSE	Rab8a	Ras-related protein Rab-8A	non-lyso	LRRK2 Pathway	MockEnriched	WCL-noChange	22.8442	22.7182	22.1916	22.5427	22.4247	22.2243	22.7655	22.7203	22.6209	22.8839	22.9916	22.5662
1.01527	-0.285316	P55264	P55264	ADK_MOUSE	Adk	Adenosine kinase	non-lyso	non-LRRK2	non-MockEnriched	WCL-noChange	19.5616	19.6152	19.3694	19.5432	18.93	18.99	19.8893	19.6276	19.3223	19.648	19.8479	19.3861
0.96665	0.200966	P55288	P55288	CAD11_MOUSE	Cdh11	Cadherin-11	non-lyso	non-LRRK2	non-MockEnriched	WCL-noChange	19.6187	19.8602	20.0156	19.7014	19.9601	19.8153	20.0821	19.6482	19.5145	19.5887	19.4946	19.4376
0.358753	0.0883217	P55302	P55302	AMRP_MOUSE	Lrpap1	Alpha-2-macroglobulin receptor-associated protein	non-lyso	non-LRRK2	non-MockEnriched	WCL-noChange	21.7056	21.5731	21.4676	21.2764	21.2593	21.265	21.4726	21.5961	21.1079	21.1457	21.4015	21.2933
0.709875	0.24402	P55937	P55937	GOGA3_MOUSE	Golga3	Golgin subfamily A member 3	non-lyso	non-LRRK2	MockEnriched	WCL-noChange	20.7955	20.8191	20.0691	20.2066	20.1332	20.2989	20.4067	20.1704	20.1704	20.3321	20.1457	19.6331
0.283886	0.134474	P56135	P56135	ATPK_MOUSE	Atp5mf	ATP synthase subunit f, mitochondrial	non-lyso	non-LRRK2	non-MockEnriched	WCL-noChange	25.1135	24.7389	25.2996	25.6918	25.6891	24.7645	24.7645	25.1527	24.8044	25.2353	25.1135	25.4202
0.019086	-0.0153427	P56183	P56183	RRP1_MOUSE	Rrp1	Ribosomal RNA processing protein 1 homolog A	non-lyso	non-LRRK2	non-MockEnriched	WCL-noChange	21.0951	20.9951	21.1886	20.417	20.1946	21.5731	20.4972	21.2243	20.2989	21.4526	21.1581	20.9243
0.345366	0.115981	P56213	P56213	ALR_MOUSE	Gfer	FAD-linked sulfhydryl oxidase ALR	non-lyso	non-LRRK2	non-MockEnriched	WCL-noChange	20.0951	19.9882	20.265	20.4576	20.6886	20.0426	19.9267	20.002	20.2419	19.8843	20.2989	20.4874
0.120464	-0.0783876	P56371	P56371	RAB4A_MOUSE	Rab4a	Ras-related protein Rab-4A	non-lyso	non-LRRK2	MockEnriched	WCL-noChange	19.871	20.8802	19.8681	19.9459	20.5165	20.3857	20.5731	20.0559	20.8113	19.6369	20.654	20.2066
0.250335	-0.072581	P56379	P56379	ATP68_MOUSE	Atp5mj	ATP synthase subunit ATP5MJ, mitochondrial	non-lyso	non-LRRK2	non-MockEnriched	WCL-noChange	22.6929	23.0241	23.119	23.0658	23.181	22.6209	22.7512	22.9024	23.0342	23.2125	23.0173	23.2214
2.02922	0.543988	P56382	P56382	ATP5E_MOUSE	Atp5f1e	ATP synthase subunit epsilon, mitochondrial	non-lyso	non-LRRK2	non-MockEnriched	WCL-noChange	25.7695	25.6486	25.6181	26.4785	26.2002	25.6209	25.3135	25.1371	25.5105	25.0854	25.4614	25.5638
0.188607	-0.0866426	P56387	P56387	DYLT3_MOUSE	Dynlt3	Dynein light chain Tctex-type 3	non-lyso	non-LRRK2	non-MockEnriched	WCL-noChange	19.6879	19.2794	19.4729	19.3375	18.9404	19.0299	19.8088	19.6219	19.2924	19.2199	19.5234	18.8014
0.172051	-0.0750017	P56391	P56391	CX6B1_MOUSE	Cox6b1	Cytochrome c oxidase subunit 6B1	non-lyso	non-LRRK2	non-MockEnriched	WCL-noChange	24.019	23.9672	24.002	24.3712	24.7077	24.1488	24.0691	23.9316	24.632	24.0526	24.3376	24.6431
0.368895	-0.233454	P56395	P56395	CYB5_MOUSE	Cyb5a	Cytochrome b5	non-lyso	non-LRRK2	non-MockEnriched	WCL-noChange	20.4972	21.2877	21.6671	20.5545	21.0156	21.7634	21.8034	21.3045	21.5069	20.5545	21.4118	21.6051
0.0487047	-0.0318766	P56399	P56399	UBP5_MOUSE	Usp5	Ubiquitin carboxyl-terminal hydrolase 5	non-lyso	non-LRRK2	non-MockEnriched	WCL-noChange	19.3122	20.6628	19.3683	19.3431	19.0824	19.6085	19.6219	19.6002	19.6696	19.5698	19.6702	19.437
0.114649	0.042607	P56480	P56480	ATPB_MOUSE	Atp5f1b	ATP synthase subunit beta, mitochondrial	non-lyso	non-LRRK2	non-MockEnriched	WCL-noChange	26.8974	26.9203	26.9088	27.2077	27.2625	26.512	26.7389	26.6181	27.0296	26.8385	27.0296	27.1984
1.55213	-0.620471	P56542	P56542	DNS2A_MOUSE	Dnase2	Deoxyribonuclease-2-alpha	Lyso	non-LRRK2	MockEnriched	WCL-noChange	22.9225	22.5754	21.7307	22.5731	22.5069	21.5685	23.3376	22.7369	22.8132	22.8442	23.1457	22.7223
0.235373	0.330055	P56546	O88712;P56546	CTBP2_MOUSE	Ctbp2	C-terminal-binding protein 2	non-lyso	non-LRRK2	non-MockEnriched	WCL-noChange	21.823	21.4118	22.6141	20.3101	20.7634	22.6119	20.2764	22.1916	19.6153	21.632	21.7995	22.0393
0.437735	-0.100778	P56564	P56564	EAA1_MOUSE	Slc1a3	Excitatory amino acid transporter 1	non-lyso	non-LRRK2	non-MockEnriched	WCL-noChange	19.2889	19.6864	19.5484	19.2347	19.5212	19.3671	19.8387	19.6455	19.573	19.3149	19.5311	19.3482
0.106044	-0.0598494	P56671	P56671	MAZ_MOUSE	Maz	Myc-associated zinc finger protein	non-lyso	non-LRRK2	non-MockEnriched	WCL-noChange	20.2066	20.3645	19.6053	19.5365	19.3139	19.5759	20.1332	20.0951	19.3555	19.6664	20.0292	19.6825
0.276877	-0.0850782	P56695	P56695	WFS1_MOUSE	Wfs1	Wolframin	non-lyso	non-LRRK2	non-MockEnriched	WCL-noChange	20.2302	19.9742	20.2764	19.6685	19.9159	19.9882	20.2185	20.2989	19.9882	19.6842	20.2535	20.1206
0.897429	-0.278333	P56726	P56726	SMO_MOUSE	Smo	Smoothened homolog	non-lyso	non-LRRK2	MockEnriched	WCL-noChange	17.7295	16.8219	17.3932	17.296	17.1725	17.0774	17.8476	17.5004	17.4447	17.4487	17.8059	17.1131
1.09596	-0.395982	P56818	P56818	BACE1_MOUSE	Bace1	Beta-secretase 1	Lyso	non-LRRK2	MockEnriched	WCL-noChange	22.0918	21.7915	21.2185	21.7098	21.4015	21.0224	22.3511	21.6757	21.9495	21.9601	22.1488	21.5261
0.0855991	0.113067	P56959	P56959	FUS_MOUSE	Fus	RNA-binding protein FUS	non-lyso	non-LRRK2	non-MockEnriched	WCL-noChange	25.1604	24.9847	25.5374	23.4923	23.6209	25.4457	23.895	25.4425	23.4676	24.6209	24.9803	25.1565
0.107749	0.127149	P56960	P56960	EXOSX_MOUSE	Exosc10	Exosome component 10	non-lyso	non-LRRK2	non-MockEnriched	WCL-noChange	20.0426	19.7033	20.6276	18.8984	19.0457	20.7223	19.0995	20.3645	18.4499	20.1704	19.9742	20.2185
0.018449	-0.00899379	P57680	P57680	EVC_MOUSE	Evc	Ellis-van Creveld syndrome protein homolog	non-lyso	non-LRRK2	non-MockEnriched	WCL-noChange	18.0518	17.832	18.126	17.6789	17.7737	17.6777	17.6732	17.9715	17.2596	17.9356	18.3392	18.0151
1.49807	-0.3821	P57716	P57716	NICA_MOUSE	Ncstn	Nicastrin	Lyso	non-LRRK2	MockEnriched	WCL-noChange	24.4105	24.2679	23.5754	24.0854	23.9672	23.6757	24.5696	24.1332	24.3975	24.4234	24.5638	24.1871
0.149245	-0.0768261	P57724	P57724	PCBP4_MOUSE	Pcbp4	Poly(rC)-binding protein 4	non-lyso	non-LRRK2	non-MockEnriched	WCL-noChange	19.444	19.609	19.7868	19.069	18.8923	19.8317	19.2285	19.74	19.2855	20.0156	19.4631	19.3611
1.08098	-0.319139	P57746	P57746	VATD_MOUSE	Atp6v1d	V-type proton ATPase subunit D	Lyso	non-LRRK2	MockEnriched	WCL-noChange	23.6649	23.4041	22.867	23.4041	23.1946	22.8614	23.8576	23.3376	23.5285	23.5404	23.8093	23.2375
2.87564	-0.759886	P57757	P57757	CTNS_MOUSE	Ctns	Cystinosin	Lyso	non-LRRK2	MockEnriched	WCL-noChange	19.7733	19.7274	19.1727	19.7808	19.4864	19.3224	20.654	20.0559	20.5915	20.3645	20.3857	19.7707
0.0442354	-0.0186036	P57759	P57759	ERP29_MOUSE	Erp29	Endoplasmic reticulum resident protein 29	non-lyso	non-LRRK2	non-MockEnriched	WCL-noChange	22.5093	22.6562	22.3672	22.0983	22.2477	22.1395	22.3403	22.7895	22.0918	21.9882	22.5475	22.3725
0.128238	0.0597121	P57776	P57776	EF1D_MOUSE	Eef1d	Elongation factor 1-delta	non-lyso	non-LRRK2	non-MockEnriched	WCL-noChange	22.3348	22.6453	22.5938	21.9388	22.2621	22.1765	22.1174	22.695	21.8269	21.9601	22.5309	22.4626
0.169891	0.0796445	P57780	P57780	ACTN4_MOUSE	Actn4	Alpha-actinin-4	non-lyso	non-LRRK2	non-MockEnriched	WCL-noChange	25.4551	25.3307	25.6918	25.1015	25.4707	25.3101	25.0567	25.5433	24.6209	25.3811	25.5463	25.7338
0.121466	0.123318	P57784	P57784	RU2A_MOUSE	Snrpa1	U2 small nuclear ribonucleoprotein A'	non-lyso	non-LRRK2	non-MockEnriched	WCL-noChange	22.7915	22.6006	23.3511	21.7512	21.8191	23.4041	21.8461	23.0275	21.5915	22.8614	22.7161	22.9352
0.167873	-0.085008	P58021	P58021	TM9S2_MOUSE	Tm9sf2	Transmembrane 9 superfamily member 2	non-lyso	non-LRRK2	MockEnriched	WCL-noChange	23.7995	24.2891	23.1704	23.4425	23.5285	23.632	24.1015	23.3239	23.9847	23.5869	23.895	23.48
0.141696	-0.0578073	P58043	P58043;Q9CYP7	SESN2_MOUSE	Sesn2	Sestrin-2	non-lyso	non-LRRK2	MockEnriched	WCL-noChange	17.4832	17.5785	17.1539	17.1607	17.0518	17.5092	17.0077	17.1854	17.1575	17.7435	17.7392	17.4507
1.46725	-0.215446	P58044	P58044	IDI1_MOUSE	Idi1	Isopentenyl-diphosphate Delta-isomerase 1	non-lyso	non-LRRK2	non-MockEnriched	WCL-noChange	20.0426	20.3752	20.0156	20.3857	20.3962	20.0951	20.3752	20.4273	20.3752	20.654	20.3857	20.3857
0.173185	0.0561689	P58059	P58059	RT21_MOUSE	Mrps21	28S ribosomal protein S21, mitochondrial	non-lyso	non-LRRK2	non-MockEnriched	WCL-noChange	21.4874	21.1765	21.2877	21.6971	21.7995	21.1825	21.1457	21.2185	21.5117	21.3857	21.5545	21.4775
0.150717	0.0851472	P58064	P58064	RT06_MOUSE	Mrps6	28S ribosomal protein S6, mitochondrial	non-lyso	non-LRRK2	non-MockEnriched	WCL-noChange	21.1581	21.7955	21.3376	21.7056	22.3294	21.632	21.6409	21.1079	21.9171	21.1946	21.6409	21.9459
1.12167	-0.354723	P58069	P58069	RASA2_MOUSE	Rasa2	Ras GTPase-activating protein 2	non-lyso	non-LRRK2	non-MockEnriched	WCL-noChange	20.1825	20.3962	19.8271	20.2419	19.8797	20.343	20.5638	20.5915	20.3321	21.1206	20.3752	20.0156
0.327827	-0.0591806	P58137	P58137	ACOT8_MOUSE	Acot8	Acyl-coenzyme A thioesterase 8	non-lyso	non-LRRK2	non-MockEnriched	WCL-noChange	19.7327	19.7106	19.6155	19.4312	19.6114	19.4549	19.6885	19.8837	19.5426	19.5673	19.7372	19.4921
0.43437	0.205093	P58158	P58158	B3GA3_MOUSE	B3gat3	Galactosylgalactosylxylosylprotein 3-beta-glucuronosyltransferase 3	non-lyso	non-LRRK2	MockEnriched	WCL-noChange	19.8039	20.417	19.4913	19.6665	19.9742	20.2066	20.265	19.4046	19.9027	20.0156	19.5488	19.1922
1.12517	-0.344095	P58242	P58242	ASM3B_MOUSE	Smpdl3b	Acid sphingomyelinase-like phosphodiesterase 3b	non-lyso	non-LRRK2	MockEnriched	WCL-noChange	22.0224	21.7675	21.0821	21.6231	21.4923	21.1206	22.1519	21.7553	21.7307	21.8385	22.0821	21.6141
0.0526873	-0.026221	P58252	P58252	EF2_MOUSE	Eef2	Elongation factor 2	non-lyso	non-LRRK2	non-MockEnriched	WCL-noChange	23.2961	23.976	23.2332	23.2155	22.8034	23.2961	23.2535	23.4676	22.9725	23.4551	23.5754	23.2535
0.270537	0.0888185	P58281	P58281	OPA1_MOUSE	Opa1	Dynamin-like 120 kDa protein, mitochondrial	non-lyso	non-LRRK2	non-MockEnriched	WCL-noChange	21.8614	21.8839	21.7634	22.1916	22.2448	21.5404	21.68	21.5404	21.8802	21.7512	21.9707	22.1301
0.966658	-0.360972	P58334	P58334	KLF16_MOUSE	Klf16	Krueppel-like factor 16	non-lyso	non-LRRK2	non-MockEnriched	WCL-noChange	20.9459	20.7471	19.9742	20.1206	19.8911	19.9601	20.8269	20.8651	20.3962	20.714	20.6276	20.3752
0.220537	-0.0948095	P58404	P58404	STRN4_MOUSE	Strn4	Striatin-4	non-lyso	non-LRRK2	non-MockEnriched	WCL-noChange	19.5352	19.2464	19.3402	18.8347	18.6903	19.1173	19.1265	19.4918	18.6836	19.2811	19.3291	19.421
0.253872	0.251734	P58462	P58462	FOXP1_MOUSE	Foxp1	Forkhead box protein P1	non-lyso	non-LRRK2	non-MockEnriched	WCL-noChange	19.9882	19.7839	20.4676	18.9179	19.6858	20.4375	18.7678	20.1581	18.3679	19.9742	20.1704	20.3321
1.91611	-0.371905	P58465	P58465	CTDSL_MOUSE	Ctdspl	CTD small phosphatase-like protein	non-lyso	non-LRRK2	MockEnriched	WCL-noChange	19.8819	20.1332	19.6151	20.0292	19.793	19.5998	20.417	20.0821	20.2066	20.002	20.5069	20.0691
2.13746	-0.419128	P58466	P58466	CTDS1_MOUSE	Ctdsp1	Carboxy-terminal domain RNA polymerase II polypeptide A small phosphatase 1	non-lyso	non-LRRK2	MockEnriched	WCL-noChange	20.8423	20.5823	20.1581	20.5261	20.6006	20.2535	21.1704	20.8034	20.8876	20.9672	20.9951	20.654
0.0188739	-0.0159985	P58468	P58468	F207A_MOUSE	Fam207a	Protein FAM207A	non-lyso	non-LRRK2	non-MockEnriched	WCL-noChange	21.1765	20.9812	21.3962	20.0559	20.2989	21.5213	20.7955	21.1886	20.2185	21.2989	20.8727	21.1519
0.106148	0.10756	P58501	P58501	PAXB1_MOUSE	Paxbp1	PAX3- and PAX7-binding protein 1	non-lyso	non-LRRK2	non-MockEnriched	WCL-noChange	19.8104	19.2983	20.3101	18.8716	18.7619	20.1581	18.7117	20.0559	18.4791	19.8086	19.661	19.8488
0.068977	-0.0346769	P58742	P58742	AAAS_MOUSE	Aaas	Aladin	non-lyso	non-LRRK2	non-MockEnriched	WCL-noChange	21.3699	21.2006	21.5731	20.7715	20.8346	21.5117	20.9812	21.4375	20.7876	21.343	21.4626	21.4576
0.430934	0.270603	P58771	P21107;P58771	TPM1_MOUSE	Tpm1	Tropomyosin alpha-1 chain	non-lyso	non-LRRK2	non-MockEnriched	WCL-noChange	25.654	25.7466	26.2335	25.4488	25.5754	26.4024	25.4202	26.5492	24.7796	25.3101	25.5135	25.8647
0.178523	-0.134262	P58774	P58774	TPM2_MOUSE	Tpm2	Tropomyosin beta chain	non-lyso	non-LRRK2	non-MockEnriched	WCL-noChange	22.7756	23.654	23.4923	22.8519	22.9725	23.848	23.7895	24.1719	22.8014	22.6779	23.5165	23.4425
0.406878	0.108221	P58802	P58802	TB10A_MOUSE	Tbc1d10a	TBC1 domain family member 10A	non-lyso	non-LRRK2	non-MockEnriched	WCL-noChange	19.3309	19.0806	19.4522	18.9632	19.2556	19.5085	19.0535	19.3387	18.8766	18.9949	19.3436	19.3341
0.472163	-0.135956	P58854	P58854	GCP3_MOUSE	Tubgcp3	Gamma-tubulin complex component 3	non-lyso	non-LRRK2	non-MockEnriched	WCL-noChange	20.1457	20.4273	19.9459	20.0292	19.8448	20.1332	20.4972	20.1825	20.2764	20.0426	20.5069	19.8363
0.307305	0.101326	P58871	P58871	TB182_MOUSE	Tnks1bp1	182 kDa tankyrase-1-binding protein	non-lyso	non-LRRK2	non-MockEnriched	WCL-noChange	20.8191	20.8727	21.3592	20.8576	20.8802	21.2243	20.7796	21.2361	20.5451	20.7307	21.1395	20.9742
0.230105	0.0751826	P59017	P59017	B2L13_MOUSE	Bcl2l13	Bcl-2-like protein 13	non-lyso	non-LRRK2	non-MockEnriched	WCL-noChange	20.5638	20.6453	20.6628	20.8269	21.1079	20.4775	20.5451	20.3857	20.8034	20.3645	20.7955	20.9388
0.0645299	0.0291446	P59041	P59041	DJC30_MOUSE	Dnajc30	DnaJ homolog subfamily C member 30, mitochondrial	non-lyso	non-LRRK2	non-MockEnriched	WCL-noChange	19.0556	18.9079	18.7437	19.2595	19.1297	18.4708	18.5374	18.5719	18.924	19.1121	19.1751	19.0718
0.065355	-0.076841	P59108	P59108	CPNE2_MOUSE	Cpne2	Copine-2	non-lyso	non-LRRK2	MockEnriched	WCL-noChange	20.6628	20.6276	19.5247	19.256	18.9768	18.8579	19.6529	19.7832	19.0987	20.953	19.1884	19.6905
0.0531281	0.0651159	P59110	P59110	SENP1_MOUSE	Senp1	Sentrin-specific protease 1	non-lyso	non-LRRK2	non-MockEnriched	WCL-noChange	18.6204	18.4392	19.4789	17.7191	17.842	19.4004	17.9452	19.0497	17.2281	18.8986	18.7667	19.221
0.507981	-0.0884186	P59222	P59222	SREC2_MOUSE	Scarf2	Scavenger receptor class F member 2	non-lyso	non-LRRK2	non-MockEnriched	WCL-noChange	20.7223	20.5638	20.6628	20.4273	20.5356	20.3321	20.8423	20.6364	20.5545	20.5165	20.7471	20.4775
0.263888	0.2515	P59235	P59235	NUP43_MOUSE	Nup43	Nucleoporin Nup43	non-lyso	non-LRRK2	non-MockEnriched	WCL-noChange	21.0559	20.5356	21.3045	19.9459	19.9882	21.3156	19.6487	21.0821	19.3315	20.85	20.6886	21.0359
0.0272653	-0.0090917	P59266	P59266	FITM2_MOUSE	Fitm2	Acyl-coenzyme A diphosphatase FITM2	non-lyso	non-LRRK2	non-MockEnriched	WCL-noChange	20.0951	20.343	20.1206	19.8214	19.7632	19.9199	19.9243	20.0559	19.7228	20.1825	20.2302	20.002
1.71083	-0.499281	P59268	P59268	ZDHC9_MOUSE	Zdhhc9	Palmitoyltransferase ZDHHC9	non-lyso	non-LRRK2	MockEnriched	WCL-noChange	18.9993	18.8806	18.1959	18.643	18.4895	18.4023	19.5795	18.8273	19.2646	18.9382	19.2581	18.7385
0.324866	-0.0878766	P59279	P59279	RAB2B_MOUSE	Rab2b	Ras-related protein Rab-2B	non-lyso	non-LRRK2	MockEnriched	WCL-noChange	20.1206	20.2185	19.7292	19.8627	19.8511	19.7502	20.2877	19.9601	19.8798	19.8245	20.2535	19.8538
0.538482	-0.191854	P59325	P59325	IF5_MOUSE	Eif5	Eukaryotic translation initiation factor 5	non-lyso	non-LRRK2	non-MockEnriched	WCL-noChange	20.1332	20.2764	19.7666	19.4912	19.469	19.6854	20.0426	20.343	19.6017	19.9316	20.1704	19.8837
0.477196	-0.12807	P59326	Q8BYK6;P59326	YTHD1_MOUSE	Ythdf1	YTH domain-containing family protein 1	non-lyso	non-LRRK2	non-MockEnriched	WCL-noChange	19.493	19.4338	19.1983	19.0182	19.019	19.3163	19.1644	19.6841	19.0843	19.5717	19.4261	19.3165
0.0643544	0.0537138	P59328	P59328	WDHD1_MOUSE	Wdhd1	WD repeat and HMG-box DNA-binding protein 1	non-lyso	non-LRRK2	non-MockEnriched	WCL-noChange	18.5728	17.4528	18.78	17.5906	17.6639	18.6002	17.7019	18.6939	17.5447	17.8593	18.222	18.3161
0.0662708	-0.034907	P59481	P59481	LMA2L_MOUSE	Lman2l	VIP36-like protein	non-lyso	non-LRRK2	MockEnriched	WCL-noChange	19.6941	20.4067	19.6313	19.3697	19.7623	20.0559	20.2989	19.7494	20.1457	19.6403	19.7169	19.5782
0.107764	0.116065	P59708	P59708	SF3B6_MOUSE	Sf3b6	Splicing factor 3B subunit 6	non-lyso	non-LRRK2	non-MockEnriched	WCL-noChange	21.8191	21.502	22.3699	20.7955	20.7715	22.2764	20.68	22.0359	20.4676	21.9637	21.7995	21.8913
0.409078	-0.36311	P59729	P59729	RIN3_MOUSE	Rin3	Ras and Rab interactor 3	non-lyso	non-LRRK2	MockEnriched	WCL-noChange	20.1457	17.7603	18.5881	19.4702	19.4739	18.9737	19.3423	19.3363	20.0426	19.0204	20.0951	18.754
1.35073	-0.454138	P59913	P59913	PCMD1_MOUSE	Pcmtd1	Protein-L-isoaspartate O-methyltransferase domain-containing protein 1	non-lyso	non-LRRK2	non-MockEnriched	WCL-noChange	19.4714	19.5451	19.0854	19.4515	18.9594	18.7333	19.62	19.6219	19.8429	19.2677	20.2535	19.3648
0.141195	0.207471	P59997	P59997	KDM2A_MOUSE	Kdm2a	Lysine-specific demethylase 2A	non-lyso	non-LRRK2	non-MockEnriched	WCL-noChange	20.1079	19.7719	20.895	18.5629	18.7695	20.714	18.28	20.3962	18.3844	19.9116	20.2185	20.3857
1.42304	0.186151	P59999	P59999	ARPC4_MOUSE	Arpc4	Actin-related protein 2/3 complex subunit 4	non-lyso	non-LRRK2	non-MockEnriched	WCL-noChange	23.848	24.1565	23.9225	23.8576	23.8191	23.7995	23.6865	23.9316	23.5638	23.6757	23.6096	23.8191
0.253996	-0.156703	P60003	P60003	ELOF1_MOUSE	Elof1	Transcription elongation factor 1 homolog	non-lyso	non-LRRK2	non-MockEnriched	WCL-noChange	23.0756	23.5869	22.882	22.5475	22.1363	22.3831	23.1658	22.8327	22.6431	23.4425	22.9951	22.4726
0.12394	0.124036	P60122	P60122	RUVB1_MOUSE	Ruvbl1	RuvB-like 1	non-lyso	non-LRRK2	non-MockEnriched	WCL-noChange	22.2821	22.2707	22.9316	21.2764	21.3805	22.937	21.4576	22.5961	21.1704	22.3699	22.265	22.4751
0.00683144	-0.00308482	P60229	P60229	EIF3E_MOUSE	Eif3e	Eukaryotic translation initiation factor 3 subunit E	non-lyso	non-LRRK2	non-MockEnriched	WCL-noChange	22.5309	22.502	22.3672	22.0393	22.0821	22.2736	22.0359	22.5777	21.7995	22.391	22.5568	22.4526
0.0213155	-0.0223068	P60330	P60330	ESPL1_MOUSE	Espl1	Separin	non-lyso	non-LRRK2	non-MockEnriched	WCL-noChange	17.7124	19.1858	17.634	17.3602	16.7539	17.4551	17.8486	17.8238	17.3058	17.4887	18.3022	17.4662
0.132661	0.0747077	P60335	P60335	PCBP1_MOUSE	Pcbp1	Poly(rC)-binding protein 1	non-lyso	non-LRRK2	non-MockEnriched	WCL-noChange	24.0935	24.0854	24.6918	23.9495	23.6865	24.558	23.5404	24.2961	23.7286	24.3031	24.4105	24.3376
2.05186	-0.509697	P60521	Q9DCD6;P60521;Q8R3R8	GBRL2_MOUSE	Gabarapl2	Gamma-aminobutyric acid receptor-associated protein-like 2	non-lyso	non-LRRK2	MockEnriched	WCL-noChange	22.0325	21.6231	21.3592	21.6453	21.4972	21.1765	22.3645	21.823	21.9672	22.0918	22.3538	21.7915
0.302866	-0.311974	P60603	P60603	ROMO1_MOUSE	Romo1	Reactive oxygen species modulator 1	non-lyso	non-LRRK2	non-MockEnriched	WCL-noChange	21.2066	18.6587	20.8113	21.3699	21.6006	20.9388	20.8346	20.9459	21.1581	21.0088	21.3645	21.1457
0.294442	-0.140737	P60605	P60605	UB2G2_MOUSE	Ube2g2	Ubiquitin-conjugating enzyme E2 G2	non-lyso	non-LRRK2	non-MockEnriched	WCL-noChange	19.4725	19.6351	19.4334	18.7333	19.0513	19.5744	19.7959	19.7728	19.0464	19.1592	19.7755	19.1946
0.362389	-0.136961	P60670	P60670	NPL4_MOUSE	Nploc4	Nuclear protein localization protein 4 homolog	non-lyso	non-LRRK2	non-MockEnriched	WCL-noChange	20.343	20.2066	20.4676	19.7038	19.9126	20.1581	20.1079	20.343	19.8058	20.2066	20.6628	20.4874
0.192319	0.0574853	P60710;P63260	P60710;P63260	ACTB_MOUSE;ACTG_MOUSE	Actb;Actg1	Actin, cytoplasmic 1	non-lyso	non-LRRK2	non-MockEnriched	WCL-noChange	28.4194	28.4194	28.6216	28.3704	28.4274	28.249	28.1312	28.3828	27.9705	28.5933	28.4113	28.673
0.883057	-0.376528	P60762	P60762	MO4L1_MOUSE	Morf4l1	Mortality factor 4-like protein 1	non-lyso	non-LRRK2	non-MockEnriched	WCL-noChange	23.6096	23.6865	22.4751	23.4298	22.9079	22.8385	23.7594	23.4041	23.4425	23.9584	23.4551	23.1871
0.928003	-0.234035	P60766	P60766	CDC42_MOUSE	Cdc42	Cell division control protein 42 homolog	non-lyso	non-LRRK2	non-MockEnriched	WCL-noChange	24.2961	24.002	24.3239	24.2317	24.1795	24.4738	24.6757	24.4614	24.1946	24.3645	24.976	24.239
0.0508171	0.0332508	P60843	P60843	IF4A1_MOUSE	Eif4a1	Eukaryotic initiation factor 4A-I	non-lyso	non-LRRK2	non-MockEnriched	WCL-noChange	24.1946	24.558	24.4984	23.6971	23.8191	24.3511	23.8288	24.48	23.5522	23.9225	24.6865	24.4488
0.149941	-0.0706914	P60867	P60867	RS20_MOUSE	Rps20	40S ribosomal protein S20	non-lyso	non-LRRK2	non-MockEnriched	WCL-noChange	23.6971	23.4041	23.5869	23.2821	23.1627	23.4425	23.0426	23.7796	22.9225	23.6757	23.7895	23.7895
0.346601	0.138934	P60882	P60882	MEGF8_MOUSE	Megf8	Multiple epidermal growth factor-like domains protein 8	non-lyso	non-LRRK2	non-MockEnriched	WCL-noChange	18.3779	18.2539	18.7068	17.8934	18.0533	18.2769	18.1433	18.0962	17.6853	17.8289	18.4553	18.5195
1.28324	-0.379561	P60904	P60904	DNJC5_MOUSE	Dnajc5	DnaJ homolog subfamily C member 5	Lyso	non-LRRK2	MockEnriched	WCL-noChange	20.9812	20.9951	20.6364	20.9882	21.0756	20.654	21.3805	20.7389	21.4425	20.9459	21.7955	21.3045
1.80027	-0.246849	P61021	P61021	RAB5B_MOUSE	Rab5b	Ras-related protein Rab-5B	non-lyso	non-LRRK2	MockEnriched	WCL-noChange	21.7594	21.8876	21.5069	21.6364	21.654	21.6186	22.1269	21.7955	21.9672	22.0592	21.9024	21.6929
0.360876	-0.0946	P61022	P61022	CHP1_MOUSE	Chp1	Calcineurin B homologous protein 1	non-lyso	non-LRRK2	non-MockEnriched	WCL-noChange	20.0426	20.4874	20.5261	20.1206	20.0156	20.2989	20.5069	20.4273	20.1825	20.0691	20.3857	20.4874
0.524856	0.136877	P61027	P61027	RAB10_MOUSE	Rab10	Ras-related protein Rab-10	non-lyso	LRRK2 Pathway	MockEnriched	WCL-noChange	23.7995	23.6209	23.2332	23.48	23.3101	23.1504	23.4298	23.2051	23.1704	23.3645	23.5404	23.0625
1.32988	-0.284641	P61028	P61028	RAB8B_MOUSE	Rab8b	Ras-related protein Rab-8B	non-lyso	LRRK2 Pathway	MockEnriched	WCL-noChange	22.7223	22.743	22.1946	22.7161	22.5522	22.1916	22.8651	22.6298	22.7203	22.821	23.0838	22.7077
0.9306	-0.25496	P61079	P61079;P62838	UB2D3_MOUSE	Ube2d3	Ubiquitin-conjugating enzyme E2 D3	non-lyso	non-LRRK2	MockEnriched	WCL-noChange	21.5961	21.9916	21.5356	21.3376	21.0156	21.4775	21.6886	21.9742	21.502	21.6584	21.9134	21.7471
0.0166401	0.00897725	P61082	P61082	UBC12_MOUSE	Ube2m	NEDD8-conjugating enzyme Ubc12	non-lyso	non-LRRK2	non-MockEnriched	WCL-noChange	19.6953	20.3857	20.1581	19.4819	19.5214	20.2989	19.7396	19.9459	19.631	19.8933	20.0951	20.1825
0.153455	0.080931	P61087	P61087	UBE2K_MOUSE	Ube2k	Ubiquitin-conjugating enzyme E2 K	non-lyso	non-LRRK2	non-MockEnriched	WCL-noChange	18.6801	19.7329	18.8534	18.6222	19.128	19.5907	18.9598	18.8337	18.9304	18.9543	19.3454	19.098
0.47897	-0.160666	P61089	P61089	UBE2N_MOUSE	Ube2n	Ubiquitin-conjugating enzyme E2 N	non-lyso	non-LRRK2	MockEnriched	WCL-noChange	20.2877	21.0088	20.5165	20.3211	20.0426	20.8423	20.7715	20.7796	20.5451	20.654	20.7553	20.4775
1.29745	0.2208	P61161	P61161	ARP2_MOUSE	Actr2	Actin-related protein 2	non-lyso	non-LRRK2	non-MockEnriched	WCL-noChange	23.3376	23.3239	23.3239	23.3101	23.3101	23.0037	23.0054	23.3376	22.7223	22.9725	23.1596	23.087
0.459102	0.167934	P61164	P61164	ACTZ_MOUSE	Actr1a	Alpha-centractin	non-lyso	non-LRRK2	non-MockEnriched	WCL-noChange	22.0691	22.1426	21.7796	21.7013	21.3752	21.6096	21.7594	21.9061	21.4726	21.4825	21.9098	21.1395
0.0467927	-0.0269295	P61202	P61202	CSN2_MOUSE	Cops2	COP9 signalosome complex subunit 2	non-lyso	non-LRRK2	non-MockEnriched	WCL-noChange	19.0647	18.9746	19.2953	18.7546	18.5472	19.4784	18.8997	19.1993	18.4013	19.2665	19.4479	19.0617
0.036843	-0.0203158	P61211	P61211	ARL1_MOUSE	Arl1	ADP-ribosylation factor-like protein 1	non-lyso	non-LRRK2	non-MockEnriched	WCL-noChange	22.7013	22.8802	21.895	22.2302	22.1612	22.5309	22.6364	22.4273	22.4501	22.7119	22.4375	21.8576
0.328345	-0.0900078	P61222	P61222	ABCE1_MOUSE	Abce1	ATP-binding cassette sub-family E member 1	non-lyso	non-LRRK2	non-MockEnriched	WCL-noChange	20.5915	20.8423	20.4375	20.4067	20.2989	20.3857	20.4676	20.8269	20.2877	20.6006	20.8423	20.4775
1.44058	-0.435651	P61226	P61226	RAP2B_MOUSE	Rap2b	Ras-related protein Rap-2b	non-lyso	non-LRRK2	MockEnriched	WCL-noChange	23.3778	22.5869	22.6342	22.9584	22.5069	22.2185	23.1095	22.882	23.1581	23.4041	23.2821	23.0609
0.196144	0.085837	P61255	P61255	RL26_MOUSE	Rpl26	60S ribosomal protein L26	non-lyso	non-LRRK2	non-MockEnriched	WCL-noChange	25.0935	25.0359	24.9316	24.632	24.3444	24.8142	24.391	24.9584	24.2607	25.065	24.9225	24.7389
0.224357	0.157379	P61290	P61290	PSME3_MOUSE	Psme3	Proteasome activator complex subunit 3	non-lyso	non-LRRK2	non-MockEnriched	WCL-noChange	18.7466	19.2047	18.8587	18.3349	17.8806	19.1245	17.9816	19.0003	17.9377	18.9841	18.8866	18.4154
0.517884	0.378581	P61294	P61294	RAB6B_MOUSE	Rab6b	Ras-related protein Rab-6B	non-lyso	non-LRRK2	MockEnriched	WCL-noChange	21.1946	22.9513	20.8034	20.9882	20.9601	21.0292	21.0821	20.7796	20.9316	20.9672	21.3592	20.5356
0.140306	0.148821	P61327;Q9CQL1	Q9CQL1;P61327	MGN2_MOUSE;MGN_MOUSE	Magoh;Magohb	Protein mago nashi homolog	non-lyso	non-LRRK2	non-MockEnriched	WCL-noChange	22.6431	22.3511	23.2288	21.5451	21.6757	23.3239	21.7796	22.8014	21.2066	22.6387	22.6649	22.7836
0.045713	0.0343437	P61358	P61358	RL27_MOUSE	Rpl27	60S ribosomal protein L27	non-lyso	non-LRRK2	non-MockEnriched	WCL-noChange	24.7338	24.4984	25.2426	24.0691	24.1174	25.1055	24.1719	24.945	23.9316	24.7594	24.8764	24.8764
0.696333	-0.206164	P61460	P61460	DEPD5_MOUSE	Depdc5	GATOR complex protein DEPDC5	Lyso	non-LRRK2	MockEnriched	WCL-noChange	19.3212	19.4594	18.855	19.0048	19.0504	18.7159	19.2662	18.884	19.189	19.2822	19.607	19.4151
0.0192665	0.0119251	P61514	P61514	RL37A_MOUSE	Rpl37a	60S ribosomal protein L37a	non-lyso	non-LRRK2	non-MockEnriched	WCL-noChange	23.654	24.7441	23.5165	23.9134	23.48	23.4923	23.8858	24.0105	23.5869	23.9495	23.6865	23.6096
0.597389	-0.239128	P61588	P61588	RND3_MOUSE	Rnd3	Rho-related GTP-binding protein RhoE	non-lyso	non-LRRK2	non-MockEnriched	WCL-noChange	20.2066	19.5904	19.7013	19.7852	19.5196	19.485	20.002	20.0951	19.3235	20.5451	20.002	19.7552
0.43851	0.0980953	P61620	P61620	S61A1_MOUSE	Sec61a1	Protein transport protein Sec61 subunit alpha isoform 1	non-lyso	non-LRRK2	non-MockEnriched	WCL-noChange	24.1488	23.9225	24.0105	23.7077	23.7389	23.7594	23.7389	24.0691	23.5754	23.632	23.9043	23.7796
0.154107	-0.0516402	P61622	P61622	ITA11_MOUSE	Itga11	Integrin alpha-11	non-lyso	non-LRRK2	non-MockEnriched	WCL-noChange	18.7481	18.522	18.6362	18.5195	18.1244	18.6357	18.5726	18.8775	18.2652	18.8137	18.5772	18.3895
0.136571	-0.0424236	P61750	P61750	ARF4_MOUSE	Arf4	ADP-ribosylation factor 4	non-lyso	non-LRRK2	non-MockEnriched	WCL-noChange	24.6486	24.6811	24.1332	24.3101	24.1565	24.3307	24.4234	24.4041	24.2961	24.5522	24.6595	24.1795
0.322529	-0.099371	P61759	P61759	PFD3_MOUSE	Vbp1	Prefoldin subunit 3	non-lyso	non-LRRK2	non-MockEnriched	WCL-noChange	19.2332	19.624	18.9582	18.9505	19.0187	18.9362	19.4767	18.9925	19.3181	19.3376	19.063	19.1292
1.91657	-0.390161	P61793	P61793	LPAR1_MOUSE	Lpar1	Lysophosphatidic acid receptor 1	non-lyso	non-LRRK2	non-MockEnriched	WCL-noChange	19.5758	18.9502	19.484	19.2207	19.2815	19.4009	19.4076	19.6445	19.5226	19.8357	19.9742	19.8695
0.916003	0.209875	P61804	P61804	DAD1_MOUSE	Dad1	Dolichyl-diphosphooligosaccharide--protein glycosyltransferase subunit DAD1	non-lyso	non-LRRK2	non-MockEnriched	WCL-noChange	22.1886	22.6231	22.5045	22.0625	22.1047	22.2302	21.9024	22.3592	22.0224	21.8152	22.1426	22.2125
0.0542081	0.0462837	P61924	P61924	COPZ1_MOUSE	Copz1	Coatomer subunit zeta-1	non-lyso	non-LRRK2	MockEnriched	WCL-noChange	18.474	19.5526	18.7202	18.0771	17.6518	19.3304	18.565	18.8215	18.6263	18.6477	18.6054	18.2624
0.0530595	-0.0428054	P61957	P61957;Q9Z172	SUMO2_MOUSE	Sumo2	Small ubiquitin-related modifier 2	non-lyso	non-LRRK2	non-MockEnriched	WCL-noChange	23.9406	24.1332	23.8093	22.8802	23.1301	24.1332	23.2961	24.1015	22.9951	24.1015	23.8576	23.9316
0.695816	-0.263118	P61961	P61961	UFM1_MOUSE	Ufm1	Ubiquitin-fold modifier 1	non-lyso	non-LRRK2	non-MockEnriched	WCL-noChange	20.7955	21.1946	20.2877	20.2419	20.4972	20.8113	20.9742	20.7715	21.0224	21.4015	20.6186	20.6186
0.125205	-0.0392755	P61963	P61963	DCAF7_MOUSE	Dcaf7	DDB1- and CUL4-associated factor 7	non-lyso	non-LRRK2	non-MockEnriched	WCL-noChange	19.5038	19.8026	19.7575	19.735	19.5821	20.0156	19.8771	19.6413	19.7355	20.1206	19.8251	19.4326
0.100948	0.127349	P61965	P61965	WDR5_MOUSE	Wdr5	WD repeat-containing protein 5	non-lyso	non-LRRK2	non-MockEnriched	WCL-noChange	19.8642	19.4885	20.68	18.6151	18.7726	20.417	18.9128	20.1581	18.2021	19.7033	20.002	20.0951
0.530296	-0.18064	P61967	Q7TN05;Q9DB50;P61967	AP1S1_MOUSE	Ap1s1	AP-1 complex subunit sigma-1A	Lyso	non-LRRK2	MockEnriched	WCL-noChange	21.0088	20.9171	20.3962	20.5451	20.3752	20.5356	20.9742	20.7223	20.6714	20.6453	21.3321	20.5165
0.37685	-0.315235	P61971	P61971	NTF2_MOUSE	Nutf2	Nuclear transport factor 2	non-lyso	non-LRRK2	MockEnriched	WCL-noChange	18.9927	20.654	18.272	19.1484	18.8592	18.527	19.9882	19.3402	19.4999	18.9265	19.5303	19.0597
0.188919	0.23134	P61979	P61979	HNRPK_MOUSE	Hnrnpk	Heterogeneous nuclear ribonucleoprotein K	non-lyso	non-LRRK2	non-MockEnriched	WCL-noChange	24.3239	24.141	25.2058	23.1238	23.417	25.1642	23.2419	24.7077	22.7265	24.0609	24.5696	24.6811
0.942929	-0.361355	P61982	P61982	1433G_MOUSE	Ywhag	14-3-3 protein gamma	non-lyso	non-LRRK2	MockEnriched	WCL-noChange	22.6364	23.0309	21.9423	22.155	21.8913	22.2564	22.8876	22.9171	22.2707	22.8633	22.6693	22.4726
0.731174	0.188747	P62046	P62046	LRCH1_MOUSE	Lrch1	Leucine-rich repeat and calponin homology domain-containing protein 1	non-lyso	non-LRRK2	non-MockEnriched	WCL-noChange	18.8314	19.1481	19.2843	18.8178	19.0786	19.0116	18.6269	19.0907	18.4289	18.9336	18.841	19.1182
1.33268	-0.23167	P62071	P62071	RRAS2_MOUSE	Rras2	Ras-related protein R-Ras2	non-lyso	non-LRRK2	MockEnriched	WCL-noChange	21.8191	21.823	21.2877	21.5213	21.4972	21.3805	21.85	21.7594	21.6628	21.7995	21.9672	21.68
0.0809086	-0.0546722	P62075	P62075	TIM13_MOUSE	Timm13	Mitochondrial import inner membrane translocase subunit Tim13	non-lyso	non-LRRK2	non-MockEnriched	WCL-noChange	21.5731	21.2477	22.4425	21.9061	22.6387	22.3457	21.7995	21.8802	22.3045	21.8689	22.1612	22.4676
1.17926	-0.43457	P62080	P62080	TSN5_MOUSE	Tspan5	Tetraspanin-5	non-lyso	non-LRRK2	MockEnriched	WCL-noChange	20.1704	19.4032	19.0976	19.5478	19.255	18.8277	20.1079	19.538	19.8542	19.8023	20.0426	19.564
0.355263	-0.376374	P62082	P62082	RS7_MOUSE	Rps7	40S ribosomal protein S7	non-lyso	non-LRRK2	non-MockEnriched	WCL-noChange	27.3153	27.7064	26.726	28.3109	27.4785	27.5969	28.3578	27.6998	28.4473	29.3557	26.8858	26.6458
0.0506167	0.0299126	P62137	P63087;P62141;P62137	PP1A_MOUSE	Ppp1ca	Serine/threonine-protein phosphatase PP1-alpha catalytic subunit	non-lyso	non-LRRK2	non-MockEnriched	WCL-noChange	22.9654	22.6736	23.3511	22.5685	22.6029	23.1253	22.4898	23.1348	22.1946	23.0641	23.0674	23.1565
0.169641	0.0915934	P62141	P62141	PP1B_MOUSE	Ppp1cb	Serine/threonine-protein phosphatase PP1-beta catalytic subunit	non-lyso	non-LRRK2	non-MockEnriched	WCL-noChange	23.1047	22.8651	23.3778	22.7594	22.5983	23.0576	22.4947	23.2021	22.1457	23.0559	23.1991	23.1158
0.0451088	0.0239	P62192	P62192	PRS4_MOUSE	Psmc1	26S proteasome regulatory subunit 4	non-lyso	non-LRRK2	non-MockEnriched	WCL-noChange	21.2185	21.4221	21.1332	20.6714	20.5638	21.1206	20.8876	21.5356	20.6006	21.0886	21.0625	20.8113
0.153696	-0.0655085	P62196	P62196	PRS8_MOUSE	Psmc5	26S proteasome regulatory subunit 8	non-lyso	non-LRRK2	non-MockEnriched	WCL-noChange	21.0951	21.4726	21.2243	20.6714	20.6186	21.0292	21.0088	21.4576	20.8576	20.8423	21.2821	21.0559
0.153501	-0.0732409	P62242	P62242	RS8_MOUSE	Rps8	40S ribosomal protein S8	non-lyso	non-LRRK2	non-MockEnriched	WCL-noChange	24.6375	24.2679	24.4488	24.0443	23.9406	24.3778	23.9584	24.6096	23.8093	24.5045	24.6649	24.6096
0.404908	-0.414583	P62245	P62245	RS15A_MOUSE	Rps15a	40S ribosomal protein S15a	non-lyso	non-LRRK2	non-MockEnriched	WCL-noChange	26.1391	25.9912	25.7517	27.3828	26.3477	26.5478	26.9316	26.6865	27.3494	28.2535	25.8717	25.5551
0.582454	-0.298502	P62259	P62259	1433E_MOUSE	Ywhae	14-3-3 protein epsilon	non-lyso	non-LRRK2	MockEnriched	WCL-noChange	21.9566	23.3645	22.0886	22.1206	21.743	22.1206	22.6475	22.714	22.3699	22.4775	22.7756	22.2006
0.193218	-0.132511	P62264	P62264	RS14_MOUSE	Rps14	40S ribosomal protein S14	non-lyso	non-LRRK2	non-MockEnriched	WCL-noChange	24.5463	24.4738	24.7441	25.6891	24.6971	25.1527	24.4425	24.7594	25.4645	25.7492	24.9539	24.7286
0.289215	-0.185898	P62267	P62267	RS23_MOUSE	Rps23	40S ribosomal protein S23	non-lyso	non-LRRK2	non-MockEnriched	WCL-noChange	24.9977	24.8623	24.4614	25.4676	25.0854	25.2643	25.4394	25.3239	25.6971	25.797	24.5105	24.4862
0.236785	-0.0915731	P62270	P62270	RS18_MOUSE	Rps18	40S ribosomal protein S18	non-lyso	non-LRRK2	non-MockEnriched	WCL-noChange	24.217	24.2021	24.1488	23.9225	23.8191	24.2607	23.8764	24.317	23.632	24.4738	24.4425	24.3778
0.10103	-0.0355921	P62281	P62281	RS11_MOUSE	Rps11	40S ribosomal protein S11	non-lyso	non-LRRK2	non-MockEnriched	WCL-noChange	24.141	24.0609	24.1565	23.9316	23.8385	24.217	23.7895	24.2821	23.6757	24.3778	24.2317	24.2021
0.230571	-0.0996736	P62301	P62301	RS13_MOUSE	Rps13	40S ribosomal protein S13	non-lyso	non-LRRK2	non-MockEnriched	WCL-noChange	24.2463	23.9043	24.2021	24.002	23.6431	24.1946	23.6649	24.3975	23.6757	24.5165	24.2821	24.2535
0.226982	0.275934	P62305	P62305	RUXE_MOUSE	Snrpe	Small nuclear ribonucleoprotein E	non-lyso	non-LRRK2	non-MockEnriched	WCL-noChange	23.976	24.0443	24.7389	22.5823	22.6342	24.5045	22.4849	24.3778	22.4775	23.9584	23.6971	23.8288
0.228096	0.319475	P62307	P62307	RUXF_MOUSE	Snrpf	Small nuclear ribonucleoprotein F	non-lyso	non-LRRK2	non-MockEnriched	WCL-noChange	21.2361	22.0854	22.4476	20.0292	20.1581	22.1395	20.2877	21.7098	19.5781	21.0156	21.5451	22.0426
0.0568212	0.0709995	P62309	P62309	RUXG_MOUSE	Snrpg	Small nuclear ribonucleoprotein G	non-lyso	non-LRRK2	non-MockEnriched	WCL-noChange	22.3129	21.1765	22.6757	20.9742	21.391	23.0493	21.4923	22.5545	20.6714	22.2302	21.9985	22.2066
0.100107	0.0980272	P62313	P62313	LSM6_MOUSE	Lsm6	U6 snRNA-associated Sm-like protein LSm6	non-lyso	non-LRRK2	non-MockEnriched	WCL-noChange	21.0224	21.0821	21.6231	20.1457	20.0691	21.417	20.1946	21.3752	19.8562	21.1825	20.9742	21.1886
0.159403	0.181078	P62315	P62315	SMD1_MOUSE	Snrpd1	Small nuclear ribonucleoprotein Sm D1	non-lyso	non-LRRK2	non-MockEnriched	WCL-noChange	23.391	23.5404	24.141	22.1946	22.2933	23.8576	22.4751	23.6431	21.8576	23.3239	23.3778	23.654
0.216801	0.242646	P62317	P62317	SMD2_MOUSE	Snrpd2	Small nuclear ribonucleoprotein Sm D2	non-lyso	non-LRRK2	non-MockEnriched	WCL-noChange	23.7796	23.2961	24.1946	22.5069	22.2593	24.0526	22.3962	23.8288	21.895	23.5165	23.48	23.5165
0.119445	0.132495	P62320	P62320	SMD3_MOUSE	Snrpd3	Small nuclear ribonucleoprotein Sm D3	non-lyso	non-LRRK2	non-MockEnriched	WCL-noChange	23.9406	23.7389	24.6971	22.8932	22.8783	24.4923	22.8385	24.2535	22.7161	24.0772	23.8191	24.141
0.110358	-0.0419273	P62331	P62331	ARF6_MOUSE	Arf6	ADP-ribosylation factor 6	non-lyso	non-LRRK2	non-MockEnriched	WCL-noChange	21.8269	22.1946	21.6051	21.6497	21.502	21.3699	21.6231	21.9098	21.4576	21.9352	21.8689	21.6051
0.0302235	-0.0136525	P62334	P62334	PRS10_MOUSE	Psmc6	26S proteasome regulatory subunit 10B	non-lyso	non-LRRK2	non-MockEnriched	WCL-noChange	20.6006	20.7056	20.6186	20.1457	20.0426	20.6186	20.4375	20.8651	20.1079	20.3321	20.654	20.417
0.0545122	0.0261367	P62342	P62342	SELT_MOUSE	Selenot	Thioredoxin reductase-like selenoprotein T	non-lyso	non-LRRK2	non-MockEnriched	WCL-noChange	21.2243	20.6186	20.714	20.4874	20.2535	20.6276	20.4676	21.0359	20.4476	20.654	20.8423	20.3211
0.110535	0.150001	P62488	P62488	RPB7_MOUSE	Polr2g	DNA-directed RNA polymerase II subunit RPB7	non-lyso	non-LRRK2	non-MockEnriched	WCL-noChange	19.7507	19.2556	20.2989	18.1557	18.4054	20.1079	18.3009	20.2066	17.9183	19.6837	19.357	19.6077
0.0623278	0.0341946	P62627	P62627	DLRB1_MOUSE	Dynlrb1	Dynein light chain roadblock-type 1	non-lyso	non-LRRK2	non-MockEnriched	WCL-noChange	18.7392	19.4837	19.4072	18.5266	19.0462	19.5146	19.0665	19.3818	19.2193	18.8614	19.2453	18.7379
0.630283	-0.185665	P62702	P62702	RS4X_MOUSE	Rps4x	40S ribosomal protein S4, X isoform	non-lyso	non-LRRK2	non-MockEnriched	WCL-noChange	24.7286	24.5045	24.5869	24.4614	24.2317	24.5285	24.2463	24.867	24.3307	24.976	24.9361	24.7995
0.0810264	-0.0317567	P62717	P62717	RL18A_MOUSE	Rpl18a	60S ribosomal protein L18a	non-lyso	non-LRRK2	non-MockEnriched	WCL-noChange	23.8764	23.5869	23.6971	23.3376	23.2405	23.7895	23.5404	23.8764	23.1856	23.8191	23.6431	23.654
0.637352	0.11456	P62743	P62743	AP2S1_MOUSE	Ap2s1	AP-2 complex subunit sigma	non-lyso	non-LRRK2	non-MockEnriched	WCL-noChange	23.2821	23.1253	23.2477	23.239	23.1901	23.2679	22.9098	23.2961	22.9189	23.4298	23.1047	23.0054
1.97304	-0.486101	P62746	P62746	RHOB_MOUSE	Rhob	Rho-related GTP-binding protein RhoB	non-lyso	non-LRRK2	MockEnriched	WCL-noChange	21.2243	20.6714	20.4775	20.7471	20.6186	20.265	21.3156	21.1581	20.9243	21.1886	21.417	20.9171
1.18097	-0.491006	P62748	P62748	HPCL1_MOUSE	Hpcal1	Hippocalcin-like protein 1	non-lyso	non-LRRK2	non-MockEnriched	WCL-noChange	22.1946	22.867	21.502	22.2273	22.0854	22.5427	22.7776	22.502	22.8633	23.3511	22.3619	22.5093
1.72903	-0.244919	P62751	P62751	RL23A_MOUSE	Rpl23a	60S ribosomal protein L23a	non-lyso	non-LRRK2	non-MockEnriched	WCL-noChange	25.6292	25.8191	25.7286	25.767	25.4073	25.6865	25.8409	25.9606	25.9495	26.1946	25.7821	25.7796
0.0389566	-0.0188154	P62754	P62754	RS6_MOUSE	Rps6	40S ribosomal protein S6	non-lyso	non-LRRK2	non-MockEnriched	WCL-noChange	24.9933	24.918	24.6649	24.5869	24.1565	24.604	24.4738	24.7695	24.317	25.1095	24.5045	24.8623
0.184853	0.280272	P62806	P62806	H4_MOUSE	H4c1	Histone H4	non-lyso	non-LRRK2	non-MockEnriched	WCL-noChange	29.4214	28.8385	30.099	27.9595	28.0243	30.1239	27.6998	29.6747	27.0711	29.5718	29.1795	29.588
1.27469	-0.411948	P62814	P62814	VATB2_MOUSE	Atp6v1b2	V-type proton ATPase subunit B, brain isoform	Lyso	non-LRRK2	MockEnriched	WCL-noChange	25.7415	25.417	24.8093	25.4073	25.2607	24.7234	25.989	25.3943	25.604	25.6096	25.8528	25.3811
0.231592	-0.0959091	P62821	P62821;Q9D1G1	RAB1A_MOUSE	Rab1A	Ras-related protein Rab-1A	non-lyso	LRRK2 Pathway	MockEnriched	WCL-noChange	27.2353	27.3578	26.4831	27.189	26.976	26.9428	27.3153	27.2077	27.2262	27.3662	27.0401	26.604
0.0599345	0.0491346	P62827	P62827	RAN_MOUSE	Ran	GTP-binding nuclear protein Ran	non-lyso	non-LRRK2	non-MockEnriched	WCL-noChange	24.8811	24.4862	24.9495	23.9225	23.9134	24.895	24.0526	24.8811	23.5522	24.7492	24.7234	24.7945
1.0464	-0.552672	P62830	P62830	RL23_MOUSE	Rpl23	60S ribosomal protein L23	non-lyso	non-LRRK2	non-MockEnriched	WCL-noChange	27.8324	27.9428	26.632	27.8264	27.0609	26.6181	28.1312	27.9977	27.8445	28.341	27.3828	27.5315
0.991845	-0.20967	P62835	P62835	RAP1A_MOUSE	Rap1a	Ras-related protein Rap-1A	non-lyso	non-LRRK2	MockEnriched	WCL-noChange	21.9951	21.3266	21.502	21.7756	21.7348	21.5356	21.9495	21.8727	21.7223	21.7836	22.1111	21.6886
0.290615	-0.224195	P62843	P62843	RS15_MOUSE	Rps15	40S ribosomal protein S15	non-lyso	non-LRRK2	non-MockEnriched	WCL-noChange	21.8307	22.4651	22.8987	21.8073	21.8191	22.2905	21.8423	22.3129	21.9672	22.1426	22.4947	23.6971
0.277663	0.301981	P62849	P62849	RS24_MOUSE	Rps24	40S ribosomal protein S24	non-lyso	non-LRRK2	non-MockEnriched	WCL-noChange	23.1031	25.5105	22.8365	22.9916	22.4676	22.8802	22.743	23.1111	22.7614	23.3778	23.0509	22.9334
0.294273	-0.0874758	P62852	P62852	RS25_MOUSE	Rps25	40S ribosomal protein S25	non-lyso	non-LRRK2	non-MockEnriched	WCL-noChange	24.5638	24.7995	24.019	24.5105	24.2317	24.3031	24.391	24.4551	24.3645	24.7594	24.5463	24.4362
1.6881	-0.404252	P62855	P62855	RS26_MOUSE	Rps26	40S ribosomal protein S26	non-lyso	non-LRRK2	non-MockEnriched	WCL-noChange	24.7286	24.4041	24.4362	24.6918	24.4041	24.8433	25.019	24.9716	25.391	25.2463	24.7129	24.5926
0.198282	-0.112183	P62858	P62858	RS28_MOUSE	Rps28	40S ribosomal protein S28	non-lyso	non-LRRK2	non-MockEnriched	WCL-noChange	22.8858	23.2679	23.6757	22.8404	22.8802	23.654	22.9619	23.1063	22.9189	23.4676	23.4551	23.9672
0.177307	-0.223812	P62862	P62862	RS30_MOUSE	Fau	40S ribosomal protein S30	non-lyso	non-LRRK2	non-MockEnriched	WCL-noChange	24.8336	25.2643	25.1527	26.6458	25.7129	26.4892	26.3712	25.8167	26.8974	26.8385	24.9539	24.5638
1.75521	-0.335688	P62869	P62869	ELOB_MOUSE	Elob	Elongin-B	non-lyso	non-LRRK2	non-MockEnriched	WCL-noChange	20.4576	20.6971	20.7715	20.4775	20.2535	20.6453	20.85	21.0886	20.8576	20.6096	21.1886	20.7223
1.47898	-0.303013	P62874	P62874	GBB1_MOUSE	Gnb1	Guanine nucleotide-binding protein G(I)/G(S)/G(T) subunit beta-1	Lyso	non-LRRK2	MockEnriched	WCL-noChange	24.3578	23.9672	23.7796	23.976	23.895	23.654	24.5463	24.1795	24.1174	24.3307	24.2463	24.0275
0.109841	-0.0513004	P62878	P62878	RBX1_MOUSE	Rbx1	E3 ubiquitin-protein ligase RBX1	non-lyso	non-LRRK2	non-MockEnriched	WCL-noChange	19.3015	19.7531	19.2792	18.873	19.3567	19.8224	19.4003	19.2549	19.7441	19.0763	19.6545	19.5637
1.21059	-0.22708	P62880	P62880;P29387	GBB2_MOUSE	Gnb2	Guanine nucleotide-binding protein G(I)/G(S)/G(T) subunit beta-2	Lyso	non-LRRK2	MockEnriched	WCL-noChange	25.1795	24.9088	24.7234	24.9672	24.8528	24.5696	25.2856	25.0275	24.895	25.1681	25.2426	24.945
0.148356	-0.0564604	P62889	P62889	RL30_MOUSE	Rpl30	60S ribosomal protein L30	non-lyso	non-LRRK2	non-MockEnriched	WCL-noChange	25.7363	25.5075	25.1214	25.2961	25.0401	25.3712	25.2891	25.4645	25.1757	25.7846	25.5841	25.1135
0.114565	0.0442244	P62897	P62897	CYC_MOUSE	Cycs	Cytochrome c, somatic	non-lyso	non-LRRK2	non-MockEnriched	WCL-noChange	23.7182	23.2463	23.4298	24.0854	23.9043	23.3511	23.3778	23.5165	23.5638	23.6971	23.7389	23.5754
0.716507	-0.127401	P62900	P62900	RL31_MOUSE	Rpl31	60S ribosomal protein L31	non-lyso	non-LRRK2	non-MockEnriched	WCL-noChange	24.5696	24.7338	24.4298	24.3975	24.317	24.6431	24.4488	24.7389	24.4676	24.8191	24.7543	24.6264
0.457429	-0.123737	P62908	P62908	RS3_MOUSE	Rps3	40S ribosomal protein S3	non-lyso	non-LRRK2	non-MockEnriched	WCL-noChange	24.6757	24.8336	24.4923	24.3844	24.3712	24.6865	24.4862	24.7286	24.3307	24.9933	24.8528	24.7945
0.278033	-0.0928421	P62911	P62911	RL32_MOUSE	Rpl32	60S ribosomal protein L32	non-lyso	non-LRRK2	non-MockEnriched	WCL-noChange	24.3376	24.1332	24.4425	23.8191	23.895	24.2535	24.1015	24.4676	23.8093	24.3376	24.3844	24.3376
0.600795	-0.250761	P62915	P62915	TF2B_MOUSE	Gtf2b	Transcription initiation factor IIB	non-lyso	non-LRRK2	non-MockEnriched	WCL-noChange	22.2361	22.7327	21.7634	21.8152	21.8307	22.3239	22.741	22.3672	22.2849	22.6231	22.391	21.7995
0.214738	-0.0520576	P62918	P62918	RL8_MOUSE	Rpl8	60S ribosomal protein L8	non-lyso	non-LRRK2	non-MockEnriched	WCL-noChange	24.2891	24.3511	24.1795	23.9672	24.0691	24.4362	24.1871	24.317	23.9672	24.3844	24.391	24.3578
0.0235189	0.0110779	P62960	P62960;Q9JKB3	YBOX1_MOUSE	Ybx1	Y-box-binding protein 1	non-lyso	non-LRRK2	non-MockEnriched	WCL-noChange	24.632	25.0975	24.8385	24.217	24.3712	24.7995	24.6264	24.7338	24.4425	24.317	24.8288	24.9406
0.339642	-0.188813	P62962	P62962	PROF1_MOUSE	Pfn1	Profilin-1	non-lyso	non-LRRK2	MockEnriched	WCL-noChange	24.0275	24.8528	23.5638	23.7594	23.5638	23.2361	24.1871	24.275	23.7796	24.0526	24.0526	23.7895
0.0330316	-0.0225077	P62983	P62984;P62983;P0CG50;P0CG49	RS27A_MOUSE	Rps27a	Ubiquitin-40S ribosomal protein S27a	non-lyso	non-LRRK2	non-MockEnriched	WCL-noChange	27.7325	27.7833	27.5754	27.0084	26.6458	27.0914	26.9977	27.4862	26.7771	27.726	27.5536	27.4314
0.0763393	0.0873473	P62996	P62996	TRA2B_MOUSE	Tra2b	Transformer-2 protein homolog beta	non-lyso	non-LRRK2	non-MockEnriched	WCL-noChange	23.4298	23.3101	23.9495	22.2564	22.4041	23.895	22.4298	23.6971	21.9951	23.5869	23.391	23.6209
2.0554	-0.311849	P63001	P63001;P60764;Q05144	RAC1_MOUSE	Rac1	Ras-related C3 botulinum toxin substrate 1	non-lyso	non-LRRK2	MockEnriched	WCL-noChange	24.4862	24.0691	24.1565	24.1719	24.1174	24.0772	24.5812	24.4923	24.2317	24.654	24.6595	24.3307
0.341225	0.126671	P63005	P63005	LIS1_MOUSE	Pafah1b1	Platelet-activating factor acetylhydrolase IB subunit beta	non-lyso	non-LRRK2	non-MockEnriched	WCL-noChange	22.1206	22.1795	21.8689	21.8191	21.4775	21.823	21.8152	22.0526	21.6886	21.654	22.0821	21.2361
0.203198	-0.0811224	P63011	P63011;P35276	RAB3A_MOUSE	Rab3a	Ras-related protein Rab-3A	Lyso	LRRK2 Pathway	MockEnriched	WCL-noChange	22.8461	22.6757	22.1174	22.3045	22.0723	21.9423	22.6453	22.4451	22.3376	22.502	22.3511	22.1642
0.300975	-0.158593	P63013	O35690;O35602;P63013;O09113;Q06348;Q62066;P70390;O35137;Q8C8B0;O35085;Q8BYH0;O70137;O08934	PRRX1_MOUSE	Prrx1	Paired mesoderm homeobox protein 1	non-lyso	non-LRRK2	non-MockEnriched	WCL-noChange	18.6121	18.458	18.9811	18.052	18.2479	19.372	18.9079	18.5294	18.9399	18.4076	19.1183	18.7715
1.19083	-0.220657	P63017	P63017	HSP7C_MOUSE	Hspa8	Heat shock cognate 71 kDa protein	Lyso	non-LRRK2	non-MockEnriched	WCL-noChange	27.1507	27.1312	26.8142	27.0296	26.7517	26.6998	27.0401	27.0711	27.0401	27.1015	27.4785	27.17
2.49507	-0.40723	P63024	P63024;Q62442;P63044	VAMP3_MOUSE	Vamp3	Vesicle-associated membrane protein 3	non-lyso	non-LRRK2	MockEnriched	WCL-noChange	23.8093	23.4425	23.5045	23.5522	23.4923	23.5165	24.2607	23.7286	23.9933	23.9584	24.1332	23.6865
0.74739	-0.32341	P63028	P63028	TCTP_MOUSE	Tpt1	Translationally-controlled tumor protein	non-lyso	non-LRRK2	non-MockEnriched	WCL-noChange	20.4775	20.7389	19.9742	20.2419	19.7059	19.5219	20.5356	20.8113	20.0426	20.4775	20.6006	20.1332
0.364494	0.109578	P63030	P63030	MPC1_MOUSE	Mpc1	Mitochondrial pyruvate carrier 1	non-lyso	non-LRRK2	non-MockEnriched	WCL-noChange	22.0325	22.2096	22.0088	22.4375	22.4775	21.8307	22.0054	21.7471	22.3294	21.9388	22.1916	22.1269
0.786609	-0.280263	P63037	P63037	DNJA1_MOUSE	Dnaja1	DnaJ homolog subfamily A member 1	non-lyso	non-LRRK2	non-MockEnriched	WCL-noChange	23.5983	23.8858	23.3101	24.0691	23.5285	23.0342	23.7492	23.7389	23.9406	23.5754	24.3239	23.7796
0.207421	0.0759541	P63038	P63038	CH60_MOUSE	Hspd1	60 kDa heat shock protein, mitochondrial	non-lyso	non-LRRK2	non-MockEnriched	WCL-noChange	27.1984	27.0609	26.9869	27.5014	27.6251	26.8264	26.9316	26.8623	27.17	27.1604	27.2445	27.3745
0.119202	-0.0455844	P63073	P63073	IF4E_MOUSE	Eif4e	Eukaryotic translation initiation factor 4E	non-lyso	non-LRRK2	non-MockEnriched	WCL-noChange	21.1143	20.8113	20.9601	20.5545	20.6186	20.8876	20.7056	21.2877	20.4676	20.8346	21.0821	20.8423
1.08328	-0.55903	P63082	P63082	VATL_MOUSE	Atp6v0c	V-type proton ATPase 16 kDa proteolipid subunit	Lyso	non-LRRK2	MockEnriched	WCL-noChange	26.3135	24.4614	26.2408	25.8191	25.6153	25.4394	26.3695	25.8741	26.1623	26.038	26.3811	26.4186
0.859222	-0.276434	P63085	P63085	MK01_MOUSE	Mapk1	Mitogen-activated protein kinase 1	non-lyso	non-LRRK2	non-MockEnriched	WCL-noChange	20.6714	20.9243	20.953	20.7307	20.6276	21.2185	20.9672	20.9459	20.714	21.1206	21.743	21.2933
0.655914	0.244987	P63087	P63087	PP1G_MOUSE	Ppp1cc	Serine/threonine-protein phosphatase PP1-gamma catalytic subunit	non-lyso	non-LRRK2	non-MockEnriched	WCL-noChange	20.8191	20.9024	21.3592	20.6453	20.7796	21.0886	20.417	21.1704	20.2066	20.4476	20.8876	20.9951
0.321063	-0.233299	P63101	P63101	1433Z_MOUSE	Ywhaz	14-3-3 protein zeta/delta	non-lyso	non-LRRK2	MockEnriched	WCL-noChange	23.5983	24.9584	23.2258	23.5404	22.9513	23.0156	23.9672	23.8576	23.6431	23.8288	24.002	23.391
0.11734	0.167732	P63154	P63154	CRNL1_MOUSE	Crnkl1	Crooked neck-like protein 1	non-lyso	non-LRRK2	non-MockEnriched	WCL-noChange	20.9459	20.7553	21.6714	19.491	19.779	21.7348	19.4112	21.4476	19.3335	21.0625	20.8802	21.2361
0.0869584	0.0700509	P63158	P30681;P63158	HMGB1_MOUSE	Hmgb1	High mobility group protein B1	non-lyso	non-LRRK2	non-MockEnriched	WCL-noChange	21.0559	22.0592	21.4067	20.8269	20.2989	21.7836	20.8113	21.5823	20.9171	21.5213	21.2764	20.9024
0.270409	0.209018	P63166	P63166	SUMO1_MOUSE	Sumo1	Small ubiquitin-related modifier 1	non-lyso	non-LRRK2	non-MockEnriched	WCL-noChange	22.6298	22.3831	22.9742	21.7756	21.7796	22.9899	21.5777	22.7327	21.391	22.6628	22.343	22.5708
0.259845	-0.109799	P63168	P63168;Q9D0M5	DYL1_MOUSE	Dynll1	Dynein light chain 1, cytoplasmic	non-lyso	non-LRRK2	non-MockEnriched	WCL-noChange	21.8269	21.9134	22.1673	21.7675	21.7348	22.4015	21.7182	22.3511	21.7715	22.4349	22.391	21.8034
0.695089	-0.268082	P63242	Q8BGY2;P63242	IF5A1_MOUSE	Eif5a	Eukaryotic translation initiation factor 5A-1	non-lyso	non-LRRK2	non-MockEnriched	WCL-noChange	21.417	22.0723	21.2361	21.1825	21.0359	21.4425	21.743	21.5309	21.3484	21.6453	22.2448	21.4825
1.21338	0.273105	P63268	P68033;P63268;P62737;P68134	ACTH_MOUSE	Actg2	Actin, gamma-enteric smooth muscle	non-lyso	non-LRRK2	non-MockEnriched	WCL-noChange	29.1337	29.4334	29.4032	29.217	29.267	29.114	28.7645	29.1819	28.524	29.2007	29.0164	29.2422
0.544692	-0.154726	P63276	P63276	RS17_MOUSE	Rps17	40S ribosomal protein S17	non-lyso	non-LRRK2	non-MockEnriched	WCL-noChange	23.2521	23.074	23.1534	22.7816	22.7244	23.0258	22.8461	23.2961	22.8034	23.4298	23.2821	23.2821
0.449222	0.265853	P63280	P63280	UBC9_MOUSE	Ube2i	SUMO-conjugating enzyme UBC9	non-lyso	non-LRRK2	non-MockEnriched	WCL-noChange	21.5777	21.4775	21.9777	21.2302	21.0691	22.019	20.5638	21.7512	20.6096	21.5777	21.5823	21.6714
1.97725	-0.357622	P63321	P63321;Q9JIW9	RALA_MOUSE	Rala	Ras-related protein Ral-A	non-lyso	non-LRRK2	MockEnriched	WCL-noChange	22.9742	22.8404	22.5045	22.7675	22.7895	22.502	23.4041	22.9298	23.0443	23.0756	23.2317	22.8385
0.150734	-0.0940297	P63323	P63323	RS12_MOUSE	Rps12	40S ribosomal protein S12	non-lyso	non-LRRK2	non-MockEnriched	WCL-noChange	24.3778	23.7594	24.1174	23.5404	23.5522	23.6209	23.5404	24.141	23.1301	24.0691	24.391	24.2607
0.205174	-0.0945409	P63325	P63325	RS10_MOUSE	Rps10	40S ribosomal protein S10	non-lyso	non-LRRK2	non-MockEnriched	WCL-noChange	24.9225	24.9847	24.5225	24.6431	24.1253	24.3307	24.4488	24.8433	24.2821	25.1488	24.8093	24.5638
0.0102537	0.00510534	P63328	P63328;P48453;P48455	PP2BA_MOUSE	Ppp3ca	Serine/threonine-protein phosphatase 2B catalytic subunit alpha isoform	non-lyso	non-LRRK2	non-MockEnriched	WCL-noChange	19.5992	20.1457	19.7764	19.3023	19.1532	19.6359	19.6453	19.6165	19.3809	19.8559	19.7953	19.2882
0.375319	-0.103524	P63330	P63330;P62715	PP2AA_MOUSE	Ppp2ca	Serine/threonine-protein phosphatase 2A catalytic subunit alpha isoform	non-lyso	non-LRRK2	non-MockEnriched	WCL-noChange	21.4067	21.5498	21.5451	21.1765	21.2302	21.4526	21.5261	21.8346	21.2593	21.3101	21.7756	21.2764
0.25448	0.0909433	P67778	P67778	PHB_MOUSE	Phb	Prohibitin	non-lyso	non-LRRK2	non-MockEnriched	WCL-noChange	25.0443	25.1095	24.945	25.3844	25.5135	24.8528	24.8191	24.7234	25.1642	24.9847	25.1795	25.433
0.16958	-0.0883452	P67871	P67871	CSK2B_MOUSE	Csnk2b	Casein kinase II subunit beta	non-lyso	non-LRRK2	non-MockEnriched	WCL-noChange	21.5356	21.8385	21.4526	20.8802	20.7389	21.4425	21.2125	21.7512	21.0493	21.5638	21.6231	21.2185
0.53035	-0.230124	P67984	P67984	RL22_MOUSE	Rpl22	60S ribosomal protein L22	non-lyso	non-LRRK2	non-MockEnriched	WCL-noChange	28.4154	28.604	27.9977	28.1842	27.8682	28.0914	28.9088	28.3367	28.203	28.9428	28.3239	27.8264
1.92131	-0.420241	P68037	P68037	UB2L3_MOUSE	Ube2l3	Ubiquitin-conjugating enzyme E2 L3	non-lyso	non-LRRK2	MockEnriched	WCL-noChange	19.3245	19.5916	18.8801	18.9594	18.8827	18.9484	19.6029	19.536	19.498	19.5219	19.7223	19.227
0.296083	-0.133981	P68040	P68040	RACK1_MOUSE	Rack1	Receptor of activated protein C kinase 1	non-lyso	non-LRRK2	non-MockEnriched	WCL-noChange	24.5165	24.0526	24.2679	23.9406	23.9584	23.9225	23.8858	24.4738	23.6209	24.2535	24.6703	24.558
0.901445	0.248978	P68134	P68033;P62737;P68134	ACTS_MOUSE	Acta1	Actin, alpha skeletal muscle	non-lyso	non-LRRK2	non-MockEnriched	WCL-noChange	26.2096	26.2996	26.3359	26.1371	26.0854	26.0317	25.726	26.2243	25.3679	26.0567	25.9361	26.2944
1.45543	-0.287015	P68181	P68181	KAPCB_MOUSE	Prkacb	cAMP-dependent protein kinase catalytic subunit beta	non-lyso	non-LRRK2	MockEnriched	WCL-noChange	19.312	19.1913	18.9988	19.0613	19.0315	19.0176	19.6008	19.4772	19.1119	19.3706	19.7111	19.0631
0.747232	-0.233965	P68254	P68254	1433T_MOUSE	Ywhaq	14-3-3 protein theta	non-lyso	non-LRRK2	MockEnriched	WCL-noChange	21.3538	21.8423	21.1395	20.9098	20.8802	20.953	21.4972	21.5823	21.2593	21.2821	21.5404	21.3211
0.027175	-0.0186377	P68368	P68368	TBA4A_MOUSE	Tuba4a	Tubulin alpha-4A chain	non-lyso	non-LRRK2	non-MockEnriched	WCL-noChange	23.4676	24.7796	23.5045	23.6649	23.155	23.7492	23.7995	23.9495	23.6649	23.7796	23.8093	23.4298
0.373406	-0.170642	P68372	Q7TMM9;Q9CWF2;P68372	TBB4B_MOUSE	Tubb4b	Tubulin beta-4B chain	non-lyso	non-LRRK2	non-MockEnriched	WCL-noChange	22.8651	22.6164	22.3672	22.3376	21.895	22.2989	22.6518	22.9968	22.3045	22.7056	22.7995	21.9459
0.484187	-0.184526	P68373	P68369;P68373;P05213	TBA1C_MOUSE	Tuba1c	Tubulin alpha-1C chain	non-lyso	non-LRRK2	non-MockEnriched	WCL-noChange	25.3877	25.8433	25.0317	25.0567	24.8385	25.2571	25.5812	25.705	25.2096	25.5463	25.4738	25.0062
0.36883	0.424471	P68433;P84228	P68433;P84244;P84228;P02301	H31_MOUSE;H32_MOUSE	H3c1;H3c2	Histone H3.1	non-lyso	non-LRRK2	non-MockEnriched	WCL-noChange	28.877	28.4194	29.393	27.604	27.6251	29.6303	27.1984	28.9002	26.8741	28.8474	28.2759	28.906
0.802966	-0.210039	P68510	P68510	1433F_MOUSE	Ywhah	14-3-3 protein eta	non-lyso	non-LRRK2	non-MockEnriched	WCL-noChange	22.1488	21.9847	21.8113	21.6584	21.6051	21.5309	22.0156	22.1581	21.6671	21.9423	22.3511	21.8651
0.33619	-0.159521	P70122	P70122	SBDS_MOUSE	Sbds	Ribosome maturation protein SBDS	non-lyso	non-LRRK2	non-MockEnriched	WCL-noChange	18.6669	18.3729	18.1243	18.2422	17.7404	18.5337	18.2109	18.6525	18.0091	18.8279	18.8714	18.0658
0.698332	-0.329426	P70158	P70158	ASM3A_MOUSE	Smpdl3a	Acid sphingomyelinase-like phosphodiesterase 3a	non-lyso	non-LRRK2	MockEnriched	WCL-noChange	19.5662	19.3147	18.7501	19.4327	19.3099	18.2719	20.0292	19.2862	19.4382	19.2646	19.4835	19.1203
0.0186251	-0.0149304	P70168	P70168	IMB1_MOUSE	Kpnb1	Importin subunit beta-1	non-lyso	non-LRRK2	non-MockEnriched	WCL-noChange	23.0723	22.6431	23.4041	22.2821	22.2764	23.2679	22.3073	23.184	22.1856	23.0854	23.074	23.1991
0.128465	0.0491072	P70175	P70175	DLG3_MOUSE	Dlg3	Disks large homolog 3	non-lyso	non-LRRK2	non-MockEnriched	WCL-noChange	17.4049	18.0398	17.8588	17.5528	17.6746	17.8007	17.6955	17.4899	17.2142	17.7957	17.8909	17.9506
1.56585	-0.424619	P70180	P70180	ANPRC_MOUSE	Npr3	Atrial natriuretic peptide receptor 3	non-lyso	non-LRRK2	MockEnriched	WCL-noChange	19.0782	19.3539	19.1691	18.9647	19.0493	18.9791	20.0691	19.5018	19.7075	19.5132	19.4298	18.9207
0.0625117	0.0167821	P70182	P70182;O70161	PI51A_MOUSE	Pip5k1a	Phosphatidylinositol 4-phosphate 5-kinase type-1 alpha	non-lyso	non-LRRK2	non-MockEnriched	WCL-noChange	19.7163	19.8027	19.497	19.501	19.5463	19.5808	19.3713	19.7738	19.3517	19.8388	19.6427	19.5651
1.16254	-0.399242	P70193	P70193	LRIG1_MOUSE	Lrig1	Leucine-rich repeats and immunoglobulin-like domains protein 1	non-lyso	non-LRRK2	MockEnriched	WCL-noChange	21.0359	21.2243	20.2535	20.8727	20.6714	20.343	21.502	20.8191	21.2477	21.2419	21.2302	20.7553
0.366073	-0.107418	P70195	P70195	PSB7_MOUSE	Psmb7	Proteasome subunit beta type-7	non-lyso	non-LRRK2	non-MockEnriched	WCL-noChange	20.7876	20.9672	20.6453	20.7307	20.5545	20.5165	20.8346	21.1825	20.5356	20.7634	21.0426	20.4874
2.18713	-0.415479	P70202	P70202	LXN_MOUSE	Lxn	Latexin	non-lyso	non-LRRK2	non-MockEnriched	WCL-noChange	19.6942	19.4867	19.4058	19.2637	19.1735	19.4198	20.1332	20.0292	19.7434	19.6908	19.8547	19.4854
1.18542	-0.221419	P70206	P70206;P70207	PLXA1_MOUSE	Plxna1	Plexin-A1	non-lyso	non-LRRK2	MockEnriched	WCL-noChange	21.3805	21.2302	20.9243	21.0156	20.9459	20.85	21.4425	21.2707	21.1825	21.3211	21.4425	21.0156
0.021401	-0.0196699	P70207	P70207;Q80UG2	PLXA2_MOUSE	Plxna2	Plexin-A2	non-lyso	non-LRRK2	MockEnriched	WCL-noChange	17.2471	17.488	16.8073	16.6832	16.5674	16.319	16.7978	16.1113	16.2419	16.8558	17.6595	17.5637
0.196323	0.0825326	P70208	P70208	PLXA3_MOUSE	Plxna3	Plexin-A3	non-lyso	non-LRRK2	non-MockEnriched	WCL-noChange	18.6006	18.2554	18.4725	18.1397	18.3578	18.3217	18.5889	18.4045	18.1593	17.5666	18.5761	18.3571
1.13782	0.258396	P70213	P70213	FV1_MOUSE	Fv1	Friend virus susceptibility protein 1	non-lyso	non-LRRK2	non-MockEnriched	WCL-noChange	19.2157	19.2723	19.0432	18.7587	18.5564	19.0219	18.7845	18.8121	18.4989	18.5593	18.9058	18.7571
0.0729534	0.0996733	P70217	P70217	HXD13_MOUSE	Hoxd13	Homeobox protein Hox-D13	non-lyso	non-LRRK2	non-MockEnriched	WCL-noChange	19.4652	19.1098	20.1457	18.1213	18.4859	20.002	18.3509	19.8406	17.6387	19.6613	19.4552	19.7851
0.27707	-0.0716902	P70227	P70227	ITPR3_MOUSE	Itpr3	Inositol 1,4,5-trisphosphate receptor type 3	non-lyso	non-LRRK2	non-MockEnriched	WCL-noChange	22.2477	21.9459	21.85	21.7348	21.6757	21.823	22.0723	22.1363	21.7796	21.8269	22.1206	21.7715
0.55622	0.195087	P70245	P70245	EBP_MOUSE	Ebp	3-beta-hydroxysteroid-Delta(8),Delta(7)-isomerase	non-lyso	non-LRRK2	non-MockEnriched	WCL-noChange	21.7348	21.7265	21.8689	21.1825	21.5356	22.0156	21.2125	21.9566	21.4626	21.1269	21.6231	21.5117
0.356275	-0.143342	P70255	P70255	NFIC_MOUSE	Nfic	Nuclear factor 1 C-type	non-lyso	non-LRRK2	non-MockEnriched	WCL-noChange	20.9459	21.2243	20.9672	20.2877	20.4375	21.0886	21.0559	21.0088	20.5545	21.0625	20.9171	21.2125
0.0596989	0.0434936	P70257	P70257	NFIX_MOUSE	Nfix	Nuclear factor 1 X-type	non-lyso	non-LRRK2	non-MockEnriched	WCL-noChange	20.8802	20.5545	21.5165	20.1704	20.2185	21.265	20.8269	21.0426	20.1079	20.7056	20.7223	20.9388
1.53745	-0.251715	P70261	P70261	PALD_MOUSE	Pald1	Paladin	non-lyso	non-LRRK2	non-MockEnriched	WCL-noChange	20.0559	20.2535	20.0559	19.787	19.9459	20.002	20.417	20.4476	20.1581	20.2419	20.3857	19.9601
1.01803	-0.214374	P70268	P70268	PKN1_MOUSE	Pkn1	Serine/threonine-protein kinase N1	non-lyso	non-LRRK2	non-MockEnriched	WCL-noChange	18.3132	18.0766	18.2033	18.0259	17.7781	18.2975	18.1011	18.5492	18.1792	18.4905	18.4977	18.1632
0.914578	-0.227595	P70275	P70275	SEM3E_MOUSE	Sema3e	Semaphorin-3E	non-lyso	non-LRRK2	MockEnriched	WCL-noChange	20.4676	20.1704	19.7955	20.265	20.0426	19.8146	20.4067	20.2877	20.2419	20.2185	20.6714	20.0951
0.133897	0.163486	P70279	P70279	SURF6_MOUSE	Surf6	Surfeit locus protein 6	non-lyso	non-LRRK2	non-MockEnriched	WCL-noChange	20.2989	20.1332	20.8269	19.0729	19.3006	20.9388	18.9963	20.5823	18.7142	20.4576	20.1946	20.6453
1.32169	-0.363848	P70280	P70280	VAMP7_MOUSE	Vamp7	Vesicle-associated membrane protein 7	Lyso	non-LRRK2	MockEnriched	WCL-noChange	22.9882	22.7876	22.3457	22.7327	22.5189	22.2006	23.217	22.7776	22.9601	22.8307	23.3239	22.6475
0.195812	0.180367	P70288	P70288	HDAC2_MOUSE	Hdac2	Histone deacetylase 2	non-lyso	non-LRRK2	non-MockEnriched	WCL-noChange	19.6485	19.4222	20.1704	18.5973	18.6478	20.2185	18.67	19.7653	18.438	19.5021	19.599	19.648
0.499911	-0.117715	P70290	P70290	EM55_MOUSE	Mpp1	55 kDa erythrocyte membrane protein	non-lyso	non-LRRK2	non-MockEnriched	WCL-noChange	19.6528	19.4671	19.449	19.3156	19.3367	19.3698	19.4631	19.8852	19.1409	19.6282	19.6003	19.5797
0.135085	0.0504875	P70295	P70295	AUP1_MOUSE	Aup1	Lipid droplet-regulating VLDL assembly factor AUP1	non-lyso	non-LRRK2	non-MockEnriched	WCL-noChange	20.7876	20.8802	20.7876	20.265	20.3538	20.7223	20.4676	20.8876	20.3211	20.3538	20.8269	20.6364
0.86388	-0.336734	P70296	P70296	PEBP1_MOUSE	Pebp1	Phosphatidylethanolamine-binding protein 1	non-lyso	non-LRRK2	non-MockEnriched	WCL-noChange	20.7471	21.5961	20.417	20.5731	20.4972	20.3538	21.1642	21.1581	20.9388	21.1457	21.1704	20.6276
0.124665	-0.0437342	P70297	P70297	STAM1_MOUSE	Stam	Signal transducing adapter molecule 1	non-lyso	non-LRRK2	MockEnriched	WCL-noChange	19.4151	19.2346	19.4637	19.3212	19.3159	18.9786	19.2314	19.3083	19.2618	19.2587	19.8735	19.0578
0.183194	0.0625772	P70302	P70302	STIM1_MOUSE	Stim1	Stromal interaction molecule 1	non-lyso	non-LRRK2	non-MockEnriched	WCL-noChange	20.3752	20.68	20.4972	19.9601	20.1206	20.417	20.3962	20.5451	20.1704	19.9601	20.3962	20.2066
0.135103	0.0333061	P70303	P70303	PYRG2_MOUSE	Ctps2	CTP synthase 2	non-lyso	non-LRRK2	non-MockEnriched	WCL-noChange	19.4649	19.0285	19.5123	19.512	19.542	19.2807	19.269	19.3804	19.1912	19.338	19.5086	19.4535
0.145452	0.153337	P70318	P52912;P70318	TIAR_MOUSE	Tial1	Nucleolysin TIAR	non-lyso	non-LRRK2	non-MockEnriched	WCL-noChange	20.6276	20.6628	21.2243	19.6797	19.8428	21.3266	19.8195	21.1395	19.2301	20.5823	20.7553	20.9171
0.220207	0.257921	P70333	P70333	HNRH2_MOUSE	Hnrnph2	Heterogeneous nuclear ribonucleoprotein H2	non-lyso	non-LRRK2	non-MockEnriched	WCL-noChange	22.5662	22.1174	23.1856	21.4273	21.5498	22.9916	21.2302	22.9459	20.6096	22.3376	22.5846	22.5823
0.147891	0.12474	P70335	P70335	ROCK1_MOUSE	Rock1	Rho-associated protein kinase 1	non-lyso	non-LRRK2	non-MockEnriched	WCL-noChange	19.2403	19.8602	19.5534	19.152	19.2438	19.6163	19.8033	19.9277	19.1904	17.8705	19.5788	19.547
0.168207	-0.0414327	P70336	P70336	ROCK2_MOUSE	Rock2	Rho-associated protein kinase 2	non-lyso	non-LRRK2	non-MockEnriched	WCL-noChange	19.5045	19.4346	19.5879	19.2993	19.2529	19.3755	19.47	19.7318	19.1397	19.3215	19.4922	19.5482
0.764899	-0.17072	P70340	P97454;P70340	SMAD1_MOUSE	Smad1	Mothers against decapentaplegic homolog 1	non-lyso	non-LRRK2	non-MockEnriched	WCL-noChange	20.3101	20.4576	20.1332	20.1206	19.9459	20.2989	20.1946	20.343	20.1581	20.3962	20.7715	20.4273
1.60594	-0.586746	P70349	P70349	HINT1_MOUSE	Hint1	Histidine triad nucleotide-binding protein 1	non-lyso	non-LRRK2	MockEnriched	WCL-noChange	20.9882	21.5356	20.5545	20.4067	20.7223	20.7553	21.895	21.5356	21.6096	21.002	21.502	20.9388
0.52586	-0.171477	P70362	P70362	UFD1_MOUSE	Ufd1	Ubiquitin recognition factor in ER-associated degradation protein 1	non-lyso	non-LRRK2	non-MockEnriched	WCL-noChange	20.6714	20.9171	20.9951	20.3101	20.4067	20.68	20.7307	21.0691	20.3645	20.8191	21.1015	20.9243
0.0757079	0.0497462	P70371	P70371	TERF1_MOUSE	Terf1	Telomeric repeat-binding factor 1	non-lyso	non-LRRK2	non-MockEnriched	WCL-noChange	18.4762	18.7442	19.1453	18.194	18.4378	19.2012	18.0041	19.009	18.2457	18.8178	18.7928	19.0309
0.145164	0.163991	P70372	P70372	ELAV1_MOUSE	Elavl1	ELAV-like protein 1	non-lyso	non-LRRK2	non-MockEnriched	WCL-noChange	23.654	23.1269	24.2243	22.4425	22.5545	24.0275	22.3538	23.8385	22.0526	23.5754	23.5285	23.6971
0.331233	0.311784	P70388	P70388	RAD50_MOUSE	Rad50	DNA repair protein RAD50	non-lyso	non-LRRK2	non-MockEnriched	WCL-noChange	20.6453	20.4375	21.4221	19.6302	19.5879	21.2243	19.5914	20.9243	19.2198	20.2877	20.6364	20.417
0.301126	-0.0827999	P70398	P70398	USP9X_MOUSE	Usp9x	Probable ubiquitin carboxyl-terminal hydrolase FAF-X	non-lyso	non-LRRK2	non-MockEnriched	WCL-noChange	20.0691	20.1457	20.1206	19.7607	19.7267	20.1457	19.9601	20.1457	19.779	20.0156	20.4067	20.1581
0.618114	-0.168905	P70399	P70399	TP53B_MOUSE	Tp53bp1	TP53-binding protein 1	non-lyso	non-LRRK2	non-MockEnriched	WCL-noChange	21.8191	21.8802	22.0459	21.8191	21.7715	21.6671	21.7796	21.6364	21.8576	22.0122	22.4067	22.3239
0.216298	0.10669	P70403	P70403	CASP_MOUSE	Cux1	Protein CASP	non-lyso	non-LRRK2	MockEnriched	WCL-noChange	22.0054	22.3672	21.2302	21.5165	21.6671	21.8346	22.0691	21.5165	21.9171	21.6929	21.5261	21.2593
0.386603	0.134189	P70404	P70404	IDHG1_MOUSE	Idh3g	Isocitrate dehydrogenase [NAD] subunit gamma 1, mitochondrial	non-lyso	non-LRRK2	non-MockEnriched	WCL-noChange	23.8191	23.9672	23.8191	24.1253	24.2821	23.5638	23.6649	23.4425	23.9134	23.5638	23.9847	24.2021
0.9847	0.19803	P70414	P70414	NAC1_MOUSE	Slc8a1	Sodium/calcium exchanger 1	non-lyso	non-LRRK2	non-MockEnriched	WCL-noChange	17.7687	18.3664	17.9448	17.9595	17.8513	17.7494	17.9558	17.8786	17.6397	17.5808	17.7553	17.6419
0.309006	0.166075	P70419	P70419	GALT3_MOUSE	Galnt3	Polypeptide N-acetylgalactosaminyltransferase 3	non-lyso	non-LRRK2	non-MockEnriched	WCL-noChange	16.9876	17.3072	16.1251	16.5427	16.773	16.7021	17.188	16.1392	16.8101	16.4375	16.6935	16.1731
1.46116	-0.248321	P70424	P70424	ERBB2_MOUSE	Erbb2	Receptor tyrosine-protein kinase erbB-2	non-lyso	non-LRRK2	MockEnriched	WCL-noChange	20.0292	19.9601	19.5307	19.6272	19.5653	19.5563	20.1206	19.9459	19.8117	19.8777	20.0426	19.9601
0.753896	0.123793	P70428	P70428	EXT2_MOUSE	Ext2	Exostosin-2	non-lyso	non-LRRK2	non-MockEnriched	WCL-noChange	20.6276	20.7056	20.3752	20.3645	20.3962	20.4972	20.5069	20.4874	20.3211	20.4273	20.3857	20.0951
1.5647	-0.576065	P70441	P70441	NHRF1_MOUSE	Slc9a3r1	Na(+)/H(+) exchange regulatory cofactor NHE-RF1	non-lyso	non-LRRK2	MockEnriched	WCL-noChange	17.525	18.6804	17.7252	18.3081	18.1917	18.3434	19.0962	18.4207	18.673	NaN	18.7765	18.5586
0.810656	-0.0957403	P70452	P70452	STX4_MOUSE	Stx4	Syntaxin-4	non-lyso	non-LRRK2	non-MockEnriched	WCL-noChange	21.0951	21.1581	21.0691	21.0691	21.0625	21.1079	21.3045	21.3592	20.9672	21.0951	21.2707	21.1395
0.168154	-0.0702209	P70459	P70459	ERF_MOUSE	Erf	ETS domain-containing transcription factor ERF	non-lyso	non-LRRK2	non-MockEnriched	WCL-noChange	17.3509	17.5269	17.2842	17.1902	16.9018	17.8738	17.3338	17.5738	17.496	17.0696	17.7508	17.3251
0.309498	-0.0817674	P70460	P70460	VASP_MOUSE	Vasp	Vasodilator-stimulated phosphoprotein	non-lyso	non-LRRK2	non-MockEnriched	WCL-noChange	19.9882	19.7353	19.7908	19.6025	19.4331	19.7065	19.7745	19.9882	19.4612	19.9093	19.9742	19.6396
1.22956	-0.497427	P70665	P70665	SIAE_MOUSE	Siae	Sialate O-acetylesterase	Lyso	non-LRRK2	MockEnriched	WCL-noChange	22.2679	22.1269	21.1519	21.8764	21.8651	21.1395	22.7098	21.9352	22.2621	21.9637	22.4626	22.0789
0.552656	-0.281445	P70670	P70670;Q60817	NACAM_MOUSE	Naca	Nascent polypeptide-associated complex subunit alpha, muscle-specific form	non-lyso	non-LRRK2	non-MockEnriched	WCL-noChange	21.2764	22.5427	21.1519	21.2419	21.0559	21.7512	21.6364	21.9134	21.6843	22.1363	21.8073	21.5309
0.088974	0.0391279	P70697	P70697	DCUP_MOUSE	Urod	Uroporphyrinogen decarboxylase	non-lyso	non-LRRK2	non-MockEnriched	WCL-noChange	17.4676	17.9053	17.5774	17.1863	16.9227	NaN	17.4164	17.3944	17.3472	17.2689	17.5858	17.2238
0.323963	-0.0886351	P70698	P70303;P70698	PYRG1_MOUSE	Ctps1	CTP synthase 1	non-lyso	non-LRRK2	non-MockEnriched	WCL-noChange	20.417	20.1946	20.265	20.0691	19.7544	20.2302	20.1457	20.2989	19.9601	20.5165	20.2989	20.2419
1.66346	-0.637374	P70699	P70699	LYAG_MOUSE	Gaa	Lysosomal alpha-glucosidase	Lyso	non-LRRK2	MockEnriched	WCL-noChange	26.1908	25.7771	25.0609	25.8576	25.6703	24.8623	26.6458	25.9628	26.2535	26.0833	26.3662	25.9316
0.193052	0.260056	P70700	P70700	RPA2_MOUSE	Polr1b	DNA-directed RNA polymerase I subunit RPA2	non-lyso	non-LRRK2	non-MockEnriched	WCL-noChange	20.3857	20.0821	20.9672	18.8738	19.0984	20.9098	18.8244	20.5545	18.2887	20.417	20.1946	20.4775
0.338902	-0.093516	P80313	P80313	TCPH_MOUSE	Cct7	T-complex protein 1 subunit eta	non-lyso	non-LRRK2	non-MockEnriched	WCL-noChange	22.2621	22.538	22.4375	22.2214	22.0821	22.7223	22.3538	22.6843	22.2361	22.5545	22.6475	22.3484
0.093671	-0.0316025	P80314	P80314	TCPB_MOUSE	Cct2	T-complex protein 1 subunit beta	non-lyso	non-LRRK2	non-MockEnriched	WCL-noChange	21.5592	21.7995	21.7876	21.5309	21.3752	22.0224	21.5069	21.9243	21.5309	21.6453	21.9812	21.6757
0.0182396	0.00707118	P80315	P80315	TCPD_MOUSE	Cct4	T-complex protein 1 subunit delta	non-lyso	non-LRRK2	non-MockEnriched	WCL-noChange	21.6497	21.9882	21.8307	21.5731	21.4118	22.0459	21.5356	21.9601	21.4626	21.8034	21.9812	21.714
0.0407133	-0.0153275	P80316	P80316	TCPE_MOUSE	Cct5	T-complex protein 1 subunit epsilon	non-lyso	non-LRRK2	non-MockEnriched	WCL-noChange	21.0559	21.2477	21.0559	20.8727	20.7307	21.1642	20.8269	21.3962	20.7307	21.0292	21.3045	20.9316
0.0597084	0.0269384	P80317	P80317	TCPZ_MOUSE	Cct6a	T-complex protein 1 subunit zeta	non-lyso	non-LRRK2	non-MockEnriched	WCL-noChange	21.3376	21.7013	21.3592	21.1704	20.8651	21.5915	21.0756	21.5404	21.0088	21.6141	21.4726	21.1519
0.094124	0.0381794	P80318	P80318	TCPG_MOUSE	Cct3	T-complex protein 1 subunit gamma	non-lyso	non-LRRK2	non-MockEnriched	WCL-noChange	21.2006	21.7056	21.4626	21.1206	20.9672	21.68	21.0951	21.5261	21.1143	21.265	21.5915	21.3156
0.329085	-0.257834	P81117	P81117	NUCB2_MOUSE	Nucb2	Nucleobindin-2	non-lyso	non-LRRK2	non-MockEnriched	WCL-noChange	21.7756	22.3239	21.3484	21.68	21.3857	22.5915	22.6342	22.0886	22.6929	22.4501	21.8839	20.9024
0.650691	-0.196547	P81122	P81122	IRS2_MOUSE	Irs2	Insulin receptor substrate 2	non-lyso	non-LRRK2	non-MockEnriched	WCL-noChange	16.1465	16.7111	16.6078	16.7278	16.2852	16.6733	16.849	16.533	16.693	16.3055	17.0943	16.8562
0.512905	-0.0499589	P82347	P82347	SGCD_MOUSE	Sgcd	Delta-sarcoglycan	non-lyso	non-LRRK2	non-MockEnriched	WCL-noChange	21.5638	21.343	21.632	21.4726	21.5498	21.5165	21.6006	21.632	21.5777	21.5731	21.5165	21.4775
0.0274817	0.0058759	P82349	P82349	SGCB_MOUSE	Sgcb	Beta-sarcoglycan	non-lyso	non-LRRK2	non-MockEnriched	WCL-noChange	20.1825	20.002	20.4067	20.2764	20.3538	20.3752	20.3857	20.3321	20.2185	20.0951	20.2764	20.2535
0.409404	-0.103558	P83093	P83093	STIM2_MOUSE	Stim2	Stromal interaction molecule 2	non-lyso	non-LRRK2	non-MockEnriched	WCL-noChange	21.9637	21.9171	21.9134	21.68	21.5356	21.6051	21.8538	22.1426	21.6186	21.632	22.0292	21.9601
0.0994844	-0.0626214	P83741	P83741	WNK1_MOUSE	Wnk1	Serine/threonine-protein kinase WNK1	non-lyso	non-LRRK2	non-MockEnriched	WCL-noChange	19.423	19.1885	19.9194	18.7152	18.659	19.613	19.2207	19.6581	19.1306	18.9043	19.5825	19.3977
0.0488952	0.0589523	P83870	P83870	PHF5A_MOUSE	Phf5a	PHD finger-like domain-containing protein 5A	non-lyso	non-LRRK2	non-MockEnriched	WCL-noChange	22.5777	22.1765	23.178	21.5777	21.714	23.0658	21.4726	22.8987	21.1269	22.6298	22.8746	22.9334
0.140714	0.202428	P83877	P83877	TXN4A_MOUSE	Txnl4a	Thioredoxin-like protein 4A	non-lyso	non-LRRK2	non-MockEnriched	WCL-noChange	18.8817	NaN	19.56	17.6753	17.8445	19.546	17.7225	19.5986	17.077	18.8119	18.995	18.7894
0.611992	0.220331	P83882	P83882	RL36A_MOUSE	Rpl36a	60S ribosomal protein L36a	non-lyso	non-LRRK2	non-MockEnriched	WCL-noChange	23.6865	23.9672	23.4551	23.895	23.8093	24.2961	23.7182	24.019	23.3376	23.976	23.5285	23.2081
0.545986	-0.169405	P83887	P83887	TBG1_MOUSE	Tubg1	Tubulin gamma-1 chain	non-lyso	non-LRRK2	non-MockEnriched	WCL-noChange	21.8113	21.9207	21.417	21.5498	21.391	21.4923	22.0526	21.7056	21.7265	21.8269	22.0393	21.2477
0.16694	0.252475	P83917	P83917	CBX1_MOUSE	Cbx1	Chromobox protein homolog 1	non-lyso	non-LRRK2	non-MockEnriched	WCL-noChange	21.417	20.9951	22.2933	19.9045	20.0951	21.7307	19.924	21.85	19.0614	20.8346	21.4874	21.7634
0.87874	-0.27422	P83940	P83940	ELOC_MOUSE	Eloc	Elongin-C	non-lyso	non-LRRK2	non-MockEnriched	WCL-noChange	19.4054	20.1206	19.6056	19.3288	19.1316	19.4234	19.8852	19.9601	19.759	19.533	20.0426	19.4807
0.0940908	0.0460065	P84078	P84078;P61205	ARF1_MOUSE	Arf1	ADP-ribosylation factor 1	Lyso	non-LRRK2	non-MockEnriched	WCL-noChange	24.3578	24.5463	23.9406	24.002	23.5165	23.7796	23.9134	23.7796	23.848	24.391	24.1253	23.8093
0.484847	-0.139762	P84084	P84084	ARF5_MOUSE	Arf5	ADP-ribosylation factor 5	non-lyso	non-LRRK2	MockEnriched	WCL-noChange	24.4298	24.5463	23.8576	23.976	23.9225	24.0105	24.239	24.1253	24.1946	24.48	24.4488	24.0935
0.480933	0.545781	P84089	P84089	ERH_MOUSE	Erh	Enhancer of rudimentary homolog	non-lyso	non-LRRK2	non-MockEnriched	WCL-noChange	21.0951	20.895	22.3645	20.3645	20.4676	22.7574	19.9742	21.502	19.4752	21.2185	21.2006	21.2989
0.185095	0.0345538	P84091	P84091	AP2M1_MOUSE	Ap2m1	AP-2 complex subunit mu	non-lyso	non-LRRK2	non-MockEnriched	WCL-noChange	23.417	23.2521	23.391	23.4041	23.2961	23.3101	23.2006	23.5638	23.0756	23.417	23.2821	23.3239
1.61594	-0.318563	P84096	P84096	RHOG_MOUSE	Rhog	Rho-related GTP-binding protein RhoG	non-lyso	non-LRRK2	MockEnriched	WCL-noChange	21.9243	21.7223	21.3045	21.5638	21.6051	21.3484	22.0789	21.9171	21.6584	21.8538	22.1206	21.7512
0.06992	-0.0350545	P84099	P84099	RL19_MOUSE	Rpl19	60S ribosomal protein L19	non-lyso	non-LRRK2	non-MockEnriched	WCL-noChange	24.1871	23.654	23.7077	23.6209	23.4676	23.7492	23.391	24.1565	23.2961	24.1946	23.8093	23.7492
0.0769512	0.124782	P84104	P84104	SRSF3_MOUSE	Srsf3	Serine/arginine-rich splicing factor 3	non-lyso	non-LRRK2	non-MockEnriched	WCL-noChange	24.5522	24.1871	25.1871	22.8595	22.9061	24.7895	23.2229	25.0443	22.1673	24.1642	24.48	24.654
0.12066	0.042867	P85094	P85094	ISC2A_MOUSE	Isoc2a	Isochorismatase domain-containing protein 2A	non-lyso	non-LRRK2	non-MockEnriched	WCL-noChange	19.3034	19.2392	19.8496	19.6865	19.9177	19.6188	19.4334	19.6704	19.7323	19.336	19.4388	19.7473
0.303131	-0.236176	P85442	P85442	VGLL3_MOUSE	Vgll3	Transcription cofactor vestigial-like protein 3	non-lyso	non-LRRK2	non-MockEnriched	WCL-noChange	17.9299	17.6641	18.7475	17.4155	17.2644	18.7192	17.6407	18.6292	17.5245	18.7853	18.3124	18.2655
0.0789001	-0.0215492	P97287	P97287	MCL1_MOUSE	Mcl1	Induced myeloid leukemia cell differentiation protein Mcl-1 homolog	non-lyso	non-LRRK2	non-MockEnriched	WCL-noChange	20.8269	21.0493	20.7715	21.0821	21.1269	20.7307	20.7876	20.7307	21.0359	20.9024	21.1269	21.1332
0.519173	-0.425627	P97290	P97290	IC1_MOUSE	Serping1	Plasma protease C1 inhibitor	non-lyso	non-LRRK2	non-MockEnriched	WCL-noChange	19.6549	20.1079	18.6093	19.4703	19.0386	20.1946	19.9742	19.757	20.3645	21.0625	19.5893	18.8816
0.372022	-0.106654	P97298	P97298	PEDF_MOUSE	Serpinf1	Pigment epithelium-derived factor	non-lyso	non-LRRK2	MockEnriched	WCL-noChange	20.3645	20.3538	19.9459	19.7675	19.7363	20.0951	20.2989	20.0821	20.1704	20.1825	20.2764	19.8927
0.0880907	0.0500132	P97299	P97299	SFRP2_MOUSE	Sfrp2	Secreted frizzled-related protein 2	non-lyso	non-LRRK2	MockEnriched	WCL-noChange	20.6186	20.8269	20.4874	20.3962	20.3101	20.1946	21.0493	20.6096	20.5731	20.1581	20.4576	19.686
0.112114	-0.0306791	P97300	P97300	NPTN_MOUSE	Nptn	Neuroplastin	non-lyso	non-LRRK2	non-MockEnriched	WCL-noChange	22.7056	23.0139	22.5451	22.4425	22.5237	22.4425	22.68	22.7035	22.5093	22.4651	22.7856	22.714
0.149572	0.174448	P97304	P97304	RPAC2_MOUSE	Polr1d	DNA-directed RNA polymerases I and III subunit RPAC2	non-lyso	non-LRRK2	non-MockEnriched	WCL-noChange	19.356	19.3571	19.9237	18.0458	18.6205	20.0821	18.0387	19.5345	18.0409	19.7171	19.3825	19.6249
0.0593563	0.0836611	P97310	P97310	MCM2_MOUSE	Mcm2	DNA replication licensing factor MCM2	non-lyso	non-LRRK2	non-MockEnriched	WCL-noChange	20.654	20.3645	21.4825	19.4914	19.8259	21.4775	19.5563	21.002	19.1911	20.3645	21.2477	21.4324
0.00837411	0.010801	P97311	P97311	MCM6_MOUSE	Mcm6	DNA replication licensing factor MCM6	non-lyso	non-LRRK2	non-MockEnriched	WCL-noChange	20.2302	20.002	20.9171	19.2945	19.5788	20.9951	19.2838	20.6628	19.0296	20.1581	20.8727	20.9459
0.66397	-0.696313	P97313	P97313	PRKDC_MOUSE	Prkdc	DNA-dependent protein kinase catalytic subunit	non-lyso	non-LRRK2	MockEnriched	WCL-noChange	22.1612	20.3321	19.539	19.7293	20.6453	19.7779	22.1795	21.4067	21.3592	19.7076	21.2125	20.4972
0.54403	-0.29029	P97314	P97314	CSRP2_MOUSE	Csrp2	Cysteine and glycine-rich protein 2	non-lyso	non-LRRK2	non-MockEnriched	WCL-noChange	19.2469	19.2569	19.4074	18.8204	18.68	19.2295	19.2314	19.8491	18.7283	20.2764	19.1609	19.1367
0.508917	-0.216266	P97315	P97315	CSRP1_MOUSE	Csrp1	Cysteine and glycine-rich protein 1	non-lyso	non-LRRK2	non-MockEnriched	WCL-noChange	20.8113	20.8346	20.7553	20.2302	20.1332	19.9601	20.7876	21.1946	20.3538	20.7056	20.5638	20.417
0.695369	0.194379	P97325	P97325	SIAT6_MOUSE	St3gal3	CMP-N-acetylneuraminate-beta-1,4-galactoside alpha-2,3-sialyltransferase	non-lyso	non-LRRK2	MockEnriched	WCL-noChange	17.6476	17.8202	17.0733	17.5037	17.5666	17.264	17.5612	17.2911	17.2178	17.185	17.4967	16.9574
0.22052	0.236334	P97329	P97329	KI20A_MOUSE	Kif20a	Kinesin-like protein KIF20A	non-lyso	non-LRRK2	non-MockEnriched	WCL-noChange	19.7502	19.3119	20.2764	18.7201	18.6861	20.0691	18.1893	19.8194	18.1334	19.6174	19.7524	19.8839
0.887149	-0.255867	P97333	P97333	NRP1_MOUSE	Nrp1	Neuropilin-1	non-lyso	non-LRRK2	MockEnriched	WCL-noChange	22.8595	22.714	22.1581	22.5731	22.3988	22.1795	23.0241	22.5451	22.714	22.8633	22.9152	22.3565
0.128254	0.0623169	P97346	P97346	NXN_MOUSE	Nxn	Nucleoredoxin	non-lyso	non-LRRK2	non-MockEnriched	WCL-noChange	18.0643	18.5454	17.9651	17.7537	17.652	17.9438	18.1708	18.0918	17.5678	17.463	17.9922	18.2648
1.60747	-0.271891	P97348	P97348	RHOD_MOUSE	Rhod	Rho-related GTP-binding protein RhoD	non-lyso	non-LRRK2	non-MockEnriched	WCL-noChange	19.499	18.8799	19.1883	19.2313	19.27	18.9725	19.4101	19.5418	19.2619	19.5135	19.5778	19.3673
0.339714	0.468255	P97350	P97350	PKP1_MOUSE	Pkp1	Plakophilin-1	non-lyso	non-LRRK2	non-MockEnriched	WCL-noChange	20.1704	22.3348	19.4985	20.5165	19.4859	20.8727	18.674	19.1397	20.0292	21.0821	21.2933	19.8509
0.186131	-0.090415	P97351	P97351	RS3A_MOUSE	Rps3a	40S ribosomal protein S3a	non-lyso	non-LRRK2	non-MockEnriched	WCL-noChange	24.4923	24.1946	24.3645	23.9584	23.8288	24.1015	23.7895	24.4738	23.6649	24.5404	24.5463	24.4676
0.130382	0.0371555	P97363	P97363	SPTC2_MOUSE	Sptlc2	Serine palmitoyltransferase 2	non-lyso	non-LRRK2	non-MockEnriched	WCL-noChange	21.0493	20.8802	20.7389	20.5915	20.4972	20.6453	20.6714	20.9672	20.5261	20.5823	20.85	20.5823
1.856	-0.128678	P97370	P97370	AT1B3_MOUSE	Atp1b3	Sodium/potassium-transporting ATPase subunit beta-3	non-lyso	non-LRRK2	non-MockEnriched	WCL-noChange	23.1627	23.0241	23.1488	23.019	23.1316	23.087	23.2155	23.3376	23.0854	23.1856	23.2679	23.2535
0.101292	-0.0692151	P97371	P97372;P97371	PSME1_MOUSE	Psme1	Proteasome activator complex subunit 1	non-lyso	non-LRRK2	non-MockEnriched	WCL-noChange	17.5516	19.0736	17.7581	17.6737	17.4761	18.0201	17.9498	18.1832	17.7298	18.2427	18.0334	17.8296
0.0683123	-0.0454372	P97372	P97372	PSME2_MOUSE	Psme2	Proteasome activator complex subunit 2	non-lyso	non-LRRK2	non-MockEnriched	WCL-noChange	18.4082	18.9819	18.4508	18.1921	17.5551	18.0654	18.2576	18.523	18.3443	18.5071	18.642	17.6521
0.640183	-0.222464	P97376	P97376	FRG1_MOUSE	Frg1	Protein FRG1	non-lyso	non-LRRK2	non-MockEnriched	WCL-noChange	23.8764	24.1946	23.2679	23.7286	23.4923	23.391	24.1095	23.7895	23.7389	23.6649	24.275	23.7077
1.20084	-0.170931	P97377	P97377	CDK2_MOUSE	Cdk2	Cyclin-dependent kinase 2	non-lyso	non-LRRK2	non-MockEnriched	WCL-noChange	19.6831	19.7705	19.7711	19.6422	19.5497	20.0292	19.9165	19.8723	19.8289	20.002	20.0821	19.7695
0.000908849	0.000362078	P97379	P97379	G3BP2_MOUSE	G3bp2	Ras GTPase-activating protein-binding protein 2	non-lyso	non-LRRK2	non-MockEnriched	WCL-noChange	21.1143	21.3538	21.0156	20.7553	20.85	21.0756	20.9388	21.2125	20.5823	20.9742	21.2302	21.2243
0.884667	-0.238476	P97384	P97384	ANX11_MOUSE	Anxa11	Annexin A11	Lyso	non-LRRK2	MockEnriched	WCL-noChange	19.7714	19.9243	19.495	19.354	19.456	20.0691	20.0426	19.7756	19.7349	19.6812	20.1457	20.1206
0.110276	-0.0756817	P97386	P97386	DNLI3_MOUSE	Lig3	DNA ligase 3	non-lyso	non-LRRK2	non-MockEnriched	WCL-noChange	19.4555	19.5708	20.0292	19.0909	19.18	20.2066	19.2372	19.4816	19.104	20.1079	19.9742	20.0821
0.611868	-0.138682	P97390	P97390	VPS45_MOUSE	Vps45	Vacuolar protein sorting-associated protein 45	non-lyso	non-LRRK2	MockEnriched	WCL-noChange	19.9459	20.0292	19.912	19.724	19.6845	19.9459	20.1946	19.9742	19.8966	19.9316	20.3752	19.7014
0.0427341	-0.0225792	P97393	P97393	RHG05_MOUSE	Arhgap5	Rho GTPase-activating protein 5	non-lyso	non-LRRK2	non-MockEnriched	WCL-noChange	18.9887	18.5628	19.0598	18.4322	18.4565	18.7507	18.6779	19.0743	18.1803	18.442	19.1194	18.8924
0.813007	-0.214195	P97412	P97412	LYST_MOUSE	Lyst	Lysosomal-trafficking regulator	non-lyso	non-LRRK2	MockEnriched	WCL-noChange	17.4743	17.5584	17.1842	17.164	17.1148	17.189	17.9322	17.3302	17.2978	17.5215	17.7101	17.1783
1.54131	-0.388044	P97429	P97429	ANXA4_MOUSE	Anxa4	Annexin A4	non-lyso	non-LRRK2	non-MockEnriched	WCL-noChange	19.8457	19.8889	19.2136	19.603	19.2699	19.179	20.0691	20.0292	19.6883	19.9601	19.9601	19.6214
2.22201	-0.602322	P97432	P97432	NBR1_MOUSE	Nbr1	Next to BRCA1 gene 1 protein	Lyso	non-LRRK2	MockEnriched	WCL-noChange	21.0756	20.6096	20.2419	20.4874	20.4576	20.0951	21.4015	20.9243	20.9812	20.895	21.4476	20.9316
0.142307	-0.111012	P97433	Q6P9R4;P97433	ARG28_MOUSE	Arhgef28	Rho guanine nucleotide exchange factor 28	non-lyso	non-LRRK2	non-MockEnriched	WCL-noChange	17.5546	16.5773	17.8922	17.3222	17.5359	18.1192	17.2381	17.5473	17.3941	17.1591	18.5516	17.7773
1.99706	0.391685	P97434	P97434	MPRIP_MOUSE	Mprip	Myosin phosphatase Rho-interacting protein	non-lyso	non-LRRK2	non-MockEnriched	WCL-noChange	21.1765	21.2243	21.4874	21.5404	21.6497	21.6971	21.1079	21.0821	20.8269	21.4476	20.9316	21.0292
1.2989	-0.308876	P97447	P97447	FHL1_MOUSE	Fhl1	Four and a half LIM domains protein 1	non-lyso	non-LRRK2	MockEnriched	WCL-noChange	22.7182	22.3752	22.2989	22.2764	21.9985	22.019	22.6141	22.821	22.2933	22.7451	22.7013	22.3645
0.195866	0.0827777	P97449	P97449	AMPN_MOUSE	Anpep	Aminopeptidase N	Lyso	non-LRRK2	MockEnriched	WCL-noChange	17.7369	17.1588	17.5291	17.6469	17.7837	17.5331	18.069	17.4895	17.4014	17.5566	17.3958	16.9796
1.15665	-0.515785	P97450	P97450	ATP5J_MOUSE	Atp5pf	ATP synthase-coupling factor 6, mitochondrial	non-lyso	non-LRRK2	non-MockEnriched	WCL-noChange	19.4872	18.8908	19.7782	19.3417	20.0559	19.314	19.5754	19.6796	20.1581	20.8034	19.6127	20.1332
0.131307	0.185394	P97452	P97452	BOP1_MOUSE	Bop1	Ribosome biogenesis protein BOP1	non-lyso	non-LRRK2	non-MockEnriched	WCL-noChange	21.2707	20.6096	21.823	19.7612	19.9316	21.7715	19.6195	21.3645	19.2526	21.2989	21.1079	21.4118
0.694121	-0.137821	P97454	P97454	SMAD5_MOUSE	Smad5	Mothers against decapentaplegic homolog 5	non-lyso	non-LRRK2	non-MockEnriched	WCL-noChange	20.1825	20.3752	20.1581	20.3321	20.1704	20.4972	20.4874	20.2535	20.1332	20.6714	20.6006	20.3962
0.912951	-0.263312	P97461	P97461	RS5_MOUSE	Rps5	40S ribosomal protein S5	non-lyso	non-LRRK2	non-MockEnriched	WCL-noChange	24.7234	24.5225	24.1871	24.3844	23.9672	23.9847	24.5225	24.604	24.1871	24.8336	24.7594	24.4425
0.47007	0.119026	P97464	P97464	EXT1_MOUSE	Ext1	Exostosin-1	non-lyso	non-LRRK2	MockEnriched	WCL-noChange	21.0691	21.1765	20.6096	20.8576	20.654	20.8034	20.8346	20.6453	20.7955	21.0359	20.6186	20.5261
1.13258	-0.164878	P97465	P97465	DOK1_MOUSE	Dok1	Docking protein 1	non-lyso	non-LRRK2	non-MockEnriched	WCL-noChange	19.6862	19.8019	19.8066	19.6698	19.5552	19.8241	19.8518	19.7509	19.7555	19.8502	20.2185	19.9063
1.25167	-0.274637	P97467	P97467	AMD_MOUSE	Pam	Peptidyl-glycine alpha-amidating monooxygenase	non-lyso	non-LRRK2	MockEnriched	WCL-noChange	20.5823	20.4874	20.1825	20.2764	20.2302	19.9601	20.8269	20.4972	20.5261	20.5069	20.7796	20.2302
0.432606	-0.357178	P97470	P97470	PP4C_MOUSE	Ppp4c	Serine/threonine-protein phosphatase 4 catalytic subunit	non-lyso	non-LRRK2	non-MockEnriched	WCL-noChange	18.143	18.3358	18.3062	17.3585	16.2608	17.7849	17.7003	18.6826	17.4813	18.1732	18.5265	17.7683
0.349203	0.212676	P97471	P97471	SMAD4_MOUSE	Smad4	Mothers against decapentaplegic homolog 4	non-lyso	non-LRRK2	non-MockEnriched	WCL-noChange	18.1344	17.9523	18.6056	17.6805	17.3782	18.5609	17.2811	18.0282	17.2995	17.9211	18.32	18.1858
0.7896	-0.187044	P97477	P97477	AURKA_MOUSE	Aurka	Aurora kinase A	non-lyso	non-LRRK2	non-MockEnriched	WCL-noChange	20.2764	20.1946	19.692	19.8775	19.5755	19.7345	20.1704	19.9882	20.0292	20.0691	20.2419	19.9742
0.239408	0.128481	P97478	P97478	COQ7_MOUSE	Coq7	5-demethoxyubiquinone hydroxylase, mitochondrial	non-lyso	non-LRRK2	non-MockEnriched	WCL-noChange	20.0821	19.1098	19.7598	20.3752	20.1581	19.6521	19.3629	19.4228	19.925	20.0426	20.0156	19.5972
0.54451	-0.112632	P97479	P97479	MYO7A_MOUSE	Myo7a	Unconventional myosin-VIIa	Lyso	non-LRRK2	non-MockEnriched	WCL-noChange	21.4626	21.2185	21.2593	21.1079	20.9024	21.1395	21.1457	21.5404	21.1015	21.2989	21.3805	21.2989
0.481777	-0.262621	P97493	P97493	THIOM_MOUSE	Txn2	Thioredoxin, mitochondrial	non-lyso	non-LRRK2	non-MockEnriched	WCL-noChange	18.4915	18.7946	19.3867	19.4221	19.5683	19.1112	19.478	19.1555	19.874	18.5927	19.4451	19.8048
0.158173	0.189307	P97496	P97496	SMRC1_MOUSE	Smarcc1	SWI/SNF complex subunit SMARCC1	non-lyso	non-LRRK2	non-MockEnriched	WCL-noChange	22.976	22.6364	23.6971	21.7836	21.8839	23.6431	21.8987	23.3376	21.3045	22.9619	22.9847	22.9968
0.0199773	0.0062987	P97742	P97742	CPT1A_MOUSE	Cpt1a	Carnitine O-palmitoyltransferase 1, liver isoform	non-lyso	non-LRRK2	non-MockEnriched	WCL-noChange	20.4375	20.1206	20.4775	20.6628	20.7634	20.2764	20.3321	20.3101	20.5356	20.3857	20.5545	20.5823
0.087223	0.11438	P97760	P97760	RPB3_MOUSE	Polr2c	DNA-directed RNA polymerase II subunit RPB3	non-lyso	non-LRRK2	non-MockEnriched	WCL-noChange	20.5545	20.1079	21.0886	19.1687	19.2718	21.002	19.3218	20.953	18.7838	20.4476	20.3645	20.6364
0.0220343	-0.0109838	P97762	P97762	RP9_MOUSE	rp9	Retinitis pigmentosa 9 protein homolog	non-lyso	non-LRRK2	non-MockEnriched	WCL-noChange	19.2901	19.3747	18.6046	18.8315	18.7668	18.8231	19.1209	18.8289	18.9134	18.5574	19.4145	18.9217
1.26133	-0.388865	P97765	P97765	WBP2_MOUSE	Wbp2	WW domain-binding protein 2	non-lyso	non-LRRK2	MockEnriched	WCL-noChange	20.7223	20.4972	19.8381	20.2419	20.0559	19.885	20.714	20.417	20.3538	20.895	20.8727	20.3211
0.481183	-0.131333	P97789	P97789	XRN1_MOUSE	Xrn1	5'-3' exoribonuclease 1	non-lyso	non-LRRK2	non-MockEnriched	WCL-noChange	20.9812	21.0625	20.9742	20.6628	20.3962	20.654	20.7471	20.9742	20.7223	21.002	21.2006	20.8727
2.52376	-0.441873	P97792	P97792	CXAR_MOUSE	Cxadr	Coxsackievirus and adenovirus receptor homolog	non-lyso	non-LRRK2	MockEnriched	WCL-noChange	21.3045	20.9459	20.714	20.9098	20.8034	20.6453	21.3045	21.3592	21.1642	21.2933	21.6051	21.2477
1.13019	-0.282921	P97797	P97797	SHPS1_MOUSE	Sirpa	Tyrosine-protein phosphatase non-receptor type substrate 1	non-lyso	non-LRRK2	non-MockEnriched	WCL-noChange	20.1457	20.2419	20.0426	19.5284	19.5626	19.8356	20.1704	20.1946	19.9742	20.0156	20.4576	20.2419
1.12577	-0.308444	P97798	P97798	NEO1_MOUSE	Neo1	Neogenin	non-lyso	non-LRRK2	MockEnriched	WCL-noChange	21.2302	21.4825	20.8269	21.0559	21.0951	20.6186	21.6929	21.2243	21.3321	21.4273	21.4676	21.0156
0.33847	0.171609	P97801	P97801	SMN_MOUSE	Smn1	Survival motor neuron protein	non-lyso	non-LRRK2	non-MockEnriched	WCL-noChange	19.4938	19.8677	19.5584	19.3954	19.049	19.647	18.807	19.7137	18.6609	19.6883	19.639	19.4727
0.0941469	0.036719	P97807	P97807	FUMH_MOUSE	Fh	Fumarate hydratase, mitochondrial	non-lyso	non-LRRK2	non-MockEnriched	WCL-noChange	23.8576	23.7286	23.5983	24.1095	24.1795	23.3778	23.5869	23.5522	23.867	23.7286	23.8858	24.0105
0.420931	0.121736	P97813	P97813	PLD2_MOUSE	Pld2	Phospholipase D2	non-lyso	non-LRRK2	non-MockEnriched	WCL-noChange	17.356	17.9284	17.3696	17.216	17.4821	17.2581	17.2677	17.1287	17.2215	17.2821	17.6927	17.2872
1.42161	-0.218289	P97820	P83510;Q9JM52;P97820	M4K4_MOUSE	Map4k4	Mitogen-activated protein kinase kinase kinase kinase 4	non-lyso	non-LRRK2	MockEnriched	WCL-noChange	20.3211	20.3538	20.0821	20.002	19.9601	20.0156	20.3538	20.4067	20.1206	20.4874	20.4576	20.2185
1.21482	-0.477957	P97821	P97821	CATC_MOUSE	Ctsc	Dipeptidyl peptidase 1	Lyso	non-LRRK2	MockEnriched	WCL-noChange	18.997	18.8255	17.62	18.6517	18.3743	18.1097	19.1557	18.5542	18.873	18.8899	19.1435	18.8297
0.423398	0.101894	P97823	P97823	LYPA1_MOUSE	Lypla1	Acyl-protein thioesterase 1	non-lyso	non-LRRK2	non-MockEnriched	WCL-noChange	20.002	20.2419	20.1704	20.3962	20.6006	20.1704	19.8699	20.0821	20.1825	20.3645	20.2764	20.1946
0.0481991	0.0254987	P97855	P97855	G3BP1_MOUSE	G3bp1	Ras GTPase-activating protein-binding protein 1	non-lyso	non-LRRK2	non-MockEnriched	WCL-noChange	23.6971	23.7286	23.6096	23.1734	23.3101	23.3239	23.178	23.7389	22.7876	23.4676	23.7182	23.7995
1.62826	-0.421164	P97857	P97857	ATS1_MOUSE	Adamts1	A disintegrin and metalloproteinase with thrombospondin motifs 1	non-lyso	non-LRRK2	MockEnriched	WCL-noChange	21.2764	21.1395	20.5638	20.7876	20.7634	20.5165	21.4923	21.1519	21.343	21.1079	21.5404	20.9388
0.175234	0.0859175	P97858	P97858	S35B1_MOUSE	Slc35b1	Solute carrier family 35 member B1	non-lyso	non-LRRK2	non-MockEnriched	WCL-noChange	19.8259	18.5906	19.3601	19.138	19.2523	19.5373	19.1868	19.2465	19.1182	18.8661	19.5831	19.188
0.0727241	0.100576	P97861;Q9ERE2	Q9ERE2;P97861	KRT81_MOUSE;KRT86_MOUSE	Krt81;Krt86	Keratin, type II cuticular Hb6	non-lyso	non-LRRK2	non-MockEnriched	WCL-noChange	17.5531	NaN	16.8231	16.2089	17.8117	17.5143	NaN	16.1189	16.2745	18.2053	17.754	17.0555
0.0017665	-0.00101312	P97863	P97863	NFIB_MOUSE	Nfib	Nuclear factor 1 B-type	non-lyso	non-LRRK2	non-MockEnriched	WCL-noChange	23.1596	23.2821	23.2679	22.5069	22.5117	23.2679	23.1596	23.2821	22.5522	23.2361	22.8014	22.9707
0.0704871	0.0649999	P97868	P97868	RBBP6_MOUSE	Rbbp6	E3 ubiquitin-protein ligase RBBP6	non-lyso	non-LRRK2	non-MockEnriched	WCL-noChange	19.5977	18.9525	20.0821	18.8079	18.7192	19.9742	18.5594	19.7791	18.617	19.7316	19.4937	19.5628
0.403536	-0.121327	P97873	P97873	LOXL1_MOUSE	Loxl1	Lysyl oxidase homolog 1	non-lyso	non-LRRK2	non-MockEnriched	WCL-noChange	21.2066	21.1457	21.3211	20.9171	20.8269	21.4476	21.0886	21.5451	20.8876	21.3592	21.3857	21.3266
0.292707	0.0918589	P97930	P97930	KTHY_MOUSE	Dtymk	Thymidylate kinase	non-lyso	non-LRRK2	non-MockEnriched	WCL-noChange	20.7471	21.1332	21.0156	21.1206	21.4324	20.9171	20.8876	20.6364	21.1457	20.7876	21.1332	21.2243
0.2276	-0.124261	P97931	P97931	UNG_MOUSE	Ung	Uracil-DNA glycosylase	non-lyso	non-LRRK2	non-MockEnriched	WCL-noChange	20.0292	19.0893	19.6109	20.0426	19.9151	19.1277	19.5809	19.3005	19.5466	20.1581	19.9316	20.0426
0.688798	-0.199792	P98063	P98063	BMP1_MOUSE	Bmp1	Bone morphogenetic protein 1	non-lyso	non-LRRK2	non-MockEnriched	WCL-noChange	19.7842	19.8232	19.5111	19.9882	19.7233	19.3104	20.1206	19.6166	20.0691	19.575	20.1825	19.7752
0.657745	-0.334491	P98064	P98064	MASP1_MOUSE	Masp1	Mannan-binding lectin serine protease 1	non-lyso	non-LRRK2	non-MockEnriched	WCL-noChange	20.1946	20.3752	19.4613	19.9129	19.6514	20.417	20.265	20.2302	20.5261	21.1457	20.1946	19.6577
0.45968	0.104294	P98078	P98078	DAB2_MOUSE	Dab2	Disabled homolog 2	non-lyso	non-LRRK2	non-MockEnriched	WCL-noChange	20.002	20.0951	20.2764	20.0292	20.1206	20.2185	19.8008	20.2989	19.7384	20.002	19.9882	20.2877
2.48263	-0.397199	P98083	P98083	SHC1_MOUSE	Shc1	SHC-transforming protein 1	non-lyso	non-LRRK2	MockEnriched	WCL-noChange	20.714	20.7223	20.3752	20.4576	20.5638	20.4676	21.1642	20.6971	20.9024	20.8727	21.2361	20.8113
0.719403	-0.43189	P98086	P98086	C1QA_MOUSE	C1qa	Complement C1q subcomponent subunit A	non-lyso	non-LRRK2	non-MockEnriched	WCL-noChange	24.4923	24.9088	23.7594	24.275	23.9495	24.9271	24.9271	24.5754	25.0317	25.7645	24.5522	24.0526
1.30522	-0.316427	P98154	P98154	IDD_MOUSE	Dgcr2	Integral membrane protein DGCR2/IDD	non-lyso	non-LRRK2	non-MockEnriched	WCL-noChange	17.9496	17.8782	18.0446	17.8312	17.6157	17.4375	18.2414	17.7291	18.3406	NaN	18.0553	18.1798
1.24822	-0.341899	P98156	P98156	VLDLR_MOUSE	Vldlr	Very low-density lipoprotein receptor	non-lyso	non-LRRK2	MockEnriched	WCL-noChange	19.8394	19.556	19.6469	19.3615	19.4235	19.1322	19.9316	19.8001	19.7541	19.3186	20.2185	19.9882
0.211611	-0.072368	P98192	P98192	GNPAT_MOUSE	Gnpat	Dihydroxyacetone phosphate acyltransferase	non-lyso	non-LRRK2	non-MockEnriched	WCL-noChange	19.8676	19.5408	19.4043	19.1998	19.259	19.3115	19.7113	19.815	19.3074	19.4232	19.5601	19.2004
1.51414	-0.310132	P98195	P98195	ATP9B_MOUSE	Atp9b	Probable phospholipid-transporting ATPase IIB	non-lyso	non-LRRK2	MockEnriched	WCL-noChange	20.0559	20.0821	19.8596	19.8541	19.6612	19.8193	20.4375	20.0951	20.265	20.0156	20.5261	19.8537
1.18726	-0.362035	P98197	P98197	AT11A_MOUSE	Atp11a	Phospholipid-transporting ATPase IH	Lyso	non-LRRK2	MockEnriched	WCL-noChange	22.1111	21.714	21.2707	21.7512	21.6006	21.265	22.3017	21.7013	22.0292	21.953	22.2764	21.6231
0.685815	0.192844	P98199	P98199	AT8B2_MOUSE	Atp8b2	Phospholipid-transporting ATPase ID	non-lyso	non-LRRK2	non-MockEnriched	WCL-noChange	18.3156	18.4182	18.5737	18.1963	18.1557	18.1585	17.9877	18.0509	17.6059	18.384	18.1805	18.452
1.18068	-0.299196	P99024	P99024;Q9D6F9;P68372	TBB5_MOUSE	Tubb5	Tubulin beta-5 chain	non-lyso	non-LRRK2	non-MockEnriched	WCL-noChange	25.1449	25.3239	24.9672	24.7543	24.558	25.1371	25.4073	25.4923	25.0148	25.4738	25.2607	25.0317
0.011407	-0.00542323	P99026	P99026	PSB4_MOUSE	Psmb4	Proteasome subunit beta type-4	non-lyso	non-LRRK2	non-MockEnriched	WCL-noChange	20.7715	21.1015	20.6096	20.4972	20.2989	20.4273	20.5356	21.1332	20.3752	20.5823	20.7056	20.4067
0.459694	-0.209401	P99027	P99027	RLA2_MOUSE	Rplp2	60S acidic ribosomal protein P2	non-lyso	non-LRRK2	non-MockEnriched	WCL-noChange	23.1612	23.391	23.0037	22.9795	23.3101	23.895	23.4551	23.4425	23.654	24.1719	23.2679	23.0054
0.606359	-0.429284	P99028	P99028	QCR6_MOUSE	Uqcrh	Cytochrome b-c1 complex subunit 6, mitochondrial	non-lyso	non-LRRK2	non-MockEnriched	WCL-noChange	16.8983	17.8049	17.8876	17.5897	18.5828	18.5242	18.4129	17.4214	19.1864	18.0019	18.3321	18.5083
0.0213768	0.00712077	P99029	P99029	PRDX5_MOUSE	Prdx5	Peroxiredoxin-5, mitochondrial	non-lyso	non-LRRK2	non-MockEnriched	WCL-noChange	23.7895	23.7286	23.8093	23.9847	24.1015	23.4676	23.6096	23.6649	23.8093	23.7594	23.8858	24.1095
0.428429	-0.070892	Q00262	Q00262	STX2_MOUSE	Stx2	Syntaxin-2	non-lyso	non-LRRK2	non-MockEnriched	WCL-noChange	19.4768	19.354	19.1838	19.2488	19.1495	19.4378	19.3052	19.3764	19.2347	19.4925	19.5689	19.2983
0.716659	-0.217126	Q00493	Q00493	CBPE_MOUSE	Cpe	Carboxypeptidase E	non-lyso	non-LRRK2	MockEnriched	WCL-noChange	22.4972	22.4626	21.8423	22.2877	22.1047	21.9459	22.7077	22.2448	22.4067	22.343	22.7119	22.0292
0.304837	-0.145191	Q00547	Q00547	HMMR_MOUSE	Hmmr	Hyaluronan mediated motility receptor	non-lyso	non-LRRK2	non-MockEnriched	WCL-noChange	20.7955	21.2243	20.2419	20.9388	20.7307	20.8651	21.2185	20.8727	21.0756	20.4067	21.4576	20.6364
1.71856	-0.421576	Q00560	Q00560	IL6RB_MOUSE	Il6st	Interleukin-6 receptor subunit beta	non-lyso	non-LRRK2	MockEnriched	WCL-noChange	23.7895	23.3101	23.0674	23.417	23.3239	22.9316	24.0105	23.5522	23.7182	23.5869	23.9847	23.5165
0.182594	0.18621	Q00612	Q00612	G6PD1_MOUSE	G6pdx	Glucose-6-phosphate 1-dehydrogenase X	non-lyso	non-LRRK2	non-MockEnriched	WCL-noChange	19.3409	21.6409	19.202	20.0951	19.2437	19.2097	19.6176	19.7263	19.3615	19.6554	19.9273	19.3267
0.705283	-0.395622	Q00623	Q00623	APOA1_MOUSE	Apoa1	Apolipoprotein A-I	non-lyso	non-LRRK2	non-MockEnriched	WCL-noChange	21.1079	21.4825	20.6886	20.9882	20.68	21.6886	21.6096	21.3645	21.6051	22.4425	21.2821	20.7056
1.33252	0.367199	Q00780	Q00780	CO8A1_MOUSE	Col8a1	Collagen alpha-1(VIII) chain	non-lyso	non-LRRK2	non-MockEnriched	WCL-noChange	20.3752	20.7223	20.1332	19.8727	19.8643	20.4067	19.8791	19.8742	19.5566	20.2066	19.8726	19.782
0.586911	-0.368478	Q00897	P07758;Q00896;Q00897;Q00898;P22599	A1AT4_MOUSE	Serpina1d	Alpha-1-antitrypsin 1-4	non-lyso	non-LRRK2	non-MockEnriched	WCL-noChange	21.9812	22.1916	21.1395	21.6843	21.2419	21.9388	22.2877	21.9637	22.1457	23.0476	21.7915	21.1519
0.113899	-0.0733083	Q00899	Q00899;Q3TTC2	TYY1_MOUSE	Yy1	Transcriptional repressor protein YY1	non-lyso	non-LRRK2	non-MockEnriched	WCL-noChange	20.1332	21.0886	20.5915	20.6714	20.3538	20.7389	20.7876	19.9459	20.6006	21.4923	20.5545	20.6364
1.67573	-0.689446	Q00977	Q00977	CXB2_MOUSE	Gjb2	Gap junction beta-2 protein	non-lyso	non-LRRK2	MockEnriched	WCL-noChange	24.0359	23.2302	22.4849	23.391	23.0902	22.6714	23.9134	23.8093	23.5869	24.019	24.2317	23.48
1.98607	-0.432047	Q00993	Q00993	UFO_MOUSE	Axl	Tyrosine-protein kinase receptor UFO	non-lyso	non-LRRK2	MockEnriched	WCL-noChange	23.0999	23.0967	22.5189	22.8764	22.7634	22.5333	23.5165	23.0576	23.2477	23.184	23.48	22.9951
0.172561	0.214651	Q00PI9	Q00PI9	HNRL2_MOUSE	Hnrnpul2	Heterogeneous nuclear ribonucleoprotein U-like protein 2	non-lyso	non-LRRK2	non-MockEnriched	WCL-noChange	22.44	21.8461	23.1395	21.0756	21.4118	23.0088	21.0625	22.6865	20.654	22.3752	22.2989	22.5568
0.390414	0.31093	Q01147	Q01147;P81269	CREB1_MOUSE	Creb1	Cyclic AMP-responsive element-binding protein 1	non-lyso	non-LRRK2	non-MockEnriched	WCL-noChange	20.2419	20.1825	20.6453	19.9459	18.9554	20.7056	18.745	20.3962	19.4676	20.0426	19.9176	20.2419
0.519459	0.155392	Q01149	Q01149	CO1A2_MOUSE	Col1a2	Collagen alpha-2(I) chain	non-lyso	non-LRRK2	non-MockEnriched	WCL-noChange	23.7995	24.1253	23.9134	23.5285	23.6649	23.7182	23.6865	24.0772	23.3645	23.3101	23.7695	23.6096
0.210175	0.0689195	Q01237	Q01237	HMDH_MOUSE	Hmgcr	3-hydroxy-3-methylglutaryl-coenzyme A reductase	non-lyso	non-LRRK2	non-MockEnriched	WCL-noChange	19.8296	19.7033	19.724	19.3826	19.3189	19.3894	19.339	19.858	19.2921	19.2584	19.6978	19.4891
0.872017	-0.236412	Q01279	Q01279	EGFR_MOUSE	Egfr	Epidermal growth factor receptor	non-lyso	non-LRRK2	MockEnriched	WCL-noChange	21.5261	21.5961	21.0559	21.3538	21.2933	21.0821	21.953	21.4825	21.5261	21.5592	21.6971	21.1079
0.168969	0.219241	Q01320	Q01320	TOP2A_MOUSE	Top2a	DNA topoisomerase 2-alpha	non-lyso	non-LRRK2	non-MockEnriched	WCL-noChange	22.4476	22.1395	23.0542	21.1519	21.3484	23.1348	20.9316	22.6584	20.6714	22.5237	22.3962	22.7796
0.229347	-0.0627225	Q01341	Q01341	ADCY6_MOUSE	Adcy6	Adenylate cyclase type 6	non-lyso	non-LRRK2	non-MockEnriched	WCL-noChange	18.7118	18.4385	18.5549	18.444	18.3421	18.2568	18.5622	18.801	18.2347	18.4102	18.7518	18.3647
0.207181	0.109469	Q01405	Q01405	SC23A_MOUSE	Sec23a	Protein transport protein Sec23A	non-lyso	non-LRRK2	non-MockEnriched	WCL-noChange	21.5823	21.5823	21.1206	20.7471	20.7389	21.1269	21.2593	21.5961	20.6628	20.8269	21.1825	20.714
1.14909	-0.292831	Q01705	Q01705	NOTC1_MOUSE	Notch1	Neurogenic locus notch homolog protein 1	non-lyso	non-LRRK2	MockEnriched	WCL-noChange	19.6481	19.1782	19.2512	19.4005	19.292	18.9159	19.7732	19.5463	19.3829	19.6604	19.8933	19.1868
0.717613	0.293975	Q01721	Q01721	GAS1_MOUSE	Gas1	Growth arrest-specific protein 1	non-lyso	non-LRRK2	non-MockEnriched	WCL-noChange	19.8209	19.9002	20.4972	20.1581	20.2877	20.2989	20.5451	20.0426	20.0559	19.4827	19.757	19.3158
0.252995	-0.079758	Q01730	Q01730	RSU1_MOUSE	Rsu1	Ras suppressor protein 1	non-lyso	non-LRRK2	non-MockEnriched	WCL-noChange	21.2535	21.5213	21.4118	21.0756	21.0156	21.7182	21.4425	21.5592	21.3045	21.4626	21.5915	21.1143
0.749163	-0.266666	Q01768	Q01768	NDKB_MOUSE	Nme2	Nucleoside diphosphate kinase B	non-lyso	non-LRRK2	non-MockEnriched	WCL-noChange	22.6497	23.3645	22.6231	22.7915	22.6736	22.2621	23.2961	23.2448	22.8461	22.7492	23.1612	22.6671
0.108222	-0.0468105	Q01853	Q01853	TERA_MOUSE	Vcp	Transitional endoplasmic reticulum ATPase	non-lyso	non-LRRK2	non-MockEnriched	WCL-noChange	23.9406	24.1871	24.1174	23.5404	23.5983	23.8093	23.867	24.1795	23.5522	23.5983	24.275	24.002
0.560358	0.141264	Q02013	Q02013	AQP1_MOUSE	Aqp1	Aquaporin-1	non-lyso	non-LRRK2	non-MockEnriched	WCL-noChange	22.7856	23.3239	22.6693	22.8614	22.9847	22.867	23.0258	22.7265	22.9079	22.882	22.5427	22.5592
0.376128	-0.104737	Q02053	Q02053;P31254	UBA1_MOUSE	Uba1	Ubiquitin-like modifier-activating enzyme 1	Lyso	non-LRRK2	non-MockEnriched	WCL-noChange	20.654	20.9388	20.7796	20.3752	20.4273	20.9742	20.8191	21.0426	20.5731	20.654	20.9171	20.7715
0.104198	-0.0649319	Q02085	Q02085	SNAI1_MOUSE	Snai1	Zinc finger protein SNAI1	non-lyso	non-LRRK2	non-MockEnriched	WCL-noChange	17.1642	17.8447	17.557	16.885	17.388	17.2755	18.0547	16.831	17.432	17.0058	17.3534	17.827
0.622212	-0.378954	Q02105	Q02105	C1QC_MOUSE	C1qc	Complement C1q subcomponent subunit C	non-lyso	non-LRRK2	non-MockEnriched	WCL-noChange	26.1527	26.2188	25.1015	25.6838	25.3745	26.1814	26.3612	25.9998	26.1642	27.0914	26.0254	25.3444
0.448975	0.0742483	Q02248	Q02248	CTNB1_MOUSE	Ctnnb1	Catenin beta-1	non-lyso	non-LRRK2	non-MockEnriched	WCL-noChange	22.4526	22.3045	22.3101	22.391	22.4501	22.2419	22.4726	22.3184	21.9916	22.3045	22.3962	22.2214
0.180661	0.148584	Q02257	Q02257	PLAK_MOUSE	Jup	Junction plakoglobin	non-lyso	non-LRRK2	non-MockEnriched	WCL-noChange	21.9207	23.0674	21.4972	22.1976	21.5961	22.2477	21.4825	21.4874	21.6364	22.714	22.6051	21.7098
0.545524	-0.246798	Q02614	Q02614	S30BP_MOUSE	Sap30bp	SAP30-binding protein	non-lyso	non-LRRK2	non-MockEnriched	WCL-noChange	21.3484	21.5961	21.7265	22.3045	21.7056	21.8423	21.6971	21.7715	22.2214	22.654	22.1825	21.4775
0.44685	0.142501	Q02788	Q02788	CO6A2_MOUSE	Col6a2	Collagen alpha-2(VI) chain	non-lyso	non-LRRK2	non-MockEnriched	WCL-noChange	20.5356	20.9243	20.7796	20.2302	20.5356	20.7553	20.5261	20.9388	20.3645	20.1332	20.5261	20.417
0.655347	-0.421718	Q02819	Q02819	NUCB1_MOUSE	Nucb1	Nucleobindin-1	non-lyso	non-LRRK2	non-MockEnriched	WCL-noChange	21.3752	21.9495	21.2593	21.2877	21.0156	22.2125	22.5983	21.7675	22.4476	22.3045	21.632	20.8802
4.39079	-0.565866	Q02853	Q02853	MMP11_MOUSE	Mmp11	Stromelysin-3	non-lyso	non-LRRK2	MockEnriched	WCL-noChange	17.3961	17.5793	17.369	17.3787	17.4951	17.1822	18.0521	17.8156	17.9985	18.0463	18.1306	17.7524
0.424184	-0.0988127	Q03141	Q03141	MARK3_MOUSE	Mark3	MAP/microtubule affinity-regulating kinase 3	non-lyso	non-LRRK2	non-MockEnriched	WCL-noChange	19.4125	19.45	19.2541	19.2011	18.9666	19.0583	19.2269	19.3728	19.2125	19.1487	19.6486	19.3259
1.27205	-0.291005	Q03145	Q03145	EPHA2_MOUSE	Epha2	Ephrin type-A receptor 2	non-lyso	non-LRRK2	MockEnriched	WCL-noChange	23.2258	22.8802	22.6562	23.0156	22.85	22.6253	23.3645	23.0983	23.0292	23.3511	23.3645	22.7915
0.841275	-0.265785	Q03146	Q03146	DDR1_MOUSE	Ddr1	Epithelial discoidin domain-containing receptor 1	non-lyso	non-LRRK2	MockEnriched	WCL-noChange	20.4273	20.4476	19.8922	20.0691	19.8538	19.552	20.4375	20.2185	20.1704	20.5545	20.4676	19.9882
0.127189	0.0826674	Q03147	Q03147	CDK7_MOUSE	Cdk7	Cyclin-dependent kinase 7	non-lyso	non-LRRK2	non-MockEnriched	WCL-noChange	18.8925	18.8621	19.4807	18.6649	18.3758	19.676	18.403	19.2592	18.5891	18.8553	19.1228	19.2264
1.28209	-0.233346	Q03173	Q03173	ENAH_MOUSE	Enah	Protein enabled homolog	non-lyso	non-LRRK2	MockEnriched	WCL-noChange	20.9951	20.6453	20.9098	20.6276	20.6186	20.7796	21.0426	21.0951	20.6714	21.2243	21.1079	20.8346
0.0383111	0.0143461	Q03265	Q03265	ATPA_MOUSE	Atp5f1a	ATP synthase subunit alpha, mitochondrial	non-lyso	non-LRRK2	non-MockEnriched	WCL-noChange	26.8741	26.9203	26.8504	27.189	27.3494	26.673	26.8504	26.6458	27.0505	26.976	26.976	27.2714
0.654495	-0.298144	Q03350	Q03350	TSP2_MOUSE	Thbs2	Thrombospondin-2	non-lyso	non-LRRK2	MockEnriched	WCL-noChange	18.0465	18.1525	17.2957	17.5864	17.2389	17.1617	18.1833	17.7979	18.0635	17.3211	18.2657	17.6391
0.253595	0.125983	Q03963	Q03963	E2AK2_MOUSE	Eif2ak2	Interferon-induced, double-stranded RNA-activated protein kinase	non-lyso	non-LRRK2	non-MockEnriched	WCL-noChange	18.9084	19.1762	19.0432	18.4708	18.3945	19.1314	18.1823	18.9349	18.362	18.7771	19.1671	18.9451
0.68964	-0.317872	Q04519	Q04519	ASM_MOUSE	Smpd1	Sphingomyelin phosphodiesterase	Lyso	non-LRRK2	MockEnriched	WCL-noChange	22.9061	22.5237	21.714	22.5451	22.4247	21.654	23.0459	22.3073	22.7035	22.5983	22.7098	22.3101
0.168902	-0.0785147	Q04690	Q04690	NF1_MOUSE	Nf1	Neurofibromin	non-lyso	non-LRRK2	non-MockEnriched	WCL-noChange	19.056	18.2735	18.9176	18.3973	18.1454	18.6857	18.1601	18.8376	18.818	18.6711	18.6163	18.8436
1.70279	-0.190672	Q04736	P05480;P39688;Q04736	YES_MOUSE	Yes1	Tyrosine-protein kinase Yes	non-lyso	non-LRRK2	non-MockEnriched	WCL-noChange	22.1581	22.1519	21.9742	22.019	21.9495	21.9495	22.3017	22.3211	22.0088	22.3538	22.2593	22.1015
0.189567	0.232077	Q04750	Q04750	TOP1_MOUSE	Top1	DNA topoisomerase 1	non-lyso	non-LRRK2	non-MockEnriched	WCL-noChange	22.7161	22.343	23.2317	21.2707	21.4874	23.2361	21.2989	22.8014	20.8576	22.5427	22.538	22.8538
0.495793	-0.197204	Q04841	Q04841	3MG_MOUSE	Mpg	DNA-3-methyladenine glycosylase	non-lyso	non-LRRK2	non-MockEnriched	WCL-noChange	19.5067	19.8842	18.9524	19.0027	18.9311	19.3941	19.9316	19.4913	19.2569	19.5664	19.3479	19.2603
0.518228	0.15969	Q04857	Q04857	CO6A1_MOUSE	Col6a1	Collagen alpha-1(VI) chain	Lyso	non-LRRK2	non-MockEnriched	WCL-noChange	20.9098	20.953	21.1642	20.5823	20.8113	20.9243	20.7389	21.265	20.4972	20.3752	20.7634	20.7471
0.623177	0.231331	Q04998	Q04998	INHBA_MOUSE	Inhba	Inhibin beta A chain	non-lyso	non-LRRK2	MockEnriched	WCL-noChange	18.5536	18.7343	17.9635	18.3745	18.2332	17.7744	18.2254	17.8214	17.8893	17.7992	18.4967	18.0135
0.257953	-0.0911357	Q05186	Q05186	RCN1_MOUSE	Rcn1	Reticulocalbin-1	non-lyso	non-LRRK2	non-MockEnriched	WCL-noChange	22.3457	22.4092	21.9985	21.7512	22.2849	22.2302	22.5662	22.5961	22.0459	21.9882	22.2593	22.1111
0.673945	0.38564	Q05306	Q05306	COAA1_MOUSE	Col10a1	Collagen alpha-1(X) chain	non-lyso	non-LRRK2	non-MockEnriched	WCL-noChange	19.7206	20.1946	20.417	19.1199	19.3263	20.5069	19.0794	20.0426	18.9808	19.6935	19.477	19.6982
0.736663	-0.197028	Q05512	Q05512	MARK2_MOUSE	Mark2	Serine/threonine-protein kinase MARK2	non-lyso	non-LRRK2	non-MockEnriched	WCL-noChange	19.5605	19.3541	19.5499	19.2786	18.9196	19.3538	19.3474	19.6758	19.2371	19.7028	19.8533	19.3825
0.542248	0.155217	Q05769	Q05769	PGH2_MOUSE	Ptgs2	Prostaglandin G/H synthase 2	non-lyso	non-LRRK2	non-MockEnriched	WCL-noChange	22.9899	22.6209	22.6907	22.4576	22.3831	22.7955	22.2989	22.5869	22.0821	22.7203	22.6929	22.6253
0.302928	0.209359	Q05793	Q05793	PGBM_MOUSE	Hspg2	Basement membrane-specific heparan sulfate proteoglycan core protein	non-lyso	non-LRRK2	non-MockEnriched	WCL-noChange	23.8191	23.5522	24.4738	23.0542	23.2214	24.1642	23.3101	24.1015	22.6671	23.654	23.6096	23.6865
0.0154233	0.0110741	Q05816	Q05816	FABP5_MOUSE	Fabp5	Fatty acid-binding protein 5	non-lyso	non-LRRK2	non-MockEnriched	WCL-noChange	20.6364	21.4273	20.1457	20.4273	20.3211	19.8162	20.5165	20.6364	20.4375	20.4067	20.7223	19.9882
0.0114546	-0.0103213	Q05860	Q05860	FMN1_MOUSE	Fmn1	Formin-1	non-lyso	non-LRRK2	non-MockEnriched	WCL-noChange	17.9552	18.6299	18.4088	17.6468	17.5162	18.2476	17.2657	17.9593	17.8143	19.1131	18.3429	17.9711
0.624724	0.247003	Q05895	Q05895	TSP3_MOUSE	Thbs3	Thrombospondin-3	non-lyso	non-LRRK2	non-MockEnriched	WCL-noChange	19.4099	18.8809	19.083	19.0667	19.0561	18.7805	18.8094	19.1059	18.8555	17.9615	19.1293	18.9337
1.97014	-0.27414	Q05909	Q05909	PTPRG_MOUSE	Ptprg	Receptor-type tyrosine-protein phosphatase gamma	non-lyso	non-LRRK2	non-MockEnriched	WCL-noChange	18.6402	18.1947	18.4597	18.4727	18.3933	18.2624	18.7753	18.8042	18.424	18.7027	18.759	18.6027
0.155759	-0.0718718	Q05910	Q05910	ADAM8_MOUSE	Adam8	Disintegrin and metalloproteinase domain-containing protein 8	Lyso	non-LRRK2	MockEnriched	WCL-noChange	19.0886	18.3106	18.3486	18.7056	18.4023	18.1181	18.7674	18.2754	18.5207	18.7404	18.8784	18.2227
0.369859	0.104051	Q05920	Q05920	PYC_MOUSE	Pc	Pyruvate carboxylase, mitochondrial	non-lyso	non-LRRK2	non-MockEnriched	WCL-noChange	21.3592	21.4067	21.4324	21.68	21.895	21.1642	21.2535	21.2125	21.4972	21.2477	21.4972	21.6051
0.141242	0.115977	Q05CL8	Q05CL8	LARP7_MOUSE	Larp7	La-related protein 7	non-lyso	non-LRRK2	non-MockEnriched	WCL-noChange	20.1946	20.1946	20.6628	19.4467	19.2074	20.6096	19.3417	20.3645	19.2738	20.2302	20.1332	20.2764
0.426779	-0.24234	Q05D44	Q05D44	IF2P_MOUSE	Eif5b	Eukaryotic translation initiation factor 5B	non-lyso	non-LRRK2	non-MockEnriched	WCL-noChange	21.8876	21.9916	21.4324	21.3699	21.2006	22.0493	21.7796	21.9742	21.7182	22.9024	21.5685	21.4425
1.25056	-0.416375	Q06138	Q06138	CAB39_MOUSE	Cab39	Calcium-binding protein 39	non-lyso	non-LRRK2	MockEnriched	WCL-noChange	18.5696	18.9318	18.0848	18.0276	17.7803	18.0579	18.7237	18.6899	18.4892	18.5109	19.0278	18.5086
0.118189	-0.0335461	Q06180	Q06180	PTN2_MOUSE	Ptpn2	Tyrosine-protein phosphatase non-receptor type 2	non-lyso	non-LRRK2	non-MockEnriched	WCL-noChange	19.3437	19.5842	19.5826	19.4605	19.2854	19.6558	19.2347	19.4903	19.5476	19.4578	19.9072	19.4759
0.241174	-0.139136	Q06185	Q06185	ATP5I_MOUSE	Atp5me	ATP synthase subunit e, mitochondrial	non-lyso	non-LRRK2	non-MockEnriched	WCL-noChange	22.9225	22.2564	23.8093	23.1673	23.4551	23.3101	22.9024	23.2229	23.2961	23.3376	23.3101	23.6865
1.6363	-0.487095	Q06186	Q06186	HBEGF_MOUSE	Hbegf	Proheparin-binding EGF-like growth factor	non-lyso	non-LRRK2	MockEnriched	WCL-noChange	22.5165	22.1079	21.6497	22.2185	21.7307	21.7389	22.6736	22.2961	22.3484	22.8249	22.6628	22.0789
1.41063	-0.367076	Q06335	Q06335	APLP2_MOUSE	Aplp2	Amyloid-like protein 2	non-lyso	non-LRRK2	MockEnriched	WCL-noChange	22.239	21.9812	21.6671	21.9495	21.7836	21.5915	22.4996	22.0983	22.2821	22.0983	22.6209	21.8152
0.33445	-0.190705	Q06890	Q06890	CLUS_MOUSE	Clu	Clusterin	non-lyso	non-LRRK2	non-MockEnriched	WCL-noChange	21.3538	21.6757	20.6276	21.1332	20.7715	21.6006	21.5869	21.2593	21.3805	22.0918	21.2006	20.7876
0.383332	-0.140544	Q07076	Q07076	ANXA7_MOUSE	Anxa7	Annexin A7	non-lyso	non-LRRK2	MockEnriched	WCL-noChange	20.0156	20.7634	19.8746	19.7518	19.748	20.0292	20.1946	20.1079	19.9459	20.2185	20.3645	20.1946
0.669777	-0.179869	Q07113	Q07113	MPRI_MOUSE	Igf2r	Cation-independent mannose-6-phosphate receptor	Lyso	non-LRRK2	MockEnriched	WCL-noChange	24.9043	24.7234	24.5165	24.5869	24.4984	24.3712	25.065	24.6649	24.7182	24.6264	25.1565	24.4488
0.670842	-0.173958	Q07139	Q07139	ECT2_MOUSE	Ect2	Protein ECT2	non-lyso	non-LRRK2	non-MockEnriched	WCL-noChange	20.4576	20.1581	19.8606	20.0156	19.6683	20.0292	20.002	20.2185	20.0292	20.417	20.3962	20.1704
0.142575	-0.090586	Q07235	Q07235	GDN_MOUSE	Serpine2	Glia-derived nexin	non-lyso	non-LRRK2	MockEnriched	WCL-noChange	23.8093	23.4551	22.6865	23.5165	23.2214	22.5285	23.7182	23.0576	23.391	23.5285	23.2821	22.7836
0.390059	0.119268	Q07417	Q07417	ACADS_MOUSE	Acads	Short-chain specific acyl-CoA dehydrogenase, mitochondrial	non-lyso	non-LRRK2	non-MockEnriched	WCL-noChange	22.3184	22.4092	22.3857	22.7203	22.8839	22.155	22.2961	22.1581	22.4701	22.1111	22.5141	22.6074
0.337908	-0.208352	Q07456	Q07456	AMBP_MOUSE	Ambp	Protein AMBP	non-lyso	non-LRRK2	non-MockEnriched	WCL-noChange	20.5261	21.3699	20.5638	20.6276	20.4067	20.1825	21.0224	20.6364	21.0625	21.6006	20.5356	20.0691
0.929328	0.354818	Q07646	Q07646	MEST_MOUSE	Mest	Mesoderm-specific transcript protein	non-lyso	non-LRRK2	MockEnriched	WCL-noChange	19.8811	19.6833	20.5915	19.5771	19.6823	20.265	19.6806	20.1332	19.5967	19.1914	19.5101	19.4393
1.23006	-0.481322	Q07797	Q07797	LG3BP_MOUSE	Lgals3bp	Galectin-3-binding protein	non-lyso	non-LRRK2	MockEnriched	WCL-noChange	25.2891	24.2607	24.1946	24.7745	24.5754	23.867	25.3511	24.7234	25.0233	24.8093	25.1135	24.8288
0.423483	0.248817	Q07813	Q07813	BAX_MOUSE	Bax	Apoptosis regulator BAX	non-lyso	non-LRRK2	non-MockEnriched	WCL-noChange	20.6186	22.3266	21.0088	20.7307	20.9882	20.9171	20.654	20.6714	20.9388	20.6364	21.0821	21.1143
1.20848	-0.188765	Q07832	Q07832	PLK1_MOUSE	Plk1	Serine/threonine-protein kinase PLK1	non-lyso	non-LRRK2	non-MockEnriched	WCL-noChange	21.2066	21.1886	20.9951	21.1143	20.895	21.2006	21.2125	21.3538	21.0756	21.4425	21.5213	21.1269
0.124665	0.0908117	Q08024	Q08024	PEBB_MOUSE	Cbfb	Core-binding factor subunit beta	non-lyso	non-LRRK2	non-MockEnriched	WCL-noChange	19.2024	19.6336	19.464	18.5256	19.045	20.3211	19.1996	19.195	18.887	19.1105	19.4733	19.7814
0.0622439	0.0338074	Q08091	Q08091	CNN1_MOUSE	Cnn1	Calponin-1	non-lyso	non-LRRK2	non-MockEnriched	WCL-noChange	20.953	20.7634	20.7389	19.88	20.3101	20.8113	20.6276	20.6006	20.2185	20.9672	20.343	20.4972
0.549967	0.232977	Q08093	Q08093	CNN2_MOUSE	Cnn2	Calponin-2	non-lyso	non-LRRK2	non-MockEnriched	WCL-noChange	21.9171	21.7307	22.3073	21.4972	21.4324	22.4551	21.3321	21.7995	21.2933	21.8346	21.7471	21.9352
0.289372	0.350996	Q08288	Q08288	LYAR_MOUSE	Lyar	Cell growth-regulating nucleolar protein	non-lyso	non-LRRK2	non-MockEnriched	WCL-noChange	21.2066	20.6006	21.5823	19.6856	19.6621	21.3156	19.3171	21.1581	18.9419	20.8576	20.6096	21.0625
0.100753	0.0721153	Q08376	Q08376	ZBT14_MOUSE	Zbtb14	Zinc finger and BTB domain-containing protein 14	non-lyso	non-LRRK2	non-MockEnriched	WCL-noChange	18.0143	18.7041	17.9405	17.4445	17.5088	18.1715	18.55	17.9799	17.6991	17.1333	17.9695	18.0191
1.34664	-0.321206	Q08509	Q08509	EPS8_MOUSE	Eps8	Epidermal growth factor receptor kinase substrate 8	non-lyso	non-LRRK2	non-MockEnriched	WCL-noChange	18.7672	19.0822	18.9748	18.5276	18.5926	19.1779	19.138	19.1122	18.7966	19.3056	19.4209	19.2761
0.0498312	0.0375865	Q08639	Q08639	TFDP1_MOUSE	Tfdp1	Transcription factor Dp-1	non-lyso	non-LRRK2	non-MockEnriched	WCL-noChange	17.6834	17.4017	18.115	17.4887	17.1196	17.7274	16.4906	17.9975	17.3618	17.7964	17.73	17.9338
0.650057	-0.154331	Q08761	Q08761	PROS_MOUSE	Pros1	Vitamin K-dependent protein S	non-lyso	non-LRRK2	non-MockEnriched	WCL-noChange	18.0467	18.148	17.9772	17.8047	17.5236	17.8903	18.1229	18.1885	17.816	17.9348	18.3281	17.9263
0.107312	-0.105412	Q08775	Q08775	RUNX2_MOUSE	Runx2	Runt-related transcription factor 2	non-lyso	non-LRRK2	non-MockEnriched	WCL-noChange	19.6931	19.3115	20.4576	19.0935	19.0294	20.5915	19.2283	20.1206	18.8853	20.1206	20.1332	20.3211
0.128555	0.0892143	Q08879	Q08879	FBLN1_MOUSE	Fbln1	Fibulin-1	non-lyso	non-LRRK2	non-MockEnriched	WCL-noChange	20.7715	21.3101	21.3321	20.2302	20.6886	21.9847	20.9024	20.9601	20.8191	21.002	20.7553	21.343
0.994283	-0.433855	Q08890	Q08890	IDS_MOUSE	Ids	Iduronate 2-sulfatase	Lyso	non-LRRK2	MockEnriched	WCL-noChange	21.2066	21.417	20.2877	20.9812	21.002	20.3211	21.8839	20.9098	21.4726	21.1079	21.4221	21.0224
0.169459	0.221774	Q08943	Q08943	SSRP1_MOUSE	Ssrp1	FACT complex subunit SSRP1	non-lyso	non-LRRK2	non-MockEnriched	WCL-noChange	22.6475	22.1734	23.6209	21.7553	21.8727	23.2535	21.0426	22.7265	21.0426	23.0674	22.8876	23.2258
1.10466	-0.418921	Q09143	Q09143	SL7A1_MOUSE	Slc7a1	High affinity cationic amino acid transporter 1	non-lyso	non-LRRK2	non-MockEnriched	WCL-noChange	22.3962	20.8876	21.895	22.0592	21.9812	21.7995	22.1976	22.2821	22.1174	22.3645	22.4375	22.1332
0.154323	-0.0883497	Q09163	Q09163	DLK1_MOUSE	Dlk1	Protein delta homolog 1	non-lyso	non-LRRK2	MockEnriched	WCL-noChange	19.5051	18.8667	19.1427	19.2603	19.0341	18.6733	19.533	19.3905	19.1302	18.4711	19.6838	18.8037
0.0663376	0.0383581	Q09200	Q09200	B4GN1_MOUSE	B4galnt1	Beta-1,4 N-acetylgalactosaminyltransferase 1	non-lyso	non-LRRK2	MockEnriched	WCL-noChange	18.4987	19.2348	18.1596	18.4042	18.1912	18.0863	18.4835	18.2376	18.2808	18.9371	18.1763	18.2293
0.070149	0.0671961	Q09XV5	Q09XV5	CHD8_MOUSE	Chd8	Chromodomain-helicase-DNA-binding protein 8	non-lyso	non-LRRK2	non-MockEnriched	WCL-noChange	17.9415	NaN	18.4032	17.1956	16.7855	18.2959	16.9643	18.168	17.3251	17.8338	17.9362	17.7153
0.0839427	0.0266581	Q0GNC1	Q0GNC1	INF2_MOUSE	Inf2	Inverted formin-2	non-lyso	non-LRRK2	non-MockEnriched	WCL-noChange	22.0493	21.823	21.7796	21.6096	21.5069	21.7013	21.7836	22.0658	21.4576	21.5961	21.8152	21.5915
0.274514	0.159867	Q0HA38	Q0HA38	TT21B_MOUSE	Ttc21b	Tetratricopeptide repeat protein 21B	non-lyso	non-LRRK2	non-MockEnriched	WCL-noChange	20.0559	21.0691	20.2764	20.3211	19.7213	20.5069	20.3321	20.654	19.7045	20.1457	20.4676	19.6876
0.0958416	0.0628761	Q0KL02	Q0KL02	TRIO_MOUSE	Trio	Triple functional domain protein	non-lyso	non-LRRK2	non-MockEnriched	WCL-noChange	19.323	18.4342	19.399	19.3145	18.8846	19.6952	18.7924	19.3526	18.4911	19.2655	19.5778	19.1937
0.284315	0.345695	Q0P678	Q0P678	ZCH18_MOUSE	Zc3h18	Zinc finger CCCH domain-containing protein 18	non-lyso	non-LRRK2	non-MockEnriched	WCL-noChange	20.2066	19.7893	20.714	18.9016	18.8576	20.6096	18.3805	20.2764	18.1436	20.002	19.9601	20.2419
0.353324	0.507569	Q0VBK2	Q0VBK2	K2C80_MOUSE	Krt80	Keratin, type II cytoskeletal 80	non-lyso	non-LRRK2	non-MockEnriched	WCL-noChange	18.5671	21.265	18.3879	19.3514	18.1661	19.7111	17.2683	18.1644	18.4686	20.0426	19.8279	18.6313
0.153401	0.19426	Q0VBL3	Q0VBL3	RBM15_MOUSE	Rbm15	RNA-binding protein 15	non-lyso	non-LRRK2	non-MockEnriched	WCL-noChange	21.7389	21.6276	22.6253	20.4067	20.8802	22.6714	20.5638	22.0526	20.3752	21.7182	21.7955	22.2792
0.236797	-0.104991	Q0VEJ0	Q0VEJ0	CEP76_MOUSE	Cep76	Centrosomal protein of 76 kDa	non-lyso	non-LRRK2	non-MockEnriched	WCL-noChange	19.7254	19.8289	19.0903	19.6473	19.1165	19.423	19.6577	19.2799	19.5741	20.002	19.8023	19.1453
0.55944	-0.26522	Q0VG62	Q0VG62	RBIS_MOUSE	Rbis	Ribosomal biogenesis factor	non-lyso	non-LRRK2	non-MockEnriched	WCL-noChange	19.9316	20.1079	19.2335	19.9882	19.8726	19.8938	20.7056	19.7396	20.1457	20.6276	19.7932	19.6072
0.048938	0.0168435	Q0VGY8	Q0VGY8	TANC1_MOUSE	Tanc1	Protein TANC1	non-lyso	non-LRRK2	non-MockEnriched	WCL-noChange	20.1704	19.7237	20.0821	20.1581	19.9459	20.1457	19.6783	20.2185	19.7433	20.1457	20.2185	20.1206
0.054375	0.0261218	Q11011	Q11011	PSA_MOUSE	Npepps	Puromycin-sensitive aminopeptidase	non-lyso	non-LRRK2	non-MockEnriched	WCL-noChange	19.8432	20.7715	19.8652	20.2066	20.2535	19.6793	20.0426	19.8797	20.0691	20.002	20.2989	20.1704
1.63395	-0.491684	Q11136	Q11136	PEPD_MOUSE	Pepd	Xaa-Pro dipeptidase	non-lyso	non-LRRK2	MockEnriched	WCL-noChange	17.7136	18.3633	17.3975	17.6125	17.4845	17.2884	18.4754	18.0357	18.175	18.1828	18.1859	17.7552
0.019342	-0.00873788	Q11204	Q11204	SIA4B_MOUSE	St3gal2	CMP-N-acetylneuraminate-beta-galactosamide-alpha-2,3-sialyltransferase 2	non-lyso	non-LRRK2	MockEnriched	WCL-noChange	20.4375	20.3857	19.8165	20.2185	20.0951	19.9882	20.4874	20.1581	20.3645	20.2419	20.1206	19.6213
0.33598	0.21488	Q148V7	Q148V7	RELCH_MOUSE	Relch	RAB11-binding protein RELCH	non-lyso	non-LRRK2	non-MockEnriched	WCL-noChange	17.384	18.226	17.978	17.4872	17.1412	18.1005	16.807	17.7994	16.9007	18.0402	17.9058	17.5745
0.0581639	0.0325546	Q148V8	Q148V8	FA83H_MOUSE	Fam83h	Protein FAM83H	non-lyso	non-LRRK2	non-MockEnriched	WCL-noChange	18.3951	18.1601	18.2279	17.2654	17.9192	18.3901	17.8209	17.6971	17.922	18.2063	18.2888	18.2272
0.00344131	-0.00178433	Q149L6	Q149L6	DJB14_MOUSE	Dnajb14	DnaJ homolog subfamily B member 14	non-lyso	non-LRRK2	non-MockEnriched	WCL-noChange	19.0164	19.1423	19.0504	18.4401	18.368	18.7185	18.6914	19.016	18.3001	19.0344	18.9277	18.7767
0.113676	0.0521282	Q14AI6	Q14AI6	RUSD3_MOUSE	Rpusd3	Mitochondrial mRNA pseudouridine synthase Rpusd3	non-lyso	non-LRRK2	non-MockEnriched	WCL-noChange	20.1946	20.654	20.6714	20.8423	20.9601	20.3211	20.2302	20.265	20.5638	20.4576	20.8191	20.9951
0.505227	-0.185709	Q14AX6	Q69ZA1;Q14AX6	CDK12_MOUSE	Cdk12	Cyclin-dependent kinase 12	non-lyso	non-LRRK2	non-MockEnriched	WCL-noChange	19.4387	19.3757	19.8336	19.5984	19.4885	19.7352	19.2355	19.4305	19.6767	20.1457	20.2066	19.8894
0.0671377	0.0722885	Q14B71	Q14B71	CDCA2_MOUSE	Cdca2	Cell division cycle-associated protein 2	non-lyso	non-LRRK2	non-MockEnriched	WCL-noChange	19.4115	19.005	19.9882	18.284	18.3439	20.0691	18.4783	19.6152	18.4144	19.149	19.2958	19.7152
0.0505313	0.0189985	Q14C51	Q14C51	PTCD3_MOUSE	Ptcd3	Pentatricopeptide repeat domain-containing protein 3, mitochondrial	non-lyso	non-LRRK2	non-MockEnriched	WCL-noChange	22.0559	22.2066	21.9812	22.4041	22.6141	22.0625	22.0559	21.8876	22.3645	22.1015	22.3457	22.4551
0.539579	0.176041	Q14CH7	Q14CH7	SYAM_MOUSE	Aars2	Alanine--tRNA ligase, mitochondrial	non-lyso	non-LRRK2	non-MockEnriched	WCL-noChange	20.2185	20.6276	20.3211	20.6453	20.8191	20.1704	20.1332	20.0426	20.3962	20.002	20.4576	20.714
0.0648365	0.035985	Q1HFZ0	Q1HFZ0	NSUN2_MOUSE	Nsun2	RNA cytosine C(5)-methyltransferase NSUN2	non-lyso	non-LRRK2	non-MockEnriched	WCL-noChange	20.1457	19.9316	19.9029	19.4536	19.3617	20.0292	19.4274	20.0156	19.1959	20.0951	20.0559	19.8188
0.655284	0.221193	Q1W617	Q1W617	SHRM4_MOUSE	Shroom4	Protein Shroom4	non-lyso	non-LRRK2	non-MockEnriched	WCL-noChange	18.4633	18.386	18.7197	18.4323	18.4673	18.4858	17.7735	18.3821	17.9534	18.8356	18.1126	18.57
0.0987686	0.038153	Q2HXL6	Q2HXL6	EDEM3_MOUSE	Edem3	ER degradation-enhancing alpha-mannosidase-like protein 3	non-lyso	non-LRRK2	non-MockEnriched	WCL-noChange	18.9324	18.9313	19.0061	18.6308	18.8571	18.921	18.7796	19.2942	18.6423	18.3484	18.9869	18.9986
1.04349	0.261541	Q2KN98	Q2KN98	CYTSA_MOUSE	Specc1l	Cytospin-A	non-lyso	non-LRRK2	non-MockEnriched	WCL-noChange	19.9882	20.0292	20.3211	19.7718	19.9601	20.0951	19.6132	20.0156	19.2424	19.918	19.9316	19.8755
0.621417	-0.195486	Q2NL51	Q2NL51	GSK3A_MOUSE	Gsk3a	Glycogen synthase kinase-3 alpha	non-lyso	non-LRRK2	MockEnriched	WCL-noChange	18.5842	18.7951	18.436	18.2716	18.1083	18.5865	18.6832	18.7048	18.5452	18.2378	19.1435	18.6401
0.486955	0.0890258	Q2PZL6	Q2PZL6	FAT4_MOUSE	Fat4	Protocadherin Fat 4	non-lyso	non-LRRK2	non-MockEnriched	WCL-noChange	20.5451	20.714	20.7634	20.4576	20.5356	20.5165	20.7715	20.6364	20.417	20.4676	20.4067	20.2989
1.79183	-0.453217	Q2TBE6	Q2TBE6	P4K2A_MOUSE	Pi4k2a	Phosphatidylinositol 4-kinase type 2-alpha	Lyso	non-LRRK2	MockEnriched	WCL-noChange	22.7533	22.4947	22.0493	22.4576	22.2877	21.9423	23.0805	22.5708	22.8288	22.7369	23.0122	22.4751
0.36466	0.0921933	Q2TPA8	Q2TPA8	HSDL2_MOUSE	Hsdl2	Hydroxysteroid dehydrogenase-like protein 2	non-lyso	non-LRRK2	non-MockEnriched	WCL-noChange	19.6921	19.5085	19.707	19.9102	20.0292	19.4544	19.4529	19.5167	19.6018	19.544	19.8889	19.7439
0.162	-0.0979897	Q2VPQ9	Q2VPQ9	EAF6_MOUSE	Meaf6	Chromatin modification-related protein MEAF6	non-lyso	non-LRRK2	non-MockEnriched	WCL-noChange	19.7947	19.7772	20.265	19.4195	19.3915	20.3321	19.4352	19.7723	19.5072	20.4576	20.1079	20.2877
0.244831	-0.127427	Q2YDW2	Q2YDW2	MSTO1_MOUSE	Msto1	Protein misato homolog 1	non-lyso	non-LRRK2	non-MockEnriched	WCL-noChange	18.7446	18.606	19.0193	18.5754	18.2453	19.3647	18.6381	19.2816	18.5143	19.2968	19.0267	18.5624
0.824277	-0.323182	Q2YDW7	Q2YDW7	KMT5A_MOUSE	Kmt5a	N-lysine methyltransferase KMT5A	non-lyso	non-LRRK2	non-MockEnriched	WCL-noChange	18.41	18.7112	19.0588	18.1874	17.8936	18.4094	18.7603	18.7301	18.3476	18.5475	19.1565	19.0675
0.330022	0.129392	Q31125	Q31125	S39A7_MOUSE	Slc39a7	Zinc transporter SLC39A7	non-lyso	non-LRRK2	non-MockEnriched	WCL-noChange	21.391	20.9024	21.1825	20.8269	20.654	20.7715	20.4972	21.0359	20.7471	20.4476	20.9882	21.2361
0.661807	-0.0873372	Q32NY4	Q32NY4	CNNM3_MOUSE	Cnnm3	Metal transporter CNNM3	non-lyso	non-LRRK2	non-MockEnriched	WCL-noChange	19.3191	19.339	19.199	19.1434	19.2096	19.2478	19.3762	19.3853	19.0947	19.2233	19.4899	19.4126
0.0223727	-0.00931168	Q33DR2	Q33DR2	DPS1_MOUSE	Pdss1	All trans-polyprenyl-diphosphate synthase PDSS1	non-lyso	non-LRRK2	non-MockEnriched	WCL-noChange	18.7307	19.1172	18.5971	19.102	19.214	18.6996	18.8619	18.5831	18.985	18.7477	19.1366	19.2022
0.226467	0.0899776	Q33DR3	Q33DR3	DLP1_MOUSE	Pdss2	All trans-polyprenyl-diphosphate synthase PDSS2	non-lyso	non-LRRK2	non-MockEnriched	WCL-noChange	20.6186	20.6453	20.3962	20.9171	21.0088	20.1946	20.2764	20.2419	20.5823	20.4972	20.8876	20.7553
0.991523	-0.267382	Q3B7Z2	Q3B7Z2	OSBP1_MOUSE	Osbp	Oxysterol-binding protein 1	non-lyso	non-LRRK2	MockEnriched	WCL-noChange	23.2229	22.9882	22.48	22.7307	22.6907	22.5568	22.9316	22.8171	22.8651	23.0967	23.4551	23.1079
0.11806	0.0336301	Q3KNM2	Q3KNM2	MARH5_MOUSE	Marchf5	E3 ubiquitin-protein ligase MARCHF5	non-lyso	non-LRRK2	non-MockEnriched	WCL-noChange	20.9024	20.85	20.6971	20.9812	21.0292	20.5069	20.5823	20.6006	20.8269	20.8191	20.8802	21.0559
0.655421	-0.296047	Q3SXD3	Q3SXD3	HDDC2_MOUSE	Hddc2	5'-deoxynucleotidase HDDC2	non-lyso	non-LRRK2	non-MockEnriched	WCL-noChange	17.162	17.2447	17.7102	17.0614	17.5169	18.1051	18.0511	17.4806	17.5172	NaN	17.553	18.2118
1.27824	-0.424139	Q3TAA7	Q3TAA7	S11IP_MOUSE	Stk11ip	Serine/threonine-protein kinase 11-interacting protein	non-lyso	non-LRRK2	MockEnriched	WCL-noChange	21.6584	21.5309	20.7389	21.1825	21.2185	20.6453	21.8689	21.2185	21.5451	21.5213	21.8346	21.5309
0.0573189	-0.0298999	Q3TAE8	Q3TAE8	ALG6_MOUSE	Alg6	Dolichyl pyrophosphate Man9GlcNAc2 alpha-1,3-glucosyltransferase	non-lyso	non-LRRK2	non-MockEnriched	WCL-noChange	18.7084	18.4538	19.1753	18.2803	18.7252	18.7635	18.4685	18.9946	18.1377	18.8111	18.88	18.9941
0.243689	-0.108601	Q3TAP4	Q3TAP4	AP5B1_MOUSE	Ap5b1	AP-5 complex subunit beta-1	Lyso	non-LRRK2	MockEnriched	WCL-noChange	18.5548	18.1961	18.2239	17.9841	18.016	17.8976	18.2228	17.7369	18.0151	18.6805	18.7309	18.1379
0.287307	-0.0770171	Q3TAS6	Q3TAS6	EMC10_MOUSE	Emc10	ER membrane protein complex subunit 10	non-lyso	non-LRRK2	non-MockEnriched	WCL-noChange	20.5823	20.6006	20.7955	20.3645	20.4972	20.6714	20.5823	21.0088	20.5731	20.2989	20.7715	20.7389
1.80329	-0.443205	Q3TB48	Q3TB48	TM104_MOUSE	Tmem104	Transmembrane protein 104	non-lyso	non-LRRK2	MockEnriched	WCL-noChange	22.5451	22.3184	21.8073	22.1704	22.0918	21.9134	22.8595	22.2302	22.7286	22.6141	22.7715	22.3017
0.895742	-0.248915	Q3TB82	Q3TB82	PKHF1_MOUSE	Plekhf1	Pleckstrin homology domain-containing family F member 1	Lyso	non-LRRK2	non-MockEnriched	WCL-noChange	18.6831	18.6763	18.6852	18.0785	18.0831	18.5223	18.8899	18.9234	18.4381	18.4365	18.7695	18.7647
0.814928	-0.334729	Q3TBN1	Q3TBN1	TM248_MOUSE	Tmem248	Transmembrane protein 248	non-lyso	non-LRRK2	MockEnriched	WCL-noChange	18.4209	19.0082	17.7779	18.0422	17.8414	18.1241	18.9054	18.2664	18.6684	18.4361	18.7207	18.226
0.572402	0.188308	Q3TBT3	Q3TBT3	STING_MOUSE	Sting1	Stimulator of interferon genes protein	non-lyso	non-LRRK2	non-MockEnriched	WCL-noChange	20.7715	20.4874	20.4972	20.2185	19.9601	20.4273	20.1946	20.5823	19.7907	20.1946	20.4273	20.0426
0.0124993	-0.00467714	Q3TBW2	Q3TBW2	RM10_MOUSE	Mrpl10	39S ribosomal protein L10, mitochondrial	non-lyso	non-LRRK2	non-MockEnriched	WCL-noChange	21.68	21.9098	21.5261	21.953	22.0983	21.5309	21.5356	21.5261	21.85	21.9566	21.8802	21.9777
0.0531961	0.0235345	Q3TC33	Q3TC33	CC127_MOUSE	Ccdc127	Coiled-coil domain-containing protein 127	non-lyso	non-LRRK2	non-MockEnriched	WCL-noChange	21.1143	21.2821	20.9951	21.5117	21.7995	21.0559	21.2302	20.9812	21.4626	21.0156	21.4015	21.5261
0.0524965	-0.0290906	Q3TC46	Q3TC46	PATL1_MOUSE	Patl1	Protein PAT1 homolog 1	non-lyso	non-LRRK2	non-MockEnriched	WCL-noChange	19.036	19.5731	18.6897	18.5623	18.4662	18.6414	18.7156	18.6691	18.8421	19.2439	19.078	18.5947
0.128392	-0.0623706	Q3TC72	Q3TC72	FAHD2_MOUSE	Fahd2	Fumarylacetoacetate hydrolase domain-containing protein 2A	non-lyso	non-LRRK2	non-MockEnriched	WCL-noChange	21.0493	20.4375	21.0292	21.4626	21.5731	20.7634	21.0756	20.9812	21.1825	20.9098	21.1704	21.3699
0.014144	0.0118914	Q3TCH7	Q3TCH7	CUL4A_MOUSE	Cul4a	Cullin-4A	non-lyso	non-LRRK2	non-MockEnriched	WCL-noChange	17.6583	17.6508	18.1691	16.9576	16.7104	17.7852	17.0918	18.0124	16.8068	17.5087	17.6786	17.7618
1.92959	-0.692355	Q3TCN2	Q3TCN2	PLBL2_MOUSE	Plbd2	Putative phospholipase B-like 2	Lyso	non-LRRK2	MockEnriched	WCL-noChange	25.4041	24.7745	24.217	25.002	24.7077	24.1015	25.7286	25.1527	25.4073	25.4738	25.5667	25.0317
0.0114402	0.00488758	Q3TCT4	Q3TCT4	ENTP7_MOUSE	Entpd7	Ectonucleoside triphosphate diphosphohydrolase 7	non-lyso	non-LRRK2	MockEnriched	WCL-noChange	16.96	16.8286	16.5919	16.9849	16.8073	16.9169	17.026	16.9299	17.2725	16.9062	16.5617	16.364
1.25234	-0.377437	Q3TD49	Q3TD49	SPP2B_MOUSE	Sppl2b	Signal peptide peptidase-like 2B	Lyso	non-LRRK2	MockEnriched	WCL-noChange	21.0691	21.0951	20.2764	20.6886	20.7715	20.4676	21.3645	20.6364	21.3101	20.9882	21.3045	21.0292
0.204687	0.0523825	Q3TDN2	Q3TDN2	FAF2_MOUSE	Faf2	FAS-associated factor 2	non-lyso	non-LRRK2	non-MockEnriched	WCL-noChange	23.0999	22.9566	22.9061	22.714	22.7161	22.6518	22.6364	23.0054	22.5568	22.6886	22.9423	22.9006
0.310716	0.0870365	Q3TDQ1	Q3TDQ1	STT3B_MOUSE	Stt3b	Dolichyl-diphosphooligosaccharide--protein glycosyltransferase subunit STT3B	non-lyso	non-LRRK2	non-MockEnriched	WCL-noChange	21.5261	21.4067	21.68	21.1519	21.2125	21.3266	21.2302	21.5545	21.0088	21.0951	21.502	21.391
0.248873	0.341274	Q3TEA8	Q3TEA8	HP1B3_MOUSE	Hp1bp3	Heterochromatin protein 1-binding protein 3	non-lyso	non-LRRK2	non-MockEnriched	WCL-noChange	22.4849	21.8913	23.4676	21.0756	21.3962	23.3645	21.1332	22.9388	20.3645	22.4247	22.2621	22.5093
1.30302	-0.386846	Q3TEW6	Q3TEW6	MPZL1_MOUSE	Mpzl1	Myelin protein zero-like protein 1	non-lyso	non-LRRK2	MockEnriched	WCL-noChange	19.4955	19.0743	19.1639	19.2753	19.0463	18.4406	19.6975	19.3283	19.3444	19.3044	19.8346	19.3079
0.0774931	0.0215871	Q3TFD2	Q3TFD2	PCAT1_MOUSE	Lpcat1	Lysophosphatidylcholine acyltransferase 1	non-lyso	non-LRRK2	non-MockEnriched	WCL-noChange	19.8384	19.7288	19.9601	19.5439	19.632	19.9178	19.6979	20.0426	19.5897	19.5194	19.8278	19.8142
0.167849	-0.154644	Q3TFK5	Q3TFK5	GPTC4_MOUSE	Gpatch4	G patch domain-containing protein 4	non-lyso	non-LRRK2	non-MockEnriched	WCL-noChange	20.0156	19.4819	20.4067	18.5834	18.7592	20.4375	19.0567	19.9305	19.769	20.0559	19.7709	20.0292
0.60348	-0.184044	Q3TFQ1	Q3TFQ1	SPRY7_MOUSE	Spryd7	SPRY domain-containing protein 7	non-lyso	non-LRRK2	MockEnriched	WCL-noChange	21.8073	21.654	21.3645	21.4576	21.1457	21.4221	21.9024	21.5869	21.6714	21.7915	21.8764	21.1269
0.179047	-0.156487	Q3TGF2	Q3TGF2	F107B_MOUSE	Fam107b	Protein FAM107B	non-lyso	non-LRRK2	non-MockEnriched	WCL-noChange	15.7497	17.2439	16.7424	16.3041	17.3718	16.3743	16.3524	16.8059	15.8909	17.0332	17.0828	17.5599
1.78317	-0.621433	Q3TH73	Q3TH73	TTYH2_MOUSE	Ttyh2	Protein tweety homolog 2	non-lyso	non-LRRK2	MockEnriched	WCL-noChange	21.2006	21.1332	20.2302	20.8876	20.7223	20.2066	21.7307	21.0156	21.5117	21.4526	21.4526	20.9459
0.209354	0.0957899	Q3THE2	Q3THE2	ML12B_MOUSE	Myl12b	Myosin regulatory light chain 12B	non-lyso	non-LRRK2	non-MockEnriched	WCL-noChange	23.632	23.654	23.8576	23.6209	23.9847	24.6971	23.9584	23.9495	23.5983	24.019	23.7594	23.5869
0.0629334	-0.0284719	Q3THF9	Q3THF9	CQ10B_MOUSE	Coq10b	Coenzyme Q-binding protein COQ10 homolog B, mitochondrial	non-lyso	non-LRRK2	non-MockEnriched	WCL-noChange	19.6549	19.6323	19.1699	19.7844	19.8025	19.1183	19.2461	19.3567	19.3683	19.7953	19.8314	19.7354
0.730226	-0.286614	Q3THK3	Q3THK3	T2FA_MOUSE	Gtf2f1	General transcription factor IIF subunit 1	non-lyso	non-LRRK2	non-MockEnriched	WCL-noChange	18.8885	18.4944	18.477	18.3183	17.8942	18.761	18.5994	19.1611	18.7091	18.9733	18.9354	18.175
0.00394494	-0.00177797	Q3THK7	Q3THK7	GUAA_MOUSE	Gmps	GMP synthase [glutamine-hydrolyzing]	non-lyso	non-LRRK2	non-MockEnriched	WCL-noChange	18.7135	18.9265	18.4408	18.2662	18.1424	18.6311	18.3489	18.8225	18.2119	18.7159	18.6161	18.4158
0.365921	-0.176296	Q3THS6	Q3THS6	METK2_MOUSE	Mat2a	S-adenosylmethionine synthase isoform type-2	non-lyso	non-LRRK2	non-MockEnriched	WCL-noChange	19.4468	20.1079	18.8587	19.1371	18.8463	18.9603	19.4659	19.5034	19.0427	19.5855	19.5112	19.3062
0.0134609	0.00749493	Q3TIR3	Q3TIR3;Q80XE1	RIC8A_MOUSE	Ric8a	Synembryn-A	non-lyso	non-LRRK2	non-MockEnriched	WCL-noChange	18.6369	18.5278	18.4885	18.3055	17.6073	18.7615	18.0535	18.5932	18.3685	18.4161	18.6378	18.2134
0.0379301	-0.0146898	Q3TIU4	Q3TIU4	PDE12_MOUSE	Pde12	2',5'-phosphodiesterase 12	non-lyso	non-LRRK2	non-MockEnriched	WCL-noChange	19.4667	19.3431	19.3476	19.7845	19.827	19.306	19.2611	19.2857	19.5856	19.4456	19.7444	19.8407
0.315184	-0.176273	Q3TIV5	Q3TIV5	ZC3HF_MOUSE	Zc3h15	Zinc finger CCCH domain-containing protein 15	non-lyso	non-LRRK2	non-MockEnriched	WCL-noChange	20.1581	19.618	19.631	18.9569	19.1003	19.3433	19.1658	19.6772	19.1243	19.8673	20.0426	19.9882
0.134974	-0.0759646	Q3TIX9	Q3TIX9	SNUT2_MOUSE	Usp39	U4/U6.U5 tri-snRNP-associated protein 2	non-lyso	non-LRRK2	non-MockEnriched	WCL-noChange	21.5498	21.8461	21.9601	21.2243	21.1079	22.2302	21.5823	21.8113	21.265	22.155	21.8764	21.6843
0.666945	-0.278178	Q3TJ91	Q3TJ91	L2GL2_MOUSE	Llgl2	LLGL scribble cell polarity complex component 2	non-lyso	non-LRRK2	non-MockEnriched	WCL-noChange	19.8212	19.7257	18.9234	19.6166	19.3762	19.1703	19.9275	19.6424	19.6339	20.3538	19.4839	19.261
0.0775143	-0.0610587	Q3TJD7	Q3TJD7	PDLI7_MOUSE	Pdlim7	PDZ and LIM domain protein 7	non-lyso	non-LRRK2	non-MockEnriched	WCL-noChange	21.3156	21.0951	21.953	20.9024	21.2593	21.9171	21.0625	21.9742	20.5823	21.4221	21.8987	21.8689
0.189221	0.0878731	Q3TJZ6	Q3TJZ6	FA98A_MOUSE	Fam98a	Protein FAM98A	non-lyso	non-LRRK2	non-MockEnriched	WCL-noChange	20.265	19.8974	19.9882	19.5074	19.7096	19.9232	19.4726	20.1946	19.2203	19.8349	19.9459	20.0951
0.179596	0.251406	Q3TKT4	Q3TKT4;Q6DIC0	SMCA4_MOUSE	Smarca4	Transcription activator BRG1	non-lyso	non-LRRK2	non-MockEnriched	WCL-noChange	20.9882	20.4676	21.7013	19.4397	19.6844	21.632	19.4568	21.2877	18.9205	20.7955	20.895	21.0493
0.026211	0.0271962	Q3TKY6	Q3TKY6	CWC27_MOUSE	Cwc27	Spliceosome-associated protein CWC27 homolog	non-lyso	non-LRRK2	non-MockEnriched	WCL-noChange	19.1659	19.1081	19.3989	18.0754	17.8137	19.4196	18.4147	19.4356	17.9302	18.9834	19.028	19.0265
0.0304947	0.0147203	Q3TL26	Q3TL26	TFB2M_MOUSE	Tfb2m	Dimethyladenosine transferase 2, mitochondrial	non-lyso	non-LRRK2	non-MockEnriched	WCL-noChange	20.1825	20.1206	19.9601	20.5261	20.714	20.002	19.9002	19.9316	20.2419	20.3211	20.3857	20.6364
0.357989	0.126246	Q3TL44	Q3TL44	NLRX1_MOUSE	Nlrx1	NLR family member X1	non-lyso	non-LRRK2	non-MockEnriched	WCL-noChange	18.0666	18.2817	18.1236	18.2899	18.5098	17.7783	17.9938	17.7803	18.2346	17.6408	18.295	18.3478
0.13181	0.0455465	Q3TLH4	Q3TLH4	PRC2C_MOUSE	Prrc2c	Protein PRRC2C	non-lyso	non-LRRK2	non-MockEnriched	WCL-noChange	21.0493	21.002	20.9951	20.6096	20.68	20.7307	20.6096	21.0625	20.3645	20.8651	20.9243	20.9672
0.0368852	0.0147406	Q3TLP5	Q3TLP5	ECHD2_MOUSE	Echdc2	Enoyl-CoA hydratase domain-containing protein 2, mitochondrial	non-lyso	non-LRRK2	non-MockEnriched	WCL-noChange	21.5165	21.5592	21.4626	21.8113	22.0459	21.3962	21.5404	21.2593	21.8034	21.4626	21.7389	21.8987
0.254228	0.0778701	Q3TMW1	Q3TMW1	C102A_MOUSE	Ccdc102a	Coiled-coil domain-containing protein 102A	non-lyso	non-LRRK2	non-MockEnriched	WCL-noChange	18.823	18.95	19.3312	19.0425	19.1763	19.4604	18.9856	19.232	18.674	19.1837	19.1189	19.122
0.243977	0.10355	Q3TMX7	Q3TMX7	QSOX2_MOUSE	Qsox2	Sulfhydryl oxidase 2	non-lyso	non-LRRK2	MockEnriched	WCL-noChange	21.8307	21.743	21.0559	21.4972	21.3752	21.4576	21.7013	21.2419	21.5731	21.6409	21.3699	20.8113
0.0928425	0.0413478	Q3TN34	Q3TN34	MILK2_MOUSE	Micall2	MICAL-like protein 2	non-lyso	non-LRRK2	non-MockEnriched	WCL-noChange	19.2619	19.1984	19.5878	18.9885	19.2151	19.4572	18.8506	19.1495	18.8814	19.3656	19.4969	19.7167
0.0445273	-0.0429115	Q3TNH5	Q3TNH5	F172A_MOUSE	Fam172a	Cotranscriptional regulator FAM172A	non-lyso	non-LRRK2	non-MockEnriched	WCL-noChange	18.7096	18.5235	19.0026	17.7459	17.5947	19.053	18.2149	19.0307	17.5551	18.747	18.3844	18.9546
0.0272763	-0.0258643	Q3TNL8	Q3TNL8	IPRI_MOUSE	Itprip	Inositol 1,4,5-trisphosphate receptor-interacting protein	non-lyso	non-LRRK2	non-MockEnriched	WCL-noChange	18.8796	18.7747	19.3167	17.8675	17.7758	19.1973	18.0173	19.1266	18.2636	19.1837	18.5848	18.7908
0.11573	-0.04647	Q3TP92	Q3TP92	CNEP1_MOUSE	Ctdnep1	CTD nuclear envelope phosphatase 1	non-lyso	non-LRRK2	non-MockEnriched	WCL-noChange	20.3645	20.265	20.5638	19.8093	19.9742	20.4972	20.1206	20.5823	19.9601	20.4476	20.3101	20.3321
0.884465	-0.315406	Q3TPR7	Q3TPR7	T184C_MOUSE	Tmem184c	Transmembrane protein 184C	non-lyso	non-LRRK2	MockEnriched	WCL-noChange	19.4793	19.6774	18.7589	19.3246	19.0113	18.8517	19.7901	19.0721	19.4941	19.6481	19.7592	19.232
0.0638173	-0.0451164	Q3TPX4	Q3TPX4	EXOC5_MOUSE	Exoc5	Exocyst complex component 5	non-lyso	non-LRRK2	non-MockEnriched	WCL-noChange	17.571	18.6346	17.8215	17.4192	17.1711	18.1736	17.718	18.0674	17.2526	17.9302	18.1541	17.9395
0.0550795	0.0160599	Q3TQB2	Q3TQB2	FXRD1_MOUSE	Foxred1	FAD-dependent oxidoreductase domain-containing protein 1	non-lyso	non-LRRK2	non-MockEnriched	WCL-noChange	19.4706	19.3239	19.3144	19.7472	19.7543	19.1872	19.3929	19.3119	19.5336	19.4824	19.5634	19.417
0.216235	0.0927499	Q3TRM4	Q3TRM4;A2AJ88	PLPL6_MOUSE	Pnpla6	Patatin-like phospholipase domain-containing protein 6	non-lyso	non-LRRK2	non-MockEnriched	WCL-noChange	19.4626	19.533	19.3261	18.6929	18.8358	19.3476	19.0796	19.4206	18.7303	18.932	19.1876	19.2913
0.138216	0.075188	Q3TSG4	Q3TSG4	ALKB5_MOUSE	Alkbh5	RNA demethylase ALKBH5	non-lyso	non-LRRK2	non-MockEnriched	WCL-noChange	20.2302	20.1206	20.3752	19.9459	19.845	20.5915	19.9459	20.2302	19.3128	20.3211	20.5261	20.3211
0.0495013	0.0633837	Q3TTY5	Q3TTY5	K22E_MOUSE	Krt2	Keratin, type II cytoskeletal 2 epidermal	non-lyso	non-LRRK2	non-MockEnriched	WCL-noChange	26.4676	27.189	26.0275	26.9539	25.8552	26.604	25.4298	25.7846	26.0854	28.0813	27.189	26.1469
0.397444	0.124825	Q3TUA9	Q3TUA9	SG196_MOUSE	Pomk	Protein O-mannose kinase	non-lyso	non-LRRK2	non-MockEnriched	WCL-noChange	20.3321	20.2419	19.8603	19.6209	19.7747	19.7836	19.8365	20.0426	19.6161	19.7404	20.0426	19.5863
0.300045	0.0868616	Q3TUH1	Q3TUH1	TAM41_MOUSE	Tamm41	Phosphatidate cytidylyltransferase, mitochondrial	non-lyso	non-LRRK2	non-MockEnriched	WCL-noChange	21.6186	21.8689	21.4775	21.9637	21.9951	21.343	21.4526	21.4526	21.7756	21.654	21.6843	21.7265
0.187786	-0.0641562	Q3TVI8	Q3TVI8	PBIP1_MOUSE	Pbxip1	Pre-B-cell leukemia transcription factor-interacting protein 1	non-lyso	non-LRRK2	non-MockEnriched	WCL-noChange	20.6096	20.4375	20.6886	20.2066	20.1206	20.2535	20.6886	20.7876	20.2185	20.2302	20.4775	20.2989
1.42653	-0.360155	Q3TW96	Q3TW96	UAP1L_MOUSE	Uap1l1	UDP-N-acetylhexosamine pyrophosphorylase-like protein 1	non-lyso	non-LRRK2	non-MockEnriched	WCL-noChange	18.4731	18.2953	18.3242	17.8566	17.7615	17.9264	18.7028	18.7653	18.4026	18.3467	18.3898	18.1907
0.147422	0.151909	Q3TWF6	Q3TWF6	WDR70_MOUSE	Wdr70	WD repeat-containing protein 70	non-lyso	non-LRRK2	non-MockEnriched	WCL-noChange	18.6346	17.8906	19.0924	17.6614	17.504	18.9088	17.5668	18.8217	16.9764	18.3984	18.4857	18.5314
0.577035	-0.17694	Q3TWI9	Q3TWI9	CSCL2_MOUSE	Tmem63b	CSC1-like protein 2	non-lyso	non-LRRK2	MockEnriched	WCL-noChange	18.7073	19.2903	18.4965	18.7557	18.6836	18.7954	19.1098	18.6364	19.2369	18.7837	19.2082	18.8155
[truncated: 3,848 more rows]

## Sheet: WCL
LOG10 P-Value: WCL_noMi - WCL_withMi	Difference WCL_noMi - WCL_withMi	Protein.Group	Protein.Ids	Protein.Names	Genes	First.Protein.Description	Lyso List	LRRK2 Pathway	WCL_noMi.s01	WCL_noMi.s02	WCL_noMi.s03	WCL_noMi.s04	WCL_noMi.s05	WCL_noMi.s06	WCL_withMi.s01	WCL_withMi.s02	WCL_withMi.s03	WCL_withMi.s04	WCL_withMi.s05	WCL_withMi.s06
[truncated: 6,769 more rows]

[truncated: 2 more sheets: MLi2 LysoIP vs Mock, DMSO LysoIP vs Mock]
