# Supplementary material for: Parkinson’s VPS35[D620N] mutation induces LRRK2-mediated lysosomal association of RILPL1 and TMEM55B
Source: Sci Adv. 2023 Dec 13;9(50):eadj1205. doi: 10.1126/sciadv.adj1205 (PMC10848721; doi:10.1126/sciadv.adj1205)
Supplement: Supplementary file 3 — Tables S4 to S6 [file sciadv.adj1205_tables_s4_to_s6.zip › adj1205_Table_S6.xlsx]

## Sheet: For_CURTAIN-tTest_RILPL1Wt_Mut_
Protein.IDs	Majority.protein.IDs	Gene.names	Description	pValue(-Log10): RILPL1-Wt_RILPL1-Mut	Difference(Log2): RILPL1-Wt_RILPL1-Mut	pValue(-Log10): RILPL1-Wt_eGFP	Difference(Log2): RILPL1-Wt_eGFP	pValue(-Log10): RILPL1-Mut_eGFP	Difference(Log2): RILPL1-Mut_eGFP	Intensity	Peptides	Razor.unique.peptides	Unique.peptides	Sequence.coverage	Mol..weight..kDa	N..N..MS.MS.count	razor.sequence.coverage....	N..N..Unique.sequence.coverage....	eGFP.01	eGFP.02	eGFP.03	RILPL1-Wt.01	RILPL1-Wt.02	RILPL1-Wt.03	RILPL1-Wt.04	RILPL1-Mut.01	RILPL1-Mut.02	RILPL1-Mut.03
sp|Q5EBL4|RIPL1_HUMAN;sp|291|RIPL1MT_HUMAN;sp|Q5EBL4-3|RIPL1_HUMAN;sp|Q969X0|RIPL2_HUMAN;sp|130|RIP2MT_HUMAN	sp|Q5EBL4|RIPL1_HUMAN;sp|291|RIPL1MT_HUMAN;sp|Q5EBL4-3|RIPL1_HUMAN	RILPL1	RILP-like protein 1	0	0	6.3047	4.77348	4.97883	4.77348	1343800000000	53	53	7	90.1	47.107	512	90.1	19.4	25.3304	25.3304	25.8524	30.2779	30.2779	30.2779	30.2779	30.2779	30.2779	30.2779
sp|A0AVI2|FR1L5_HUMAN;sp|A0AVI2-3|FR1L5_HUMAN	sp|A0AVI2|FR1L5_HUMAN	FER1L5	Fer-1-like protein 5	0.0387125	0.0123402	0.964293	-0.172367	0.730075	-0.184707	124910000	3	3	3	1.5	241.96	2	1.5	1.5	20.0044	20.0182	19.8289	19.9457	19.786	19.7141	19.6668	19.9615	19.6478	19.688
sp|A0FGR8-2|ESYT2_HUMAN;sp|A0FGR8|ESYT2_HUMAN;sp|A0FGR8-6|ESYT2_HUMAN;sp|A0FGR8-5|ESYT2_HUMAN;sp|A0FGR8-4|ESYT2_HUMAN	sp|A0FGR8-2|ESYT2_HUMAN;sp|A0FGR8|ESYT2_HUMAN;sp|A0FGR8-6|ESYT2_HUMAN;sp|A0FGR8-5|ESYT2_HUMAN;sp|A0FGR8-4|ESYT2_HUMAN	ESYT2;Extended synaptotagmin-2 OS	Isoform 2 of Extended synaptotagmin-2	0.118721	-0.0349255	0.413843	0.126338	0.727203	0.161263	58471000	2	2	2	2.4	98.9	2	2.4	2.4	20.9175	21.2026	21.2124	21.304	21.4088	20.9894	21.2464	21.333	21.2325	21.2507
sp|A1L0T0|ILVBL_HUMAN	sp|A1L0T0|ILVBL_HUMAN	ILVBL	Acetolactate synthase-like protein	0.198684	0.0288003	0.0373445	-0.0079689	0.2435	-0.0367692	854570000	8	8	8	20.7	67.867	11	20.7	20.7	22.6168	22.4175	22.5251	22.5343	22.5991	22.3797	22.5343	22.4522	22.4985	22.4985
sp|A3KMH1|VWA8_HUMAN;sp|A3KMH1-3|VWA8_HUMAN;sp|A3KMH1-2|VWA8_HUMAN	sp|A3KMH1|VWA8_HUMAN;sp|A3KMH1-3|VWA8_HUMAN;sp|A3KMH1-2|VWA8_HUMAN	VWA8	von Willebrand factor A domain-containing protein 8	0.146899	-0.0181101	0.272859	-0.0637263	0.158098	-0.0456162	957880000	16	16	16	11	214.82	19	11	11	22.8772	23.2257	23.1294	23.035	23.0749	22.9198	23.025	23.0018	23.0918	23.0018
sp|A5YKK6-3|CNOT1_HUMAN;sp|A5YKK6-2|CNOT1_HUMAN;sp|A5YKK6|CNOT1_HUMAN;sp|A5YKK6-4|CNOT1_HUMAN	sp|A5YKK6-3|CNOT1_HUMAN;sp|A5YKK6-2|CNOT1_HUMAN;sp|A5YKK6|CNOT1_HUMAN;sp|A5YKK6-4|CNOT1_HUMAN	CNOT1;Isoform 2 of CCR4-NOT transcription complex subunit 1 OS	Isoform 3 of CCR4-NOT transcription complex subunit 1	0.270601	0.0593723	0.643984	0.0832224	0.103448	0.0238501	518850000	8	8	8	4.1	241.26	8	4.1	4.1	22.0331	21.9713	22.0141	22.1278	22.2114	22.0042	22.0141	22.1806	21.9033	22.0061
sp|A6NED2|RCCD1_HUMAN	sp|A6NED2|RCCD1_HUMAN	RCCD1	RCC1 domain-containing protein 1	1.60857	-0.210557	1.71491	0.377772	2.27811	0.588329	22880000000	22	22	22	79	40.078	48	79	79	25.6879	25.6205	25.9687	26.1928	26.1928	25.9687	26.1928	26.3473	26.3473	26.3473
sp|A6NKF9|GPHRC_HUMAN;sp|B7ZAQ6-2|GPHRA_HUMAN;sp|B7ZAQ6-3|GPHRA_HUMAN;sp|P0CG08|GPHRB_HUMAN;sp|B7ZAQ6|GPHRA_HUMAN	sp|A6NKF9|GPHRC_HUMAN;sp|B7ZAQ6-2|GPHRA_HUMAN;sp|B7ZAQ6-3|GPHRA_HUMAN;sp|P0CG08|GPHRB_HUMAN;sp|B7ZAQ6|GPHRA_HUMAN	GPR89C	Putative Golgi pH regulator C	0.47758	-0.0723055	1.43787	-0.135922	0.335395	-0.0636164	150140000	2	2	2	12.5	36.67	3	12.5	12.5	20.2076	20.0968	20.0902	20.0725	20.0102	19.9315	19.9682	20.1898	19.9534	20.0605
sp|Q96FC9-4|DDX11_HUMAN;sp|Q96FC9-3|DDX11_HUMAN;sp|Q96FC9-2|DDX11_HUMAN;sp|A8MPP1|D11L8_HUMAN;sp|Q96FC9|DDX11_HUMAN;sp|Q96FC9-5|DDX11_HUMAN;sp|Q92771|DDX12_HUMAN	sp|Q96FC9-4|DDX11_HUMAN;sp|Q96FC9-3|DDX11_HUMAN;sp|Q96FC9-2|DDX11_HUMAN;sp|A8MPP1|D11L8_HUMAN;sp|Q96FC9|DDX11_HUMAN;sp|Q96FC9-5|DDX11_HUMAN;sp|Q92771|DDX12_HUMAN	DDX11;Isoform 3 of Probable ATP-dependent RNA helicase DDX11 OS	Isoform 4 of Probable ATP-dependent RNA helicase DDX11	0.362271	-0.0586087	1.47789	0.255585	1.56847	0.314194	76597000	2	2	2	2.1	96.127	2	2.1	2.1	19.9749	20.2421	20.168	20.4264	20.4941	20.3414	20.2737	20.5058	20.3523	20.4694
sp|Q99613-2|EIF3C_HUMAN;sp|Q99613|EIF3C_HUMAN;sp|B5ME19|EIFCL_HUMAN	sp|Q99613-2|EIF3C_HUMAN;sp|Q99613|EIF3C_HUMAN;sp|B5ME19|EIFCL_HUMAN	EIF3C;Eukaryotic translation initiation factor 3 subunit C OS	Isoform 2 of Eukaryotic translation initiation factor 3 subunit C	0.014502	-0.00254583	1.83682	-0.22891	1.14892	-0.226364	480030000	8	8	8	8.1	104.1	10	8.1	8.1	22.4397	22.3424	22.5765	22.2535	22.1776	22.1959	22.2688	22.1046	22.2595	22.3154
sp|C4AMC7|WASH3_HUMAN;sp|Q6VEQ5|WASH2_HUMAN;sp|Q9NQA3|WASH6_HUMAN;sp|A8K0Z3|WASH1_HUMAN	sp|C4AMC7|WASH3_HUMAN;sp|Q6VEQ5|WASH2_HUMAN;sp|Q9NQA3|WASH6_HUMAN;sp|A8K0Z3|WASH1_HUMAN	WASH3P	Putative WAS protein family homolog 3	0.187497	0.129215	1.46298	-0.679465	2.22577	-0.80868	70254000	2	2	2	5.6	49.994	2	5.6	5.6	19.9057	19.9128	19.9315	18.9952	18.8157	19.6668	19.4711	18.8613	19.3834	19.0793
sp|O00116|ADAS_HUMAN	sp|O00116|ADAS_HUMAN	AGPS	Alkyldihydroxyacetonephosphate synthase, peroxisomal	0.267616	-0.023794	0.357471	0.042892	0.630442	0.066686	2589100000	17	17	17	35.1	72.911	29	35.1	35.1	24.0443	24.0784	24.1943	24.1626	24.2243	24.1036	24.1036	24.1777	24.1943	24.145
sp|O00148|DX39A_HUMAN;sp|Q13838|DX39B_HUMAN;sp|Q13838-2|DX39B_HUMAN	sp|O00148|DX39A_HUMAN;sp|Q13838|DX39B_HUMAN;sp|Q13838-2|DX39B_HUMAN	DDX39A	ATP-dependent RNA helicase DDX39A	0.511886	0.0699836	0.870151	-0.273573	0.887561	-0.343557	99052000	2	2	2	5.6	49.129	2	5.6	5.6	20.8579	21.4599	21.1996	20.9462	20.8662	20.8014	20.9818	20.751	20.9113	20.8244
sp|O00165-5|HAX1_HUMAN;sp|O00165-3|HAX1_HUMAN;sp|O00165|HAX1_HUMAN;sp|O00165-2|HAX1_HUMAN;sp|O00165-4|HAX1_HUMAN	sp|O00165-5|HAX1_HUMAN;sp|O00165-3|HAX1_HUMAN;sp|O00165|HAX1_HUMAN;sp|O00165-2|HAX1_HUMAN	HAX1;Isoform 3 of HCLS1-associated protein X-1 OS	Isoform 5 of HCLS1-associated protein X-1	0.0789187	-0.0165148	0.71673	0.141662	1.04231	0.158176	381230000	3	3	3	15.6	26.099	4	15.6	15.6	20.8662	21.0552	21.0908	21.2325	21.2706	21.0627	21.0172	21.1922	21.1473	21.1473
sp|O00170|AIP_HUMAN	sp|O00170|AIP_HUMAN	AIP	AH receptor-interacting protein	1.32874	-0.599414	2.53161	1.01137	3.2591	1.61078	49236000	2	2	2	7.6	37.636	2	7.6	7.6	19.4616	19.5095	19.5456	20.2974	20.1967	20.7682	20.8053	20.8468	21.3951	21.1071
sp|O00186|STXB3_HUMAN	sp|O00186|STXB3_HUMAN	STXBP3	Syntaxin-binding protein 3	0.29122	0.0550222	1.03747	-0.150728	2.3273	-0.20575	406030000	6	6	6	10.1	67.764	8	10.1	10.1	22.6107	22.5991	22.5835	22.4298	22.2831	22.5591	22.5162	22.3259	22.4464	22.4039
sp|O00203-3|AP3B1_HUMAN;sp|O00203|AP3B1_HUMAN	sp|O00203-3|AP3B1_HUMAN;sp|O00203|AP3B1_HUMAN	AP3B1;AP-3 complex subunit beta-1 OS	Isoform 2 of AP-3 complex subunit beta-1	0.0942453	-0.0152491	0.213367	-0.0541991	0.123348	-0.03895	2411200000	14	14	14	14.9	116.19	19	14.9	14.9	24.0939	24.457	24.2157	24.3131	24.1777	24.1368	24.1777	24.2887	24.1368	24.2243
sp|O00217|NDUS8_HUMAN	sp|O00217|NDUS8_HUMAN	NDUFS8	NADH dehydrogenase [ubiquinone] iron-sulfur protein 8, mitochondrial	0.0219078	0.00917212	0.807912	0.220528	0.95206	0.211356	678840000	4	4	4	25.7	23.705	6	25.7	25.7	21.6812	21.4754	21.5642	22.0106	21.8981	21.7313	21.5365	21.9302	21.6355	21.7892
sp|O00233|PSMD9_HUMAN;sp|O00233-2|PSMD9_HUMAN;sp|O00233-3|PSMD9_HUMAN	sp|O00233|PSMD9_HUMAN;sp|O00233-2|PSMD9_HUMAN	PSMD9	26S proteasome non-ATPase regulatory subunit 9	0.559318	-0.0523826	0.377083	-0.0508466	0.00983971	0.00153605	637000000	5	5	5	31.4	24.682	8	31.4	31.4	22.3384	22.5009	22.4624	22.4729	22.3154	22.3456	22.3983	22.4085	22.4624	22.4354
sp|O00264|PGRC1_HUMAN;sp|O00264-2|PGRC1_HUMAN	sp|O00264|PGRC1_HUMAN	PGRMC1	Membrane-associated progesterone receptor component 1	0.367198	0.0895755	1.01937	-0.264433	1.2088	-0.354008	2164700000	4	4	3	16.4	21.671	5	16.4	11.8	22.9148	22.5296	22.6168	22.4985	22.3304	22.2781	22.5835	22.477	22.239	22.2831
sp|O00399|DCTN6_HUMAN	sp|O00399|DCTN6_HUMAN	DCTN6	Dynactin subunit 6	0.871187	-0.211981	3.75803	1.35354	3.66901	1.56552	254720000	3	3	3	25.8	20.747	3	25.8	25.8	19.1006	19.0541	19.3834	20.2856	20.6944	20.6204	20.5311	20.8701	20.646	20.7185
sp|O00410|IPO5_HUMAN;sp|O00410-3|IPO5_HUMAN;sp|O00410-2|IPO5_HUMAN;sp|O60518|RNBP6_HUMAN	sp|O00410|IPO5_HUMAN;sp|O00410-3|IPO5_HUMAN;sp|O00410-2|IPO5_HUMAN	IPO5	Importin-5	0.812219	-0.132021	1.30708	0.289016	1.52536	0.421037	4935800000	24	24	24	32.2	123.63	40	32.2	32.2	24.7991	25.1885	25.0073	25.4184	25.316	25.2264	25.1885	25.5236	25.316	25.4184
sp|O00411|RPOM_HUMAN	sp|O00411|RPOM_HUMAN	POLRMT	DNA-directed RNA polymerase, mitochondrial	0.250764	-0.0379755	1.41773	-0.211929	1.36106	-0.173953	223360000	3	3	3	1.9	138.62	3	1.9	1.9	21.1362	21.326	21.1862	21.125	21.0446	20.9425	20.9047	21.0172	21.0311	21.0782
sp|O00459|P85B_HUMAN	sp|O00459|P85B_HUMAN	PIK3R2	Phosphatidylinositol 3-kinase regulatory subunit beta	0.419978	0.13824	0.38799	0.14335	0.01738	0.00510979	59122000	2	2	2	3.7	81.544	3	3.7	3.7	19.1551	18.8846	18.8846	18.9005	18.934	19.2614	19.3766	18.934	19.0541	18.9516
sp|O00471|EXOC5_HUMAN	sp|O00471|EXOC5_HUMAN	EXOC5	Exocyst complex component 5	0.0304021	0.00586192	0.0421212	-0.00718117	0.0527396	-0.0130431	233620000	3	3	3	4.5	81.852	5	4.5	4.5	21.5099	21.3414	21.3496	21.337	21.4641	21.4263	21.3451	21.2594	21.43	21.4724
sp|O00483|NDUA4_HUMAN	sp|O00483|NDUA4_HUMAN	NDUFA4	Cytochrome c oxidase subunit NDUFA4	0.361453	-0.0950076	0.0412202	-0.0234013	0.127369	0.0716063	5020000000	7	7	7	55.6	9.3697	13	55.6	55.6	23.9336	24.6059	24.1368	24.4174	24.2573	24.0203	24.113	24.3936	24.2088	24.2887
sp|O00487|PSDE_HUMAN	sp|O00487|PSDE_HUMAN	PSMD14	26S proteasome non-ATPase regulatory subunit 14	0.146534	0.0343	0.486633	-0.0774935	0.720319	-0.111794	821170000	6	6	6	26.8	34.577	8	26.8	26.8	22.3983	22.467	22.4729	22.2688	22.2747	22.5009	22.4298	22.2007	22.4039	22.3983
sp|O00743-2|PPP6_HUMAN;sp|O00743|PPP6_HUMAN;sp|O00743-3|PPP6_HUMAN	sp|O00743-2|PPP6_HUMAN;sp|O00743|PPP6_HUMAN;sp|O00743-3|PPP6_HUMAN	PPP6C;Serine/threonine-protein phosphatase 6 catalytic subunit OS	Isoform 2 of Serine/threonine-protein phosphatase 6 catalytic subunit	0.133135	-0.0131615	0.445325	0.0518975	0.532613	0.065059	674090000	5	5	5	21.9	32.532	6	21.9	21.9	22.3551	22.3551	22.5009	22.4354	22.4816	22.3921	22.5133	22.4354	22.5133	22.4576
sp|O00762-2|UBE2C_HUMAN;sp|O00762-3|UBE2C_HUMAN;sp|O00762|UBE2C_HUMAN;sp|O00762-4|UBE2C_HUMAN	sp|O00762-2|UBE2C_HUMAN;sp|O00762-3|UBE2C_HUMAN;sp|O00762|UBE2C_HUMAN;sp|O00762-4|UBE2C_HUMAN	UBE2C;Isoform 3 of Ubiquitin-conjugating enzyme E2 C OS	Isoform 2 of Ubiquitin-conjugating enzyme E2 C	0.351846	-0.156785	0.609369	-0.258383	0.250306	-0.101597	94677000	2	2	2	17.9	15.765	2	17.9	17.9	19.4526	19.4616	19.0896	18.9811	19.3085	19.2981	18.717	19.0896	19.4358	19.1735
sp|O00767|ACOD_HUMAN	sp|O00767|ACOD_HUMAN	SCD	Acyl-CoA desaturase	0.740192	0.126489	0.187102	-0.060908	0.567475	-0.187397	155800000	2	2	2	12.3	41.522	3	12.3	12.3	20.1357	19.7062	19.786	19.7243	19.8736	19.7309	19.9315	19.7966	19.5742	19.6949
sp|O14548|COX7R_HUMAN	sp|O14548|COX7R_HUMAN	COX7A2L	Cytochrome c oxidase subunit 7A-related protein, mitochondrial	0.318254	-0.113774	1.22646	-0.262293	0.470349	-0.14852	248660000	3	3	3	27.2	12.615	3	27.2	27.2	21.1006	20.9732	20.9777	20.8607	20.7916	20.8662	20.501	21.1071	20.6587	20.8401
sp|O14579|COPE_HUMAN;sp|O14579-3|COPE_HUMAN;sp|O14579-2|COPE_HUMAN	sp|O14579|COPE_HUMAN;sp|O14579-3|COPE_HUMAN;sp|O14579-2|COPE_HUMAN	CO	Coatomer subunit epsilon	0.03734	0.0131497	2.04831	0.48454	2.22995	0.47139	1943200000	15	15	15	56.2	34.482	19	56.2	56.2	23.2407	23.3692	23.4332	23.9336	24.0352	23.6721	23.6881	23.9511	23.728	23.7782
sp|O14617-3|AP3D1_HUMAN;sp|O14617-2|AP3D1_HUMAN;sp|O14617|AP3D1_HUMAN;sp|O14617-5|AP3D1_HUMAN;sp|O14617-4|AP3D1_HUMAN	sp|O14617-3|AP3D1_HUMAN;sp|O14617-2|AP3D1_HUMAN;sp|O14617|AP3D1_HUMAN;sp|O14617-5|AP3D1_HUMAN;sp|O14617-4|AP3D1_HUMAN	AP3D1;Isoform 2 of AP-3 complex subunit delta-1 OS	Isoform 3 of AP-3 complex subunit delta-1	0.513699	-0.0874734	0.981871	0.242449	1.12063	0.329922	895700000	7	7	7	9.2	111.24	9	9.2	9.2	22.8653	23.2688	23.2166	23.3661	23.4607	23.2166	23.394	23.4976	23.3354	23.5075
sp|O14653-3|GOSR2_HUMAN;sp|O14653|GOSR2_HUMAN;sp|O14653-2|GOSR2_HUMAN	sp|O14653-3|GOSR2_HUMAN;sp|O14653|GOSR2_HUMAN;sp|O14653-2|GOSR2_HUMAN	GOSR2;Golgi SNAP receptor complex member 2 OS	Isoform 3 of Golgi SNAP receptor complex member 2	0.291784	-0.0463069	0.238595	-0.0318492	0.101319	0.0144577	158630000	3	3	3	13.8	22.724	3	13.8	13.8	20.8468	20.8882	20.9047	20.7477	20.8283	20.9583	20.8579	20.9065	20.9712	20.8053
sp|O14773-2|TPP1_HUMAN;sp|O14773|TPP1_HUMAN	sp|O14773-2|TPP1_HUMAN;sp|O14773|TPP1_HUMAN	TPP1;Tripeptidyl-peptidase 1 OS	Isoform 2 of Tripeptidyl-peptidase 1	0.199486	-0.0272182	1.02176	0.165336	1.23784	0.192554	507260000	2	2	2	8.8	34.463	3	8.8	8.8	21.2161	21.4337	21.4337	21.6138	21.5866	21.4835	21.4222	21.5642	21.5365	21.5605
sp|O14818-2|PSA7_HUMAN;sp|Q8TAA3-2|PSA7L_HUMAN;sp|O14818|PSA7_HUMAN;sp|Q8TAA3-5|PSA7L_HUMAN;sp|Q8TAA3|PSA7L_HUMAN;sp|O14818-4|PSA7_HUMAN	sp|O14818-2|PSA7_HUMAN;sp|Q8TAA3-2|PSA7L_HUMAN;sp|O14818|PSA7_HUMAN;sp|Q8TAA3-5|PSA7L_HUMAN;sp|Q8TAA3|PSA7L_HUMAN	PSMA7;Isoform 2 of Proteasome subunit alpha type-7-like OS	Isoform 2 of Proteasome subunit alpha type-7	0.571558	0.319027	0.1376	-0.101116	1.11481	-0.420143	212880000	3	3	3	21.9	20.193	4	21.9	21.9	21.2594	20.7682	20.8531	20.3619	20.709	21.3104	21.0552	20.3642	20.674	20.582
sp|O14828|SCAM3_HUMAN;sp|O14828-2|SCAM3_HUMAN	sp|O14828|SCAM3_HUMAN;sp|O14828-2|SCAM3_HUMAN	SCAMP3	Secretory carrier-associated membrane protein 3	0.10375	-0.0458953	0.177547	0.0635681	0.395096	0.109463	717430000	5	5	5	23.9	38.287	7	23.9	23.9	22.0106	22.1046	21.9573	22.3097	22.2535	21.8844	21.9033	22.2831	21.9219	22.1959
sp|O14925|TIM23_HUMAN;sp|Q5SRD1|TI23B_HUMAN	sp|O14925|TIM23_HUMAN;sp|Q5SRD1|TI23B_HUMAN	TIMM23	Mitochondrial import inner membrane translocase subunit Tim23	0.457037	-0.0570936	0.212298	-0.038413	0.124368	0.0186806	264090000	3	3	3	16.7	21.943	5	16.7	16.7	21.2903	21.3596	21.1731	21.2966	21.3104	21.2295	21.1071	21.2783	21.304	21.2966
sp|O14929-2|HAT1_HUMAN;sp|O14929|HAT1_HUMAN	sp|O14929-2|HAT1_HUMAN;sp|O14929|HAT1_HUMAN	HAT1;Histone acetyltransferase type B catalytic subunit OS	Isoform B of Histone acetyltransferase type B catalytic subunit	0.0682106	0.0109927	1.67522	-0.199754	2.61415	-0.210747	106610000	3	3	3	10.8	39.786	4	10.8	10.8	19.5863	19.5372	19.6322	19.4526	19.4711	19.3487	19.2696	19.3487	19.3982	19.3766
sp|O14975|S27A2_HUMAN;sp|O14975-2|S27A2_HUMAN	sp|O14975|S27A2_HUMAN;sp|O14975-2|S27A2_HUMAN	SLC27A2	Very long-chain acyl-CoA synthetase	0.0515095	-0.0057168	2.17919	-0.176545	1.92725	-0.170828	124280000	3	3	3	4.7	70.311	4	4.7	4.7	20.3786	20.28	20.3267	20.1898	20.0872	20.2011	20.1295	20.1169	20.2076	20.1483
sp|O14976-2|GAK_HUMAN;sp|O14976|GAK_HUMAN	sp|O14976-2|GAK_HUMAN;sp|O14976|GAK_HUMAN	GAK;Cyclin-G-associated kinase OS	Isoform 2 of Cyclin-G-associated kinase	0.415944	0.19111	0.472875	0.220743	0.0887859	0.0296326	81811000	3	3	2	4.1	134.46	2	4.1	2.3	20.1295	20.0044	20.334	20.1838	20.0216	20.674	20.6275	20.047	20.2677	20.2421
sp|O14981|BTAF1_HUMAN;sp|O14981-2|BTAF1_HUMAN	sp|O14981|BTAF1_HUMAN;sp|O14981-2|BTAF1_HUMAN	BTAF1	TATA-binding protein-associated factor 172	0.524987	0.0417156	0.00648809	0.000822703	0.388196	-0.0408929	87504000	2	2	2	2.1	206.89	2	2.1	2.1	20.0902	20.0934	20.2011	20.0918	20.0826	20.1613	20.1805	20.0395	20.1257	20.0968
sp|O15020-2|SPTN2_HUMAN;sp|O15020|SPTN2_HUMAN;sp|Q9H254-2|SPTN4_HUMAN;sp|Q9H254-4|SPTN4_HUMAN;sp|Q9H254|SPTN4_HUMAN	sp|O15020-2|SPTN2_HUMAN;sp|O15020|SPTN2_HUMAN	SPTBN2;Spectrin beta chain, non-erythrocytic 2 OS	Isoform 2 of Spectrin beta chain, non-erythrocytic 2	0.570795	-0.400002	0.650347	-0.321589	0.0688515	0.0784136	211150000	3	3	2	1.1	268.31	3	1.1	0.6	20.5642	19.9861	19.8983	19.5012	19.8406	20.1295	19.8406	20.8935	20.0044	19.786
sp|O15027-2|SC16A_HUMAN;sp|O15027-4|SC16A_HUMAN;sp|O15027-3|SC16A_HUMAN;sp|O15027|SC16A_HUMAN;sp|O15027-5|SC16A_HUMAN	sp|O15027-2|SC16A_HUMAN;sp|O15027-4|SC16A_HUMAN;sp|O15027-3|SC16A_HUMAN;sp|O15027|SC16A_HUMAN;sp|O15027-5|SC16A_HUMAN	SEC16A;Isoform 4 of Protein transport protein Sec16A OS	Isoform 2 of Protein transport protein Sec16A	0.717416	0.441128	0.958537	0.571688	1.21463	0.13056	248100000	3	3	3	2.3	228.87	3	2.3	2.3	20.1571	20.3093	20.2856	20.3845	20.406	21.268	21.231	20.3468	20.406	20.3909
sp|O15091-3|MRRP3_HUMAN;sp|O15091-4|MRRP3_HUMAN;sp|O15091-2|MRRP3_HUMAN;sp|O15091|MRRP3_HUMAN	sp|O15091-3|MRRP3_HUMAN;sp|O15091-4|MRRP3_HUMAN;sp|O15091-2|MRRP3_HUMAN;sp|O15091|MRRP3_HUMAN	KIAA0391;Isoform 4 of Mitochondrial ribonuclease P protein 3 OS	Isoform 3 of Mitochondrial ribonuclease P protein 3	0.0942037	-0.0398709	0.42133	0.315656	0.40926	0.355527	182690000	2	2	2	14.2	24.787	2	14.2	14.2	20.2737	21.4835	20.6503	20.8053	21.2249	21.323	21.1193	21.337	21.0984	21.0387
sp|O15111|IKKA_HUMAN	sp|O15111|IKKA_HUMAN	CHUK	Inhibitor of nuclear factor kappa-B kinase subunit alpha	0.14985	0.0675626	0.135114	-0.0538128	0.425909	-0.121375	74520000	2	2	2	5	84.639	2	5	5	19.5372	19.3766	19.5126	19.6531	19.5972	19.2812	19.1551	19.5095	19.1392	19.4136
sp|O15126|SCAM1_HUMAN;sp|O15126-2|SCAM1_HUMAN	sp|O15126|SCAM1_HUMAN;sp|O15126-2|SCAM1_HUMAN	SCAMP1	Secretory carrier-associated membrane protein 1	0.0334608	0.00540241	0.431224	-0.0587576	0.566383	-0.06416	427490000	4	4	4	15.4	37.92	5	15.4	15.4	22.2286	22.3606	22.2535	22.2007	22.1152	22.2688	22.3039	22.1571	22.2509	22.2421
sp|O15127|SCAM2_HUMAN	sp|O15127|SCAM2_HUMAN	SCAMP2	Secretory carrier-associated membrane protein 2	0.0837274	0.0230101	2.00841	-0.398133	1.55176	-0.421143	558380000	2	2	2	9.7	36.648	3	9.7	9.7	21.7576	21.5804	21.8844	21.326	21.2161	21.3451	21.4835	21.1473	21.4416	21.3701
sp|O15160|RPAC1_HUMAN;sp|O15160-2|RPAC1_HUMAN;REV__sp|P58340-2|MLF1_HUMAN	sp|O15160|RPAC1_HUMAN;sp|O15160-2|RPAC1_HUMAN	POLR1C	DNA-directed RNA polymerases I and III subunit RPAC1	0.54936	0.0852722	0.589148	0.0680017	0.0976641	-0.0172704	190780000	3	3	3	13.3	39.249	3	13.3	13.3	19.4799	19.4068	19.4358	19.619	19.5126	19.49	19.4136	19.3982	19.5372	19.3352
sp|O15173|PGRC2_HUMAN;sp|O15173-2|PGRC2_HUMAN	sp|O15173|PGRC2_HUMAN;sp|O15173-2|PGRC2_HUMAN	PGRMC2	Membrane-associated progesterone receptor component 2	0.0915033	0.0120702	1.13829	-0.163834	1.0783	-0.175904	976880000	4	3	3	17.5	23.818	4	13.5	13.5	22.6443	22.3983	22.5296	22.2831	22.3259	22.4397	22.3921	22.3477	22.3983	22.2985
sp|O15228|GNPAT_HUMAN;sp|O15228-2|GNPAT_HUMAN	sp|O15228|GNPAT_HUMAN;sp|O15228-2|GNPAT_HUMAN	GNPAT	Dihydroxyacetone phosphate acyltransferase	0.131176	-0.0445738	0.268033	0.0825593	1.07149	0.127133	221000000	3	3	3	4	77.187	3	4	4	20.9493	20.9316	21.0486	21.2783	21.1862	20.8495	20.9223	21.181	21.0356	21.0944
sp|O15235|RT12_HUMAN	sp|O15235|RT12_HUMAN	MRPS12	28S ribosomal protein S12, mitochondrial	1.04353	-0.11501	2.28895	-0.267204	1.1604	-0.152194	1283000000	3	3	3	30.4	15.173	5	30.4	30.4	22.3097	22.4624	22.3606	22.1959	22.0257	22.092	22.1278	22.1888	22.1776	22.3097
sp|O15260|SURF4_HUMAN;sp|O15260-2|SURF4_HUMAN;sp|O15260-3|SURF4_HUMAN	sp|O15260|SURF4_HUMAN;sp|O15260-2|SURF4_HUMAN;sp|O15260-3|SURF4_HUMAN	SURF4	Surfeit locus protein 4	0.251389	-0.107501	0.193976	-0.094854	0.0244686	0.012647	1097800000	3	3	3	13.4	30.394	7	13.4	13.4	22.0751	22.5514	22.2323	22.371	22.3921	21.8453	22.1571	22.4464	22.1046	22.3456
sp|O15269|SPTC1_HUMAN;sp|O15269-2|SPTC1_HUMAN	sp|O15269|SPTC1_HUMAN	SPTLC1	Serine palmitoyltransferase 1	0.00704579	0.00181945	0.221878	-0.0479903	0.228069	-0.0498098	324290000	5	5	5	11.2	52.743	5	11.2	11.2	21.5725	21.7816	21.6701	21.6066	21.469	21.7086	21.7226	21.5043	21.6939	21.6765
sp|O15371-2|EIF3D_HUMAN;sp|O15371-3|EIF3D_HUMAN;sp|O15371|EIF3D_HUMAN	sp|O15371-2|EIF3D_HUMAN;sp|O15371-3|EIF3D_HUMAN;sp|O15371|EIF3D_HUMAN	EIF3D;Isoform 3 of Eukaryotic translation initiation factor 3 subunit D OS	Isoform 2 of Eukaryotic translation initiation factor 3 subunit D	0.603954	0.0663617	1.3867	-0.269278	1.53591	-0.33564	675390000	9	9	9	23.8	58.14	10	23.8	23.8	23.3836	23.035	23.2257	23.0129	22.8377	22.9148	23.0166	22.8831	22.8772	22.8772
sp|O15372|EIF3H_HUMAN	sp|O15372|EIF3H_HUMAN	EIF3H	Eukaryotic translation initiation factor 3 subunit H	0.956723	-0.164068	1.3757	-0.263491	0.460678	-0.0994231	556210000	4	4	4	14.2	39.93	6	14.2	14.2	21.8512	22.0425	22.1085	21.8496	21.5684	21.7998	21.7313	21.8046	21.9153	21.9841
sp|O15400-2|STX7_HUMAN;sp|O15400|STX7_HUMAN	sp|O15400-2|STX7_HUMAN;sp|O15400|STX7_HUMAN	STX7;Syntaxin-7 OS	Isoform 2 of Syntaxin-7	0.158673	-0.0585629	0.788429	0.304786	1.03922	0.363349	414980000	5	5	5	31.8	27.4	6	31.8	31.8	20.0649	20.6033	20.3523	20.8531	20.8244	20.4804	20.4219	20.8034	20.6243	20.6828
sp|O15460-2|P4HA2_HUMAN;sp|O15460|P4HA2_HUMAN	sp|O15460-2|P4HA2_HUMAN;sp|O15460|P4HA2_HUMAN	P4HA2;Prolyl 4-hydroxylase subunit alpha-2 OS	Isoform IIa of Prolyl 4-hydroxylase subunit alpha-2	0.295705	-0.0510333	1.46454	0.237573	1.75192	0.288607	120370000	2	2	2	5.3	60.632	3	5.3	5.3	19.7243	19.9383	19.8671	20.2076	20.1257	19.9682	20.0216	20.2011	20.0649	20.1295
sp|O43148|MCES_HUMAN;sp|O43148-2|MCES_HUMAN	sp|O43148|MCES_HUMAN;sp|O43148-2|MCES_HUMAN	RNMT	mRNA cap guanine-N7 methyltransferase	0.289381	0.0890328	0.902833	-0.397132	1.03507	-0.486165	50264000	2	2	2	4.8	54.843	2	4.8	4.8	21.1556	21.8496	21.2706	21.2249	21.1568	20.7814	20.9493	21.0387	20.8761	20.9025
sp|O43172-2|PRP4_HUMAN;sp|O43172|PRP4_HUMAN	sp|O43172-2|PRP4_HUMAN;sp|O43172|PRP4_HUMAN	PRPF4;U4/U6 small nuclear ribonucleoprotein Prp4 OS	Isoform 2 of U4/U6 small nuclear ribonucleoprotein Prp4	0.356673	0.175907	0.634525	-0.215409	1.00935	-0.391316	107790000	2	2	2	6	58.32	2	6	6	20.5368	20.4219	20.3468	20.1613	19.8818	20.4001	20.4358	19.7689	19.9985	20.3642
sp|O43251-8|RFOX2_HUMAN;sp|O43251|RFOX2_HUMAN;sp|O43251-6|RFOX2_HUMAN;sp|Q9NWB1-2|RFOX1_HUMAN;sp|O43251-7|RFOX2_HUMAN;sp|Q9NWB1|RFOX1_HUMAN;sp|Q9NWB1-5|RFOX1_HUMAN;sp|Q9NWB1-4|RFOX1_HUMAN;sp|O43251-2|RFOX2_HUMAN;sp|O43251-10|RFOX2_HUMAN;sp|O43251-5|RFOX2_HUMAN;sp|O43251-4|RFOX2_HUMAN;sp|Q9NWB1-3|RFOX1_HUMAN;sp|O43251-9|RFOX2_HUMAN;sp|A6NFN3-2|RFOX3_HUMAN;sp|O43251-3|RFOX2_HUMAN;sp|A6NFN3|RFOX3_HU…	sp|O43251-8|RFOX2_HUMAN;sp|O43251|RFOX2_HUMAN;sp|O43251-6|RFOX2_HUMAN;sp|Q9NWB1-2|RFOX1_HUMAN;sp|O43251-7|RFOX2_HUMAN;sp|Q9NWB1|RFOX1_HUMAN;sp|Q9NWB1-5|RFOX1_HUMAN;sp|Q9NWB1-4|RFOX1_HUMAN;sp|O43251-2|RFOX2_HUMAN;sp|O43251-10|RFOX2_HUMAN;sp|O43251-5|RFOX2_HUMAN;sp|O43251-4|RFOX2_HUMAN;sp|Q9NWB1-3|RFOX1_HUMAN;sp|O43251-9|RFOX2_HUMAN	RBFOX2;RNA binding protein fox-1 homolog 2 OS	Isoform 8 of RNA binding protein fox-1 homolog 2	0.0107571	-0.00565227	0.173143	-0.0825623	0.226651	-0.07691	249870000	3	3	3	5.8	47.343	4	5.8	5.8	20.3706	20.0102	20.1805	19.8449	19.8983	20.3845	20.2905	19.9457	20.2011	20.1838
sp|O43264|ZW10_HUMAN;sp|O43264-2|ZW10_HUMAN	sp|O43264|ZW10_HUMAN;sp|O43264-2|ZW10_HUMAN	ZW10	Centromere/kinetochore protein zw10 homolog	0.273482	-0.0355984	1.1429	0.120995	3.03183	0.156593	568960000	9	9	9	17.7	88.828	11	17.7	17.7	21.773	21.8165	21.7892	21.8512	22.0061	21.9713	21.827	21.9573	21.9249	21.9663
sp|O43292-2|GPAA1_HUMAN;sp|O43292|GPAA1_HUMAN	sp|O43292-2|GPAA1_HUMAN;sp|O43292|GPAA1_HUMAN	GPAA1;Glycosylphosphatidylinositol anchor attachment 1 protein OS	Isoform 2 of Glycosylphosphatidylinositol anchor attachment 1 protein	0.812766	0.10306	1.05182	-0.168771	1.681	-0.271831	266420000	2	2	2	4.3	61.097	3	4.3	4.3	21.8574	21.7186	21.9517	21.7421	21.6501	21.5486	21.7543	21.5866	21.6103	21.5153
sp|O43324-2|MCA3_HUMAN;sp|O43324|MCA3_HUMAN	sp|O43324-2|MCA3_HUMAN;sp|O43324|MCA3_HUMAN	EEF1E1;Eukaryotic translation elongation factor 1 epsilon-1 OS	Isoform 2 of Eukaryotic translation elongation factor 1 epsilon-1	0.998709	-0.118735	0.457222	0.173428	0.697955	0.292163	356660000	3	3	3	36	15.548	5	36	36	21.6374	22.2928	21.9445	22.2166	22.1888	22.0061	22.1152	22.2114	22.247	22.2928
sp|O43390-4|HNRPR_HUMAN;sp|O43390|HNRPR_HUMAN;sp|O43390-2|HNRPR_HUMAN;sp|O43390-3|HNRPR_HUMAN	sp|O43390-4|HNRPR_HUMAN;sp|O43390|HNRPR_HUMAN;sp|O43390-2|HNRPR_HUMAN;sp|O43390-3|HNRPR_HUMAN	HNRNPR;Heterogeneous nuclear ribonucleoprotein R OS	Isoform 4 of Heterogeneous nuclear ribonucleoprotein R	0.356627	-0.109907	0.215684	0.0637614	0.675777	0.173668	236100000	10	5	5	19.1	59.952	6	11	11	21.5365	21.673	21.7615	21.6321	21.5293	21.9219	21.7998	21.6401	21.9538	21.8981
sp|O43402|EMC8_HUMAN;sp|O43402-2|EMC8_HUMAN	sp|O43402|EMC8_HUMAN;sp|O43402-2|EMC8_HUMAN	EMC8	ER membrane protein complex subunit 8	0.146743	0.0211104	0.0753031	-0.0123865	0.237149	-0.0334969	658360000	6	6	6	41	23.773	9	41	41	22.8004	22.6509	22.7409	22.6571	22.7116	22.6751	22.8296	22.6684	22.7662	22.6571
sp|O43542|XRCC3_HUMAN	sp|O43542|XRCC3_HUMAN	XRCC3	DNA repair protein XRCC3	0.411609	-0.0381131	3.31821	-0.249234	1.94226	-0.211121	417100000	7	7	7	24.3	37.849	10	24.3	24.3	22.3039	22.3649	22.2781	22.0854	22.0106	22.0776	22.092	22.0331	22.1719	22.1085
sp|O43592|XPOT_HUMAN	sp|O43592|XPOT_HUMAN	XPOT	Exportin-T	0.207295	-0.0709661	1.15034	-0.344853	1.09325	-0.273887	1271900000	6	6	6	9.9	109.96	8	9.9	9.9	22.9043	23.2407	22.9883	22.5835	22.4624	22.8997	22.8528	22.6509	22.8156	22.8452
sp|O43615|TIM44_HUMAN	sp|O43615|TIM44_HUMAN	TIMM44	Mitochondrial import inner membrane translocase subunit TIM44	0.725458	0.0279908	3.04123	0.204361	2.49007	0.176371	1730800000	10	10	10	23.9	51.355	17	23.9	23.9	23.5159	23.5912	23.503	23.7824	23.7117	23.728	23.7422	23.7182	23.7182	23.7029
sp|O43674-2|NDUB5_HUMAN;sp|O43674|NDUB5_HUMAN	sp|O43674-2|NDUB5_HUMAN;sp|O43674|NDUB5_HUMAN	NDUFB5;NADH dehydrogenase [ubiquinone] 1 beta subcomplex subunit 5, mitochondrial OS	Isoform 2 of NADH dehydrogenase [ubiquinone] 1 beta subcomplex subunit 5, mitochondrial	0.00466198	0.000408649	2.15661	0.0884322	1.36423	0.0880235	141160000	3	3	3	32.1	15.667	5	32.1	32.1	20.1169	20.1075	20.0778	20.1483	20.2175	20.1898	20.2011	20.2295	20.1357	20.2011
sp|O43678|NDUA2_HUMAN;sp|O43678-2|NDUA2_HUMAN	sp|O43678|NDUA2_HUMAN;sp|O43678-2|NDUA2_HUMAN	NDUFA2	NADH dehydrogenase [ubiquinone] 1 alpha subcomplex subunit 2	2.00165	0.669301	0.645351	0.333178	0.684324	-0.336123	392820000	4	4	4	42.4	10.921	5	42.4	42.4	22.5633	21.827	22.0676	22.3606	22.2878	22.8831	22.4119	21.8407	21.8957	21.7132
sp|O43681|ASNA_HUMAN	sp|O43681|ASNA_HUMAN	ASNA1	ATPase ASNA1	0.0600042	0.00498438	0.306601	-0.0574692	0.290372	-0.0624536	378690000	4	4	4	12.9	38.792	4	12.9	12.9	21.9445	21.655	21.7313	21.6652	21.7086	21.7226	21.7816	21.7172	21.7262	21.7
sp|O43747|AP1G1_HUMAN;sp|O43747-2|AP1G1_HUMAN	sp|O43747|AP1G1_HUMAN;sp|O43747-2|AP1G1_HUMAN	AP1G1	AP-1 complex subunit gamma-1	0.366916	-0.250202	0.748796	0.484961	1.80356	0.735163	507720000	5	5	5	6.6	91.35	5	6.6	6.6	21.625	22.1446	21.7474	22.6327	22.8235	21.8754	21.9644	22.7342	22.4119	22.5765
sp|O43765|SGTA_HUMAN	sp|O43765|SGTA_HUMAN	SGTA	Small glutamine-rich tetratricopeptide repeat-containing protein alpha	0.0194478	0.00154702	0.141867	-0.0221028	0.121336	-0.0236499	1138500000	6	6	6	23.6	34.063	10	23.6	23.6	23.728	23.5603	23.7824	23.628	23.668	23.6788	23.6976	23.66	23.7117	23.628
sp|O43795-2|MYO1B_HUMAN;sp|O43795|MYO1B_HUMAN	sp|O43795-2|MYO1B_HUMAN;sp|O43795|MYO1B_HUMAN	MYO1B;Unconventional myosin-Ib OS	Isoform 2 of Unconventional myosin-Ib	0.652518	0.0755123	0.797383	-0.168062	0.960975	-0.243574	407240000	7	7	7	10.9	124.95	6	10.9	10.9	21.9249	21.601	21.5832	21.4869	21.4808	21.5402	21.6321	21.4	21.5402	21.4382
sp|O43815-2|STRN_HUMAN;sp|O43815|STRN_HUMAN	sp|O43815-2|STRN_HUMAN;sp|O43815|STRN_HUMAN	STRN;Striatin OS	Isoform 2 of Striatin	0.143175	-0.0150577	0.683041	0.124696	0.660541	0.139753	99690000	3	3	3	6.8	80.76	3	6.8	6.8	19.5157	19.6322	19.8363	19.8532	19.7062	19.7912	19.7939	19.8127	19.7619	19.8289
sp|O43819|SCO2_HUMAN	sp|O43819|SCO2_HUMAN	SCO2	Protein SCO2 homolog, mitochondrial	0.749061	-0.140527	0.149913	0.0646704	0.401598	0.205197	737630000	3	3	3	10.2	29.81	5	10.2	10.2	22.4729	21.8116	22.1856	22.1856	22.2007	22.2985	22.2007	22.5633	22.2688	22.2535
sp|O43837-3|IDH3B_HUMAN;sp|O43837|IDH3B_HUMAN;sp|O43837-2|IDH3B_HUMAN	sp|O43837-3|IDH3B_HUMAN;sp|O43837|IDH3B_HUMAN;sp|O43837-2|IDH3B_HUMAN	IDH3B;Isocitrate dehydrogenase [NAD] subunit beta, mitochondrial OS	Isoform C of Isocitrate dehydrogenase [NAD] subunit beta, mitochondrial	3.95563	-0.271111	1.11775	0.529472	1.32187	0.800583	97762000	2	2	2	7.7	25.555	2	7.7	7.7	21.5642	20.6362	21.3736	21.7226	21.6812	21.7615	21.7179	21.9875	22.0257	21.9626
sp|O60271-4|JIP4_HUMAN;sp|O60271-2|JIP4_HUMAN;sp|O60271|JIP4_HUMAN;sp|O60271-5|JIP4_HUMAN;sp|O60271-3|JIP4_HUMAN;sp|O60271-9|JIP4_HUMAN	sp|O60271-4|JIP4_HUMAN;sp|O60271-2|JIP4_HUMAN;sp|O60271|JIP4_HUMAN;sp|O60271-5|JIP4_HUMAN;sp|O60271-3|JIP4_HUMAN;sp|O60271-9|JIP4_HUMAN	SPAG9;Isoform 2 of C-Jun-amino-terminal kinase-interacting protein 4 OS	Isoform 4 of C-Jun-amino-terminal kinase-interacting protein 4	0.137432	0.0227583	4.04423	0.947148	3.35343	0.92439	4191300000	39	27	27	35	144.68	37	29.6	29.6	23.8184	23.6092	23.8577	24.7025	24.6308	24.8336	24.6687	24.6059	24.7263	24.7263
sp|O60306|AQR_HUMAN	sp|O60306|AQR_HUMAN	AQR	Intron-binding protein aquarius	0.649776	-0.0749946	0.927294	-0.194124	0.39001	-0.11913	100490000	3	3	3	2.3	171.29	3	2.3	2.3	20.587	20.1805	20.3706	20.2351	20.2257	20.1357	20.1444	20.2351	20.1838	20.3619
sp|O60313|OPA1_HUMAN;sp|O60313-2|OPA1_HUMAN	sp|O60313|OPA1_HUMAN;sp|O60313-2|OPA1_HUMAN	OPA1	Dynamin-like 120 kDa protein, mitochondrial	0.345056	0.027024	0.107057	0.0131105	0.09584	-0.0139135	1510500000	18	18	18	25.7	111.63	21	25.7	25.7	23.9273	23.7824	23.9018	23.8442	23.8519	23.911	23.9273	23.8103	23.8577	23.9018
sp|O60427|FADS1_HUMAN;sp|O60427-2|FADS1_HUMAN	sp|O60427|FADS1_HUMAN	FADS1	Fatty acid desaturase 1	0.296897	0.082627	0.166219	-0.0500971	3.88012	-0.132724	455900000	3	3	3	9.5	51.964	4	9.5	9.5	21.6624	21.6355	21.6355	21.5486	21.3951	21.5725	21.8611	21.5099	21.5153	21.5099
sp|O60488-2|ACSL4_HUMAN;sp|O60488|ACSL4_HUMAN	sp|O60488-2|ACSL4_HUMAN;sp|O60488|ACSL4_HUMAN	ACSL4;Long-chain-fatty-acid--CoA ligase 4 OS	Isoform Short of Long-chain-fatty-acid--CoA ligase 4	0.393261	-0.0364464	0.113754	0.0175977	0.475894	0.0540441	2482400000	15	15	12	26.3	74.435	19	26.3	21	23.6092	23.7782	23.6976	23.7422	23.7932	23.66	23.655	23.7422	23.7422	23.7626
sp|O60506-2|HNRPQ_HUMAN;sp|O60506|HNRPQ_HUMAN;sp|O60506-4|HNRPQ_HUMAN;sp|O60506-3|HNRPQ_HUMAN;sp|O60506-5|HNRPQ_HUMAN	sp|O60506-2|HNRPQ_HUMAN;sp|O60506|HNRPQ_HUMAN;sp|O60506-4|HNRPQ_HUMAN;sp|O60506-3|HNRPQ_HUMAN;sp|O60506-5|HNRPQ_HUMAN	SYNCRIP;Heterogeneous nuclear ribonucleoprotein Q OS	Isoform 2 of Heterogeneous nuclear ribonucleoprotein Q	0.316599	-0.0530335	1.25404	-0.23662	0.623336	-0.183587	1199100000	11	11	6	19.7	65.681	14	19.7	12.4	24.0033	24.3536	24.0605	23.9273	23.8654	23.8577	23.9596	23.8519	23.911	24.1036
sp|O60547-2|GMDS_HUMAN;sp|O60547|GMDS_HUMAN	sp|O60547-2|GMDS_HUMAN;sp|O60547|GMDS_HUMAN	GMDS;GDP-mannose 4,6 dehydratase OS	Isoform 2 of GDP-mannose 4,6 dehydratase	0.617763	0.0507059	0.429768	-0.0460679	1.27939	-0.0967738	800330000	7	7	7	30.1	39.053	9	30.1	30.1	22.0522	22.1671	22.0854	22.0009	22.1085	22.0009	22.1116	22.0061	22.0207	21.9875
sp|O60610-2|DIAP1_HUMAN;sp|O60610-3|DIAP1_HUMAN;sp|O60610|DIAP1_HUMAN	sp|O60610-2|DIAP1_HUMAN;sp|O60610-3|DIAP1_HUMAN;sp|O60610|DIAP1_HUMAN	DIAPH1;Isoform 3 of Protein diaphanous homolog 1 OS	Isoform 2 of Protein diaphanous homolog 1	0.861643	-0.22418	1.91365	0.54267	3.03348	0.76685	3488900000	10	10	10	9.5	138.91	13	9.5	9.5	21.8438	22.1193	21.9302	22.6509	22.7197	22.2928	22.3649	22.7845	22.6751	22.7342
sp|O60664-4|PLIN3_HUMAN;sp|O60664-3|PLIN3_HUMAN;sp|O60664|PLIN3_HUMAN;sp|O60664-2|PLIN3_HUMAN	sp|O60664-4|PLIN3_HUMAN;sp|O60664-3|PLIN3_HUMAN;sp|O60664|PLIN3_HUMAN	PLIN3;Isoform 3 of Perilipin-3 OS	Isoform 4 of Perilipin-3	0.0847828	-0.00950734	0.391865	0.072199	0.398095	0.0817064	468680000	4	4	4	13	45.803	5	13	13	21.4491	21.3184	21.6103	21.5804	21.5433	21.4416	21.5605	21.5684	21.5529	21.5017
sp|O60701|UGDH_HUMAN;sp|O60701-2|UGDH_HUMAN;sp|O60701-3|UGDH_HUMAN	sp|O60701|UGDH_HUMAN;sp|O60701-2|UGDH_HUMAN;sp|O60701-3|UGDH_HUMAN	UGDH	UDP-glucose 6-dehydrogenase	0.2671	0.102153	0.867778	0.29164	0.798019	0.189487	866600000	7	7	7	20	55.023	7	20	20	21.3736	21.6812	21.5486	22.0595	22.0141	21.6624	21.5684	21.601	21.7543	21.8165
sp|O60716-32|CTND1_HUMAN;sp|O60716-31|CTND1_HUMAN;sp|O60716-2|CTND1_HUMAN;sp|O60716-4|CTND1_HUMAN;sp|O60716-6|CTND1_HUMAN;sp|O60716-3|CTND1_HUMAN;sp|O60716-5|CTND1_HUMAN;sp|O60716-7|CTND1_HUMAN;sp|O60716-9|CTND1_HUMAN;sp|O60716-8|CTND1_HUMAN;sp|O60716-10|CTND1_HUMAN;sp|O60716-12|CTND1_HUMAN;sp|O60716-14|CTND1_HUMAN;sp|O60716-11|CTND1_HUMAN;sp|O60716-13|CTND1_HUMAN;sp|O60716-17|CTND1_HUMAN;sp|O607…	sp|O60716-32|CTND1_HUMAN;sp|O60716-31|CTND1_HUMAN;sp|O60716-2|CTND1_HUMAN;sp|O60716-4|CTND1_HUMAN;sp|O60716-6|CTND1_HUMAN;sp|O60716-3|CTND1_HUMAN;sp|O60716-5|CTND1_HUMAN;sp|O60716-7|CTND1_HUMAN;sp|O60716-9|CTND1_HUMAN;sp|O60716-8|CTND1_HUMAN;sp|O60716-10|CTND1_HUMAN;sp|O60716-12|CTND1_HUMAN;sp|O60716-14|CTND1_HUMAN;sp|O60716-11|CTND1_HUMAN;sp|O60716-13|CTND1_HUMAN;sp|O60716-17|CTND1_HUMAN;sp|O607…	CTNND1;Isoform 4C of Catenin delta-1 OS	Isoform 4 of Catenin delta-1	0.229303	-0.0832551	0.36549	0.132018	1.02578	0.215273	184730000	5	5	5	10.5	65.64	6	10.5	10.5	20.7493	21.0356	20.9175	21.0552	21.326	20.7606	20.9894	21.222	21.066	21.0602
sp|O60749-2|SNX2_HUMAN;sp|O60749|SNX2_HUMAN	sp|O60749-2|SNX2_HUMAN;sp|O60749|SNX2_HUMAN	SNX2;Sorting nexin-2 OS	Isoform 2 of Sorting nexin-2	0.440826	0.104427	0.682695	-0.272056	0.869012	-0.376483	182750000	4	4	4	11.9	46.097	5	11.9	11.9	20.543	19.8736	20.2737	19.8363	19.8063	20.1169	20.0725	19.8532	19.9457	19.7619
sp|O60762|DPM1_HUMAN	sp|O60762|DPM1_HUMAN	DPM1	Dolichol-phosphate mannosyltransferase subunit 1	0.650289	-0.0864832	1.37314	0.21692	1.62217	0.303403	2074100000	9	9	9	41.5	29.634	11	41.5	41.5	23.1849	23.4411	23.3148	23.5855	23.6159	23.4286	23.4921	23.6788	23.5343	23.6379
sp|Q99880|H2B1L_HUMAN;sp|Q99879|H2B1M_HUMAN;sp|Q99877|H2B1N_HUMAN;sp|Q93079|H2B1H_HUMAN;sp|Q5QNW6|H2B2F_HUMAN;sp|P62807|H2B1C_HUMAN;sp|P58876|H2B1D_HUMAN;sp|P57053|H2BFS_HUMAN;sp|O60814|H2B1K_HUMAN;sp|Q5QNW6-2|H2B2F_HUMAN;sp|Q8N257|H2B3B_HUMAN;sp|Q16778|H2B2E_HUMAN;sp|P33778|H2B1B_HUMAN;sp|P23527|H2B1O_HUMAN;sp|P06899|H2B1J_HUMAN;sp|Q96A08|H2B1A_HUMAN	sp|Q99880|H2B1L_HUMAN;sp|Q99879|H2B1M_HUMAN;sp|Q99877|H2B1N_HUMAN;sp|Q93079|H2B1H_HUMAN;sp|Q5QNW6|H2B2F_HUMAN;sp|P62807|H2B1C_HUMAN;sp|P58876|H2B1D_HUMAN;sp|P57053|H2BFS_HUMAN;sp|O60814|H2B1K_HUMAN;sp|Q5QNW6-2|H2B2F_HUMAN;sp|Q8N257|H2B3B_HUMAN;sp|Q16778|H2B2E_HUMAN;sp|P33778|H2B1B_HUMAN;sp|P23527|H2B1O_HUMAN;sp|P06899|H2B1J_HUMAN	HIST1H2BL	Histone H2B type 1-L	1.42878	0.170389	0.476615	-0.136881	0.944646	-0.307269	494200000	5	5	5	34.9	13.952	6	34.9	34.9	22.1085	22.5871	22.467	22.2509	22.1959	22.2007	22.3551	21.9812	22.1193	22.1403
sp|O60826|CCD22_HUMAN	sp|O60826|CCD22_HUMAN	CCDC22	Coiled-coil domain-containing protein 22	0.0429393	-0.0125089	0.614734	0.132951	1.67031	0.14546	175810000	4	4	4	7.8	70.755	4	7.8	7.8	20.8607	20.8184	20.7652	21.0074	21.1392	20.8935	20.751	20.9984	20.9777	20.9047
sp|O60831|PRAF2_HUMAN	sp|O60831|PRAF2_HUMAN	PRAF2	PRA1 family protein 2	0.26934	0.0461162	1.00688	-0.379415	0.934791	-0.425531	457580000	2	2	2	16.3	19.258	4	16.3	16.3	21.2783	20.5504	20.897	20.5368	20.452	20.4486	20.6793	20.5216	20.4167	20.5108
sp|O60942|MCE1_HUMAN;sp|O60942-4|MCE1_HUMAN;sp|O60942-2|MCE1_HUMAN;sp|O60942-3|MCE1_HUMAN	sp|O60942|MCE1_HUMAN;sp|O60942-4|MCE1_HUMAN;sp|O60942-2|MCE1_HUMAN;sp|O60942-3|MCE1_HUMAN	RNGTT	mRNA-capping enzyme	0.30576	0.0395066	0.135609	0.0162967	0.168736	-0.0232099	1023200000	8	8	8	17.3	68.556	9	17.3	17.3	23.204	23.1849	23.2741	23.2114	23.3354	23.1985	23.204	23.1208	23.2741	23.1985
sp|O75027-3|ABCB7_HUMAN;sp|O75027|ABCB7_HUMAN;sp|O75027-2|ABCB7_HUMAN	sp|O75027-3|ABCB7_HUMAN;sp|O75027|ABCB7_HUMAN;sp|O75027-2|ABCB7_HUMAN	ABCB7;ATP-binding cassette sub-family B member 7, mitochondrial OS	Isoform 3 of ATP-binding cassette sub-family B member 7, mitochondrial	0.0184266	-0.00302871	0.245056	-0.0388182	0.281057	-0.0357895	963490000	7	7	7	10.5	78.159	11	10.5	10.5	22.7935	22.9329	22.9237	22.9374	22.8997	22.7705	22.7705	22.8004	22.8592	22.8831
sp|O75122-3|CLAP2_HUMAN;sp|O75122|CLAP2_HUMAN;sp|O75122-2|CLAP2_HUMAN	sp|O75122-3|CLAP2_HUMAN;sp|O75122|CLAP2_HUMAN	CLASP2;CLIP-associating protein 2 OS	Isoform 3 of CLIP-associating protein 2	0.834262	0.0661899	0.860772	0.0830935	0.172462	0.0169036	209930000	5	5	5	4.2	165.92	5	4.2	4.2	20.3619	20.2905	20.2421	20.334	20.3267	20.4581	20.406	20.2905	20.3207	20.334
sp|O75150|BRE1B_HUMAN;sp|O75150-4|BRE1B_HUMAN;sp|O75150-3|BRE1B_HUMAN	sp|O75150|BRE1B_HUMAN;sp|O75150-4|BRE1B_HUMAN;sp|O75150-3|BRE1B_HUMAN	RNF40	E3 ubiquitin-protein ligase BRE1B	0.318056	-0.0967836	1.9756	0.686411	2.27913	0.783194	79447000	2	2	2	3.9	113.65	2	3.9	3.9	19.1392	18.8407	18.656	19.7791	19.6625	19.5372	19.2812	19.6406	19.6969	19.6478
sp|O75165|DJC13_HUMAN	sp|O75165|DJC13_HUMAN	DNAJC13	DnaJ homolog subfamily C member 13	0.835746	-0.145186	0.238781	-0.0321496	0.632834	0.113036	52837000	2	2	2	0.9	254.41	2	0.9	0.9	18.8613	18.8613	18.8157	18.717	18.775	18.8407	18.9231	19.1156	18.8613	18.9005
sp|O75190|DNJB6_HUMAN;sp|O75190-2|DNJB6_HUMAN;sp|O75190-3|DNJB6_HUMAN;sp|O75190-4|DNJB6_HUMAN;sp|Q8WWF6|DNJB3_HUMAN	sp|O75190|DNJB6_HUMAN;sp|O75190-2|DNJB6_HUMAN;sp|O75190-3|DNJB6_HUMAN;sp|O75190-4|DNJB6_HUMAN	DNAJB6	DnaJ homolog subfamily B member 6	0.0225104	0.00791343	0.700026	-0.224861	0.513539	-0.232774	1580000000	7	7	7	24.5	36.087	12	24.5	24.5	23.1592	23.6976	23.2929	23.1457	23.0129	23.1765	23.2984	22.9198	23.2627	23.2688
sp|O75251-2|NDUS7_HUMAN;sp|O75251|NDUS7_HUMAN	sp|O75251-2|NDUS7_HUMAN;sp|O75251|NDUS7_HUMAN	NDUFS7;NADH dehydrogenase [ubiquinone] iron-sulfur protein 7, mitochondrial OS	Isoform 2 of NADH dehydrogenase [ubiquinone] iron-sulfur protein 7, mitochondrial	0.966828	-0.100382	2.67049	-0.338486	1.87871	-0.238103	907990000	3	3	3	14.6	22.202	5	14.6	14.6	21.9962	22.1498	22.036	21.7816	21.6211	21.773	21.7132	21.7703	21.8165	21.881
sp|O75306-2|NDUS2_HUMAN;sp|O75306|NDUS2_HUMAN	sp|O75306-2|NDUS2_HUMAN;sp|O75306|NDUS2_HUMAN	NDUFS2;NADH dehydrogenase [ubiquinone] iron-sulfur protein 2, mitochondrial OS	Isoform 2 of NADH dehydrogenase [ubiquinone] iron-sulfur protein 2, mitochondrial	0.0928636	0.0378613	0.943486	-0.282718	1.85445	-0.32058	2435600000	11	11	11	29.5	51.851	17	29.5	29.5	23.4199	23.5958	23.5717	23.1849	22.9946	23.5654	23.2407	23.104	23.2407	23.2809
sp|O75323|NIPS2_HUMAN;sp|O75323-2|NIPS2_HUMAN	sp|O75323|NIPS2_HUMAN;sp|O75323-2|NIPS2_HUMAN	GBAS	Protein NipSnap homolog 2	1.03558	0.0802841	0.160648	0.0458914	0.0938916	-0.0343927	126060000	3	2	2	9.1	33.742	2	6.3	6.3	19.8406	20.2604	20.1571	20.1295	20.1898	20.1257	20.0826	20.1107	20.0514	19.9928
sp|O75340|PDCD6_HUMAN;sp|O75340-2|PDCD6_HUMAN;sp|O75340-3|PDCD6_HUMAN	sp|O75340|PDCD6_HUMAN;sp|O75340-2|PDCD6_HUMAN	PDCD6	Programmed cell death protein 6	0.528577	-0.0416492	0.580675	0.0695512	0.743983	0.1112	2376500000	7	7	7	46.6	21.868	9	46.6	46.6	22.9198	23.1129	22.949	23.1129	23.0442	23.025	23.0718	23.0927	23.0551	23.1676
sp|O75380|NDUS6_HUMAN	sp|O75380|NDUS6_HUMAN	NDUFS6	NADH dehydrogenase [ubiquinone] iron-sulfur protein 6, mitochondrial	0.122904	0.0310303	0.176171	0.0743157	0.0898511	0.0432854	203220000	2	2	2	31.5	13.711	3	31.5	31.5	21.7345	21.1663	21.5099	21.451	21.5921	21.7262	21.4088	21.4559	21.6038	21.4808
sp|O75396|SC22B_HUMAN	sp|O75396|SC22B_HUMAN	SEC22B	Vesicle-trafficking protein SEC22b	0.254619	0.036404	0.339818	-0.0538499	0.704819	-0.0902538	2896400000	9	9	9	47	24.593	17	47	47	23.7824	23.6159	23.7422	23.5501	23.628	23.7422	23.7182	23.5717	23.6754	23.6226
sp|O75489|NDUS3_HUMAN;sp|O75489-2|NDUS3_HUMAN	sp|O75489|NDUS3_HUMAN	NDUFS3	NADH dehydrogenase [ubiquinone] iron-sulfur protein 3, mitochondrial	0.411241	-0.0792208	1.53178	-0.269217	1.37223	-0.189996	2660800000	11	11	11	40.9	30.241	15	40.9	40.9	24.1943	24.2243	24.0542	23.8654	23.7824	24.0784	23.8274	23.8942	24.0203	23.9883
sp|O75529|TAF5L_HUMAN;sp|O75529-2|TAF5L_HUMAN	sp|O75529|TAF5L_HUMAN	TAF5L	TAF5-like RNA polymerase II p300/CBP-associated factor-associated factor 65 kDa subunit 5L	0.0867685	-0.0191243	0.912625	-0.156388	1.42004	-0.137264	155070000	3	3	3	5.6	66.155	3	5.6	5.6	19.0541	19.1735	19.0541	19.0793	18.9952	18.775	18.9005	18.9516	18.9231	18.9952
sp|O75600|KBL_HUMAN;sp|O75600-2|KBL_HUMAN	sp|O75600|KBL_HUMAN;sp|O75600-2|KBL_HUMAN	GCAT	2-amino-3-ketobutyrate coenzyme A ligase, mitochondrial	0.343494	0.0645477	0.791549	-0.214262	0.980874	-0.278809	321160000	3	3	3	12.4	45.285	3	12.4	12.4	21.8453	21.4263	21.7666	21.3649	21.3496	21.5642	21.5818	21.4491	21.4197	21.333
sp|O75616|ERAL1_HUMAN;sp|O75616-2|ERAL1_HUMAN	sp|O75616|ERAL1_HUMAN;sp|O75616-2|ERAL1_HUMAN	ERAL1	GTPase Era, mitochondrial	0.0935835	-0.0299595	0.372968	0.122655	0.519633	0.152615	324250000	4	4	4	11.9	48.349	5	11.9	11.9	21.3874	21.7787	21.5461	21.7666	21.8844	21.6501	21.4724	21.7615	21.6038	21.8046
sp|O75688-4|PPM1B_HUMAN;sp|O75688-2|PPM1B_HUMAN;sp|O75688|PPM1B_HUMAN;sp|O75688-3|PPM1B_HUMAN;sp|O75688-5|PPM1B_HUMAN	sp|O75688-4|PPM1B_HUMAN;sp|O75688-2|PPM1B_HUMAN;sp|O75688|PPM1B_HUMAN;sp|O75688-3|PPM1B_HUMAN;sp|O75688-5|PPM1B_HUMAN	PPM1B;Isoform Beta-2 of Protein phosphatase 1B OS	Isoform 4 of Protein phosphatase 1B	0.221402	0.0341808	0.051206	0.0100312	0.129982	-0.0241496	40637000	2	2	2	4.5	42.086	2	4.5	4.5	19.6789	19.49	19.5863	19.6322	19.6949	19.5522	19.5012	19.6322	19.49	19.5606
sp|O75691|UTP20_HUMAN	sp|O75691|UTP20_HUMAN	UTP20	Small subunit processome component 20 homolog	0.0353148	-0.0248019	0.446574	-0.641998	0.316836	-0.617196	31059000	2	2	2	1.1	318.38	2	1.1	1.1	20.4761	18.717	17.9378	18.2571	18.5712	18.31	18.4683	18.9637	18.1777	18.138
sp|O75694-2|NU155_HUMAN;sp|O75694|NU155_HUMAN	sp|O75694-2|NU155_HUMAN;sp|O75694|NU155_HUMAN	NUP155;Nuclear pore complex protein Nup155 OS	Isoform 2 of Nuclear pore complex protein Nup155	1.04934	-0.10336	0.250413	-0.0742434	0.0745157	0.0291163	66976000	2	2	2	2.4	149.01	1	2.4	2.4	18.532	18.9516	18.5712	18.5712	18.656	18.532	18.6836	18.6836	18.775	18.6836
sp|O75746-2|CMC1_HUMAN;sp|O75746|CMC1_HUMAN	sp|O75746-2|CMC1_HUMAN;sp|O75746|CMC1_HUMAN	SLC25A12;Calcium-binding mitochondrial carrier protein Aralar1 OS	Isoform 2 of Calcium-binding mitochondrial carrier protein Aralar1	0.87814	0.141678	0.551064	0.140438	0.00389143	-0.00123978	345920000	8	5	5	16.8	62.72	5	10.7	10.7	21.5529	21.2295	21.2594	21.4455	21.3631	21.673	21.469	21.3414	21.3736	21.323
sp|O75787-2|RENR_HUMAN;sp|O75787|RENR_HUMAN	sp|O75787-2|RENR_HUMAN;sp|O75787|RENR_HUMAN	ATP6AP2;Renin receptor OS	Isoform 2 of Renin receptor	1.94465	0.188748	0.985259	0.0700943	0.921509	-0.118654	139440000	2	2	2	8.8	35.612	2	8.8	8.8	20.2837	20.1734	20.2175	20.2421	20.2905	20.3267	20.3207	20.1571	20.1571	20.0044
sp|O75832-2|PSD10_HUMAN;sp|O75832|PSD10_HUMAN	sp|O75832-2|PSD10_HUMAN;sp|O75832|PSD10_HUMAN	PSMD10;26S proteasome non-ATPase regulatory subunit 10 OS	Isoform 2 of 26S proteasome non-ATPase regulatory subunit 10	0.0773406	-0.0824649	0.680699	-0.509282	1.03547	-0.426817	434020000	2	2	2	21.9	16.137	5	21.9	21.9	22.1346	21.9068	22.0522	21.1222	20.9138	22.0676	21.9841	21.2636	21.8844	21.6652
sp|O75915|PRAF3_HUMAN	sp|O75915|PRAF3_HUMAN	ARL6IP5	PRA1 family protein 3	0.561799	-0.187958	0.895264	-0.25179	0.152916	-0.063832	229370000	2	2	2	16	21.614	3	16	16	20.7349	21.0627	20.9113	20.6503	20.3957	20.8531	20.7056	20.5917	20.9712	20.9545
sp|O75935-3|DCTN3_HUMAN;sp|O75935|DCTN3_HUMAN;sp|O75935-2|DCTN3_HUMAN	sp|O75935-3|DCTN3_HUMAN;sp|O75935|DCTN3_HUMAN	DCTN3;Dynactin subunit 3 OS	Isoform 3 of Dynactin subunit 3	1.90669	-0.246758	2.82691	0.989188	2.5275	1.23595	310990000	3	3	3	23.4	18.001	4	23.4	23.4	19.786	20.3957	20.2257	21.1099	21.0371	21.1922	21.1608	21.323	21.4923	21.2999
sp|O75947-2|ATP5H_HUMAN;sp|O75947|ATP5H_HUMAN	sp|O75947-2|ATP5H_HUMAN;sp|O75947|ATP5H_HUMAN	ATP5H;ATP synthase subunit d, mitochondrial OS	Isoform 2 of ATP synthase subunit d, mitochondrial	0.297088	-0.0496103	0.932918	-0.170974	0.627535	-0.121364	5147600000	9	9	9	70.1	15.773	14	70.1	70.1	24.3844	24.6492	24.5737	24.4422	24.4307	24.2157	24.3707	24.4882	24.3844	24.3707
sp|O75964|ATP5L_HUMAN	sp|O75964|ATP5L_HUMAN	ATP5L	ATP synthase subunit g, mitochondrial	0.537196	-0.130633	0.200982	-0.0799166	0.132008	0.0507164	1363200000	4	4	4	46.6	11.428	5	46.6	46.6	21.8165	22.2831	21.9875	22.1116	22.0854	21.7421	21.8574	22.1539	22.0522	22.0331
sp|O76031|CLPX_HUMAN	sp|O76031|CLPX_HUMAN	CLPX	ATP-dependent Clp protease ATP-binding subunit clpX-like, mitochondrial	0.0101442	-0.00205406	0.519643	-0.103781	0.463361	-0.101727	1357900000	8	8	8	17.5	69.223	12	17.5	17.5	23.66	23.8103	23.9511	23.6788	23.5782	23.7782	23.7782	23.655	23.668	23.7932
sp|O76071|CIAO1_HUMAN	sp|O76071|CIAO1_HUMAN	CIAO1	Probable cytosolic iron-sulfur protein assembly protein CIAO1	0.0910274	-0.0328474	0.955433	0.218132	0.660068	0.25098	257510000	3	3	3	13.9	37.84	4	13.9	13.9	20.356	20.7185	20.6243	20.8184	20.9263	20.6696	20.7235	21.0841	20.6696	20.6982
sp|O76094|SRP72_HUMAN;sp|O76094-2|SRP72_HUMAN	sp|O76094|SRP72_HUMAN;sp|O76094-2|SRP72_HUMAN	SRP72	Signal recognition particle subunit SRP72	0.430776	0.0444244	0.859632	0.101158	0.580154	0.0567341	1172000000	12	12	12	18.9	74.605	13	18.9	18.9	23.3048	23.3314	23.4447	23.4976	23.5159	23.3499	23.4825	23.4199	23.4286	23.4026
sp|O94766|B3GA3_HUMAN;sp|O94766-2|B3GA3_HUMAN;sp|Q9NPZ5|B3GA2_HUMAN	sp|O94766|B3GA3_HUMAN;sp|O94766-2|B3GA3_HUMAN	B3GAT3	Galactosylgalactosylxylosylprotein 3-beta-glucuronosyltransferase 3	1.78907	0.151664	0.767213	-0.126636	1.43602	-0.278299	149650000	3	3	3	9.3	37.121	3	9.3	9.3	21.1608	20.8662	21.0259	20.8341	20.8761	20.9732	20.8805	20.6868	20.7891	20.7421
sp|O94822-3|LTN1_HUMAN;sp|O94822|LTN1_HUMAN;sp|O94822-2|LTN1_HUMAN	sp|O94822-3|LTN1_HUMAN;sp|O94822|LTN1_HUMAN	LTN1;E3 ubiquitin-protein ligase listerin OS	Isoform 3 of E3 ubiquitin-protein ligase listerin	0.684995	-0.146981	1.46731	0.34457	2.36383	0.49155	316080000	7	7	7	5.4	205.17	8	5.4	5.4	21.1693	21.4455	21.2999	21.8844	21.6355	21.4962	21.5818	21.8165	21.7421	21.8307
sp|O94826|TOM70_HUMAN	sp|O94826|TOM70_HUMAN	TOMM70A	Mitochondrial import receptor subunit TOM70	0.735256	0.0349565	0.679851	0.105437	0.334877	0.0704803	1800200000	9	9	9	15.6	67.454	13	15.6	15.6	22.9883	22.6946	22.8235	22.9148	22.9374	22.9294	22.982	22.9294	22.9173	22.8711
sp|O94874|UFL1_HUMAN;sp|O94874-2|UFL1_HUMAN;sp|O94874-3|UFL1_HUMAN	sp|O94874|UFL1_HUMAN;sp|O94874-2|UFL1_HUMAN;sp|O94874-3|UFL1_HUMAN	UFL1	E3 UFM1-protein ligase 1	0.0336036	-0.00703367	1.31088	0.211613	1.92642	0.218646	855310000	11	11	11	18.9	89.594	13	18.9	18.9	23.035	23.1676	23.1908	23.2213	23.2627	23.4722	23.4149	23.3558	23.3275	23.3661
sp|O94906-2|PRP6_HUMAN;sp|O94906|PRP6_HUMAN	sp|O94906-2|PRP6_HUMAN;sp|O94906|PRP6_HUMAN	PRPF6;Pre-mRNA-processing factor 6 OS	Isoform 2 of Pre-mRNA-processing factor 6	0.177505	0.0432595	0.693156	-0.13749	0.933109	-0.180749	559160000	6	6	6	8.9	102.43	8	8.9	8.9	23.2741	23.0749	23.0909	22.9329	22.8831	23.0442	23.1765	22.8377	23.035	23.025
sp|O94952-1|FBX21_HUMAN;sp|O94952|FBX21_HUMAN	sp|O94952-1|FBX21_HUMAN;sp|O94952|FBX21_HUMAN	FBXO21;F-box only protein 21 OS	Isoform 2 of F-box only protein 21	0.0949111	0.0340411	0.00314181	-0.00142924	0.0972422	-0.0354703	287230000	4	4	4	9.5	71.478	6	9.5	9.5	21.5804	21.9593	21.6901	21.773	21.9758	21.4923	21.7262	21.7892	21.5765	21.7576
sp|O94973-2|AP2A2_HUMAN;sp|O94973|AP2A2_HUMAN;sp|O94973-3|AP2A2_HUMAN	sp|O94973-2|AP2A2_HUMAN;sp|O94973|AP2A2_HUMAN;sp|O94973-3|AP2A2_HUMAN	AP2A2;AP-2 complex subunit alpha-2 OS	Isoform 2 of AP-2 complex subunit alpha-2	0.343405	-0.0448434	1.12	-0.0984233	0.425016	-0.05358	958750000	8	8	4	11.2	104.09	10	11.2	6	22.9374	23.025	22.9679	22.8997	22.7935	22.8711	22.949	22.8296	22.9579	22.982
sp|O94979-6|SC31A_HUMAN;sp|O94979-3|SC31A_HUMAN;sp|O94979-10|SC31A_HUMAN;sp|O94979-4|SC31A_HUMAN;sp|O94979-9|SC31A_HUMAN;sp|O94979-2|SC31A_HUMAN;sp|O94979|SC31A_HUMAN;sp|O94979-8|SC31A_HUMAN;sp|O94979-7|SC31A_HUMAN;sp|O94979-5|SC31A_HUMAN	sp|O94979-6|SC31A_HUMAN;sp|O94979-3|SC31A_HUMAN;sp|O94979-10|SC31A_HUMAN;sp|O94979-4|SC31A_HUMAN;sp|O94979-9|SC31A_HUMAN;sp|O94979-2|SC31A_HUMAN;sp|O94979|SC31A_HUMAN;sp|O94979-8|SC31A_HUMAN;sp|O94979-7|SC31A_HUMAN;sp|O94979-5|SC31A_HUMAN	SEC31A;Isoform 3 of Protein transport protein Sec31A OS	Isoform 6 of Protein transport protein Sec31A	0.00519508	0.00125456	2.77696	-0.524948	2.22541	-0.526203	639490000	10	10	10	11.4	117.67	12	11.4	11.4	22.2509	22.4985	22.4354	21.7892	21.7787	21.9583	21.9538	21.7421	21.9573	21.9068
sp|O95071-2|UBR5_HUMAN;sp|O95071|UBR5_HUMAN	sp|O95071-2|UBR5_HUMAN;sp|O95071|UBR5_HUMAN	UBR5;E3 ubiquitin-protein ligase UBR5 OS	Isoform 2 of E3 ubiquitin-protein ligase UBR5	1.12624	-0.0664447	1.19749	-0.130909	0.489463	-0.0644639	1786500000	23	23	23	10.4	309.22	29	10.4	10.4	23.9018	23.9883	23.7932	23.7524	23.7626	23.8274	23.7117	23.8442	23.8354	23.8103
sp|O95155-3|UBE4B_HUMAN;sp|O95155-2|UBE4B_HUMAN;sp|O95155|UBE4B_HUMAN;sp|O95155-4|UBE4B_HUMAN	sp|O95155-3|UBE4B_HUMAN;sp|O95155-2|UBE4B_HUMAN;sp|O95155|UBE4B_HUMAN;sp|O95155-4|UBE4B_HUMAN	UBE4B;Isoform 2 of Ubiquitin conjugation factor E4 B OS	Isoform 3 of Ubiquitin conjugation factor E4 B	0.312599	0.0276375	0.209403	-0.0115306	0.454379	-0.039168	172090000	3	3	3	3.4	121.82	4	3.4	3.4	20.8882	20.8813	20.9065	20.8882	20.8468	20.8607	20.9263	20.7916	20.9175	20.8495
sp|O95163|ELP1_HUMAN	sp|O95163|ELP1_HUMAN	IKBKAP	Elongator complex protein 1	0.201004	-0.0211987	0.150383	0.033265	0.243611	0.0544637	184000000	5	5	5	5.3	150.25	4	5.3	5.3	20.7682	21.0311	20.7682	20.897	20.9818	20.8283	20.8495	20.897	20.9025	20.9316
sp|O95167|NDUA3_HUMAN	sp|O95167|NDUA3_HUMAN	NDUFA3	NADH dehydrogenase [ubiquinone] 1 alpha subcomplex subunit 3	0.0662818	-0.0271064	0.363324	0.118757	0.477801	0.145864	276850000	2	2	2	50	9.2787	2	50	50	19.8818	20.1838	19.9928	20.3237	20.2974	19.9457	19.9861	20.3619	20.047	20.0872
sp|O95168|NDUB4_HUMAN;sp|O95168-2|NDUB4_HUMAN	sp|O95168|NDUB4_HUMAN;sp|O95168-2|NDUB4_HUMAN	NDUFB4	NADH dehydrogenase [ubiquinone] 1 beta subcomplex subunit 4	0.275053	0.143378	0.666319	-0.302193	1.49582	-0.445571	509310000	3	3	3	30.2	15.208	7	30.2	30.2	22.5343	22.2166	22.477	21.8438	21.7998	22.4464	22.3384	21.8116	22.1446	21.935
sp|O95169-3|NDUB8_HUMAN;sp|O95169|NDUB8_HUMAN;sp|O95169-2|NDUB8_HUMAN	sp|O95169-3|NDUB8_HUMAN;sp|O95169|NDUB8_HUMAN;sp|O95169-2|NDUB8_HUMAN	NDUFB8;NADH dehydrogenase [ubiquinone] 1 beta subcomplex subunit 8, mitochondrial OS	Isoform 3 of NADH dehydrogenase [ubiquinone] 1 beta subcomplex subunit 8, mitochondrial	0.409653	0.0800912	0.70869	-0.214157	0.871982	-0.294249	183320000	3	3	3	27.7	18.479	3	27.7	27.7	20.2677	19.8063	20.2295	19.8608	19.8363	20.0649	19.786	19.9128	19.7548	19.7531
sp|O95182|NDUA7_HUMAN	sp|O95182|NDUA7_HUMAN	NDUFA7	NADH dehydrogenase [ubiquinone] 1 alpha subcomplex subunit 7	0.685364	0.14278	0.0202739	0.0058465	0.66022	-0.136934	236520000	4	4	4	38.9	12.551	4	38.9	38.9	20.8761	20.6503	20.7717	20.7891	20.7029	20.9545	20.641	20.6903	20.7029	20.4941
sp|O95197-3|RTN3_HUMAN;sp|O95197-6|RTN3_HUMAN;sp|O95197-5|RTN3_HUMAN;sp|O95197-4|RTN3_HUMAN;sp|O95197-7|RTN3_HUMAN;sp|O95197-2|RTN3_HUMAN;sp|O95197|RTN3_HUMAN	sp|O95197-3|RTN3_HUMAN;sp|O95197-6|RTN3_HUMAN;sp|O95197-5|RTN3_HUMAN;sp|O95197-4|RTN3_HUMAN;sp|O95197-7|RTN3_HUMAN;sp|O95197-2|RTN3_HUMAN;sp|O95197|RTN3_HUMAN	RTN3;Isoform 6 of Reticulon-3 OS	Isoform 3 of Reticulon-3	0.411049	0.202717	0.698773	-0.272707	1.47048	-0.475424	455570000	3	3	3	27.5	25.609	6	27.5	27.5	21.9812	21.7998	21.8754	21.3295	21.3775	21.8165	21.9275	21.1338	21.5921	21.5043
sp|O95202|LETM1_HUMAN;sp|O95202-2|LETM1_HUMAN;sp|O95202-3|LETM1_HUMAN	sp|O95202|LETM1_HUMAN	LETM1	LETM1 and EF-hand domain-containing protein 1, mitochondrial	0.402868	-0.0375457	1.89408	0.159527	3.14232	0.197072	1667700000	11	11	11	21.9	83.353	16	21.9	21.9	23.4921	23.503	23.4447	23.7117	23.6788	23.5958	23.5717	23.6881	23.655	23.6881
sp|O95218-2|ZRAB2_HUMAN;sp|O95218|ZRAB2_HUMAN	sp|O95218-2|ZRAB2_HUMAN;sp|O95218|ZRAB2_HUMAN	ZRANB2;Zinc finger Ran-binding domain-containing protein 2 OS	Isoform 2 of Zinc finger Ran-binding domain-containing protein 2	0.180008	0.0415379	2.40104	-0.384826	1.94887	-0.426364	204440000	2	2	2	6.2	36.318	2	6.2	6.2	20.3845	20.2076	20.3619	20.0778	19.9128	19.9057	19.8363	19.8449	19.786	20.044
sp|O95249|GOSR1_HUMAN;sp|O95249-2|GOSR1_HUMAN	sp|O95249|GOSR1_HUMAN;sp|O95249-2|GOSR1_HUMAN	GOSR1	Golgi SNAP receptor complex member 1	0.195081	-0.0545011	1.17709	-0.204985	0.658078	-0.150483	156200000	2	2	2	7.2	28.612	3	7.2	7.2	20.2604	20.4167	20.2837	19.9383	20.0934	20.2076	20.2217	20.0182	20.334	20.1571
sp|O95292|VAPB_HUMAN;sp|O95292-2|VAPB_HUMAN	sp|O95292|VAPB_HUMAN;sp|O95292-2|VAPB_HUMAN	VAPB	Vesicle-associated membrane protein-associated protein B/C	0.101636	-0.0160391	0.519572	0.0341217	0.353263	0.0501607	1735000000	7	6	6	32.1	27.228	12	32.1	32.1	23.4149	23.4078	23.4026	23.503	23.455	23.3836	23.4286	23.5654	23.4484	23.362
sp|O95299|NDUAA_HUMAN;sp|O95299-2|NDUAA_HUMAN	sp|O95299|NDUAA_HUMAN;sp|O95299-2|NDUAA_HUMAN	NDUFA10	NADH dehydrogenase [ubiquinone] 1 alpha subcomplex subunit 10, mitochondrial	0.212629	0.0713886	1.03452	-0.298245	1.72001	-0.369634	997160000	9	9	9	24.8	40.75	13	24.8	24.8	23.6471	23.3749	23.4286	23.0861	23.0612	23.503	23.0909	23.0442	23.2114	23.0861
sp|O95347|SMC2_HUMAN;sp|O95347-2|SMC2_HUMAN	sp|O95347|SMC2_HUMAN;sp|O95347-2|SMC2_HUMAN	SMC2	Structural maintenance of chromosomes protein 2	0.586076	-0.122561	1.14792	-0.262114	0.397003	-0.139553	3328800000	24	24	24	27.4	135.65	30	27.4	27.4	24.9144	25.2923	24.9722	24.7743	24.6687	24.8987	24.8483	24.7743	24.8987	25.0872
sp|O95373|IPO7_HUMAN	sp|O95373|IPO7_HUMAN	IPO7	Importin-7	0.233982	0.0273299	2.72175	0.217763	1.95244	0.190433	2085700000	13	13	13	16.6	119.52	16	16.6	16.6	23.2929	23.2741	23.2334	23.5075	23.5501	23.4607	23.4199	23.5159	23.3836	23.4722
sp|O95394|AGM1_HUMAN;sp|O95394-3|AGM1_HUMAN;sp|O95394-4|AGM1_HUMAN	sp|O95394|AGM1_HUMAN;sp|O95394-3|AGM1_HUMAN;sp|O95394-4|AGM1_HUMAN	PGM3	Phosphoacetylglucosamine mutase	1.39493	0.0555008	0.182975	-0.030429	0.50091	-0.0859299	2255300000	11	11	11	24.5	59.851	17	24.5	24.5	24.457	24.4063	24.6492	24.457	24.4882	24.5076	24.4422	24.4422	24.4063	24.4063
sp|O95433-2|AHSA1_HUMAN;sp|O95433|AHSA1_HUMAN	sp|O95433-2|AHSA1_HUMAN;sp|O95433|AHSA1_HUMAN	AHSA1;Activator of 90 kDa heat shock protein ATPase homolog 1 OS	Isoform 2 of Activator of 90 kDa heat shock protein ATPase homolog 1	0.14691	-0.0385264	0.234688	0.0522405	0.715093	0.0907669	585740000	4	4	4	22.9	32.339	7	22.9	22.9	22.2878	22.2239	22.2509	22.0882	22.3551	22.3649	22.4175	22.4119	22.3871	22.2359
sp|O95470|SGPL1_HUMAN	sp|O95470|SGPL1_HUMAN	SGPL1	Sphingosine-1-phosphate lyase 1	0.40087	0.0602646	1.29171	0.0837351	0.127247	0.0234706	476590000	4	4	4	8.6	63.523	5	8.6	8.6	21.9841	21.9875	21.9713	22.1193	22.1046	22.0141	22.0207	22.1346	21.9087	21.97
sp|O95563|MPC2_HUMAN	sp|O95563|MPC2_HUMAN	MPC2	Mitochondrial pyruvate carrier 2	1.77066	-0.0692339	0.938443	0.141657	1.13409	0.21089	202740000	2	2	2	22.8	14.279	2	22.8	22.8	21.3915	21.625	21.3451	21.5893	21.6138	21.558	21.6211	21.6624	21.6869	21.645
sp|O95573|ACSL3_HUMAN	sp|O95573|ACSL3_HUMAN	ACSL3	Long-chain-fatty-acid--CoA ligase 3	0.559517	-0.0530812	0.980664	0.101928	1.70286	0.15501	1613200000	12	9	9	24.9	80.419	16	20	20	23.4411	23.5446	23.5603	23.6226	23.7029	23.5343	23.6092	23.6379	23.6754	23.6976
sp|O95671|ASML_HUMAN;sp|O95671-2|ASML_HUMAN;sp|O95671-3|ASML_HUMAN	sp|O95671|ASML_HUMAN;sp|O95671-2|ASML_HUMAN	ASMTL	N-acetylserotonin O-methyltransferase-like protein	5.0059	-1.31124	0.0573719	0.00818936	4.30922	1.31943	176120000	3	3	3	5	68.856	3	5	5	20.0872	20.1571	20.1483	20.1169	20.2351	20.047	20.1571	21.4923	21.3184	21.5402
sp|O95714|HERC2_HUMAN	sp|O95714|HERC2_HUMAN	HERC2	E3 ubiquitin-protein ligase HERC2	0.179068	0.0302768	1.24759	-0.168423	1.98595	-0.1987	55737000	3	3	3	0.7	527.22	4	0.7	0.7	20.6307	20.751	20.7056	20.5758	20.646	20.4114	20.4761	20.5368	20.4486	20.5058
sp|O95716|RAB3D_HUMAN;sp|P20336|RAB3A_HUMAN	sp|O95716|RAB3D_HUMAN;sp|P20336|RAB3A_HUMAN	RAB3D	Ras-related protein Rab-3D	0.273606	-0.0505295	0.153642	-0.0340563	0.0981182	0.0164731	104610000	3	2	2	12.3	24.267	2	8.7	8.7	20.4804	20.3909	20.2974	20.4405	20.4581	20.1967	20.3267	20.4631	20.3845	20.3706
sp|O95747|OXSR1_HUMAN	sp|O95747|OXSR1_HUMAN	OXSR1	Serine/threonine-protein kinase R1	3.48028	-0.291298	3.85522	-0.477305	1.65612	-0.186007	34286000	2	2	2	4.7	58.022	3	4.7	4.7	19.5606	19.6256	19.4711	19.1006	19.0376	19.0376	19.1246	19.3834	19.3176	19.3982
sp|O95782-2|AP2A1_HUMAN;sp|O95782|AP2A1_HUMAN	sp|O95782-2|AP2A1_HUMAN;sp|O95782|AP2A1_HUMAN	AP2A1;AP-2 complex subunit alpha-1 OS	Isoform B of AP-2 complex subunit alpha-1	0.105882	0.0253002	0.73977	-0.187917	0.836277	-0.213217	377960000	7	3	3	8.9	105.36	3	3.8	3.8	20.9984	20.6243	20.751	20.6121	20.6868	20.7029	20.4114	20.5551	20.5161	20.6629
sp|O95831-3|AIFM1_HUMAN;sp|O95831|AIFM1_HUMAN;sp|O95831-6|AIFM1_HUMAN;sp|O95831-4|AIFM1_HUMAN;sp|O95831-2|AIFM1_HUMAN;sp|O95831-5|AIFM1_HUMAN	sp|O95831-3|AIFM1_HUMAN;sp|O95831|AIFM1_HUMAN;sp|O95831-6|AIFM1_HUMAN;sp|O95831-4|AIFM1_HUMAN;sp|O95831-2|AIFM1_HUMAN	AIFM1;Apoptosis-inducing factor 1, mitochondrial OS	Isoform 3 of Apoptosis-inducing factor 1, mitochondrial	0.469991	-0.239123	0.299541	0.167634	1.35238	0.406757	1338400000	10	10	10	27.9	66.294	15	27.9	27.9	23.3661	23.4648	23.728	23.8848	23.9688	23.1676	23.728	24.1036	23.8103	23.8654
sp|O95864-3|FADS2_HUMAN;sp|O95864|FADS2_HUMAN;sp|O95864-4|FADS2_HUMAN;sp|O95864-2|FADS2_HUMAN	sp|O95864-3|FADS2_HUMAN;sp|O95864|FADS2_HUMAN;sp|O95864-4|FADS2_HUMAN;sp|O95864-2|FADS2_HUMAN	FADS2;Fatty acid desaturase 2 OS	Isoform 3 of Fatty acid desaturase 2	0.334299	0.0293446	0.18702	0.0540778	0.0621576	0.0247332	164050000	2	2	2	6.7	45.524	3	6.7	6.7	21.3649	20.9065	21.1568	21.1862	21.237	21.1948	21.1693	21.2409	21.1071	21.1543
sp|O96000|NDUBA_HUMAN;sp|O96000-2|NDUBA_HUMAN	sp|O96000|NDUBA_HUMAN;sp|O96000-2|NDUBA_HUMAN	NDUFB10	NADH dehydrogenase [ubiquinone] 1 beta subcomplex subunit 10	1.84023	0.0901516	0.674823	0.0939447	0.0157933	0.00379308	407210000	3	3	3	26.7	20.776	3	26.7	26.7	20.9894	20.7916	20.739	20.9645	20.9462	20.9138	20.9113	20.8805	20.8495	20.8014
sp|O96008-2|TOM40_HUMAN;sp|O96008|TOM40_HUMAN	sp|O96008-2|TOM40_HUMAN;sp|O96008|TOM40_HUMAN	TOMM40;Mitochondrial import receptor subunit TOM40 homolog OS	Isoform 2 of Mitochondrial import receptor subunit TOM40 homolog	0.43962	-0.113416	0.0505504	0.016373	1.75546	0.129789	46947000	2	2	2	6.1	34.441	2	6.1	6.1	18.138	18.2092	18.1777	18.138	18.2092	18.4354	17.9827	18.3472	18.31	18.2571
sp|O96011-2|PX11B_HUMAN;sp|O96011|PX11B_HUMAN	sp|O96011-2|PX11B_HUMAN;sp|O96011|PX11B_HUMAN	X11B;Peroxisomal membrane protein 11B OS	Isoform 2 of Peroxisomal membrane protein 11B	0.289254	0.104607	0.504397	-0.370756	0.599568	-0.475363	517850000	6	6	6	24.1	26.724	7	24.1	24.1	23.6159	22.3921	22.9444	22.4576	22.3456	22.8296	22.8207	22.4624	22.5564	22.5075
sp|P00367-2|DHE3_HUMAN;sp|P00367-3|DHE3_HUMAN;sp|P00367|DHE3_HUMAN;sp|P49448|DHE4_HUMAN	sp|P00367-2|DHE3_HUMAN;sp|P00367-3|DHE3_HUMAN;sp|P00367|DHE3_HUMAN;sp|P49448|DHE4_HUMAN	GLUD1;Isoform 3 of Glutamate dehydrogenase 1, mitochondrial OS	Isoform 2 of Glutamate dehydrogenase 1, mitochondrial	0.164053	0.0271457	0.469264	-0.271311	0.425553	-0.298457	126270000	2	2	2	6.6	42.95	3	6.6	6.6	20.7717	19.7387	20.3016	20.0826	20.0514	20.0102	19.8532	19.9749	19.9315	20.0102
sp|P00387-2|NB5R3_HUMAN;sp|P00387|NB5R3_HUMAN;sp|P00387-3|NB5R3_HUMAN	sp|P00387-2|NB5R3_HUMAN;sp|P00387|NB5R3_HUMAN;sp|P00387-3|NB5R3_HUMAN	CYB5R3;NADH-cytochrome b5 reductase 3 OS	Isoform 2 of NADH-cytochrome b5 reductase 3	0.332291	-0.0413103	0.60553	-0.069307	0.709049	-0.0279967	1467200000	8	8	8	41.4	31.628	12	41.4	41.4	23.4887	23.5159	23.4648	23.3148	23.4149	23.4242	23.5281	23.4722	23.4722	23.4411
sp|P00403|COX2_HUMAN	sp|P00403|COX2_HUMAN	MT-CO2	Cytochrome c oxidase subunit 2	0.556471	0.273362	0.113683	-0.0777647	0.780448	-0.351127	365530000	2	2	2	7.5	25.565	3	7.5	7.5	21.1473	20.5642	20.709	20.9948	21.0552	20.4877	20.3786	20.6696	20.2974	20.4001
sp|P00492|HPRT_HUMAN;sp|Q9NRG1-2|PRDC1_HUMAN;sp|Q9NRG1|PRDC1_HUMAN	sp|P00492|HPRT_HUMAN;sp|Q9NRG1-2|PRDC1_HUMAN;sp|Q9NRG1|PRDC1_HUMAN	HPRT1	Hypoxanthine-guanine phosphoribosyltransferase	0.0247142	0.0131666	0.529482	0.226417	0.870233	0.21325	167480000	2	2	2	9.2	24.579	2	9.2	9.2	20.3093	20.6552	20.452	20.8736	21.0206	20.406	20.4941	20.7652	20.582	20.709
sp|P01111|RASN_HUMAN	sp|P01111|RASN_HUMAN	NRAS	GTPase NRas	0.360195	0.0840143	0.581952	-0.213273	0.786483	-0.297287	675840000	5	5	2	30.2	21.229	6	30.2	11.6	23.362	22.7845	22.9946	22.7279	22.6751	22.9946	22.9374	22.7057	22.8377	22.7057
sp|P02786|TFR1_HUMAN	sp|P02786|TFR1_HUMAN	TFRC	Transferrin receptor protein 1	0.159676	0.0101461	0.266727	-0.047061	0.270841	-0.0572071	3161300000	17	17	17	24.1	84.87	24	24.1	24.1	24.4063	24.5737	24.2887	24.4063	24.3707	24.3936	24.3327	24.3327	24.3707	24.3936
sp|P03928|ATP8_HUMAN	sp|P03928|ATP8_HUMAN	MT-ATP8	ATP synthase protein 8	0.313815	-0.199334	0.349144	0.186696	1.0693	0.38603	1814500000	2	2	2	29.4	7.9916	3	29.4	29.4	21.268	21.3775	21.326	21.8453	21.8116	21.0713	21.3139	22.036	21.4869	21.6066
sp|P04049|RAF1_HUMAN;sp|P04049-2|RAF1_HUMAN	sp|P04049|RAF1_HUMAN;sp|P04049-2|RAF1_HUMAN	RAF1	RAF proto-oncogene serine/threonine-protein kinase	1.40331	-0.102909	4.06039	-0.222289	1.44202	-0.11938	608530000	9	9	4	15.7	73.051	12	15.7	8	23.0909	23.0909	23.104	22.8711	22.8772	22.911	22.8327	22.9043	22.9883	23.035
sp|P04632|CPNS1_HUMAN;sp|Q96L46|CPNS2_HUMAN	sp|P04632|CPNS1_HUMAN	CAPNS1	Calpain small subunit 1	1.06222	0.103225	0.251574	-0.0234405	1.40892	-0.126666	294650000	5	5	5	25.7	28.315	5	25.7	25.7	21.1099	21.0944	21.143	21.0259	21.0713	21.1693	21.1027	20.9113	21.0387	21.0172
sp|P04844-2|RPN2_HUMAN;sp|P04844|RPN2_HUMAN	sp|P04844-2|RPN2_HUMAN;sp|P04844|RPN2_HUMAN	RPN2;Dolichyl-diphosphooligosaccharide--protein glycosyltransferase subunit 2 OS	Isoform 2 of Dolichyl-diphosphooligosaccharide--protein glycosyltransferase subunit 2	0.17196	-0.0244006	0.0273344	-0.0045139	0.166328	0.0198867	3346300000	14	14	14	36.7	67.723	23	36.7	36.7	24.2887	24.3707	24.2573	24.3032	24.3936	24.1943	24.3131	24.3844	24.2887	24.3032
sp|P0C0S8|H2A1_HUMAN;sp|Q93077|H2A1C_HUMAN;sp|Q99878|H2A1J_HUMAN;sp|Q96KK5|H2A1H_HUMAN;sp|Q9BTM1|H2AJ_HUMAN;sp|Q16777|H2A2C_HUMAN;sp|Q7L7L0|H2A3_HUMAN;sp|P20671|H2A1D_HUMAN;sp|Q6FI13|H2A2A_HUMAN;sp|P04908|H2A1B_HUMAN;sp|P16104|H2AX_HUMAN;sp|Q96QV6|H2A1A_HUMAN;sp|Q8IUE6|H2A2B_HUMAN;sp|Q71UI9-5|H2AV_HUMAN;sp|Q71UI9-2|H2AV_HUMAN;sp|P0C0S5|H2AZ_HUMAN;sp|Q71UI9|H2AV_HUMAN;sp|Q9BTM1-2|H2AJ_HUMAN	sp|P0C0S8|H2A1_HUMAN;sp|Q93077|H2A1C_HUMAN;sp|Q99878|H2A1J_HUMAN;sp|Q96KK5|H2A1H_HUMAN;sp|Q9BTM1|H2AJ_HUMAN;sp|Q16777|H2A2C_HUMAN;sp|Q7L7L0|H2A3_HUMAN;sp|P20671|H2A1D_HUMAN;sp|Q6FI13|H2A2A_HUMAN;sp|P04908|H2A1B_HUMAN;sp|P16104|H2AX_HUMAN;sp|Q96QV6|H2A1A_HUMAN;sp|Q8IUE6|H2A2B_HUMAN;sp|Q71UI9-5|H2AV_HUMAN;sp|Q71UI9-2|H2AV_HUMAN;sp|P0C0S5|H2AZ_HUMAN;sp|Q71UI9|H2AV_HUMAN;sp|Q9BTM1-2|H2AJ_HUMAN	HIST1H2AG	Histone H2A type 1	0.312781	-0.11315	0.187858	0.0821468	0.877398	0.195297	787920000	2	2	2	21.5	14.091	3	21.5	21.5	22.0042	22.2878	21.9812	22.4085	22.371	21.9445	21.9687	22.2624	22.3497	22.247
sp|P05023-3|AT1A1_HUMAN;sp|P05023-4|AT1A1_HUMAN;sp|P05023|AT1A1_HUMAN;sp|P05023-2|AT1A1_HUMAN;sp|P13637|AT1A3_HUMAN;sp|P13637-2|AT1A3_HUMAN;sp|P13637-3|AT1A3_HUMAN;sp|P50993|AT1A2_HUMAN;sp|Q13733|AT1A4_HUMAN;sp|P54707|AT12A_HUMAN;sp|P54707-2|AT12A_HUMAN;sp|P20648|ATP4A_HUMAN	sp|P05023-3|AT1A1_HUMAN;sp|P05023-4|AT1A1_HUMAN;sp|P05023|AT1A1_HUMAN;sp|P05023-2|AT1A1_HUMAN	ATP1A1;Isoform 4 of Sodium/potassium-transporting ATPase subunit alpha-1 OS	Isoform 3 of Sodium/potassium-transporting ATPase subunit alpha-1	0.0181816	-0.0041453	0.247915	0.050691	0.406967	0.0548363	10289000000	34	34	34	38.9	109.55	60	38.9	38.9	25.7577	25.8524	25.6879	25.6879	25.8524	25.7577	25.9687	25.7577	25.8524	25.8524
sp|P05556|ITB1_HUMAN;sp|P05556-2|ITB1_HUMAN;sp|P05556-5|ITB1_HUMAN;sp|P05556-4|ITB1_HUMAN;sp|P05556-3|ITB1_HUMAN	sp|P05556|ITB1_HUMAN;sp|P05556-2|ITB1_HUMAN;sp|P05556-5|ITB1_HUMAN;sp|P05556-4|ITB1_HUMAN;sp|P05556-3|ITB1_HUMAN	ITGB1	Integrin beta-1	0.372348	-0.122904	0.523423	0.194934	1.02684	0.317837	615260000	4	4	4	5.9	88.414	6	5.9	5.9	21.283	21.6939	21.6388	21.9489	21.8754	21.4724	21.6374	21.9907	21.7787	21.7998
sp|P06737-2|PYGL_HUMAN;sp|P06737|PYGL_HUMAN;sp|P11217-2|PYGM_HUMAN;sp|P11217|PYGM_HUMAN;sp|P11216|PYGB_HUMAN	sp|P06737-2|PYGL_HUMAN;sp|P06737|PYGL_HUMAN	PYGL;Glycogen phosphorylase, liver form OS	Isoform 2 of Glycogen phosphorylase, liver form	0.163783	-0.0593262	0.072637	-0.0323563	0.0838368	0.0269699	1217800000	14	14	14	20	93.133	17	20	20	23.9688	23.8753	23.6226	23.7626	24.113	23.668	23.6159	23.9273	23.7626	23.8577
sp|P07355-2|ANXA2_HUMAN;sp|P07355|ANXA2_HUMAN;sp|A6NMY6|AXA2L_HUMAN	sp|P07355-2|ANXA2_HUMAN;sp|P07355|ANXA2_HUMAN;sp|A6NMY6|AXA2L_HUMAN	ANXA2;Annexin A2 OS	Isoform 2 of Annexin A2	0.42215	-0.218951	0.346203	-0.0864445	0.18928	0.132507	156680000	5	5	5	18.5	40.411	7	18.5	18.5	21.1305	20.8401	21.0206	20.7421	20.8701	21.0356	20.9948	21.6374	20.8935	20.8579
sp|P07384|CAN1_HUMAN	sp|P07384|CAN1_HUMAN	CAPN1	Calpain-1 catalytic subunit	0.175845	-0.122221	0.172477	-0.0884935	0.0464199	0.033727	620970000	6	6	6	10.9	81.889	7	10.9	10.9	22.7116	22.5392	22.8377	22.2323	22.4865	22.9237	22.7883	23.1908	22.5591	22.4397
sp|P08134|RHOC_HUMAN;sp|P62745|RHOB_HUMAN	sp|P08134|RHOC_HUMAN	RHOC	Rho-related GTP-binding protein RhoC	1.06842	-0.127338	2.2646	0.40022	2.38313	0.527557	1701300000	7	7	2	34.7	22.006	13	34.7	12.4	23.655	23.7029	23.9209	24.2713	24.1626	24.0605	24.145	24.3131	24.2157	24.3327
sp|P08195-2|4F2_HUMAN;sp|P08195-3|4F2_HUMAN;sp|P08195|4F2_HUMAN;sp|P08195-4|4F2_HUMAN	sp|P08195-2|4F2_HUMAN;sp|P08195-3|4F2_HUMAN;sp|P08195|4F2_HUMAN;sp|P08195-4|4F2_HUMAN	SLC3A2;Isoform 3 of 4F2 cell-surface antigen heavy chain OS	Isoform 2 of 4F2 cell-surface antigen heavy chain	0.582806	0.0300476	1.47617	0.232341	1.01748	0.202293	556610000	5	5	5	15.3	57.944	6	15.3	15.3	22.5514	22.8653	22.6571	22.8937	22.949	22.8937	22.9579	22.911	22.8653	22.9043
sp|P08237|PFKAM_HUMAN;sp|P08237-3|PFKAM_HUMAN;sp|P08237-2|PFKAM_HUMAN	sp|P08237|PFKAM_HUMAN;sp|P08237-3|PFKAM_HUMAN;sp|P08237-2|PFKAM_HUMAN	PFKM	ATP-dependent 6-phosphofructokinase, muscle type	0.265473	-0.0459585	0.749844	-0.261259	0.464472	-0.2153	7219800000	26	24	22	42.1	85.182	41	39.7	37.4	25.6205	26.1928	25.6205	25.4795	25.4795	25.6205	25.6205	25.4795	25.6205	25.6879
sp|P08240-2|SRPR_HUMAN;sp|P08240|SRPR_HUMAN	sp|P08240-2|SRPR_HUMAN;sp|P08240|SRPR_HUMAN	SRPR;Signal recognition particle receptor subunit alpha OS	Isoform 2 of Signal recognition particle receptor subunit alpha	0.335096	-0.0650964	1.01136	0.16371	2.16774	0.228807	538200000	10	10	10	22.6	66.558	13	22.6	22.6	22.1005	22.0751	22.0042	22.2781	22.3797	22.1403	22.0964	22.3384	22.2239	22.3039
sp|P08559-3|ODPA_HUMAN;sp|P08559|ODPA_HUMAN;sp|P08559-4|ODPA_HUMAN;sp|P08559-2|ODPA_HUMAN	sp|P08559-3|ODPA_HUMAN;sp|P08559|ODPA_HUMAN;sp|P08559-4|ODPA_HUMAN;sp|P08559-2|ODPA_HUMAN	PDHA1;Pyruvate dehydrogenase E1 component subunit alpha, somatic form, mitochondrial OS	Isoform 3 of Pyruvate dehydrogenase E1 component subunit alpha, somatic form, mitochondrial	0.416667	0.0771915	1.28356	-0.219836	1.93456	-0.297028	388180000	6	6	6	21.7	40.188	9	21.7	21.7	21.4869	21.3915	21.5804	21.1731	21.1451	21.3775	21.3701	21.1222	21.2594	21.1862
sp|P0CW22|RS17L_HUMAN;sp|P08708|RS17_HUMAN	sp|P0CW22|RS17L_HUMAN;sp|P08708|RS17_HUMAN	RPS17L	40S ribosomal protein S17-like	0.167256	0.035255	0.817153	0.126078	0.431086	0.0908229	7743800000	7	7	7	60	15.55	16	60	60	25.2479	25.3622	25.1609	25.3622	25.5236	25.3304	25.316	25.2479	25.4795	25.316
sp|P08754|GNAI3_HUMAN;sp|P63096|GNAI1_HUMAN;sp|P04899|GNAI2_HUMAN;sp|P04899-4|GNAI2_HUMAN;sp|P63096-2|GNAI1_HUMAN;sp|P04899-6|GNAI2_HUMAN;sp|P04899-3|GNAI2_HUMAN;sp|P04899-5|GNAI2_HUMAN;sp|P04899-2|GNAI2_HUMAN;sp|P11488|GNAT1_HUMAN;sp|P19087|GNAT2_HUMAN;sp|P09471-2|GNAO_HUMAN;sp|P09471|GNAO_HUMAN;sp|A8MTJ3|GNAT3_HUMAN;sp|P38405|GNAL_HUMAN;sp|P38405-2|GNAL_HUMAN	sp|P08754|GNAI3_HUMAN	GNAI3	Guanine nucleotide-binding protein G(k) subunit alpha	0.0751046	0.0320376	0.767455	0.265238	0.891579	0.2332	843040000	6	6	5	23.7	40.532	8	23.7	20.6	23.3148	22.9579	23.1511	23.2334	23.1676	23.6025	23.6226	23.2929	23.503	23.3275
sp|P09543-2|CN37_HUMAN;sp|P09543|CN37_HUMAN	sp|P09543-2|CN37_HUMAN;sp|P09543|CN37_HUMAN	CNP;2,3-cyclic-nucleotide 3-phosphodiesterase OS	Isoform CNPI of 2,3-cyclic-nucleotide 3-phosphodiesterase	0.38206	-0.102709	0.0574322	0.0228842	0.533041	0.125593	1800900000	8	8	8	21.2	45.098	8	21.2	21.2	22.7589	23.0718	23.035	23.1208	23.1457	22.7463	22.8997	23.1129	23.0166	23.1129
sp|P09651-3|ROA1_HUMAN;sp|Q32P51|RA1L2_HUMAN;sp|P09651-2|ROA1_HUMAN;sp|P09651|ROA1_HUMAN	sp|P09651-3|ROA1_HUMAN;sp|Q32P51|RA1L2_HUMAN;sp|P09651-2|ROA1_HUMAN;sp|P09651|ROA1_HUMAN	HNRNPA1;Heterogeneous nuclear ribonucleoprotein A1-like 2 OS	Isoform 2 of Heterogeneous nuclear ribonucleoprotein A1	0.0141287	0.00726811	0.245327	-0.0876683	0.318236	-0.0949364	153850000	3	3	3	10.1	29.386	5	10.1	10.1	19.6005	19.6406	19.5323	19.2493	19.3699	19.6156	19.7791	19.2696	19.5522	19.6668
sp|P09669|COX6C_HUMAN	sp|P09669|COX6C_HUMAN	COX6C	Cytochrome c oxidase subunit 6C	0.630842	0.159191	0.756371	-0.320193	1.0987	-0.479384	1337600000	4	4	4	33.3	8.7813	6	33.3	33.3	23.3354	22.6432	22.9148	22.7499	22.467	22.8592	22.5009	22.5392	22.5075	22.4085
sp|P10155-3|RO60_HUMAN;sp|P10155-5|RO60_HUMAN;sp|P10155-4|RO60_HUMAN;sp|P10155|RO60_HUMAN;sp|P10155-2|RO60_HUMAN	sp|P10155-3|RO60_HUMAN;sp|P10155-5|RO60_HUMAN;sp|P10155-4|RO60_HUMAN;sp|P10155|RO60_HUMAN	TROVE2;Isoform 5 of 60 kDa SS-A/Ro ribonucleoprotein OS	Isoform 3 of 60 kDa SS-A/Ro ribonucleoprotein	0.437211	0.0512775	0.326587	-0.0573816	0.612359	-0.108659	1495100000	11	11	11	26.8	58.482	14	26.8	26.8	23.911	23.668	23.8354	23.66	23.8184	23.7182	23.7932	23.7626	23.6471	23.6788
sp|P10586-2|PTPRF_HUMAN;sp|P10586|PTPRF_HUMAN;sp|P23468-3|PTPRD_HUMAN;sp|Q13332-7|PTPRS_HUMAN;sp|P23468-7|PTPRD_HUMAN;sp|P23468-5|PTPRD_HUMAN;sp|P23468-4|PTPRD_HUMAN;sp|P23468-6|PTPRD_HUMAN;sp|Q13332-5|PTPRS_HUMAN;sp|P23468-2|PTPRD_HUMAN;sp|Q13332-6|PTPRS_HUMAN;sp|P23468|PTPRD_HUMAN;sp|Q13332-3|PTPRS_HUMAN;sp|Q13332-4|PTPRS_HUMAN;sp|Q13332-2|PTPRS_HUMAN;sp|Q13332|PTPRS_HUMAN	sp|P10586-2|PTPRF_HUMAN;sp|P10586|PTPRF_HUMAN	PTPRF;Receptor-type tyrosine-protein phosphatase F OS	Isoform 2 of Receptor-type tyrosine-protein phosphatase F	0.0284417	-0.0145373	0.015451	-0.00366354	0.0187624	0.0108738	333200000	7	7	7	6	211.68	9	6	6	22.4934	22.3797	22.4985	22.4119	22.3097	22.4934	22.5991	22.7116	22.0964	22.5962
sp|P10599-2|THIO_HUMAN;sp|P10599|THIO_HUMAN	sp|P10599-2|THIO_HUMAN;sp|P10599|THIO_HUMAN	TXN;Thioredoxin OS	Isoform 2 of Thioredoxin	0.248521	-0.11551	0.396177	0.157523	1.35589	0.273033	1662700000	4	4	4	23.5	9.4519	6	23.5	23.5	23.3499	23.4242	23.3661	23.728	23.8274	23.2114	23.3836	23.8184	23.6379	23.503
sp|P10606|COX5B_HUMAN	sp|P10606|COX5B_HUMAN	COX5B	Cytochrome c oxidase subunit 5B, mitochondrial	0.199337	0.0614014	1.87931	-0.481478	1.56374	-0.54288	1073200000	3	3	3	14.7	13.696	3	14.7	14.7	23.3218	22.911	23.0927	22.7463	22.5392	22.7409	22.4816	22.7741	22.5009	22.4219
sp|P11166|GTR1_HUMAN	sp|P11166|GTR1_HUMAN	SLC2A1	Solute carrier family 2, facilitated glucose transporter member 1	0.635406	0.109595	0.348343	0.0661181	0.20098	-0.0434767	183710000	2	2	2	6.9	54.083	3	6.9	6.9	20.501	20.5311	20.3414	20.674	20.5279	20.4358	20.4581	20.3016	20.4405	20.501
sp|P11172|UMPS_HUMAN;sp|P11172-3|UMPS_HUMAN;sp|P11172-2|UMPS_HUMAN;sp|P11172-4|UMPS_HUMAN	sp|P11172|UMPS_HUMAN;sp|P11172-3|UMPS_HUMAN;sp|P11172-2|UMPS_HUMAN	UMPS	Uridine 5-monophosphate synthase	0.383802	0.0825324	1.44471	-0.234471	1.89866	-0.317003	2103100000	15	15	15	37.3	52.221	19	37.3	37.3	24.5076	24.3936	24.3936	24.0939	24.0784	24.3131	24.3032	23.9883	24.1777	24.1777
sp|P11177-3|ODPB_HUMAN;sp|P11177-2|ODPB_HUMAN;sp|P11177|ODPB_HUMAN	sp|P11177-3|ODPB_HUMAN;sp|P11177-2|ODPB_HUMAN;sp|P11177|ODPB_HUMAN	PDHB;Isoform 2 of Pyruvate dehydrogenase E1 component subunit beta, mitochondrial OS	Isoform 3 of Pyruvate dehydrogenase E1 component subunit beta, mitochondrial	0.561815	0.191699	0.140038	0.0587988	1.97839	-0.1329	343940000	5	5	5	20.2	37.514	6	20.2	20.2	21.5461	21.5461	21.6282	21.469	21.5017	22.0257	21.5327	21.4197	21.451	21.451
sp|P11233|RALA_HUMAN;sp|P11234|RALB_HUMAN;sp|P11234-3|RALB_HUMAN;sp|P11234-2|RALB_HUMAN	sp|P11233|RALA_HUMAN	RALA	Ras-related protein Ral-A	0.512105	0.174073	0.424803	-0.155933	1.56634	-0.330006	1230400000	4	4	4	23.8	23.567	6	23.8	23.8	23.7182	23.455	23.5159	23.1765	23.2114	23.6379	23.6025	23.1985	23.3414	23.1592
sp|P11441|UBL4A_HUMAN	sp|P11441|UBL4A_HUMAN	UBL4A	Ubiquitin-like protein 4A	0.256184	0.0388281	0.407826	0.0677848	0.191199	0.0289567	237880000	4	4	4	34.4	17.776	5	34.4	34.4	21.0841	20.9858	21.1663	21.1172	21.0259	21.2507	21.1922	21.0627	21.1504	21.1099
sp|P11717|MPRI_HUMAN	sp|P11717|MPRI_HUMAN	IGF2R	Cation-independent mannose-6-phosphate receptor	1.02644	-0.183345	0.85744	0.172675	2.08104	0.35602	753660000	11	11	11	5.3	274.37	14	5.3	5.3	22.2688	22.4816	22.3384	22.6168	22.6819	22.371	22.4729	22.7883	22.6571	22.7116
sp|P11940-2|PABP1_HUMAN;sp|P11940|PABP1_HUMAN;sp|Q9H361|PABP3_HUMAN;sp|Q4VXU2|PAP1L_HUMAN;sp|Q4VXU2-2|PAP1L_HUMAN	sp|P11940-2|PABP1_HUMAN;sp|P11940|PABP1_HUMAN	PABPC1;Polyadenylate-binding protein 1 OS	Isoform 2 of Polyadenylate-binding protein 1	1.16152	-0.138073	1.45079	-0.266637	0.529118	-0.128564	1845500000	11	11	5	21.6	61.18	15	21.6	8.6	23.4976	23.8274	23.6092	23.4607	23.4026	23.2741	23.3749	23.4484	23.4976	23.6025
sp|P12956-2|XRCC6_HUMAN;sp|P12956|XRCC6_HUMAN	sp|P12956-2|XRCC6_HUMAN;sp|P12956|XRCC6_HUMAN	XRCC6;X-ray repair cross-complementing protein 6 OS	Isoform 2 of X-ray repair cross-complementing protein 6	0.982815	-0.18828	0.389889	0.068363	1.41067	0.256643	486390000	9	9	8	19.5	65.148	11	19.5	18.1	22.6946	22.8004	22.6946	22.7662	22.6616	22.8207	22.9444	22.8327	23.0718	23.0551
sp|P13073|COX41_HUMAN	sp|P13073|COX41_HUMAN	COX4I1	Cytochrome c oxidase subunit 4 isoform 1, mitochondrial	0.0779789	0.00949939	0.307981	0.0366518	0.242381	0.0271524	2379100000	6	6	6	37.9	19.576	11	37.9	37.9	24.2243	24.113	24.113	24.2157	24.1943	24.2433	24.0939	24.145	24.2243	24.1626
sp|P13591-4|NCAM1_HUMAN;sp|P13591-3|NCAM1_HUMAN;sp|P13591-1|NCAM1_HUMAN;sp|P13591|NCAM1_HUMAN;sp|P13591-5|NCAM1_HUMAN	sp|P13591-4|NCAM1_HUMAN;sp|P13591-3|NCAM1_HUMAN;sp|P13591-1|NCAM1_HUMAN;sp|P13591|NCAM1_HUMAN;sp|P13591-5|NCAM1_HUMAN	NCAM1;Isoform 3 of Neural cell adhesion molecule 1 OS	Isoform 4 of Neural cell adhesion molecule 1	0.810506	0.146114	1.01715	-0.300719	1.387	-0.446833	132410000	2	2	2	2.9	80.311	3	2.9	2.9	21.1922	20.6868	20.9316	20.5311	20.5108	20.7056	20.7969	20.4761	20.5582	20.4358
sp|P13797-3|PLST_HUMAN;sp|P13797-2|PLST_HUMAN;sp|P13797|PLST_HUMAN;sp|P13796|PLSL_HUMAN	sp|P13797-3|PLST_HUMAN;sp|P13797-2|PLST_HUMAN;sp|P13797|PLST_HUMAN	PLS3;Isoform 2 of Plastin-3 OS	Isoform 3 of Plastin-3	0.200589	-0.0802385	0.401681	0.149502	1.98506	0.22974	64327000	3	3	3	6.3	65.632	3	6.3	6.3	19.0896	18.9231	19.0256	19.0256	18.9231	19.5269	19.1735	19.2332	19.2696	19.2249
sp|P13804-2|ETFA_HUMAN;sp|P13804|ETFA_HUMAN	sp|P13804-2|ETFA_HUMAN;sp|P13804|ETFA_HUMAN	ETFA;Electron transfer flavoprotein subunit alpha, mitochondrial OS	Isoform 2 of Electron transfer flavoprotein subunit alpha, mitochondrial	0.0415059	0.0122873	1.06497	-0.150731	0.859296	-0.163018	794920000	8	8	8	39.8	30.025	11	39.8	39.8	22.6443	22.6571	22.6443	22.3424	22.4729	22.6168	22.5591	22.3097	22.5835	22.5633
sp|P13807-2|GYS1_HUMAN;sp|P13807|GYS1_HUMAN	sp|P13807-2|GYS1_HUMAN;sp|P13807|GYS1_HUMAN	GYS1;Glycogen [starch] synthase, muscle OS	Isoform 2 of Glycogen [starch] synthase, muscle	0.105222	-0.0267092	0.101661	-0.0338561	0.0232998	-0.00714683	610760000	6	6	6	10.8	76.482	6	10.8	10.8	22.4119	22.7499	22.6107	22.7197	22.6509	22.4219	22.4354	22.6432	22.5514	22.5564
sp|P13861-2|KAP2_HUMAN;sp|P13861|KAP2_HUMAN;sp|P31323|KAP3_HUMAN	sp|P13861-2|KAP2_HUMAN;sp|P13861|KAP2_HUMAN	PRKAR2A;cAMP-dependent protein kinase type II-alpha regulatory subunit OS	Isoform 2 of cAMP-dependent protein kinase type II-alpha regulatory subunit	0.0765486	-0.0267998	1.24263	-0.157954	0.342563	-0.131154	835100000	7	7	7	21.5	43.066	8	21.5	21.5	22.7845	22.6751	22.9043	22.5633	22.6453	22.6946	22.6168	22.9444	22.5251	22.5009
sp|P14314-2|GLU2B_HUMAN;sp|P14314|GLU2B_HUMAN	sp|P14314-2|GLU2B_HUMAN;sp|P14314|GLU2B_HUMAN	PRKCSH;Glucosidase 2 subunit beta OS	Isoform 2 of Glucosidase 2 subunit beta	0.262212	0.0927126	0.350929	0.124103	0.217778	0.0313905	175170000	2	2	2	3.8	59.177	2	3.8	3.8	20.4581	20.2737	20.3957	20.2459	20.3523	20.6362	20.7652	20.4167	20.4264	20.3786
sp|P14324-2|FPPS_HUMAN;sp|P14324|FPPS_HUMAN	sp|P14324-2|FPPS_HUMAN;sp|P14324|FPPS_HUMAN	FDPS;Farnesyl pyrophosphate synthase OS	Isoform 2 of Farnesyl pyrophosphate synthase	0.565727	-0.132225	1.40765	-0.473473	0.946248	-0.341248	238190000	4	4	4	10.8	40.532	4	10.8	10.8	21.5293	21.8307	22.0964	21.4724	21.0984	21.3596	21.451	21.4962	21.4	21.5365
sp|P14406|CX7A2_HUMAN	sp|P14406|CX7A2_HUMAN	COX7A2	Cytochrome c oxidase subunit 7A2, mitochondrial	0.0285527	-0.0205321	1.32083	-0.684143	2.16869	-0.66361	821950000	3	3	3	30.1	9.3959	4	30.1	30.1	23.1208	22.7342	22.7845	22.1671	21.7054	22.7057	22.2044	22.1671	22.3039	22.1776
sp|P14618-3|KPYM_HUMAN;sp|P14618|KPYM_HUMAN;sp|P14618-2|KPYM_HUMAN;sp|P30613-2|KPYR_HUMAN;sp|P30613|KPYR_HUMAN	sp|P14618-3|KPYM_HUMAN;sp|P14618|KPYM_HUMAN;sp|P14618-2|KPYM_HUMAN	PKM;Pyruvate kinase PKM OS	Isoform 3 of Pyruvate kinase PKM	0.230994	0.0716599	0.763487	-0.208475	0.911542	-0.280135	248810000	6	6	6	16.9	56.272	7	16.9	16.9	21.4382	21.135	21.4754	21.0172	21.0024	21.337	21.2076	21.2507	20.9316	21.0259
sp|P14635-2|CCNB1_HUMAN;sp|P14635|CCNB1_HUMAN	sp|P14635-2|CCNB1_HUMAN;sp|P14635|CCNB1_HUMAN	CCNB1;G2/mitotic-specific cyclin-B1 OS	Isoform 2 of G2/mitotic-specific cyclin-B1	0.775105	-0.299455	0.0167337	-0.0105519	1.11241	0.288904	137560000	2	2	2	7.6	44.102	2	7.6	7.6	19.7141	20.0514	19.6625	20.1805	19.9191	19.4799	19.6156	20.0872	20.0968	20.1107
sp|P14854|CX6B1_HUMAN	sp|P14854|CX6B1_HUMAN	COX6B1	Cytochrome c oxidase subunit 6B1	0.0222784	-0.0176374	0.0115574	-0.00822401	0.0186917	0.0094134	1122800000	3	3	3	58.1	10.192	5	58.1	58.1	21.9626	21.9406	21.7816	22.2595	22.1671	21.6901	21.43	22.1776	21.6321	21.9033
sp|P14927|QCR7_HUMAN;sp|P14927-2|QCR7_HUMAN	sp|P14927|QCR7_HUMAN;sp|P14927-2|QCR7_HUMAN	UQCRB	Cytochrome b-c1 complex subunit 7	0.545695	0.104811	0.0826108	0.0263352	0.285297	-0.078476	646320000	4	4	4	36	13.53	5	36	36	22.8592	22.5133	22.6684	22.8004	22.8296	22.6453	22.5514	22.6864	22.5991	22.5201
sp|P15151-3|PVR_HUMAN;sp|P15151-2|PVR_HUMAN;sp|P15151-4|PVR_HUMAN;sp|P15151|PVR_HUMAN	sp|P15151-3|PVR_HUMAN;sp|P15151-2|PVR_HUMAN;sp|P15151-4|PVR_HUMAN;sp|P15151|PVR_HUMAN	PVR;Isoform Beta of Poliovirus receptor OS	Isoform Gamma of Poliovirus receptor	0.550999	-0.104564	0.120433	0.049887	0.409181	0.154451	108340000	2	2	2	6	39.304	2	6	6	18.9516	19.4136	19.4236	19.5157	19.2614	19.2249	19.2493	19.4799	19.4236	19.3487
sp|P15170|ERF3A_HUMAN;sp|Q8IYD1|ERF3B_HUMAN;sp|P15170-2|ERF3A_HUMAN;sp|P15170-3|ERF3A_HUMAN	sp|P15170|ERF3A_HUMAN;sp|Q8IYD1|ERF3B_HUMAN;sp|P15170-2|ERF3A_HUMAN;sp|P15170-3|ERF3A_HUMAN	GSPT1	Eukaryotic peptide chain release factor GTP-binding subunit ERF3A	0.504448	0.14382	0.981718	-0.425495	1.25144	-0.569314	128030000	2	2	2	3.4	55.755	2	3.4	3.4	21.1769	20.4581	20.7267	20.2905	20.1107	20.5973	20.4486	20.1444	20.2837	20.2257
sp|P16152|CBR1_HUMAN;sp|P16152-2|CBR1_HUMAN;sp|O75828|CBR3_HUMAN	sp|P16152|CBR1_HUMAN	CBR1	Carbonyl reductase [NADPH] 1	0.0812301	-0.0964292	0.0424334	-0.0568453	0.0302122	0.0395838	216660000	4	4	4	18.8	30.375	4	18.8	18.8	20.7606	21.4112	20.2076	20.406	21.6374	20.5551	20.3468	20.7814	20.3909	21.326
sp|P16435|NCPR_HUMAN	sp|P16435|NCPR_HUMAN	POR	NADPH--cytochrome P450 reductase	2.32256	-0.180374	1.86702	-0.122567	0.477988	0.0578067	837330000	12	12	12	23.9	76.689	14	23.9	23.9	22.5075	22.4298	22.3921	22.2928	22.3039	22.3551	22.3304	22.5296	22.4219	22.5514
sp|P17655-2|CAN2_HUMAN;sp|P17655|CAN2_HUMAN	sp|P17655-2|CAN2_HUMAN;sp|P17655|CAN2_HUMAN	CAPN2;Calpain-2 catalytic subunit OS	Isoform 2 of Calpain-2 catalytic subunit	0.241748	0.0522181	1.46427	-0.256605	2.27534	-0.308823	627130000	7	7	7	21.4	71.475	10	21.4	21.4	22.1498	22.0009	22.0821	21.7345	21.6765	21.9087	21.9644	21.7345	21.8407	21.7313
sp|P17812|PYRG1_HUMAN;sp|P17812-2|PYRG1_HUMAN	sp|P17812|PYRG1_HUMAN;sp|P17812-2|PYRG1_HUMAN	CTPS1	CTP synthase 1	0.0914075	0.0318247	0.979292	-0.213675	1.33929	-0.2455	1081000000	10	10	10	19.3	66.69	15	19.3	19.3	23.7782	23.7182	23.8103	23.4286	23.4078	23.7932	23.5912	23.362	23.6226	23.5855
sp|P17858|PFKAL_HUMAN;sp|P17858-2|PFKAL_HUMAN	sp|P17858|PFKAL_HUMAN;sp|P17858-2|PFKAL_HUMAN	PFKL	ATP-dependent 6-phosphofructokinase, liver type	0.329444	-0.0638949	0.360905	-0.0691045	0.0429928	-0.0052096	6563700000	22	16	16	36.4	85.018	26	28.5	28.5	24.9487	24.8483	24.9144	24.9722	24.8987	24.6687	24.7991	24.9487	24.8483	24.8987
sp|P18031|PTN1_HUMAN	sp|P18031|PTN1_HUMAN	PTPN1	Tyrosine-protein phosphatase non-receptor type 1	0.486711	0.0296423	2.18075	0.120588	3.23737	0.0909456	298720000	5	5	5	14	49.966	5	14	14	21.4724	21.4903	21.4886	21.5832	21.6624	21.6138	21.558	21.5804	21.5605	21.5832
sp|P18615-4|NELFE_HUMAN;sp|P18615|NELFE_HUMAN;sp|P18615-3|NELFE_HUMAN	sp|P18615-4|NELFE_HUMAN;sp|P18615|NELFE_HUMAN;sp|P18615-3|NELFE_HUMAN	NELFE;Negative elongation factor E OS	Isoform 3 of Negative elongation factor E	0.428619	-0.0991626	1.20843	0.2609	1.68432	0.360063	309320000	6	6	6	28	40.215	6	28	28	21.2437	21.5043	21.333	21.8116	21.645	21.4559	21.5725	21.8307	21.625	21.7054
sp|P18621-3|RL17_HUMAN;sp|P18621|RL17_HUMAN;sp|P18621-2|RL17_HUMAN	sp|P18621-3|RL17_HUMAN;sp|P18621|RL17_HUMAN;sp|P18621-2|RL17_HUMAN	RPL17;60S ribosomal protein L17 OS	Isoform 3 of 60S ribosomal protein L17	0.210191	-0.0328654	0.331311	-0.0483689	0.183005	-0.0155036	1538000000	10	10	10	41.7	26.372	13	41.7	41.7	23.5958	23.6721	23.6471	23.4887	23.5231	23.6881	23.66	23.6092	23.5912	23.668
sp|P18859|ATP5J_HUMAN;sp|P18859-2|ATP5J_HUMAN	sp|P18859|ATP5J_HUMAN;sp|P18859-2|ATP5J_HUMAN	ATP5J	ATP synthase-coupling factor 6, mitochondrial	0.207609	-0.0462095	0.574482	-0.106142	0.570571	-0.0599327	2199700000	3	3	3	40.7	12.587	8	40.7	40.7	23.394	23.4887	23.455	23.4722	23.3749	23.1457	23.3661	23.4607	23.3558	23.3414
sp|P19367-4|HXK1_HUMAN;sp|P19367-2|HXK1_HUMAN;sp|P19367|HXK1_HUMAN;sp|P19367-3|HXK1_HUMAN;sp|Q2TB90-3|HKDC1_HUMAN;sp|Q2TB90-2|HKDC1_HUMAN;sp|Q2TB90|HKDC1_HUMAN;sp|P52789|HXK2_HUMAN;sp|P52790|HXK3_HUMAN	sp|P19367-4|HXK1_HUMAN;sp|P19367-2|HXK1_HUMAN;sp|P19367|HXK1_HUMAN;sp|P19367-3|HXK1_HUMAN	HK1;Isoform 2 of Hexokinase-1 OS	Isoform 4 of Hexokinase-1	0.223872	-0.0541519	1.19341	0.19242	0.850236	0.246572	137250000	3	3	3	2.5	101.08	3	2.5	2.5	18.9005	19.1551	19.1551	19.3176	19.3176	19.2332	19.1823	19.5248	19.1925	19.2332
sp|P20020|AT2B1_HUMAN;sp|P20020-4|AT2B1_HUMAN;sp|P20020-3|AT2B1_HUMAN;sp|P20020-6|AT2B1_HUMAN;sp|P20020-5|AT2B1_HUMAN;sp|P20020-2|AT2B1_HUMAN;sp|Q01814-6|AT2B2_HUMAN;sp|Q01814|AT2B2_HUMAN;sp|Q01814-5|AT2B2_HUMAN;sp|Q01814-8|AT2B2_HUMAN;sp|P23634|AT2B4_HUMAN;sp|P23634-8|AT2B4_HUMAN;sp|Q16720|AT2B3_HUMAN;sp|Q16720-4|AT2B3_HUMAN;sp|P23634-6|AT2B4_HUMAN;sp|Q01814-2|AT2B2_HUMAN;sp|Q16720-8|AT2B3_HUMAN…	sp|P20020|AT2B1_HUMAN;sp|P20020-4|AT2B1_HUMAN;sp|P20020-3|AT2B1_HUMAN;sp|P20020-6|AT2B1_HUMAN;sp|P20020-5|AT2B1_HUMAN;sp|P20020-2|AT2B1_HUMAN;sp|Q01814-6|AT2B2_HUMAN;sp|Q01814|AT2B2_HUMAN;sp|Q01814-5|AT2B2_HUMAN;sp|Q01814-8|AT2B2_HUMAN	ATP2B1	Plasma membrane calcium-transporting ATPase 1	0.534607	0.0898596	0.248732	0.0613098	0.115412	-0.0285498	496690000	6	6	6	6.4	138.75	7	6.4	6.4	22.3797	22.092	22.2204	22.3384	22.4397	22.2044	22.1856	22.2688	22.1571	22.1806
sp|P20338|RAB4A_HUMAN;sp|P61018|RAB4B_HUMAN;sp|P61018-2|RAB4B_HUMAN	sp|P20338|RAB4A_HUMAN	RAB4A	Ras-related protein Rab-4A	0.576727	-0.0887097	0.266273	0.0445905	1.51074	0.1333	719250000	5	5	5	27.1	24.389	5	27.1	27.1	22.5991	22.5633	22.5162	22.7057	22.6922	22.5201	22.4985	22.6327	22.6996	22.7463
sp|P20339-2|RAB5A_HUMAN;sp|P20339|RAB5A_HUMAN	sp|P20339-2|RAB5A_HUMAN;sp|P20339|RAB5A_HUMAN	RAB5A;Ras-related protein Rab-5A OS	Isoform 2 of Ras-related protein Rab-5A	0.426775	-0.0562706	0.467342	0.0892595	0.885981	0.14553	328210000	4	3	3	33.8	22.178	5	28.4	28.4	20.897	20.6793	20.6629	20.7307	20.9493	20.8736	20.7891	20.9175	20.8822	20.8761
sp|P20674|COX5A_HUMAN	sp|P20674|COX5A_HUMAN	COX5A	Cytochrome c oxidase subunit 5A, mitochondrial	2.65928	1.15974	2.53976	1.15497	0.0104583	-0.00477028	735660000	4	4	4	41.3	16.762	7	41.3	41.3	22.6751	22.2985	22.3212	23.4242	23.2213	23.8654	23.8354	22.5133	22.5162	22.2509
sp|P21333-2|FLNA_HUMAN;sp|P21333|FLNA_HUMAN	sp|P21333-2|FLNA_HUMAN;sp|P21333|FLNA_HUMAN	FLNA;Filamin-A OS	Isoform 2 of Filamin-A	0.138203	-0.0233378	0.0688244	0.0168061	0.16807	0.040144	258580000	5	5	5	2.5	280.01	5	2.5	2.5	20.7307	20.9583	20.9858	21.0206	20.9316	20.8053	20.8761	20.8579	20.9948	20.9425
sp|P21397-2|AOFA_HUMAN;sp|P21397|AOFA_HUMAN	sp|P21397-2|AOFA_HUMAN;sp|P21397|AOFA_HUMAN	MAOA;Amine oxidase [flavin-containing] A OS	Isoform 2 of Amine oxidase [flavin-containing] A	0.960537	-0.833261	2.34359	0.285771	1.01679	1.11903	194210000	4	4	4	11.9	44.847	4	11.9	11.9	20.3468	20.582	20.4761	20.7606	20.7267	20.7477	20.7814	22.6028	21.1948	20.9645
sp|P21796|VDAC1_HUMAN	sp|P21796|VDAC1_HUMAN	VDAC1	Voltage-dependent anion-selective channel protein 1	0.23581	-0.0838203	1.56859	-0.74696	1.21742	-0.663139	21878000000	23	23	23	81.6	30.772	46	81.6	81.6	27.1946	26.3473	26.8018	25.9687	25.9687	26.3473	25.8524	26.1928	26.1928	25.9687
sp|P21912|SDHB_HUMAN	sp|P21912|SDHB_HUMAN	SDHB	Succinate dehydrogenase [ubiquinone] iron-sulfur subunit, mitochondrial	0.205237	-0.0495176	0.379447	-0.076958	0.130943	-0.0274404	741530000	5	5	5	23.6	31.629	6	23.6	23.6	22.8831	23.0166	23.0166	22.7589	22.8032	23.0166	23.0018	22.8207	23.025	22.9883
sp|P21964-2|COMT_HUMAN;sp|P21964|COMT_HUMAN	sp|P21964-2|COMT_HUMAN;sp|P21964|COMT_HUMAN	COMT;Catechol O-methyltransferase OS	Isoform Soluble of Catechol O-methyltransferase	0.421081	0.152662	0.364187	0.15304	0.000994014	0.000377655	3670200000	11	11	11	59.3	24.449	19	59.3	59.3	24.6059	24.3032	24.6687	24.3844	24.5423	24.9144	24.8747	24.4307	24.6059	24.5423
sp|P22059|OSBP1_HUMAN	sp|P22059|OSBP1_HUMAN	OSBP	Oxysterol-binding protein 1	0.488721	-0.04916	0.224544	-0.0402133	0.0377868	0.00894674	435930000	8	8	8	10.3	89.42	9	10.3	10.3	22.4219	22.1806	22.371	22.2204	22.247	22.32	22.3497	22.3871	22.3384	22.2747
sp|P22314-2|UBA1_HUMAN;sp|P22314|UBA1_HUMAN	sp|P22314-2|UBA1_HUMAN;sp|P22314|UBA1_HUMAN	UBA1;Ubiquitin-like modifier-activating enzyme 1 OS	Isoform 2 of Ubiquitin-like modifier-activating enzyme 1	0.0678226	0.0125054	2.20644	-0.456528	2.13302	-0.469033	204830000	4	4	4	4.8	113.8	7	4.8	4.8	22.0141	22.0061	22.2878	21.5402	21.5642	21.74	21.74	21.655	21.6138	21.6321
sp|P22392|NDKB_HUMAN;sp|P22392-2|NDKB_HUMAN;sp|O60361|NDK8_HUMAN;sp|P15531|NDKA_HUMAN;sp|P15531-2|NDKA_HUMAN	sp|P22392|NDKB_HUMAN;sp|P22392-2|NDKB_HUMAN;sp|O60361|NDK8_HUMAN;sp|P15531|NDKA_HUMAN;sp|P15531-2|NDKA_HUMAN	NME2	Nucleoside diphosphate kinase B	0.462309	0.0778553	2.74825	0.411215	2.21881	0.33336	604040000	4	4	4	32.2	17.298	6	32.2	32.2	21.9087	22.0042	22.0257	22.3921	22.5251	22.2747	22.371	22.3983	22.32	22.2204
sp|P22626-2|ROA2_HUMAN;sp|P22626|ROA2_HUMAN	sp|P22626-2|ROA2_HUMAN;sp|P22626|ROA2_HUMAN	HNRNPA2B1;Heterogeneous nuclear ribonucleoproteins A2/B1 OS	Isoform A2 of Heterogeneous nuclear ribonucleoproteins A2/B1	0.23331	0.129821	0.439763	-0.215029	2.15197	-0.34485	214390000	3	3	3	12	36.006	4	12	12	22.6065	22.6168	22.5871	22.1085	22.0425	22.7342	22.6684	22.1243	22.3212	22.3304
sp|P22694-4|KAPCB_HUMAN;sp|P22694-3|KAPCB_HUMAN;sp|P22694|KAPCB_HUMAN;sp|P22694-5|KAPCB_HUMAN;sp|P22694-7|KAPCB_HUMAN;sp|P22694-6|KAPCB_HUMAN;sp|P22694-9|KAPCB_HUMAN;sp|P22694-2|KAPCB_HUMAN;sp|P22694-8|KAPCB_HUMAN;sp|P17612-2|KAPCA_HUMAN;sp|P17612|KAPCA_HUMAN;sp|P22694-10|KAPCB_HUMAN	sp|P22694-4|KAPCB_HUMAN;sp|P22694-3|KAPCB_HUMAN;sp|P22694|KAPCB_HUMAN;sp|P22694-5|KAPCB_HUMAN;sp|P22694-7|KAPCB_HUMAN;sp|P22694-6|KAPCB_HUMAN;sp|P22694-9|KAPCB_HUMAN;sp|P22694-2|KAPCB_HUMAN;sp|P22694-8|KAPCB_HUMAN;sp|P17612-2|KAPCA_HUMAN;sp|P17612|KAPCA_HUMAN;sp|P22694-10|KAPCB_HUMAN	PRKACB;Isoform 3 of cAMP-dependent protein kinase catalytic subunit beta OS	Isoform 4 of cAMP-dependent protein kinase catalytic subunit beta	0.253176	-0.0851992	0.939213	0.323858	1.03639	0.409058	394690000	4	4	4	12.1	39.379	5	12.1	12.1	21.1006	21.6374	21.2953	21.7703	21.8445	21.43	21.6282	21.8754	21.558	21.827
sp|P22695|QCR2_HUMAN	sp|P22695|QCR2_HUMAN	UQCRC2	Cytochrome b-c1 complex subunit 2, mitochondrial	1.33698	0.162105	2.27907	-0.330605	3.4916	-0.492709	3498300000	17	17	17	48.6	48.442	26	48.6	48.6	24.6308	24.4882	24.5423	24.1368	24.145	24.3536	24.2573	24.0443	24.0784	24.0605
sp|P22830|HEMH_HUMAN;sp|P22830-2|HEMH_HUMAN	sp|P22830|HEMH_HUMAN;sp|P22830-2|HEMH_HUMAN	FECH	Ferrochelatase, mitochondrial	0.320594	0.0661454	1.71378	-0.248622	2.01035	-0.314767	845580000	7	7	7	24.3	47.862	9	24.3	24.3	22.8997	22.8113	22.8937	22.5392	22.4997	22.7116	22.7279	22.4576	22.6684	22.5343
sp|P23246-2|SFPQ_HUMAN;sp|P23246|SFPQ_HUMAN	sp|P23246-2|SFPQ_HUMAN;sp|P23246|SFPQ_HUMAN	SFPQ;Splicing factor, proline- and glutamine-rich OS	Isoform Short of Splicing factor, proline- and glutamine-rich	0.515301	0.159806	1.98279	0.489465	0.925896	0.329659	79040000	2	2	2	5.1	72.262	2	5.1	5.1	18.8407	18.532	18.532	19.0376	19.3352	19.1156	19.0091	18.9811	18.7302	19.1823
sp|Q9NRH3|TBG2_HUMAN;sp|P23258|TBG1_HUMAN	sp|Q9NRH3|TBG2_HUMAN;sp|P23258|TBG1_HUMAN	TUBG2	Tubulin gamma-2 chain	0.154376	-0.0271966	1.24307	-0.403631	0.911143	-0.376434	370690000	3	3	3	8.6	51.091	6	8.6	8.6	23.1676	22.5933	22.6271	22.4816	22.4522	22.3259	22.3097	22.32	22.4522	22.4865
sp|P23610|F8I2_HUMAN	sp|P23610|F8I2_HUMAN	F8A1	Factor VIII intron 22 protein	1.03115	0.108739	2.07633	-0.256952	3.12	-0.365691	170760000	3	3	3	13.7	39.103	3	13.7	13.7	20.5504	20.4877	20.6204	20.2011	20.2421	20.3786	20.3619	20.168	20.1967	20.1967
sp|P23786|CPT2_HUMAN	sp|P23786|CPT2_HUMAN	CPT2	Carnitine O-palmitoyltransferase 2, mitochondrial	0.188234	-0.077292	0.19466	0.106908	0.41867	0.1842	389830000	5	5	5	10	73.776	7	10	10	21.2706	21.8574	21.3874	21.7262	21.8307	21.2409	21.6501	21.74	21.5804	21.7474
sp|P23919-2|KTHY_HUMAN;sp|P23919|KTHY_HUMAN	sp|P23919-2|KTHY_HUMAN;sp|P23919|KTHY_HUMAN	DTYMK;Thymidylate kinase OS	Isoform 2 of Thymidylate kinase	0.0771263	0.0225913	1.23577	-0.289658	1.4129	-0.31225	56811000	2	2	2	10.1	21.064	3	10.1	10.1	20.4877	20.6629	20.3642	19.9793	20.3161	20.28	20.2856	20.0826	20.2351	20.2604
sp|P24539|AT5F1_HUMAN	sp|P24539|AT5F1_HUMAN	ATP5F1	ATP synthase F(0) complex subunit B1, mitochondrial	0.391893	-0.0530895	0.213892	-0.0885528	0.0662245	-0.0354633	2588800000	9	9	9	34.4	28.908	14	34.4	34.4	23.6881	24.2887	24.1777	24.0033	23.8354	23.9688	24.0443	23.9596	24.0443	24.0443
sp|P24941-2|CDK2_HUMAN;sp|P24941|CDK2_HUMAN;sp|Q00526|CDK3_HUMAN	sp|P24941-2|CDK2_HUMAN;sp|P24941|CDK2_HUMAN	CDK2;Cyclin-dependent kinase 2 OS	Isoform 2 of Cyclin-dependent kinase 2	0.564801	-0.0857129	2.06233	-0.315025	1.67269	-0.229312	426020000	7	5	5	34.8	30.035	7	27.7	27.7	22.1539	22.1856	22.0207	21.935	21.7345	21.7054	21.8453	21.9068	21.8209	21.9445
sp|P25205|MCM3_HUMAN;sp|P25205-2|MCM3_HUMAN	sp|P25205|MCM3_HUMAN;sp|P25205-2|MCM3_HUMAN	MCM3	DNA replication licensing factor MCM3	0.413031	-0.10179	0.25425	-0.0717503	0.194548	0.0300401	602620000	7	7	7	12.3	90.98	7	12.3	12.3	22.5933	22.7705	22.639	22.7342	22.7589	22.4039	22.4865	22.7279	22.6453	22.7197
sp|P25440-4|BRD2_HUMAN;sp|P25440-3|BRD2_HUMAN;sp|P25440|BRD2_HUMAN;sp|P25440-2|BRD2_HUMAN	sp|P25440-4|BRD2_HUMAN;sp|P25440-3|BRD2_HUMAN;sp|P25440|BRD2_HUMAN;sp|P25440-2|BRD2_HUMAN	BRD2;Isoform 3 of Bromodomain-containing protein 2 OS	Isoform 4 of Bromodomain-containing protein 2	0.835221	0.139748	0.385185	-0.0935022	1.03489	-0.23325	121710000	3	3	3	6.3	74.88	2	6.3	6.3	20.0725	19.7531	19.9534	19.7689	19.7387	20.0014	19.8223	19.6256	19.7912	19.6625
sp|P25705-2|ATPA_HUMAN;sp|P25705|ATPA_HUMAN;sp|P25705-3|ATPA_HUMAN	sp|P25705-2|ATPA_HUMAN;sp|P25705|ATPA_HUMAN;sp|P25705-3|ATPA_HUMAN	ATP5A1;ATP synthase subunit alpha, mitochondrial OS	Isoform 2 of ATP synthase subunit alpha, mitochondrial	1.28248	-0.294548	6.04487	-3.37782	0	-3.08327	60057000000	37	37	37	70.8	54.493	104	70.8	70.8	30.2779	30.2779	30.2779	27.1946	26.8018	26.8018	26.8018	27.1946	27.1946	27.1946
sp|P26368-2|U2AF2_HUMAN;sp|P26368|U2AF2_HUMAN	sp|P26368-2|U2AF2_HUMAN;sp|P26368|U2AF2_HUMAN	U2AF2;Splicing factor U2AF 65 kDa subunit OS	Isoform 2 of Splicing factor U2AF 65 kDa subunit	0.17124	0.056023	0.964236	-0.220159	1.00892	-0.276182	122860000	2	2	2	5.1	53.12	2	5.1	5.1	19.9928	20.2351	20.0102	19.9861	19.9057	19.6322	19.9128	19.884	19.6005	19.9251
sp|P26639|SYTC_HUMAN;sp|P26639-2|SYTC_HUMAN	sp|P26639|SYTC_HUMAN;sp|P26639-2|SYTC_HUMAN	TARS	Threonine--tRNA ligase, cytoplasmic	1.09928	-0.0929982	0.16268	0.048969	0.460573	0.141967	92689000	2	2	2	4.3	83.434	2	4.3	4.3	19.0793	19.5157	19.3982	19.3982	19.4526	19.3609	19.3085	19.4236	19.4799	19.5157
sp|P27338-2|AOFB_HUMAN;sp|P27338|AOFB_HUMAN	sp|P27338-2|AOFB_HUMAN;sp|P27338|AOFB_HUMAN	MAOB;Amine oxidase [flavin-containing] B OS	Isoform 2 of Amine oxidase [flavin-containing] B	0.018073	0.00369835	1.9584	-0.288834	3.16739	-0.292533	71905000	2	2	2	3.6	46.538	3	3.6	3.6	20.4114	20.3845	20.3093	20.0649	19.9383	20.2217	20.0934	20.0725	20.0826	20.0725
sp|P27824-2|CALX_HUMAN;sp|P27824|CALX_HUMAN;sp|P27824-3|CALX_HUMAN	sp|P27824-2|CALX_HUMAN;sp|P27824|CALX_HUMAN;sp|P27824-3|CALX_HUMAN	CANX;Calnexin OS	Isoform 2 of Calnexin	0.896653	-0.0728629	0.150901	0.0169477	0.81569	0.0898107	7567300000	13	13	12	21.1	71.502	21	21.1	20.1	24.7025	24.8336	24.7827	24.817	24.7827	24.7263	24.8336	24.8747	24.7991	24.9144
sp|P28074-3|PSB5_HUMAN;sp|P28074|PSB5_HUMAN	sp|P28074-3|PSB5_HUMAN;sp|P28074|PSB5_HUMAN	PSMB5;Proteasome subunit beta type-5 OS	Isoform 3 of Proteasome subunit beta type-5	0.366941	0.262652	0.140777	-0.114164	1.53033	-0.376816	96162000	2	2	2	18.8	17.782	2	18.8	18.8	19.5456	19.3834	19.6478	18.8846	19.1006	19.9615	19.699	19.0091	19.2981	19.1392
sp|P28288|ABCD3_HUMAN;sp|P28288-2|ABCD3_HUMAN;sp|P28288-3|ABCD3_HUMAN	sp|P28288|ABCD3_HUMAN;sp|P28288-2|ABCD3_HUMAN	ABCD3	ATP-binding cassette sub-family D member 3	0.226648	-0.027472	1.11456	0.0989916	1.08893	0.126464	3236600000	12	12	12	22.9	75.475	23	22.9	22.9	24.3936	24.2713	24.3327	24.4882	24.4422	24.4422	24.3536	24.5423	24.4174	24.4174
sp|P28331-4|NDUS1_HUMAN;sp|P28331|NDUS1_HUMAN;sp|P28331-2|NDUS1_HUMAN;sp|P28331-3|NDUS1_HUMAN;sp|P28331-5|NDUS1_HUMAN	sp|P28331-4|NDUS1_HUMAN;sp|P28331|NDUS1_HUMAN;sp|P28331-2|NDUS1_HUMAN;sp|P28331-3|NDUS1_HUMAN;sp|P28331-5|NDUS1_HUMAN	NDUFS1;NADH-ubiquinone oxidoreductase 75 kDa subunit, mitochondrial OS	Isoform 4 of NADH-ubiquinone oxidoreductase 75 kDa subunit, mitochondrial	0.0850992	0.029781	0.0716528	0.0269384	0.00681328	-0.00284258	614140000	7	7	7	13.7	73.527	7	13.7	13.7	22.3456	22.0257	22.0425	22.1539	22.2323	22.3384	21.935	22.3039	22.1005	22.0009
sp|P28340|DPOD1_HUMAN	sp|P28340|DPOD1_HUMAN	POLD1	DNA polymerase delta catalytic subunit	0.527561	-0.0721927	2.26397	-0.258893	1.85096	-0.1867	652530000	9	9	9	9.5	123.63	12	9.5	9.5	22.1671	22.0964	22.1152	21.9962	21.8496	21.827	21.7965	21.8611	21.9875	21.97
sp|P30519-2|HMOX2_HUMAN;sp|P30519|HMOX2_HUMAN	sp|P30519-2|HMOX2_HUMAN;sp|P30519|HMOX2_HUMAN	HMOX2;Heme oxygenase 2 OS	Isoform 2 of Heme oxygenase 2	1.95925	0.0539513	1.17288	0.0727342	0.188275	0.0187829	1178200000	6	6	6	33.8	32.837	8	33.8	33.8	22.8235	22.9294	22.9329	22.9579	22.9679	22.9579	22.9883	22.8894	22.9329	22.9198
sp|P30520|PURA2_HUMAN	sp|P30520|PURA2_HUMAN	ADSS	Adenylosuccinate synthetase isozyme 2	0.316866	0.0568357	1.04926	-0.270912	1.1951	-0.327747	222850000	4	4	4	12.9	50.097	5	12.9	12.9	20.4358	19.9985	20.2604	19.9057	19.8223	20.1042	20.0102	19.9191	19.8608	19.9315
sp|P30536|TSPOA_HUMAN	sp|P30536|TSPOA_HUMAN	TSPO	Translocator protein	0.105524	-0.0244023	1.38154	-0.239291	2.42168	-0.214889	714490000	3	3	3	23.1	18.828	4	23.1	23.1	22.1633	22.0595	22.0751	22.0061	21.9538	21.7186	21.7615	21.9087	21.8872	21.8574
sp|P30626-3|SORCN_HUMAN;sp|P30626-2|SORCN_HUMAN;sp|P30626|SORCN_HUMAN	sp|P30626-3|SORCN_HUMAN;sp|P30626-2|SORCN_HUMAN;sp|P30626|SORCN_HUMAN	SRI;Isoform 2 of Sorcin OS	Isoform 3 of Sorcin	0.434365	0.0928067	1.28789	-0.19826	1.30552	-0.291066	62622000	2	2	2	18.3	20.006	3	18.3	18.3	19.3834	19.5742	19.4136	19.1551	19.1925	19.3699	19.3176	18.9952	19.2332	19.2696
sp|P30837|AL1B1_HUMAN	sp|P30837|AL1B1_HUMAN	ALDH1B1	Aldehyde dehydrogenase X, mitochondrial	0.23601	-0.0429826	1.0545	-0.155786	0.8367	-0.112803	626050000	7	7	7	18.8	57.206	9	18.8	18.8	22.477	22.5765	22.4219	22.477	22.3606	22.2595	22.247	22.2985	22.3921	22.4464
sp|P30876|RPB2_HUMAN	sp|P30876|RPB2_HUMAN	POLR2B	DNA-directed RNA polymerase II subunit RPB2	0.161057	0.0483263	1.04894	-0.422831	0.940307	-0.471157	1214100000	18	18	18	21.6	133.9	20	21.6	21.6	24.0542	23.3048	23.7182	23.1366	23.1592	23.4411	23.3414	23.0612	23.3692	23.2334
sp|P31040|SDHA_HUMAN;sp|P31040-2|SDHA_HUMAN;sp|P31040-3|SDHA_HUMAN	sp|P31040|SDHA_HUMAN;sp|P31040-2|SDHA_HUMAN;sp|P31040-3|SDHA_HUMAN	SDHA	Succinate dehydrogenase [ubiquinone] flavoprotein subunit, mitochondrial	0.506184	0.0204571	0.719344	0.0586073	0.376972	0.0381502	3309800000	15	15	15	32.7	72.691	31	32.7	32.7	24.6492	24.7743	24.7743	24.8336	24.7743	24.7827	24.7743	24.7827	24.7743	24.7553
sp|P31930|QCR1_HUMAN	sp|P31930|QCR1_HUMAN	UQCRC1	Cytochrome b-c1 complex subunit 1, mitochondrial	0.101228	0.046648	0.365348	-0.174095	0.619511	-0.220743	847120000	8	8	8	25	52.645	12	25	25	23.4825	22.9679	23.2688	22.949	22.7463	23.3558	23.2114	22.9329	23.1294	22.9946
sp|P31949|S10AB_HUMAN	sp|P31949|S10AB_HUMAN	S100A11	Protein S100-A11	0.424406	-0.151803	0.338287	0.12336	1.72433	0.275164	247670000	3	3	3	27.6	11.74	4	27.6	27.6	21.0782	21.1862	21.2295	21.4599	21.4724	20.9316	21.2881	21.5486	21.4112	21.3596
sp|P32322-2|P5CR1_HUMAN;sp|P32322|P5CR1_HUMAN;sp|P32322-3|P5CR1_HUMAN	sp|P32322-2|P5CR1_HUMAN;sp|P32322|P5CR1_HUMAN;sp|P32322-3|P5CR1_HUMAN	PYCR1;Pyrroline-5-carboxylate reductase 1, mitochondrial OS	Isoform 2 of Pyrroline-5-carboxylate reductase 1, mitochondrial	0.0450115	0.00992473	1.38423	-0.227516	2.36574	-0.237441	113010000	2	2	2	7.3	33.34	2	7.3	7.3	20.9645	20.9175	21.0552	20.6903	20.6033	20.8244	20.8882	20.739	20.751	20.7349
sp|P33121-2|ACSL1_HUMAN;sp|P33121-3|ACSL1_HUMAN;sp|P33121|ACSL1_HUMAN	sp|P33121-2|ACSL1_HUMAN;sp|P33121-3|ACSL1_HUMAN;sp|P33121|ACSL1_HUMAN	ACSL1;Isoform 3 of Long-chain-fatty-acid--CoA ligase 1 OS	Isoform 2 of Long-chain-fatty-acid--CoA ligase 1	0.260385	0.273861	0.322697	0.328334	0.601232	0.0544732	199410000	4	4	4	8.4	76.87	5	8.4	8.4	20.6828	20.709	20.7606	20.6552	20.7056	22.1243	20.6982	20.7056	20.7969	20.8133
sp|P33176|KINH_HUMAN;sp|O60282|KIF5C_HUMAN;sp|Q12840|KIF5A_HUMAN;sp|O60282-2|KIF5C_HUMAN	sp|P33176|KINH_HUMAN	KIF5B	Kinesin-1 heavy chain	0.290418	-0.0402541	2.70435	0.323385	2.47511	0.363639	2092800000	19	19	19	25.6	109.68	25	25.6	25.6	23.7626	23.8942	23.8519	24.0605	24.2088	24.145	24.2243	24.2433	24.2433	24.113
sp|P33240-2|CSTF2_HUMAN;sp|P33240|CSTF2_HUMAN;sp|Q9H0L4|CSTFT_HUMAN	sp|P33240-2|CSTF2_HUMAN;sp|P33240|CSTF2_HUMAN	CSTF2;Cleavage stimulation factor subunit 2 OS	Isoform 2 of Cleavage stimulation factor subunit 2	1.22666	0.135385	0.0896329	0.0197624	0.626313	-0.115623	132190000	3	3	3	9.1	59.251	3	9.1	9.1	19.9457	19.688	19.8608	19.8223	19.7531	19.9383	19.8914	19.6625	19.7791	19.7062
sp|P34897-3|GLYM_HUMAN;sp|P34897|GLYM_HUMAN;sp|P34897-2|GLYM_HUMAN	sp|P34897-3|GLYM_HUMAN;sp|P34897|GLYM_HUMAN;sp|P34897-2|GLYM_HUMAN	SHMT2;Serine hydroxymethyltransferase, mitochondrial OS	Isoform 3 of Serine hydroxymethyltransferase, mitochondrial	1.50956	-0.624641	0.217536	-0.126624	1.48556	0.498017	66573000	3	3	3	8.1	53.454	3	8.1	8.1	19.3766	19.7619	19.3352	19.6668	19.6478	19.0896	19.0541	20.1357	19.8862	19.9457
sp|P35249-2|RFC4_HUMAN;sp|P35249|RFC4_HUMAN	sp|P35249-2|RFC4_HUMAN;sp|P35249|RFC4_HUMAN	RFC4;Replication factor C subunit 4 OS	Isoform 2 of Replication factor C subunit 4	0.337844	-0.0900909	0.147771	0.0437039	1.10768	0.133795	1770800000	10	10	10	39.9	33.675	13	39.9	39.9	22.8452	22.9735	22.8772	23.0909	23.104	22.7589	22.8156	23.0749	22.949	23.0734
sp|P35250|RFC2_HUMAN;sp|P35250-2|RFC2_HUMAN	sp|P35250|RFC2_HUMAN;sp|P35250-2|RFC2_HUMAN	RFC2	Replication factor C subunit 2	0.42887	-0.078335	1.30864	0.185251	1.90207	0.263586	471220000	4	4	4	20.9	39.157	7	20.9	20.9	21.5043	21.5974	21.5974	21.827	21.8644	21.625	21.6901	21.935	21.7703	21.7846
sp|P35520|CBS_HUMAN;sp|P35520-2|CBS_HUMAN	sp|P35520|CBS_HUMAN;sp|P35520-2|CBS_HUMAN	CBS	Cystathionine beta-synthase	0.392086	-0.0725376	0.283609	-0.0522803	0.131485	0.0202573	506720000	5	5	5	15.8	60.586	5	15.8	15.8	21.8074	21.9219	21.8438	21.8872	21.9234	21.7345	21.6765	21.7931	21.8918	21.9489
sp|P35573|GDE_HUMAN;sp|P35573-2|GDE_HUMAN;sp|P35573-3|GDE_HUMAN	sp|P35573|GDE_HUMAN;sp|P35573-2|GDE_HUMAN;sp|P35573-3|GDE_HUMAN	AGL	Glycogen debranching enzyme	0.517199	-0.110456	2.36466	-0.25636	0.547456	-0.145904	205900000	3	3	3	3.4	174.76	3	3.4	3.4	20.1257	20.2856	20.2351	20.0182	19.9749	19.8818	19.9615	20.2856	19.9615	19.9615
sp|P35606-2|COPB2_HUMAN;sp|P35606|COPB2_HUMAN	sp|P35606-2|COPB2_HUMAN;sp|P35606|COPB2_HUMAN	COPB2;Coatomer subunit beta OS	Isoform 2 of Coatomer subunit beta	0.764585	-0.0697411	0.257145	-0.0268842	0.327529	0.0428569	5441900000	27	27	27	37.6	99.045	44	37.6	37.6	25.1885	25.2479	25.316	25.1885	25.2923	25.1885	25.2264	25.3622	25.2264	25.2923
sp|P35610|SOAT1_HUMAN;sp|P35610-3|SOAT1_HUMAN;sp|P35610-2|SOAT1_HUMAN	sp|P35610|SOAT1_HUMAN;sp|P35610-3|SOAT1_HUMAN;sp|P35610-2|SOAT1_HUMAN	SOAT1	Sterol O-acyltransferase 1	0.495706	-0.0670753	2.82686	-0.444032	2.96862	-0.376956	550570000	4	4	4	10	64.734	8	10	10	22.4354	22.4085	22.5514	22.0964	21.8918	22.1085	21.9875	22.0776	22.0821	22.1046
sp|P35613-3|BASI_HUMAN;sp|P35613-4|BASI_HUMAN;sp|P35613-2|BASI_HUMAN;sp|P35613|BASI_HUMAN	sp|P35613-3|BASI_HUMAN;sp|P35613-4|BASI_HUMAN;sp|P35613-2|BASI_HUMAN;sp|P35613|BASI_HUMAN	BSG;Isoform 4 of Basigin OS	Isoform 3 of Basigin	0.222695	0.0711447	0.0101664	0.004076	0.50702	-0.0670687	2275300000	6	6	6	44.3	19.438	15	44.3	44.3	23.1457	23.2809	23.3275	23.0927	23.0718	23.3414	23.5159	23.1551	23.1765	23.2213
sp|P35637-2|FUS_HUMAN;sp|P35637|FUS_HUMAN	sp|P35637-2|FUS_HUMAN;sp|P35637|FUS_HUMAN	FUS;RNA-binding protein FUS OS	Isoform Short of RNA-binding protein FUS	0.243485	-0.115509	0.555805	-0.562255	0.345886	-0.446746	89840000	2	2	2	6.3	53.354	2	6.3	6.3	22.1046	20.431	20.6944	20.2512	20.3207	20.751	20.7349	20.4114	20.8579	20.6204
sp|P36551|HEM6_HUMAN;sp|P36551-2|HEM6_HUMAN	sp|P36551|HEM6_HUMAN	CPOX	Oxygen-dependent coproporphyrinogen-III oxidase, mitochondrial	0.384814	-0.043438	2.81806	-0.522008	2.21955	-0.47857	201690000	3	3	3	9.3	50.151	3	9.3	9.3	21.3548	21.0602	21.237	20.7969	20.674	20.6828	20.6275	20.6828	20.7682	20.7652
sp|P36776-3|LONM_HUMAN;sp|P36776-2|LONM_HUMAN;sp|P36776|LONM_HUMAN	sp|P36776-3|LONM_HUMAN;sp|P36776-2|LONM_HUMAN;sp|P36776|LONM_HUMAN	LONP1;Isoform 2 of Lon protease homolog, mitochondrial OS	Isoform 3 of Lon protease homolog, mitochondrial	0.114572	0.014634	1.04267	0.106794	1.14733	0.0921599	125410000	3	3	3	4.7	85.64	3	4.7	4.7	20.5058	20.5368	20.6121	20.6982	20.739	20.5758	20.6204	20.6121	20.6828	20.6362
sp|P37108|SRP14_HUMAN	sp|P37108|SRP14_HUMAN	SRP14	Signal recognition particle 14 kDa protein	0.100025	-0.0305184	0.284304	0.114982	0.37593	0.1455	261880000	3	3	3	25.7	14.57	4	25.7	25.7	21.0356	21.5725	21.2783	21.4222	21.601	21.1769	21.4416	21.519	21.3548	21.4491
sp|P37268-5|FDFT_HUMAN;sp|P37268|FDFT_HUMAN;sp|P37268-2|FDFT_HUMAN;sp|P37268-4|FDFT_HUMAN;sp|P37268-3|FDFT_HUMAN	sp|P37268-5|FDFT_HUMAN;sp|P37268|FDFT_HUMAN;sp|P37268-2|FDFT_HUMAN;sp|P37268-4|FDFT_HUMAN;sp|P37268-3|FDFT_HUMAN	FDFT1;Squalene synthase OS	Isoform 5 of Squalene synthase	0.338409	-0.0902735	0.422142	0.130859	0.967941	0.221133	425430000	7	7	7	20.1	43.06	8	20.1	20.1	20.9138	21.2507	21.1362	21.3823	21.3823	21.0206	21.1392	21.3496	21.2409	21.3736
sp|P38117|ETFB_HUMAN;sp|P38117-2|ETFB_HUMAN	sp|P38117|ETFB_HUMAN;sp|P38117-2|ETFB_HUMAN	ETFB	Electron transfer flavoprotein subunit beta	0.660958	-0.120667	0.342543	0.101624	0.604725	0.22229	176620000	2	2	2	12.2	27.843	2	12.2	12.2	20.0605	20.543	20.3379	20.3441	20.5161	20.3706	20.431	20.3786	20.6793	20.5504
sp|P38606-2|VATA_HUMAN;sp|P38606|VATA_HUMAN	sp|P38606-2|VATA_HUMAN;sp|P38606|VATA_HUMAN	ATP6V1A;V-type proton ATPase catalytic subunit A OS	Isoform 2 of V-type proton ATPase catalytic subunit A	0.0706837	0.00641394	0.0275782	-0.00335868	0.111185	-0.00977262	3039800000	15	15	15	35.6	64.735	21	35.6	35.6	24.3032	24.2088	24.3032	24.2887	24.3327	24.2088	24.2433	24.2713	24.2573	24.2573
sp|P39656|OST48_HUMAN;sp|P39656-3|OST48_HUMAN;sp|P39656-2|OST48_HUMAN	sp|P39656|OST48_HUMAN;sp|P39656-3|OST48_HUMAN;sp|P39656-2|OST48_HUMAN	DDOST	Dolichyl-diphosphooligosaccharide--protein glycosyltransferase 48 kDa subunit	0.417437	-0.0548875	0.18097	0.0251296	0.626857	0.0800171	5304700000	11	11	11	27.4	50.8	19	27.4	27.4	23.5075	23.4722	23.3836	23.5231	23.503	23.3692	23.5231	23.6226	23.4921	23.4887
sp|P40616-2|ARL1_HUMAN;sp|P40616|ARL1_HUMAN	sp|P40616-2|ARL1_HUMAN;sp|P40616|ARL1_HUMAN	ARL1;ADP-ribosylation factor-like protein 1 OS	Isoform 2 of ADP-ribosylation factor-like protein 1	0.918407	0.210363	0.966763	0.27232	0.239141	0.0619564	360520000	3	3	3	30.5	18.565	4	30.5	30.5	20.0182	20.3642	20.1734	20.3786	20.2295	20.6307	20.5917	20.2604	20.2737	20.2076
sp|P40763-3|STAT3_HUMAN;sp|P40763|STAT3_HUMAN;sp|P40763-2|STAT3_HUMAN	sp|P40763-3|STAT3_HUMAN;sp|P40763|STAT3_HUMAN;sp|P40763-2|STAT3_HUMAN	STAT3;Signal transducer and activator of transcription 3 OS	Isoform 3 of Signal transducer and activator of transcription 3	0.980731	0.131025	2.70411	0.483848	2.24	0.352823	232550000	3	3	3	6.1	83.125	4	6.1	6.1	19.9793	20.1898	20.1169	20.4581	20.5216	20.6868	20.6503	20.406	20.4804	20.4581
sp|P40937|RFC5_HUMAN;sp|P40937-2|RFC5_HUMAN	sp|P40937|RFC5_HUMAN;sp|P40937-2|RFC5_HUMAN	RFC5	Replication factor C subunit 5	0.131118	-0.0457935	0.113023	-0.0406335	0.0350724	0.00516001	1395600000	10	10	10	43.8	38.496	10	43.8	43.8	23.4332	23.5717	23.5075	23.6379	23.655	23.2257	23.3354	23.4648	23.5654	23.4976
sp|P40938-2|RFC3_HUMAN;sp|P40938|RFC3_HUMAN	sp|P40938-2|RFC3_HUMAN;sp|P40938|RFC3_HUMAN	RFC3;Replication factor C subunit 3 OS	Isoform 2 of Replication factor C subunit 3	0.211517	0.018112	0.546383	0.0748518	0.299764	0.0567398	1872400000	8	8	8	33.8	34.756	11	33.8	33.8	24.0203	24.2157	24.2433	24.2573	24.2157	24.2713	24.1943	24.1626	24.2713	24.2157
sp|P40939|ECHA_HUMAN;sp|P40939-2|ECHA_HUMAN	sp|P40939|ECHA_HUMAN	HADHA	Trifunctional enzyme subunit alpha, mitochondrial	1.5712	-0.349071	2.42533	-0.804489	1.26514	-0.455419	8745700000	38	38	38	58.1	82.999	51	58.1	58.1	26.3473	26.8018	26.3473	25.8524	25.7577	25.4795	25.6879	25.9687	25.9687	26.1928
sp|P41227|NAA10_HUMAN;sp|P41227-2|NAA10_HUMAN;sp|Q9BSU3|NAA11_HUMAN	sp|P41227|NAA10_HUMAN;sp|P41227-2|NAA10_HUMAN	NAA10	N-alpha-acetyltransferase 10	0.409046	-0.10238	0.118172	0.0393473	0.886188	0.141727	513420000	5	5	5	28.5	26.458	7	28.5	28.5	21.9489	22.1633	22.1633	22.2044	22.32	21.8918	22.1085	22.2359	22.1959	22.2688
sp|P41250|SYG_HUMAN	sp|P41250|SYG_HUMAN	GARS	Glycine--tRNA ligase	0.693559	-0.261104	0.0522554	0.0316235	1.00307	0.292727	91623000	3	3	3	7.3	83.165	3	7.3	7.3	19.8983	20.168	19.699	20.0918	20.3093	19.6737	19.7387	20.2076	20.2459	20.1898
sp|P42025|ACTY_HUMAN	sp|P42025|ACTY_HUMAN	ACTR1B	Beta-centractin	0.509539	-0.140148	3.2417	1.03386	3.87898	1.17401	477310000	8	4	3	35.6	42.293	6	19.9	14.1	21.469	21.2636	21.4835	22.2421	22.2928	22.6509	22.571	22.5162	22.6509	22.571
sp|P42224-2|STAT1_HUMAN;sp|P42224|STAT1_HUMAN	sp|P42224-2|STAT1_HUMAN;sp|P42224|STAT1_HUMAN	STAT1;Signal transducer and activator of transcription 1-alpha/beta OS	Isoform Beta of Signal transducer and activator of transcription 1-alpha/beta	0.460589	-0.0530815	0.540521	0.0956612	0.756326	0.148743	204930000	5	5	4	8.6	83.042	4	8.6	6.9	20.7267	21.0131	20.8822	20.9732	21.0371	20.9948	20.8736	21.0259	20.9583	21.0841
sp|P42285|SK2L2_HUMAN	sp|P42285|SK2L2_HUMAN	SKIV2L2	Superkiller viralicidic activity 2-like 2	0.413374	-0.134496	1.09203	-0.278993	0.820559	-0.144497	1331000000	13	13	13	14.2	117.8	19	14.2	14.2	23.7117	23.6226	23.66	23.6721	23.1908	23.4174	23.2627	23.3661	23.5855	23.6092
sp|P42345|MTOR_HUMAN	sp|P42345|MTOR_HUMAN	MTOR	Serine/threonine-protein kinase mTOR	0.994806	0.302013	0.705693	-0.277409	1.79912	-0.579423	117220000	2	2	2	1.8	288.89	3	1.8	1.8	20.0353	19.5606	19.8449	19.4711	19.2143	19.7062	19.7531	19.2493	19.1551	19.2981
sp|P42765|THIM_HUMAN	sp|P42765|THIM_HUMAN	ACAA2	3-ketoacyl-CoA thiolase, mitochondrial	0.45938	0.106469	1.26558	-0.300744	2.24033	-0.407213	182100000	3	3	3	12.3	41.924	4	12.3	12.3	21.0446	20.7846	20.9223	20.5705	20.3909	20.7566	20.7477	20.501	20.501	20.5279
sp|P42771-2|CD2A1_HUMAN;sp|P42771|CD2A1_HUMAN;sp|P42771-4|CD2A1_HUMAN;sp|P42772|CDN2B_HUMAN	sp|P42771-2|CD2A1_HUMAN;sp|P42771|CD2A1_HUMAN;sp|P42771-4|CD2A1_HUMAN;sp|P42772|CDN2B_HUMAN	CDKN2A;Cyclin-dependent kinase inhibitor 2A, isoforms 1/2/3 OS	Isoform 2 of Cyclin-dependent kinase inhibitor 2A, isoforms 1/2/3	1.77637	0.146524	0.344939	0.0408045	1.18058	-0.105719	15256000	2	2	2	27.6	11.215	2	27.6	27.6	18.7302	18.6162	18.7302	18.656	18.7302	18.8157	18.7302	18.5896	18.5537	18.6162
sp|P42858|HD_HUMAN	sp|P42858|HD_HUMAN	HTT	Huntingtin	0.178651	-0.0114354	0.206568	-0.0363046	0.11283	-0.0248693	79129000	3	3	3	1	347.6	3	1	1	19.7564	20.0265	19.9191	19.8914	19.8862	19.8127	19.8671	19.8608	19.9057	19.8608
sp|P43246|MSH2_HUMAN;sp|P43246-2|MSH2_HUMAN	sp|P43246|MSH2_HUMAN;sp|P43246-2|MSH2_HUMAN	MSH2	DNA mismatch repair protein Msh2	0.40558	-0.13541	0.400118	0.165645	1.0906	0.301056	1206300000	15	15	15	18.8	104.74	16	18.8	18.8	22.3606	22.8032	22.5591	22.8831	23.0018	22.4816	22.5933	22.8937	22.8327	22.8997
sp|P43307|SSRA_HUMAN;sp|P43307-2|SSRA_HUMAN	sp|P43307|SSRA_HUMAN;sp|P43307-2|SSRA_HUMAN	SSR1	Translocon-associated protein subunit alpha	0.0841507	-0.027777	0.12824	-0.0568641	0.0710659	-0.0290871	146560000	3	3	3	18.2	32.235	4	18.2	18.2	19.8127	20.0902	19.6058	19.5815	19.6406	19.9534	19.942	19.8363	19.7489	19.8363
sp|P43487-2|RANG_HUMAN;sp|P43487|RANG_HUMAN	sp|P43487-2|RANG_HUMAN;sp|P43487|RANG_HUMAN	RANBP1;Ran-specific GTPase-activating protein OS	Isoform 2 of Ran-specific GTPase-activating protein	0.240718	0.0542556	1.41735	0.301429	1.28161	0.247173	1787100000	5	5	5	33	23.239	8	33	33	22.9237	22.9444	23.1765	23.3749	23.4887	23.1849	23.2166	23.3414	23.2334	23.2114
sp|P45880-2|VDAC2_HUMAN;sp|P45880|VDAC2_HUMAN;sp|P45880-1|VDAC2_HUMAN	sp|P45880-2|VDAC2_HUMAN;sp|P45880|VDAC2_HUMAN;sp|P45880-1|VDAC2_HUMAN	VDAC2;Voltage-dependent anion-selective channel protein 2 OS	Isoform 2 of Voltage-dependent anion-selective channel protein 2	0.204287	0.078403	0.819772	-0.359321	0.998304	-0.437724	10403000000	13	13	13	55.8	30.412	31	55.8	55.8	25.9687	25.4795	25.3304	25.316	25.0872	25.5236	25.0073	25.1221	25.2923	25.051
sp|P45954-2|ACDSB_HUMAN;sp|P45954|ACDSB_HUMAN	sp|P45954-2|ACDSB_HUMAN;sp|P45954|ACDSB_HUMAN	ACADSB;Short/branched chain specific acyl-CoA dehydrogenase, mitochondrial OS	Isoform 2 of Short/branched chain specific acyl-CoA dehydrogenase, mitochondrial	0.0291971	0.010574	0.673168	-0.188973	1.01126	-0.199547	317380000	5	5	5	22.4	36.025	5	22.4	22.4	21.4599	21.5529	21.7226	21.4923	21.1027	21.5293	21.4337	21.2903	21.3775	21.469
sp|P46020|KPB1_HUMAN;sp|P46020-2|KPB1_HUMAN;sp|P46020-3|KPB1_HUMAN	sp|P46020|KPB1_HUMAN;sp|P46020-2|KPB1_HUMAN;sp|P46020-3|KPB1_HUMAN	PHKA1	Phosphorylase b kinase regulatory subunit alpha, skeletal muscle isoform	0.025144	0.00392707	0.239878	0.042767	0.205681	0.03884	132540000	2	2	2	2.4	137.31	3	2.4	2.4	19.5815	19.4236	19.3609	19.5522	19.4136	19.5742	19.4526	19.5012	19.5456	19.4358
sp|P46060|RAGP1_HUMAN	sp|P46060|RAGP1_HUMAN	RANGAP1	Ran GTPase-activating protein 1	0.188736	-0.0361026	0.16099	0.0718953	0.229054	0.107998	802220000	9	9	9	21.3	63.541	13	21.3	21.3	22.2624	22.8937	22.6509	22.7883	22.7499	22.5133	22.6453	22.6751	22.7279	22.7279
sp|P46109|CRKL_HUMAN	sp|P46109|CRKL_HUMAN	CRKL	Crk-like protein	0.171876	0.107875	1.55077	-0.986921	1.81976	-1.0948	1174400000	6	6	6	26.1	33.777	12	26.1	26.1	25.0872	24.1777	24.6308	23.4199	23.204	24.0542	23.9018	23.4332	23.628	23.5501
sp|P46379-4|BAG6_HUMAN;sp|P46379-5|BAG6_HUMAN;sp|P46379-2|BAG6_HUMAN;sp|P46379|BAG6_HUMAN;sp|P46379-3|BAG6_HUMAN	sp|P46379-4|BAG6_HUMAN;sp|P46379-5|BAG6_HUMAN;sp|P46379-2|BAG6_HUMAN;sp|P46379|BAG6_HUMAN;sp|P46379-3|BAG6_HUMAN	BAG6;Isoform 5 of Large proline-rich protein BAG6 OS	Isoform 4 of Large proline-rich protein BAG6	0.941281	-0.0765441	2.09344	0.18259	2.50499	0.259134	614420000	4	4	4	5	96.798	4	5	5	21.9302	22.036	21.9593	22.2286	22.1243	22.1776	22.1005	22.1959	22.2831	22.2239
sp|P46459|NSF_HUMAN;sp|P46459-2|NSF_HUMAN	sp|P46459|NSF_HUMAN;sp|P46459-2|NSF_HUMAN	NSF	Vesicle-fusing ATPase	0.529946	0.066285	0.136241	-0.0253008	0.762355	-0.0915858	1436900000	16	16	16	24.5	82.593	21	24.5	24.5	24.0352	23.8577	23.9688	23.8577	23.8753	23.9209	24.0605	23.8654	23.8942	23.8274
sp|P46977|STT3A_HUMAN;sp|P46977-2|STT3A_HUMAN	sp|P46977|STT3A_HUMAN;sp|P46977-2|STT3A_HUMAN	STT3A	Dolichyl-diphosphooligosaccharide--protein glycosyltransferase subunit STT3A	0.300814	-0.0599265	0.176672	-0.03953	0.108748	0.0203965	1168000000	4	4	4	4.7	80.529	6	4.7	4.7	21.8116	21.9812	21.8407	21.9302	21.8611	21.655	21.9068	21.9758	21.827	21.8918
sp|P48047|ATPO_HUMAN	sp|P48047|ATPO_HUMAN	ATP5O	ATP synthase subunit O, mitochondrial	0.217235	-0.0791605	0.00991337	-0.00427039	0.456017	0.0748901	9508700000	14	14	14	63.4	23.277	19	63.4	63.4	24.7827	24.9487	24.8336	25.0872	25.0073	24.6059	24.7025	25.0073	24.8336	24.9487
sp|P48444|COPD_HUMAN;sp|P48444-2|COPD_HUMAN	sp|P48444|COPD_HUMAN;sp|P48444-2|COPD_HUMAN	ARCN1	Coatomer subunit delta	0.00502119	-0.000944455	1.30622	0.306125	0.986883	0.30707	380340000	5	5	5	12.9	57.21	5	12.9	12.9	21.2999	21.7054	21.6973	21.7998	21.9609	21.867	21.867	21.7816	21.9812	21.8611
sp|P48449-2|ERG7_HUMAN;sp|P48449-3|ERG7_HUMAN;sp|P48449|ERG7_HUMAN	sp|P48449-2|ERG7_HUMAN;sp|P48449-3|ERG7_HUMAN;sp|P48449|ERG7_HUMAN	LSS;Isoform 3 of Lanosterol synthase OS	Isoform 2 of Lanosterol synthase	0.341345	-0.145055	0.222777	0.0767314	0.701816	0.221786	59189000	2	2	2	4.3	74.217	2	4.3	4.3	19.3352	19.2614	19.2493	19.3766	19.6058	19.0541	19.3982	19.7791	19.3085	19.4236
sp|P48556|PSMD8_HUMAN	sp|P48556|PSMD8_HUMAN	PSMD8	26S proteasome non-ATPase regulatory subunit 8	0.189674	-0.0443169	0.221412	0.0552568	0.549848	0.0995738	806230000	5	5	5	21.4	39.611	6	21.4	21.4	21.7666	21.9489	21.9758	22.0425	22.0964	21.806	21.8644	22.0882	21.9445	21.9573
sp|P48735-2|IDHP_HUMAN;sp|P48735|IDHP_HUMAN	sp|P48735-2|IDHP_HUMAN;sp|P48735|IDHP_HUMAN	IDH2;Isocitrate dehydrogenase [NADP], mitochondrial OS	Isoform 2 of Isocitrate dehydrogenase [NADP], mitochondrial	0.0786615	0.0198189	0.682731	-0.125828	1.66056	-0.145647	30823000	2	2	2	6.8	45.179	2	6.8	6.8	19.8363	19.7689	19.8223	19.688	19.8671	19.6625	19.5157	19.7309	19.619	19.6406
sp|P49257|LMAN1_HUMAN	sp|P49257|LMAN1_HUMAN	LMAN1	Protein ERGIC-53	1.36004	0.218317	0.240033	-0.0658496	1.39924	-0.284166	1942500000	6	6	6	15.7	57.548	12	15.7	15.7	22.949	22.639	22.8528	22.6226	22.6571	22.8004	22.911	22.4985	22.5765	22.5133
sp|P49321-2|NASP_HUMAN;sp|P49321-4|NASP_HUMAN;sp|P49321|NASP_HUMAN;sp|P49321-3|NASP_HUMAN	sp|P49321-2|NASP_HUMAN;sp|P49321-4|NASP_HUMAN;sp|P49321|NASP_HUMAN;sp|P49321-3|NASP_HUMAN	NASP;Isoform 4 of Nuclear autoantigenic sperm protein OS	Isoform 2 of Nuclear autoantigenic sperm protein	0.974301	0.115663	0.213072	-0.0694278	0.572038	-0.18509	55577000	2	2	2	6.5	48.804	1	6.5	6.5	19.2493	19.6737	19.6668	19.4616	19.5226	19.3352	19.5226	19.2812	19.3699	19.3834
sp|P49458|SRP09_HUMAN;sp|P49458-2|SRP09_HUMAN	sp|P49458|SRP09_HUMAN	SRP9	Signal recognition particle 9 kDa protein	0.142193	-0.0810334	0.546201	0.262671	0.949986	0.343704	191480000	3	3	3	40.7	10.112	5	40.7	40.7	20.7235	21.1504	20.8607	21.2706	21.5529	20.777	21.0964	21.4724	21.0908	21.2026
sp|P49755|TMEDA_HUMAN	sp|P49755|TMEDA_HUMAN	TMED10	Transmembrane emp24 domain-containing protein 10	0.491993	0.12194	0.00857041	0.00301043	0.924988	-0.11893	3772700000	11	11	11	42.9	24.976	19	42.9	42.9	25.051	24.9144	25.0872	24.8987	24.8483	25.0872	25.2479	24.8987	24.9487	24.8483
sp|P49770|EI2BB_HUMAN	sp|P49770|EI2BB_HUMAN	EIF2B2	Translation initiation factor eIF-2B subunit beta	0.109471	-0.0565683	1.40798	-0.532159	1.10001	-0.47559	253910000	3	3	3	9.1	38.989	3	9.1	9.1	21.8957	21.4559	21.4599	21.181	20.7235	21.304	21.0782	20.8495	21.3104	21.2249
sp|P49821-2|NDUV1_HUMAN;sp|P49821|NDUV1_HUMAN	sp|P49821-2|NDUV1_HUMAN;sp|P49821|NDUV1_HUMAN	NDUFV1;NADH dehydrogenase [ubiquinone] flavoprotein 1, mitochondrial OS	Isoform 2 of NADH dehydrogenase [ubiquinone] flavoprotein 1, mitochondrial	0.11558	0.081237	0.447879	-0.302527	0.786185	-0.383764	684460000	10	10	10	34.1	49.867	12	34.1	34.1	22.7197	22.0285	22.2747	21.867	21.6401	22.6107	22.036	21.7846	22.1278	21.9593
sp|P50454|SERPH_HUMAN	sp|P50454|SERPH_HUMAN	SERPINH1	Serpin H1	1.16423	0.143622	0.233107	-0.0424948	1.64959	-0.186117	1707200000	9	9	9	27.5	46.44	14	27.5	27.5	23.7422	23.628	23.5782	23.5343	23.7182	23.5075	23.668	23.4921	23.4332	23.4648
sp|P50570-3|DYN2_HUMAN;sp|P50570-2|DYN2_HUMAN;sp|P50570-5|DYN2_HUMAN;sp|P50570-4|DYN2_HUMAN;sp|P50570|DYN2_HUMAN;sp|Q9UQ16-5|DYN3_HUMAN;sp|Q05193-5|DYN1_HUMAN;sp|Q05193-3|DYN1_HUMAN;sp|Q9UQ16-2|DYN3_HUMAN;sp|Q9UQ16-3|DYN3_HUMAN;sp|Q05193-2|DYN1_HUMAN;sp|Q05193|DYN1_HUMAN;sp|Q9UQ16|DYN3_HUMAN;sp|Q9UQ16-4|DYN3_HUMAN	sp|P50570-3|DYN2_HUMAN;sp|P50570-2|DYN2_HUMAN;sp|P50570-5|DYN2_HUMAN;sp|P50570-4|DYN2_HUMAN;sp|P50570|DYN2_HUMAN	DNM2;Isoform 2 of Dynamin-2 OS	Isoform 3 of Dynamin-2	1.23658	-0.181301	3.05949	-0.577191	2.60951	-0.395891	2007400000	14	14	14	19.4	97.553	18	19.4	19.4	23.8442	23.9511	23.7782	23.4332	23.2809	23.2627	23.1457	23.4149	23.455	23.5159
sp|P50748|KNTC1_HUMAN;sp|P50748-2|KNTC1_HUMAN	sp|P50748|KNTC1_HUMAN;sp|P50748-2|KNTC1_HUMAN	KNTC1	Kinetochore-associated protein 1	0.359928	0.141353	0.359928	0.141353	0	0	0	2	2	2	1.2	250.75	1	1.2	1.2	16.9548	16.9548	16.9548	16.9548	16.9548	16.9548	17.5203	16.9548	16.9548	16.9548
sp|P50851-2|LRBA_HUMAN;sp|P50851|LRBA_HUMAN	sp|P50851-2|LRBA_HUMAN;sp|P50851|LRBA_HUMAN	LRBA;Lipopolysaccharide-responsive and beige-like anchor protein OS	Isoform 2 of Lipopolysaccharide-responsive and beige-like anchor protein	0.12205	0.0491821	0.394199	0.132945	0.291732	0.0837631	141690000	2	2	2	0.6	317.7	2	0.6	0.6	19.9682	20.2295	20.044	20.3523	20.4445	19.9793	20.0778	20.3093	20.0102	20.1734
sp|P50897|PPT1_HUMAN;sp|P50897-2|PPT1_HUMAN	sp|P50897|PPT1_HUMAN;sp|P50897-2|PPT1_HUMAN	PPT1	Palmitoyl-protein thioesterase 1	0.174942	-0.036682	0.301666	0.0753818	0.465956	0.112064	527880000	5	5	5	26.8	34.193	7	26.8	26.8	21.6355	21.9517	21.8209	21.9907	21.7132	21.8957	21.9129	21.8331	22.0026	21.9087
sp|P51114-2|FXR1_HUMAN;sp|P51114|FXR1_HUMAN;sp|P51114-3|FXR1_HUMAN;sp|P51116|FXR2_HUMAN	sp|P51114-2|FXR1_HUMAN;sp|P51114|FXR1_HUMAN;sp|P51114-3|FXR1_HUMAN;sp|P51116|FXR2_HUMAN	FXR1;Fragile X mental retardation syndrome-related protein 1 OS	Isoform 2 of Fragile X mental retardation syndrome-related protein 1	0.294019	-0.371615	0.718368	0.788921	2.56814	1.16054	127620000	2	2	2	4.8	60.791	2	4.8	4.8	20.3414	19.9682	19.9615	21.5212	21.7226	20.044	20.2295	21.4382	21.0206	21.294
sp|P51148-2|RAB5C_HUMAN;sp|P51148|RAB5C_HUMAN;sp|P61020-2|RAB5B_HUMAN	sp|P51148-2|RAB5C_HUMAN;sp|P51148|RAB5C_HUMAN	RAB5C;Ras-related protein Rab-5C OS	Isoform 2 of Ras-related protein Rab-5C	0.632556	-0.0707231	0.0176553	-0.00297658	1.17313	0.0677465	2162800000	6	6	5	35.3	27.035	19	35.3	30.9	23.5717	23.4825	23.5501	23.5912	23.6226	23.4648	23.4484	23.6025	23.6092	23.5958
sp|P51149|RAB7A_HUMAN	sp|P51149|RAB7A_HUMAN	RAB7A	Ras-related protein Rab-7a	0.457964	-0.0277769	1.21993	-0.14846	0.76586	-0.120683	9002600000	13	13	13	66.7	23.489	27	66.7	66.7	25.3622	25.1221	25.2479	25.1221	25.1221	25.051	25.0872	25.0872	25.1221	25.1609
sp|P51151|RAB9A_HUMAN	sp|P51151|RAB9A_HUMAN	RAB9A	Ras-related protein Rab-9A	0.918905	0.139939	0.707679	-0.174057	1.26536	-0.313996	377310000	3	3	3	19.9	22.837	5	19.9	19.9	21.323	20.9948	21.337	20.9223	20.9948	21.0602	21.1996	20.8736	20.8701	20.9692
sp|P51153|RAB13_HUMAN	sp|P51153|RAB13_HUMAN	RAB13	Ras-related protein Rab-13	0.573753	0.127272	1.99908	0.406918	1.60502	0.279646	2496500000	8	6	5	40.4	22.774	13	31	27.6	22.9329	22.9946	23.1208	23.5159	23.5855	23.2688	23.3218	23.4078	23.2166	23.2627
sp|P51570|GALK1_HUMAN;sp|P51570-2|GALK1_HUMAN	sp|P51570|GALK1_HUMAN;sp|P51570-2|GALK1_HUMAN	GALK1	Galactokinase	0.903681	-0.075795	1.70413	-0.161013	0.90343	-0.0852178	624210000	8	8	8	34.4	42.272	11	34.4	34.4	21.7132	21.8407	21.7931	21.6765	21.6652	21.5461	21.5974	21.6501	21.7186	21.7226
sp|P51571|SSRD_HUMAN	sp|P51571|SSRD_HUMAN	SSR4	Translocon-associated protein subunit delta	0.496809	0.0254332	0.932597	0.0550162	0.49119	0.029583	3757200000	6	6	6	37	18.998	15	37	37	23.3558	23.4332	23.3692	23.394	23.4722	23.4332	23.4648	23.4286	23.394	23.4242
sp|P51572|BAP31_HUMAN;sp|P51572-2|BAP31_HUMAN	sp|P51572|BAP31_HUMAN;sp|P51572-2|BAP31_HUMAN	BCAP31	B-cell receptor-associated protein 31	0.337291	-0.0577524	0.747638	-0.124873	0.738664	-0.0671202	5967600000	10	10	10	37.4	27.991	16	37.4	37.4	24.8483	24.9722	24.8483	24.7553	24.6059	24.7991	24.8987	24.817	24.817	24.8336
sp|P51610-2|HCFC1_HUMAN;sp|P51610|HCFC1_HUMAN;sp|P51610-4|HCFC1_HUMAN;sp|P51610-3|HCFC1_HUMAN	sp|P51610-2|HCFC1_HUMAN;sp|P51610|HCFC1_HUMAN;sp|P51610-4|HCFC1_HUMAN;sp|P51610-3|HCFC1_HUMAN	HCFC1;Host cell factor 1 OS	Isoform 2 of Host cell factor 1	0.525939	0.155536	0.166992	-0.056914	0.885723	-0.21245	170080000	5	5	5	3.3	201.85	5	3.3	3.3	20.9692	20.7349	20.7566	20.6243	20.5973	21.0131	20.8184	20.4694	20.7566	20.5973
sp|P51617-4|IRAK1_HUMAN;sp|P51617-2|IRAK1_HUMAN;sp|P51617-3|IRAK1_HUMAN;sp|P51617|IRAK1_HUMAN;sp|P51955-3|NEK2_HUMAN;sp|P51955-2|NEK2_HUMAN;sp|P51955-4|NEK2_HUMAN;sp|P51955|NEK2_HUMAN	sp|P51617-4|IRAK1_HUMAN;sp|P51617-2|IRAK1_HUMAN;sp|P51617-3|IRAK1_HUMAN;sp|P51617|IRAK1_HUMAN	IRAK1;Isoform 2 of Interleukin-1 receptor-associated kinase 1 OS	Isoform 4 of Interleukin-1 receptor-associated kinase 1	1.09345	-0.0703956	2.46339	-0.0808193	0.108413	-0.0104237	990800000	11	11	11	23.2	68.021	17	23.2	23.2	22.7463	22.7662	22.7589	22.6864	22.639	22.6899	22.6899	22.6946	22.7342	22.8113
sp|P51659|DHB4_HUMAN;sp|P51659-3|DHB4_HUMAN;sp|P51659-2|DHB4_HUMAN	sp|P51659|DHB4_HUMAN;sp|P51659-3|DHB4_HUMAN;sp|P51659-2|DHB4_HUMAN	HSD17B4	Peroxisomal multifunctional enzyme type 2	1.32792	-0.093996	5.44039	-0.824169	4.16166	-0.730173	2755400000	19	19	19	35.2	79.685	26	35.2	35.2	24.8336	24.7991	24.7263	23.9553	23.9018	24.0033	23.9883	24.0203	24.113	24.0352
sp|P51665|PSMD7_HUMAN	sp|P51665|PSMD7_HUMAN	PSMD7	26S proteasome non-ATPase regulatory subunit 7	0.391135	0.124221	0.057154	-0.0170625	0.531317	-0.141284	800600000	5	5	5	28.7	37.025	9	28.7	28.7	21.5684	21.6652	21.6812	21.4491	21.5043	21.7892	21.7421	21.2881	21.6701	21.5327
sp|P51798-2|CLCN7_HUMAN;sp|P51798|CLCN7_HUMAN	sp|P51798-2|CLCN7_HUMAN;sp|P51798|CLCN7_HUMAN	CLCN7;H(+)/Cl(-) exchange transporter 7 OS	Isoform 2 of H(+)/Cl(-) exchange transporter 7	0.100738	-0.041942	0.243306	0.101401	0.522951	0.143343	28288000	2	2	2	2	86.025	2	2	2	19.2249	19.5323	19.2143	19.6256	19.6156	19.1246	19.3352	19.5815	19.3766	19.4434
sp|P51809|VAMP7_HUMAN;sp|P51809-3|VAMP7_HUMAN;sp|P51809-2|VAMP7_HUMAN	sp|P51809|VAMP7_HUMAN;sp|P51809-3|VAMP7_HUMAN;sp|P51809-2|VAMP7_HUMAN	VAMP7	Vesicle-associated membrane protein 7	0.0708203	0.0150515	0.143625	-0.0300344	0.252514	-0.0450859	682690000	6	6	6	36.4	24.935	8	36.4	36.4	21.9406	21.8611	22.0464	21.7931	21.867	21.9841	22.0331	21.8496	21.9962	21.867
sp|P51970|NDUA8_HUMAN	sp|P51970|NDUA8_HUMAN	NDUFA8	NADH dehydrogenase [ubiquinone] 1 alpha subcomplex subunit 8	0.790032	-0.164976	0.755229	-0.170726	0.0304334	-0.00575066	369610000	3	3	3	23.8	20.105	3	23.8	23.8	21.1996	21.1305	21.0074	20.8495	21.0131	21.1362	20.7682	21.0519	21.1543	21.114
sp|P52272-2|HNRPM_HUMAN;sp|P52272|HNRPM_HUMAN	sp|P52272-2|HNRPM_HUMAN;sp|P52272|HNRPM_HUMAN	HNRNPM;Heterogeneous nuclear ribonucleoprotein M OS	Isoform 2 of Heterogeneous nuclear ribonucleoprotein M	0.161554	0.0296291	1.04784	-0.0838302	0.627958	-0.113459	1667700000	16	16	16	33.7	73.62	17	33.7	33.7	23.4648	23.3589	23.4242	23.2741	23.3836	23.3661	23.3048	23.1551	23.4026	23.3499
sp|P52701|MSH6_HUMAN;sp|P52701-4|MSH6_HUMAN;sp|P52701-3|MSH6_HUMAN;sp|P52701-2|MSH6_HUMAN	sp|P52701|MSH6_HUMAN;sp|P52701-4|MSH6_HUMAN;sp|P52701-3|MSH6_HUMAN;sp|P52701-2|MSH6_HUMAN	MSH6	DNA mismatch repair protein Msh6	0.664111	-0.0817173	0.359334	0.0781496	0.731969	0.159867	2877600000	26	26	26	23.5	152.78	32	23.5	23.5	24.3131	24.6308	24.4174	24.5737	24.5737	24.5737	24.4063	24.6492	24.5423	24.6492
sp|P52815|RM12_HUMAN	sp|P52815|RM12_HUMAN	MRPL12	39S ribosomal protein L12, mitochondrial	0.214857	-0.0602889	0.0143337	0.00431808	0.401614	0.064607	484350000	3	3	3	17.7	21.348	4	17.7	17.7	21.2966	21.3823	21.2953	21.5153	21.4157	21.1543	21.231	21.4779	21.2706	21.4197
sp|P53007|TXTP_HUMAN	sp|P53007|TXTP_HUMAN	SLC25A1	Tricarboxylate transport protein, mitochondrial	0.130549	-0.0201697	0.890218	-0.15853	0.809087	-0.13836	2483500000	10	10	10	33.4	34.012	13	33.4	33.4	24.0605	24.3327	24.2088	24.145	24.1036	23.9511	23.9688	24.0542	24.0542	24.0784
sp|P53365-2|ARFP2_HUMAN;sp|P53365-3|ARFP2_HUMAN;sp|P53365|ARFP2_HUMAN	sp|P53365-2|ARFP2_HUMAN;sp|P53365-3|ARFP2_HUMAN;sp|P53365|ARFP2_HUMAN	ARFIP2;Isoform 3 of Arfaptin-2 OS	Isoform 2 of Arfaptin-2	0.759681	-0.16	0.223055	0.0581926	1.51009	0.218192	142230000	2	2	2	10.2	29.044	3	10.2	10.2	19.9383	20.0725	19.9057	20.1444	20.1444	19.8063	20.0265	20.2737	20.1295	20.168
sp|P53367|ARFP1_HUMAN;sp|P53367-2|ARFP1_HUMAN;sp|P53367-3|ARFP1_HUMAN	sp|P53367|ARFP1_HUMAN;sp|P53367-2|ARFP1_HUMAN	ARFIP1	Arfaptin-1	0.00833164	-0.00168896	1.66353	-0.239065	1.61298	-0.237376	93750000	3	3	3	13.9	41.738	3	13.9	13.9	20.1444	20.0395	20.2217	19.9682	19.9682	19.7619	19.8862	19.9793	19.8736	19.8406
sp|P53396-3|ACLY_HUMAN;sp|P53396-2|ACLY_HUMAN;sp|P53396|ACLY_HUMAN	sp|P53396-3|ACLY_HUMAN;sp|P53396-2|ACLY_HUMAN;sp|P53396|ACLY_HUMAN	ACLY;Isoform 2 of ATP-citrate synthase OS	Isoform 3 of ATP-citrate synthase	0.892849	0.0418188	0.324338	0.0512385	0.0404419	0.00941976	131360000	3	3	3	4.8	91.098	3	4.8	4.8	20.4631	20.2677	20.5216	20.4804	20.431	20.4941	20.4694	20.4219	20.3957	20.4631
sp|P53597|SUCA_HUMAN	sp|P53597|SUCA_HUMAN	SUCLG1	Succinyl-CoA ligase [ADP/GDP-forming] subunit alpha, mitochondrial	0.992243	-0.119337	2.18733	-0.185157	0.327077	-0.0658201	501740000	4	4	4	13.3	36.249	5	13.3	13.3	22.7409	22.8997	22.8207	22.6684	22.6271	22.6065	22.639	22.6168	22.8235	22.8235
sp|P53618|COPB_HUMAN	sp|P53618|COPB_HUMAN	COPB1	Coatomer subunit beta	0.859157	0.117552	1.48465	0.263731	0.783295	0.146179	2951300000	16	16	16	25.2	107.14	23	25.2	25.2	24.4307	24.7025	24.6059	24.9144	24.9487	24.7553	24.7553	24.7263	24.6687	24.7827
sp|P53680|AP2S1_HUMAN;sp|P53680-2|AP2S1_HUMAN	sp|P53680|AP2S1_HUMAN;sp|P53680-2|AP2S1_HUMAN	AP2S1	AP-2 complex subunit sigma	0.519734	-0.125821	0.673136	-0.170013	0.132147	-0.044192	836150000	4	4	4	25.4	17.018	6	25.4	25.4	22.3921	22.7057	22.4576	22.5133	22.4354	22.2166	22.2286	22.3606	22.4397	22.6226
sp|P53701|CCHL_HUMAN	sp|P53701|CCHL_HUMAN	HCCS	Cytochrome c-type heme lyase	1.20357	-0.165627	0.288885	-0.0763273	0.247744	0.0893002	826710000	7	7	7	28.7	30.601	10	28.7	28.7	23.6025	23.9688	23.5958	23.6025	23.5912	23.7117	23.6788	23.6721	23.8519	23.911
sp|P54709|AT1B3_HUMAN;sp|P54709-2|AT1B3_HUMAN	sp|P54709|AT1B3_HUMAN;sp|P54709-2|AT1B3_HUMAN	ATP1B3	Sodium/potassium-transporting ATPase subunit beta-3	0.10629	-0.0254292	0.32879	0.153443	0.339294	0.178872	755690000	4	4	4	21.9	31.512	4	21.9	21.9	21.5974	22.2688	21.6624	21.9687	22.1719	21.8438	22.0009	22.0821	21.9406	22.0425
sp|P54886-2|P5CS_HUMAN;sp|P54886|P5CS_HUMAN	sp|P54886-2|P5CS_HUMAN;sp|P54886|P5CS_HUMAN	ALDH18A1;Delta-1-pyrroline-5-carboxylate synthase OS	Isoform Short of Delta-1-pyrroline-5-carboxylate synthase	0.32889	-0.0384208	0.482117	0.065983	1.12646	0.104404	501760000	6	6	6	9	87.088	8	9	9	21.8754	22.0141	21.9962	22.1446	22.0285	21.9626	21.9758	22.0676	22.0676	22.0637
sp|P54920|SNAA_HUMAN;sp|Q9H115-3|SNAB_HUMAN;sp|Q9H115-2|SNAB_HUMAN;sp|Q9H115|SNAB_HUMAN	sp|P54920|SNAA_HUMAN	NAPA	Alpha-soluble NSF attachment protein	0.429796	0.0811992	0.381879	0.0802029	0.00550976	-0.000996272	344750000	4	4	4	23.4	33.232	5	23.4	23.4	21.1338	21.2903	21.2881	21.1608	21.2966	21.326	21.4869	21.2076	21.294	21.2076
sp|P55010|IF5_HUMAN	sp|P55010|IF5_HUMAN	EIF5	Eukaryotic translation initiation factor 5	0.268005	0.0243953	0.177766	0.0518719	0.0718608	0.0274766	448540000	6	6	6	16.5	49.222	7	16.5	16.5	22.036	22.2595	21.8074	22.0637	22.036	22.1046	22.1403	22.0106	22.1152	22.0595
sp|P55011-3|S12A2_HUMAN;sp|P55011|S12A2_HUMAN	sp|P55011-3|S12A2_HUMAN;sp|P55011|S12A2_HUMAN	SLC12A2;Solute carrier family 12 member 2 OS	Isoform 2 of Solute carrier family 12 member 2	0.0939515	-0.0304546	0.504845	0.124659	1.02289	0.155114	144970000	2	2	2	1.4	129.68	3	1.4	1.4	20.5705	20.4941	20.4358	20.7146	20.7652	20.3642	20.6552	20.7566	20.5504	20.6587
sp|P55060-3|XPO2_HUMAN;sp|P55060|XPO2_HUMAN;sp|P55060-4|XPO2_HUMAN;sp|P55060-2|XPO2_HUMAN	sp|P55060-3|XPO2_HUMAN;sp|P55060|XPO2_HUMAN;sp|P55060-4|XPO2_HUMAN	CSE1L;Exportin-2 OS	Isoform 3 of Exportin-2	0.426322	0.0540522	1.13369	0.176175	0.76226	0.122123	5573900000	16	16	16	21.2	107.78	26	21.2	21.2	25.1609	25.051	25.2923	25.2479	25.4184	25.2923	25.4184	25.2923	25.2479	25.3304
sp|P55084|ECHB_HUMAN;sp|P55084-2|ECHB_HUMAN	sp|P55084|ECHB_HUMAN;sp|P55084-2|ECHB_HUMAN	HADHB	Trifunctional enzyme subunit beta, mitochondrial	1.50405	-0.256924	0.928799	-0.188698	0.341841	0.0682265	1318100000	8	8	8	20.3	51.294	12	20.3	20.3	22.6327	22.8772	22.7116	22.7409	22.5564	22.4522	22.4576	22.7662	22.7705	22.8894
sp|P55265-5|DSRAD_HUMAN;sp|P55265-3|DSRAD_HUMAN;sp|P55265-2|DSRAD_HUMAN;sp|P55265|DSRAD_HUMAN;sp|P55265-4|DSRAD_HUMAN	sp|P55265-5|DSRAD_HUMAN;sp|P55265-3|DSRAD_HUMAN;sp|P55265-2|DSRAD_HUMAN;sp|P55265|DSRAD_HUMAN;sp|P55265-4|DSRAD_HUMAN	ADAR;Isoform 3 of Double-stranded RNA-specific adenosine deaminase OS	Isoform 5 of Double-stranded RNA-specific adenosine deaminase	0.0379095	-0.00979328	1.40252	0.249241	1.9706	0.259034	39012000	2	2	2	2.6	103.64	2	2.6	2.6	18.7574	18.9005	18.8613	19.1823	19.2249	18.9231	19.0256	19.1551	19.0256	19.1156
sp|P55327-2|TPD52_HUMAN;sp|P55327-4|TPD52_HUMAN;sp|P55327|TPD52_HUMAN;sp|P55327-7|TPD52_HUMAN;sp|P55327-5|TPD52_HUMAN;sp|P55327-6|TPD52_HUMAN;sp|P55327-3|TPD52_HUMAN;sp|P55327-8|TPD52_HUMAN	sp|P55327-2|TPD52_HUMAN;sp|P55327-4|TPD52_HUMAN;sp|P55327|TPD52_HUMAN;sp|P55327-7|TPD52_HUMAN;sp|P55327-5|TPD52_HUMAN;sp|P55327-6|TPD52_HUMAN;sp|P55327-3|TPD52_HUMAN;sp|P55327-8|TPD52_HUMAN	TPD52;Isoform 4 of Tumor protein D52 OS	Isoform 2 of Tumor protein D52	0.329264	0.0188568	0.502232	0.108394	0.3123	0.0895367	342000000	4	4	4	17.9	19.863	4	17.9	17.9	21.114	21.43	21.4808	21.4835	21.4337	21.4337	21.4491	21.4043	21.4779	21.4112
sp|P55735|SEC13_HUMAN;sp|P55735-2|SEC13_HUMAN;sp|P55735-3|SEC13_HUMAN	sp|P55735|SEC13_HUMAN;sp|P55735-2|SEC13_HUMAN;sp|P55735-3|SEC13_HUMAN	SEC13	Protein SEC13 homolog	0.886688	-0.124617	0.114181	-0.0212003	0.616308	0.103416	802700000	6	6	6	31.4	35.54	9	31.4	31.4	21.9129	21.9129	21.7543	21.9573	21.8512	21.7576	21.7892	22.0464	21.8628	21.9812
sp|P55786|PSA_HUMAN;sp|P55786-2|PSA_HUMAN;sp|A6NEC2|PSAL_HUMAN;sp|A6NEC2-2|PSAL_HUMAN	sp|P55786|PSA_HUMAN;sp|P55786-2|PSA_HUMAN	NPPS	Puromycin-sensitive aminopeptidase	0.490565	0.0922225	0.54484	-0.118547	1.26778	-0.21077	515810000	9	9	9	12.9	103.28	10	12.9	12.9	22.6819	22.6616	22.8831	22.5009	22.5201	22.6996	22.7741	22.5343	22.4729	22.5871
sp|P56134-4|ATPK_HUMAN;sp|P56134-2|ATPK_HUMAN;sp|P56134-3|ATPK_HUMAN;sp|P56134|ATPK_HUMAN	sp|P56134-4|ATPK_HUMAN;sp|P56134-2|ATPK_HUMAN;sp|P56134-3|ATPK_HUMAN;sp|P56134|ATPK_HUMAN	ATP5J2;Isoform 2 of ATP synthase subunit f, mitochondrial OS	Isoform 4 of ATP synthase subunit f, mitochondrial	0.246826	-0.130572	0.226252	0.133934	0.715283	0.264507	1026100000	3	3	2	69.4	5.7407	2	69.4	49	20.2459	20.739	20.5973	20.9047	20.8805	20.1734	20.6868	20.9583	20.7307	20.6868
sp|P56378|68MP_HUMAN;sp|P56378-2|68MP_HUMAN	sp|P56378|68MP_HUMAN;sp|P56378-2|68MP_HUMAN	MP68	6.8 kDa mitochondrial proteolipid	0.425929	0.204367	0.251443	0.14345	0.0965601	-0.0609169	554340000	2	2	2	32.8	6.662	2	32.8	32.8	22.0595	21.4416	21.7345	21.9875	22.2166	21.5099	21.8407	21.9593	21.5725	21.5212
sp|Q5VTU8|AT5EL_HUMAN;sp|P56381|ATP5E_HUMAN	sp|Q5VTU8|AT5EL_HUMAN;sp|P56381|ATP5E_HUMAN	ATP5EP2	ATP synthase subunit epsilon-like protein, mitochondrial	0.312924	-0.182101	0.293746	0.188622	1.29658	0.370724	1333400000	2	2	2	29.4	5.8068	5	29.4	29.4	21.9593	22.4039	22.2595	22.8592	22.5591	21.9068	22.2595	22.6226	22.5871	22.5251
sp|P56385|ATP5I_HUMAN	sp|P56385|ATP5I_HUMAN	ATP5I	ATP synthase subunit e, mitochondrial	0.0614843	-0.0123908	0.437778	-0.0896174	0.431015	-0.0772266	466400000	4	4	4	62.3	7.9331	5	62.3	62.3	21.9713	21.7666	21.9907	21.9812	21.8165	21.7474	21.7345	21.8512	21.867	21.7787
sp|P56556|NDUA6_HUMAN	sp|P56556|NDUA6_HUMAN	NDUFA6	NADH dehydrogenase [ubiquinone] 1 alpha subcomplex subunit 6	0.559916	0.0849663	0.875766	-0.203383	1.05691	-0.28835	132530000	2	2	2	15.6	17.871	2	15.6	15.6	20.9065	20.5279	20.582	20.543	20.4631	20.5311	20.3379	20.4358	20.431	20.2847
sp|P57088|TMM33_HUMAN	sp|P57088|TMM33_HUMAN	TMEM33	Transmembrane protein 33	0.0842052	-0.0304317	0.487301	-0.173754	0.398324	-0.143323	1097600000	4	4	4	18.6	27.978	4	18.6	18.6	21.0614	21.4491	21.0387	21.1769	21.1663	20.7916	20.9025	21.0519	20.9065	21.1608
sp|P57105|SYJ2B_HUMAN	sp|P57105|SYJ2B_HUMAN	SYNJ2BP	Synaptojanin-2-binding protein	0.77022	-0.0719673	0.246803	-0.0369153	0.27437	0.035052	853970000	5	5	5	54.5	15.928	12	54.5	54.5	22.0425	22.0854	21.9198	22.0821	21.9713	21.9538	21.9087	22.0257	22.0595	22.0676
sp|P57678|GEMI4_HUMAN	sp|P57678|GEMI4_HUMAN	GEMIN4	Gem-associated protein 4	0.304724	0.0390973	0.682132	-0.164546	0.75678	-0.203643	692020000	8	8	8	9	120.04	13	9	9	23.0927	22.7197	22.7342	22.6819	22.5765	22.7845	22.6946	22.6107	22.6819	22.6432
sp|Q9Y3D7|TIM16_HUMAN;sp|P57737-3|CORO7_HUMAN	sp|Q9Y3D7|TIM16_HUMAN;sp|P57737-3|CORO7_HUMAN	PAM16	Mitochondrial import inner membrane translocase subunit TIM16	0.0808064	-0.0252245	1.60946	0.265835	1.33833	0.291059	362390000	2	2	2	27.2	13.825	2	27.2	27.2	20.0968	20.2175	20.1357	20.5279	20.5311	20.3207	20.2837	20.5504	20.2512	20.5216
sp|P60059|SC61G_HUMAN	sp|P60059|SC61G_HUMAN	SEC61G	Protein transport protein Sec61 subunit gamma	0.827995	-0.145043	2.00328	0.557427	2.11771	0.70247	608400000	2	2	2	29.4	7.7412	2	29.4	29.4	21.4455	21.881	21.8165	22.3649	22.3212	22.0751	22.3259	22.4934	22.3649	22.3921
sp|P60468|SC61B_HUMAN	sp|P60468|SC61B_HUMAN	SEC61B	Protein transport protein Sec61 subunit beta	0.142873	-0.0999482	0.452242	0.335665	0.789481	0.435614	763120000	3	3	3	30.2	9.9743	5	30.2	30.2	20.6982	21.5327	20.9894	21.625	21.9087	20.9777	21.125	21.645	21.4043	21.4779
sp|P60604-2|UB2G2_HUMAN;sp|P60604|UB2G2_HUMAN	sp|P60604-2|UB2G2_HUMAN;sp|P60604|UB2G2_HUMAN	UBE2G2;Ubiquitin-conjugating enzyme E2 G2 OS	Isoform 2 of Ubiquitin-conjugating enzyme E2 G2	1.6219	-0.114688	1.04738	0.122787	1.81846	0.237476	370760000	3	3	3	35	15.614	7	35	35	21.0552	21.0713	20.8935	21.1948	21.1608	21.0782	21.0841	21.2325	21.2295	21.2706
sp|P63261|ACTG_HUMAN;sp|P60709|ACTB_HUMAN;sp|P63267-2|ACTH_HUMAN;sp|Q6S8J3|POTEE_HUMAN;sp|Q562R1|ACTBL_HUMAN;sp|A5A3E0|POTEF_HUMAN;sp|Q9BYX7|ACTBM_HUMAN;sp|P0CG39|POTEJ_HUMAN;sp|P0CG38|POTEI_HUMAN	sp|P63261|ACTG_HUMAN;sp|P60709|ACTB_HUMAN	ACTG1	Actin, cytoplasmic 2	0.262694	-0.0883606	1.55448	0.248536	1.08396	0.336896	3410500000	15	15	7	50.9	41.792	30	50.9	29.1	24.2157	24.3131	24.3707	24.5423	24.7025	24.4063	24.5423	24.9144	24.5076	24.4882
sp|P60842-2|IF4A1_HUMAN;sp|P60842|IF4A1_HUMAN;sp|Q14240|IF4A2_HUMAN;sp|Q14240-2|IF4A2_HUMAN;sp|P38919|IF4A3_HUMAN	sp|P60842-2|IF4A1_HUMAN;sp|P60842|IF4A1_HUMAN;sp|Q14240|IF4A2_HUMAN;sp|Q14240-2|IF4A2_HUMAN	EIF4A1;Eukaryotic initiation factor 4A-I OS	Isoform 2 of Eukaryotic initiation factor 4A-I	0.252521	0.0809751	0.0005389	0.000291665	0.202128	-0.0806834	345060000	3	3	3	11.8	39.548	4	11.8	11.8	21.1222	20.7006	21.1769	20.8579	20.777	21.1996	21.1663	20.9777	20.9138	20.8662
sp|P60953|CDC42_HUMAN;sp|P60953-1|CDC42_HUMAN	sp|P60953|CDC42_HUMAN;sp|P60953-1|CDC42_HUMAN	CDC42	Cell division control protein 42 homolog	0.204959	0.0132855	2.10219	0.172669	1.82278	0.159383	1803700000	6	6	5	42.4	21.258	11	42.4	36.6	23.8274	23.9596	23.8848	24.1036	24.0939	24.0352	24.0203	24.0605	24.0352	24.0542
sp|P61006|RAB8A_HUMAN	sp|P61006|RAB8A_HUMAN	RAB8A	Ras-related protein Rab-8A	3.86475	1.35289	4.54692	1.73876	2.1377	0.385873	54523000000	20	20	3	78.7	23.668	45	78.7	10.6	25.2923	25.4184	25.3622	26.8018	27.1946	27.1946	27.1946	25.8524	25.7577	25.6205
sp|P61011-2|SRP54_HUMAN;sp|P61011|SRP54_HUMAN	sp|P61011-2|SRP54_HUMAN;sp|P61011|SRP54_HUMAN	SRP54;Signal recognition particle 54 kDa protein OS	Isoform 2 of Signal recognition particle 54 kDa protein	1.20564	-0.0901769	1.31333	0.0920334	2.04698	0.18221	835920000	8	8	8	17.4	50.369	13	17.4	17.4	22.7499	22.8327	22.7705	22.9198	22.911	22.8156	22.8592	23.025	22.9374	22.9374
sp|P61019|RAB2A_HUMAN;sp|P61019-2|RAB2A_HUMAN;sp|Q8WUD1|RAB2B_HUMAN;sp|Q8WUD1-2|RAB2B_HUMAN	sp|P61019|RAB2A_HUMAN;sp|P61019-2|RAB2A_HUMAN;sp|Q8WUD1|RAB2B_HUMAN	RAB2A	Ras-related protein Rab-2A	0.366576	0.0114029	0.42398	0.0173761	0.132467	0.00597318	2271000000	11	11	11	56.6	23.545	20	56.6	56.6	23.8519	23.8442	23.8942	23.9018	23.8848	23.8519	23.8848	23.8577	23.8753	23.8753
sp|P61020|RAB5B_HUMAN	sp|P61020|RAB5B_HUMAN	RAB5B	Ras-related protein Rab-5B	0.0948617	-0.016575	1.62356	0.154226	1.26526	0.170801	170640000	3	2	2	20.5	23.707	3	15.3	15.3	21.2076	21.1948	21.1172	21.3184	21.3184	21.4222	21.2507	21.237	21.3649	21.43
sp|P61026|RAB10_HUMAN	sp|P61026|RAB10_HUMAN	RAB10	Ras-related protein Rab-10	3.71738	0.79638	6.12724	1.59971	3.3186	0.803333	3366200000	7	4	4	33.5	22.541	6	21.5	21.5	22.2985	22.3154	22.3497	23.7932	23.9511	23.9883	23.9511	23.2688	23.0918	23.0129
sp|P61106|RAB14_HUMAN	sp|P61106|RAB14_HUMAN	RAB14	Ras-related protein Rab-14	0.267402	-0.0163746	0.54638	-0.0816313	0.359161	-0.0652568	3698600000	13	13	12	72.1	23.897	21	72.1	66.5	24.4882	24.7263	24.7025	24.6059	24.5076	24.5423	24.5737	24.5737	24.5737	24.5737
sp|P61160|ARP2_HUMAN;sp|P61160-2|ARP2_HUMAN	sp|P61160|ARP2_HUMAN;sp|P61160-2|ARP2_HUMAN	ACTR2	Actin-related protein 2	0.53987	0.0705226	1.21995	-0.152717	2.53261	-0.22324	536560000	4	4	4	15.5	44.76	6	15.5	15.5	22.0854	21.9841	22.0595	22.0141	21.9129	21.7846	21.8496	21.7965	21.8116	21.8512
sp|P61221|ABCE1_HUMAN	sp|P61221|ABCE1_HUMAN	ABCE1	ATP-binding cassette sub-family E member 1	0.358723	-0.13904	0.532519	-0.20073	0.123641	-0.06169	634260000	5	5	5	9.5	67.314	6	9.5	9.5	22.2044	21.7615	21.8574	22.0331	21.655	21.7543	21.519	21.6652	21.881	22.092
sp|P61224|RAP1B_HUMAN;sp|P61224-3|RAP1B_HUMAN;sp|P61224-2|RAP1B_HUMAN;sp|P61224-4|RAP1B_HUMAN;sp|A6NIZ1|RP1BL_HUMAN	sp|P61224|RAP1B_HUMAN;sp|P61224-3|RAP1B_HUMAN;sp|P61224-2|RAP1B_HUMAN;sp|P61224-4|RAP1B_HUMAN;sp|A6NIZ1|RP1BL_HUMAN	RAP1B	Ras-related protein Rap-1b	0.417283	0.0370626	0.161994	0.0137294	0.19587	-0.0233332	4268400000	8	8	3	57.6	20.825	13	57.6	29.3	24.8747	24.7827	24.817	24.8483	24.8747	24.8483	24.7827	24.7553	24.8747	24.7743
sp|P61289|PSME3_HUMAN;sp|P61289-2|PSME3_HUMAN;sp|P61289-3|PSME3_HUMAN	sp|P61289|PSME3_HUMAN;sp|P61289-2|PSME3_HUMAN;sp|P61289-3|PSME3_HUMAN	PSME3	Proteasome activator complex subunit 3	0.285671	-0.108023	0.3781	0.142161	0.892844	0.250184	953360000	7	7	7	35.4	29.506	11	35.4	35.4	23.0018	23.3414	23.2213	23.4411	23.6025	23.0927	23.1849	23.5231	23.2688	23.5231
sp|P61586|RHOA_HUMAN	sp|P61586|RHOA_HUMAN	RHOA	Transforming protein RhoA	0.178741	0.0513093	0.192682	0.0596558	0.0489444	0.00834656	523650000	7	2	2	34.7	21.768	4	12.4	12.4	20.5917	20.641	20.4486	20.7235	20.7682	20.3523	20.6362	20.587	20.5551	20.5642
sp|P61619|S61A1_HUMAN;sp|P61619-3|S61A1_HUMAN;sp|Q9H9S3-2|S61A2_HUMAN;sp|Q9H9S3-3|S61A2_HUMAN;sp|Q9H9S3|S61A2_HUMAN	sp|P61619|S61A1_HUMAN;sp|P61619-3|S61A1_HUMAN;sp|Q9H9S3-2|S61A2_HUMAN;sp|Q9H9S3-3|S61A2_HUMAN;sp|Q9H9S3|S61A2_HUMAN	SEC61A1	Protein transport protein Sec61 subunit alpha isoform 1	0.066848	0.0215656	0.30179	0.104888	0.270771	0.0833225	966900000	5	5	5	10.5	52.264	8	10.5	10.5	22.092	22.4729	22.3797	22.5162	22.5871	22.1719	22.4039	22.4816	22.3259	22.3871
sp|P61758|PFD3_HUMAN	sp|P61758|PFD3_HUMAN	VBP1	Prefoldin subunit 3	1.25815	0.128322	2.22315	0.218388	1.27647	0.0900656	260540000	3	3	3	12.7	22.658	4	12.7	12.7	21.125	21.1827	21.1504	21.3631	21.4491	21.4043	21.268	21.2161	21.2999	21.2124
sp|P61923|COPZ1_HUMAN;sp|P61923-4|COPZ1_HUMAN;sp|P61923-5|COPZ1_HUMAN;sp|P61923-2|COPZ1_HUMAN;sp|P61923-3|COPZ1_HUMAN	sp|P61923|COPZ1_HUMAN;sp|P61923-4|COPZ1_HUMAN;sp|P61923-5|COPZ1_HUMAN	COPZ1	Coatomer subunit zeta-1	0.739794	-0.135582	1.39108	0.304255	2.16449	0.439837	271170000	3	3	3	27.1	20.198	3	27.1	27.1	20.2421	20.5216	20.3161	20.501	20.7891	20.582	20.7846	20.7682	20.8341	20.7969
sp|P61927|RL37_HUMAN	sp|P61927|RL37_HUMAN	RPL37	60S ribosomal protein L37	0.415021	-0.0807649	2.49352	-0.563258	2.30165	-0.482493	658910000	2	2	2	18.6	11.078	3	18.6	18.6	22.3649	22.0821	22.2286	21.6624	21.8046	21.4754	21.7054	21.7054	21.7965	21.7262
sp|P61978-3|HNRPK_HUMAN;sp|P61978|HNRPK_HUMAN;sp|P61978-2|HNRPK_HUMAN	sp|P61978-3|HNRPK_HUMAN;sp|P61978|HNRPK_HUMAN;sp|P61978-2|HNRPK_HUMAN	HNRNPK;Heterogeneous nuclear ribonucleoprotein K OS	Isoform 3 of Heterogeneous nuclear ribonucleoprotein K	0.780534	-0.146961	0.95396	-0.197508	0.268343	-0.0505466	596230000	8	8	8	20.9	48.562	10	20.9	20.9	22.6996	22.5162	22.4865	22.247	22.2595	22.5514	22.4219	22.5871	22.4865	22.477
sp|P62158|CALM_HUMAN;sp|P27482|CALL3_HUMAN;sp|P02585|TNNC2_HUMAN	sp|P62158|CALM_HUMAN;sp|P27482|CALL3_HUMAN;sp|P02585|TNNC2_HUMAN	CALM1	Calmodulin	0.0602634	-0.0888836	0.351197	-0.389261	0.470643	-0.300378	440120000	2	2	2	15.4	16.837	5	15.4	15.4	21.645	21.5642	21.7965	20.6944	20.5058	21.9129	22.0042	20.8341	21.673	21.5974
sp|P62191-2|PRS4_HUMAN;sp|P62191|PRS4_HUMAN	sp|P62191-2|PRS4_HUMAN;sp|P62191|PRS4_HUMAN	PSMC1;26S protease regulatory subunit 4 OS	Isoform 2 of 26S protease regulatory subunit 4	1.17094	-0.0465983	0.234073	0.0269192	0.652695	0.0735175	3862600000	15	15	15	41.1	41.167	26	41.1	41.1	24.2713	24.3844	24.4422	24.3936	24.3536	24.4307	24.3936	24.457	24.4307	24.4307
sp|P62195-2|PRS8_HUMAN;sp|P62195|PRS8_HUMAN	sp|P62195-2|PRS8_HUMAN;sp|P62195|PRS8_HUMAN	PSMC5;26S protease regulatory subunit 8 OS	Isoform 2 of 26S protease regulatory subunit 8	0.017497	0.00394662	1.0197	-0.142186	1.04985	-0.146133	4010100000	15	15	14	51.3	44.784	22	51.3	48.2	25.1221	25.0073	25.1221	24.8747	24.8336	25.0073	25.051	24.8336	24.9722	25.0073
sp|P62258-2|1433E_HUMAN;sp|P62258|1433E_HUMAN	sp|P62258-2|1433E_HUMAN;sp|P62258|1433E_HUMAN	YWHAE;14-3-3 protein epsilon OS	Isoform SV of 14-3-3 protein epsilon	0.132062	-0.15496	0.20633	-0.223273	0.183894	-0.0683136	462290000	3	2	2	18.5	26.504	3	15	15	22.32	22.1776	22.3154	21.4754	21.3968	22.7935	22.5251	21.9406	22.3797	22.2878
sp|P62273|RS29_HUMAN;sp|P62273-2|RS29_HUMAN	sp|P62273|RS29_HUMAN;sp|P62273-2|RS29_HUMAN	RPS29	40S ribosomal protein S29	0.192366	0.0290958	1.6208	-0.217004	1.70512	-0.2461	8697100000	2	2	2	32.1	6.6767	7	32.1	32.1	22.5201	22.3456	22.4934	22.1776	22.1856	22.2204	22.3606	22.1856	22.2781	22.1571
sp|P62318-2|SMD3_HUMAN;sp|P62318|SMD3_HUMAN	sp|P62318-2|SMD3_HUMAN;sp|P62318|SMD3_HUMAN	SNRPD3;Small nuclear ribonucleoprotein Sm D3 OS	Isoform 2 of Small nuclear ribonucleoprotein Sm D3	0.302704	0.0719919	1.1113	0.199645	1.05066	0.127653	101810000	2	2	2	15.8	13.291	2	15.8	15.8	20.168	20.2011	20.1257	20.4114	20.5551	20.2459	20.2459	20.3957	20.2604	20.2217
sp|P62805|H4_HUMAN	sp|P62805|H4_HUMAN	HIST1H4A	Histone H4	0.359181	-0.10412	0.200396	0.062487	1.28606	0.166607	774430000	5	5	5	32	11.367	7	32	32	21.601	21.7345	21.7	21.9177	21.9033	21.5327	21.6103	21.9249	21.7666	21.8438
sp|P62820|RAB1A_HUMAN;sp|P62820-2|RAB1A_HUMAN;sp|P62820-3|RAB1A_HUMAN	sp|P62820|RAB1A_HUMAN;sp|P62820-2|RAB1A_HUMAN	RAB1A	Ras-related protein Rab-1A	0.286971	-0.0386454	0.822853	-0.0938784	0.457184	-0.055233	3576100000	13	11	5	70.2	22.677	19	60.5	30.7	24.3536	24.2433	24.3536	24.1777	24.1368	24.2887	24.2887	24.2088	24.3327	24.2433
sp|P62834|RAP1A_HUMAN	sp|P62834|RAP1A_HUMAN	RAP1A	Ras-related protein Rap-1A	0.179836	0.0188541	0.598743	0.0586809	0.506802	0.0398267	438430000	7	2	2	43.5	20.987	3	15.2	15.2	21.3701	21.337	21.4382	21.4337	21.3548	21.469	21.5043	21.451	21.4222	21.3915
sp|P62847-2|RS24_HUMAN;sp|P62847-3|RS24_HUMAN;sp|P62847|RS24_HUMAN;sp|P62847-4|RS24_HUMAN	sp|P62847-2|RS24_HUMAN;sp|P62847-3|RS24_HUMAN;sp|P62847|RS24_HUMAN;sp|P62847-4|RS24_HUMAN	RPS24;Isoform 3 of 40S ribosomal protein S24 OS	Isoform 2 of 40S ribosomal protein S24	0.110679	0.0276543	0.638527	0.148928	0.728291	0.121274	1427500000	5	5	5	30.8	15.069	11	30.8	30.8	23.6226	23.8654	23.6788	23.911	24.0605	23.7029	23.8103	23.8274	23.8184	23.8848
sp|P62873|GBB1_HUMAN;sp|P62873-2|GBB1_HUMAN;sp|Q9HAV0|GBB4_HUMAN;sp|P16520-2|GBB3_HUMAN;sp|P16520|GBB3_HUMAN	sp|P62873|GBB1_HUMAN;sp|P62873-2|GBB1_HUMAN	GNB1	Guanine nucleotide-binding protein G(I)/G(S)/G(T) subunit beta-1	0.534986	0.143611	0.6267	0.180774	0.175636	0.0371628	1984200000	9	9	5	40.6	37.377	15	40.6	22.6	23.3692	23.1765	23.4199	23.3048	23.3558	23.6471	23.7029	23.3354	23.4199	23.3218
sp|P62879|GBB2_HUMAN;sp|P62879-2|GBB2_HUMAN	sp|P62879|GBB2_HUMAN;sp|P62879-2|GBB2_HUMAN	GNB2	Guanine nucleotide-binding protein G(I)/G(S)/G(T) subunit beta-2	0.1363	-0.0264282	1.94006	0.330612	2.16493	0.35704	466230000	6	3	3	23.5	37.331	4	10.9	10.9	21.7086	21.7576	21.5529	21.9841	22.1403	21.8644	22.0257	22.092	21.9841	22.0141
sp|P62899-3|RL31_HUMAN;sp|P62899|RL31_HUMAN;sp|P62899-2|RL31_HUMAN	sp|P62899-3|RL31_HUMAN;sp|P62899|RL31_HUMAN;sp|P62899-2|RL31_HUMAN	RPL31;60S ribosomal protein L31 OS	Isoform 3 of 60S ribosomal protein L31	0.131164	-0.0343688	2.0643	0.246778	1.18771	0.281146	1236900000	3	3	3	13.2	13.995	3	13.2	13.2	23.9511	24.0605	24.0939	24.2243	24.3032	24.3844	24.2157	24.113	24.3936	24.4422
sp|P62913-2|RL11_HUMAN;sp|P62913|RL11_HUMAN	sp|P62913-2|RL11_HUMAN;sp|P62913|RL11_HUMAN	RPL11;60S ribosomal protein L11 OS	Isoform 2 of 60S ribosomal protein L11	0.786191	0.135129	0.02297	-0.00562159	2.86929	-0.140751	5571500000	10	10	10	48	20.124	19	48	48	24.7743	24.817	24.7991	24.7263	24.9722	24.817	24.6492	24.6687	24.6308	24.6687
sp|P63010-2|AP2B1_HUMAN;sp|P63010|AP2B1_HUMAN;sp|P63010-3|AP2B1_HUMAN	sp|P63010-2|AP2B1_HUMAN;sp|P63010|AP2B1_HUMAN;sp|P63010-3|AP2B1_HUMAN	AP2B1;AP-2 complex subunit beta OS	Isoform 2 of AP-2 complex subunit beta	0.446264	0.0553767	1.14505	0.192943	0.741934	0.137566	612240000	12	5	5	13.1	105.69	7	6.7	6.7	22.3154	22.0637	22.2985	22.3039	22.4175	22.5075	22.4464	22.3212	22.4085	22.3606
sp|P63172|DYLT1_HUMAN	sp|P63172|DYLT1_HUMAN	DYNLT1	Dynein light chain Tctex-type 1	0.121178	0.0481486	0.586193	0.171388	0.502134	0.12324	294930000	2	2	2	30.1	12.452	4	30.1	30.1	20.7185	20.9138	20.7846	20.777	20.8401	21.2464	21.0446	20.7477	21.0259	21.0131
sp|P67812-4|SC11A_HUMAN;sp|P67812|SC11A_HUMAN;sp|P67812-3|SC11A_HUMAN;sp|P67812-2|SC11A_HUMAN;sp|P0C7V7|SC11B_HUMAN	sp|P67812-4|SC11A_HUMAN;sp|P67812|SC11A_HUMAN;sp|P67812-3|SC11A_HUMAN;sp|P67812-2|SC11A_HUMAN;sp|P0C7V7|SC11B_HUMAN	SEC11A;Signal peptidase complex catalytic subunit SEC11A OS	Isoform 4 of Signal peptidase complex catalytic subunit SEC11A	0.0681384	-0.0297387	0.581993	0.234722	0.855903	0.26446	279110000	2	2	2	15.2	18.988	4	15.2	15.2	21.0172	21.4641	21.1338	21.5974	21.6701	21.114	21.3775	21.5461	21.3701	21.4923
sp|Q5JPE7-2|NOMO2_HUMAN;sp|Q15155|NOMO1_HUMAN;sp|P69849|NOMO3_HUMAN;sp|Q5JPE7|NOMO2_HUMAN;sp|Q5JPE7-3|NOMO2_HUMAN	sp|Q5JPE7-2|NOMO2_HUMAN;sp|Q15155|NOMO1_HUMAN;sp|P69849|NOMO3_HUMAN;sp|Q5JPE7|NOMO2_HUMAN;sp|Q5JPE7-3|NOMO2_HUMAN	NOMO2;Nodal modulator 1 OS	Isoform 2 of Nodal modulator 2	0.161904	-0.0324273	0.229057	0.0476425	0.277094	0.0800699	447940000	6	6	6	6.3	134.19	8	6.3	6.3	22.4624	22.2323	22.5133	22.467	22.3649	22.5296	22.4397	22.3304	22.5343	22.5835
sp|P78344-2|IF4G2_HUMAN;sp|P78344|IF4G2_HUMAN	sp|P78344-2|IF4G2_HUMAN;sp|P78344|IF4G2_HUMAN	EIF4G2;Eukaryotic translation initiation factor 4 gamma 2 OS	Isoform 2 of Eukaryotic translation initiation factor 4 gamma 2	0.29365	-0.0364464	0.652434	0.311444	0.593629	0.34789	283070000	5	5	5	7.4	98.149	5	7.4	7.4	20.406	21.2999	20.9732	21.1922	21.3139	21.1172	21.1948	21.1996	21.2552	21.268
sp|P78347-2|GTF2I_HUMAN;sp|P78347-4|GTF2I_HUMAN;sp|P78347-3|GTF2I_HUMAN;sp|P78347|GTF2I_HUMAN;sp|P78347-5|GTF2I_HUMAN;sp|Q86UP8|GTD2A_HUMAN;sp|Q6EKJ0|GTD2B_HUMAN;sp|Q86UP8-4|GTD2A_HUMAN;sp|Q86UP8-2|GTD2A_HUMAN;sp|Q6EKJ0-2|GTD2B_HUMAN;sp|Q86UP8-5|GTD2A_HUMAN	sp|P78347-2|GTF2I_HUMAN;sp|P78347-4|GTF2I_HUMAN;sp|P78347-3|GTF2I_HUMAN;sp|P78347|GTF2I_HUMAN	GTF2I;Isoform 4 of General transcription factor II-I OS	Isoform 2 of General transcription factor II-I	3.92549	-0.493135	2.84797	-0.754955	0.935106	-0.26182	19886000000	54	54	52	52.8	107.97	82	52.8	49.5	26.8018	27.1946	27.1946	26.3473	26.3473	26.1928	26.3473	26.8018	26.8018	26.8018
sp|P82930|RT34_HUMAN	sp|P82930|RT34_HUMAN	MRPS34	28S ribosomal protein S34, mitochondrial	0.420229	-0.107684	0.541959	-0.175769	0.183175	-0.0680841	172570000	3	3	3	15.6	25.65	3	15.6	15.6	19.9985	19.5522	19.7966	19.5323	19.5012	19.8608	19.5323	19.6058	19.8063	19.7309
sp|P84095|RHOG_HUMAN;sp|Q9H4E5-2|RHOJ_HUMAN;sp|P17081|RHOQ_HUMAN;sp|Q9H4E5|RHOJ_HUMAN	sp|P84095|RHOG_HUMAN	RHOG	Rho-related GTP-binding protein RhoG	0.481618	-0.105608	0.0294517	-0.0140084	0.181764	0.0915991	411470000	5	4	4	41.9	21.308	9	36.1	36.1	21.8331	21.237	21.4559	21.4779	21.3649	21.4808	21.655	21.4903	21.7576	21.5529
sp|P84103-2|SRSF3_HUMAN;sp|P84103|SRSF3_HUMAN	sp|P84103-2|SRSF3_HUMAN;sp|P84103|SRSF3_HUMAN	SRSF3;Serine/arginine-rich splicing factor 3 OS	Isoform 2 of Serine/arginine-rich splicing factor 3	0.515473	0.199387	1.53939	-0.613682	2.10546	-0.81307	477340000	3	3	3	37.9	14.203	5	37.9	37.9	22.4816	21.9907	22.3259	21.4157	21.4455	21.9907	21.7576	21.2966	21.5433	21.519
sp|P98194-2|AT2C1_HUMAN;sp|P98194-4|AT2C1_HUMAN;sp|P98194|AT2C1_HUMAN;sp|P98194-3|AT2C1_HUMAN;sp|P98194-5|AT2C1_HUMAN;sp|P98194-8|AT2C1_HUMAN;sp|P98194-9|AT2C1_HUMAN;sp|P98194-6|AT2C1_HUMAN;sp|P98194-7|AT2C1_HUMAN	sp|P98194-2|AT2C1_HUMAN;sp|P98194-4|AT2C1_HUMAN;sp|P98194|AT2C1_HUMAN;sp|P98194-3|AT2C1_HUMAN;sp|P98194-5|AT2C1_HUMAN;sp|P98194-8|AT2C1_HUMAN;sp|P98194-9|AT2C1_HUMAN;sp|P98194-6|AT2C1_HUMAN;sp|P98194-7|AT2C1_HUMAN	ATP2C1;Isoform 4 of Calcium-transporting ATPase type 2C member 1 OS	Isoform 2 of Calcium-transporting ATPase type 2C member 1	0.809043	0.0697031	1.09497	-0.190146	1.13487	-0.259849	146960000	4	4	4	6.4	96.959	5	6.4	6.4	20.6903	20.3706	20.4167	20.2837	20.356	20.3093	20.2604	20.1613	20.3016	20.2351
sp|Q00059|TFAM_HUMAN	sp|Q00059|TFAM_HUMAN	TFAM	Transcription factor A, mitochondrial	0.00770502	-0.00422589	0.686982	0.339474	0.785576	0.3437	187470000	2	2	2	8.9	29.096	2	8.9	8.9	19.7489	20.3016	19.7243	20.582	20.4358	19.9749	20.0649	20.3845	20.2856	20.1357
sp|Q00325-2|MPCP_HUMAN;sp|Q00325|MPCP_HUMAN	sp|Q00325-2|MPCP_HUMAN;sp|Q00325|MPCP_HUMAN	SLC25A3;Phosphate carrier protein, mitochondrial OS	Isoform B of Phosphate carrier protein, mitochondrial	0.225752	-0.0301065	0.160903	0.02438	0.615874	0.0544866	15811000000	10	10	10	29.6	39.958	18	29.6	29.6	25.4184	25.316	25.4184	25.5236	25.3622	25.4184	25.3304	25.4184	25.4184	25.4795
sp|Q00610-2|CLH1_HUMAN;sp|Q00610|CLH1_HUMAN;sp|P53675-2|CLH2_HUMAN;sp|P53675|CLH2_HUMAN	sp|Q00610-2|CLH1_HUMAN;sp|Q00610|CLH1_HUMAN	CLTC;Clathrin heavy chain 1 OS	Isoform 2 of Clathrin heavy chain 1	1.1082	0.205248	0.0628049	0.0201147	1.13179	-0.185134	3369400000	23	23	23	19.3	187.89	33	19.3	19.3	24.8987	24.6687	24.8987	24.6308	24.817	24.9722	24.9487	24.6308	24.6492	24.6308
sp|Q00765|REEP5_HUMAN	sp|Q00765|REEP5_HUMAN	REEP5	Receptor expression-enhancing protein 5	0.360472	0.0537933	0.884341	-0.115907	2.71961	-0.1697	337400000	2	2	2	10.6	21.493	4	10.6	10.6	21.9573	21.8957	21.935	21.6939	21.7576	21.9177	21.8844	21.7474	21.7892	21.7421
sp|Q00839-2|HNRPU_HUMAN;sp|Q00839|HNRPU_HUMAN	sp|Q00839-2|HNRPU_HUMAN;sp|Q00839|HNRPU_HUMAN	HNRNPU;Heterogeneous nuclear ribonucleoprotein U OS	Isoform Short of Heterogeneous nuclear ribonucleoprotein U	0.289426	-0.0250082	0.968412	-0.144855	0.563873	-0.119846	3159200000	11	11	11	16.7	88.979	20	16.7	16.7	24.2433	24.5423	24.3844	24.2088	24.2433	24.2573	24.2713	24.1943	24.3032	24.3131
sp|Q01658|NC2B_HUMAN	sp|Q01658|NC2B_HUMAN	DR1	Protein Dr1	0.020327	-0.0091025	0.292125	-0.0767492	0.162526	-0.0676467	40532000	2	2	2	11.9	19.443	3	11.9	11.9	18.4354	18.656	18.4951	18.31	18.3472	18.656	18.4951	18.1777	18.6162	18.5896
sp|Q02338|BDH_HUMAN	sp|Q02338|BDH_HUMAN	BDH1	D-beta-hydroxybutyrate dehydrogenase, mitochondrial	0.149205	-0.0691015	0.0982876	0.0817749	0.191188	0.150876	105990000	2	2	2	5	38.157	2	5	5	18.1777	19.0419	19.1006	19.2143	18.9516	18.6836	18.5712	18.9231	19.0091	18.8407
sp|Q02978|M2OM_HUMAN;sp|Q02978-2|M2OM_HUMAN	sp|Q02978|M2OM_HUMAN;sp|Q02978-2|M2OM_HUMAN	SLC25A11	Mitochondrial 2-oxoglutarate/malate carrier protein	0.370126	0.0823315	0.931027	-0.229735	1.37896	-0.312066	2337600000	9	9	9	31.8	34.061	12	31.8	31.8	23.8577	23.5855	23.5446	23.3218	23.2929	23.6092	23.5075	23.2809	23.4149	23.3558
sp|Q03252|LMNB2_HUMAN	sp|Q03252|LMNB2_HUMAN	LMNB2	Lamin-B2	0.440068	-0.134686	2.99867	0.64426	2.16901	0.778947	115190000	2	2	2	4.2	67.688	2	4.2	4.2	20.0934	19.9793	19.8532	20.646	20.7846	20.5368	20.5108	21.0206	20.587	20.6552
sp|Q04637-6|IF4G1_HUMAN;sp|Q04637-7|IF4G1_HUMAN;sp|Q04637-5|IF4G1_HUMAN;sp|Q04637-4|IF4G1_HUMAN;sp|Q04637-3|IF4G1_HUMAN;sp|Q04637|IF4G1_HUMAN;sp|Q04637-8|IF4G1_HUMAN;sp|Q04637-9|IF4G1_HUMAN;sp|O43432-4|IF4G3_HUMAN;sp|O43432|IF4G3_HUMAN;sp|O43432-3|IF4G3_HUMAN	sp|Q04637-6|IF4G1_HUMAN;sp|Q04637-7|IF4G1_HUMAN;sp|Q04637-5|IF4G1_HUMAN;sp|Q04637-4|IF4G1_HUMAN;sp|Q04637-3|IF4G1_HUMAN;sp|Q04637|IF4G1_HUMAN;sp|Q04637-8|IF4G1_HUMAN;sp|Q04637-9|IF4G1_HUMAN	EIF4G1;Isoform 7 of Eukaryotic translation initiation factor 4 gamma 1 OS	Isoform E of Eukaryotic translation initiation factor 4 gamma 1	0.4227	-0.108692	1.44496	0.409738	1.72522	0.51843	177080000	4	4	4	3.9	154.8	4	3.9	3.9	19.7689	20.1257	19.7489	20.4694	20.3706	20.0725	20.2512	20.5161	20.3267	20.356
sp|Q06210-2|GFPT1_HUMAN;sp|Q06210|GFPT1_HUMAN;sp|O94808|GFPT2_HUMAN	sp|Q06210-2|GFPT1_HUMAN;sp|Q06210|GFPT1_HUMAN	GFPT1;Glutamine--fructose-6-phosphate aminotransferase [isomerizing] 1 OS	Isoform 2 of Glutamine--fructose-6-phosphate aminotransferase [isomerizing] 1	0.0391677	-0.00825294	0.499468	-0.0737329	0.363342	-0.0654799	805710000	9	9	9	21.3	76.758	15	21.3	21.3	22.9735	23.1366	23.0551	22.8894	22.9198	23.0718	23.0442	22.8772	23.0749	23.0166
sp|Q06323-3|PSME1_HUMAN;sp|Q06323|PSME1_HUMAN;sp|Q06323-2|PSME1_HUMAN	sp|Q06323-3|PSME1_HUMAN;sp|Q06323|PSME1_HUMAN;sp|Q06323-2|PSME1_HUMAN	PSME1;Proteasome activator complex subunit 1 OS	Isoform 3 of Proteasome activator complex subunit 1	0.406927	-0.113086	1.03215	-0.229459	0.60688	-0.116373	539320000	6	6	6	31.3	26.87	6	31.3	31.3	22.1888	22.32	22.1806	22.1571	21.773	22.1193	21.9517	21.9687	22.1671	22.2044
sp|Q07020-2|RL18_HUMAN;sp|Q07020|RL18_HUMAN	sp|Q07020-2|RL18_HUMAN;sp|Q07020|RL18_HUMAN	RPL18;60S ribosomal protein L18 OS	Isoform 2 of 60S ribosomal protein L18	0.300673	0.076925	0.507315	0.132325	0.338564	0.0553996	2696400000	7	7	7	35.2	18.091	12	35.2	35.2	23.8942	24.0939	24.0784	24.1943	24.3131	23.9018	24.2088	24.0352	24.1036	24.0939
sp|Q07065|CKAP4_HUMAN;sp|Q96K21-4|ANCHR_HUMAN;sp|Q96K21-3|ANCHR_HUMAN;sp|Q96K21-2|ANCHR_HUMAN;sp|Q96K21|ANCHR_HUMAN	sp|Q07065|CKAP4_HUMAN	CKAP4	Cytoskeleton-associated protein 4	0.274709	-0.0292091	0.209049	0.0180944	0.570293	0.0473035	7327400000	23	23	23	47	66.022	46	47	47	25.2264	25.2264	25.1885	25.2264	25.1609	25.2479	25.2923	25.2264	25.3304	25.2264
sp|Q07866-8|KLC1_HUMAN;sp|Q07866-2|KLC1_HUMAN;sp|Q07866-3|KLC1_HUMAN;sp|Q07866|KLC1_HUMAN;sp|Q07866-7|KLC1_HUMAN;sp|Q07866-5|KLC1_HUMAN;sp|Q07866-10|KLC1_HUMAN;sp|Q07866-6|KLC1_HUMAN;sp|Q07866-4|KLC1_HUMAN;sp|Q07866-9|KLC1_HUMAN;sp|Q9NSK0-5|KLC4_HUMAN;sp|Q9NSK0|KLC4_HUMAN;sp|Q9NSK0-3|KLC4_HUMAN;sp|Q9NSK0-4|KLC4_HUMAN	sp|Q07866-8|KLC1_HUMAN;sp|Q07866-2|KLC1_HUMAN;sp|Q07866-3|KLC1_HUMAN;sp|Q07866|KLC1_HUMAN;sp|Q07866-7|KLC1_HUMAN;sp|Q07866-5|KLC1_HUMAN;sp|Q07866-10|KLC1_HUMAN;sp|Q07866-6|KLC1_HUMAN;sp|Q07866-4|KLC1_HUMAN;sp|Q07866-9|KLC1_HUMAN;sp|Q9NSK0-5|KLC4_HUMAN;sp|Q9NSK0|KLC4_HUMAN;sp|Q9NSK0-3|KLC4_HUMAN	KLC1;Isoform C of Kinesin light chain 1 OS	Isoform S of Kinesin light chain 1	0.591852	0.190845	0.402405	-0.146288	1.40936	-0.337132	87532000	4	2	2	7.1	62.825	2	3.8	3.8	20.8701	20.7969	20.5705	20.4941	20.3786	20.9223	20.6033	20.28	20.4941	20.452
sp|Q08380|LG3BP_HUMAN	sp|Q08380|LG3BP_HUMAN	LGALS3BP	Galectin-3-binding protein	0.222451	-0.0485563	0.000309211	-0.00015672	0.097825	0.0483996	1913800000	10	10	10	22.9	65.33	15	22.9	22.9	23.2166	23.8184	23.4825	23.655	23.5717	23.3354	23.4607	23.4887	23.5958	23.5782
sp|Q08AG7|MZT1_HUMAN	sp|Q08AG7|MZT1_HUMAN	MZT1	Mitotic-spindle organizing protein 1	0.913368	0.0734501	0.0729865	0.0176767	0.201437	-0.0557734	181240000	3	3	3	36.6	8.4787	3	36.6	36.6	19.6668	19.9749	19.688	19.7966	19.7791	19.8449	19.7564	19.699	19.6668	19.7966
sp|Q08AM6|VAC14_HUMAN	sp|Q08AM6|VAC14_HUMAN	VAC14	Protein VAC14 homolog	1.05161	0.101981	0.0377903	-0.012729	0.383143	-0.11471	133900000	2	2	2	2.8	87.972	2	2.8	2.8	19.8449	19.493	19.8914	19.7309	19.6668	19.6789	19.8449	19.619	19.6406	19.6256
sp|Q08J23|NSUN2_HUMAN;sp|Q08J23-2|NSUN2_HUMAN;sp|Q08J23-3|NSUN2_HUMAN	sp|Q08J23|NSUN2_HUMAN;sp|Q08J23-2|NSUN2_HUMAN;sp|Q08J23-3|NSUN2_HUMAN	NSUN2	tRNA (cytosine(34)-C(5))-methyltransferase	0.522878	0.182489	0.511362	0.171289	0.0577319	-0.0112	192440000	6	6	6	11.9	86.47	6	11.9	11.9	21.222	21.283	21.3139	21.1338	21.3451	21.6282	21.6701	21.3823	21.181	21.222
sp|Q09161|NCBP1_HUMAN	sp|Q09161|NCBP1_HUMAN	NCBP1	Nuclear cap-binding protein subunit 1	0.355991	-0.105148	0.393533	-0.115417	0.052822	-0.0102692	282040000	4	4	4	7	91.838	4	7	7	21.6701	21.5153	21.5293	21.6501	21.3701	21.5921	21.2124	21.4754	21.6282	21.5804
sp|Q10471|GALT2_HUMAN;sp|Q10471-2|GALT2_HUMAN;sp|Q7Z7M9|GALT5_HUMAN	sp|Q10471|GALT2_HUMAN	GALNT2	Polypeptide N-acetylgalactosaminyltransferase 2	0.533072	-0.0668879	0.549755	-0.055445	0.0633456	0.0114428	468140000	7	7	7	17.3	64.732	9	17.3	17.3	21.294	21.181	21.268	21.2507	21.222	21.1862	21.1099	21.3631	21.222	21.1922
sp|Q10567-3|AP1B1_HUMAN;sp|Q10567-4|AP1B1_HUMAN;sp|Q10567-2|AP1B1_HUMAN;sp|Q10567|AP1B1_HUMAN	sp|Q10567-3|AP1B1_HUMAN;sp|Q10567-4|AP1B1_HUMAN;sp|Q10567-2|AP1B1_HUMAN;sp|Q10567|AP1B1_HUMAN	AP1B1;Isoform 4 of AP-1 complex subunit beta-1 OS	Isoform C of AP-1 complex subunit beta-1	1.02406	-0.0771243	2.53847	0.265123	2.65794	0.342247	1464100000	12	12	5	11.9	103.56	16	11.9	5.4	23.3414	23.4921	23.4078	23.6881	23.7524	23.628	23.6471	23.7782	23.7782	23.7117
sp|Q12768|STRUM_HUMAN	sp|Q12768|STRUM_HUMAN	KIAA0196	WASH complex subunit strumpellin	0.153484	-0.0398898	0.84277	0.183936	1.3229	0.223826	306640000	6	6	6	7.6	134.28	6	7.6	7.6	20.739	20.9645	20.8401	21.0387	21.2464	20.9065	20.9356	21.114	20.9818	21.1193
sp|Q12769|NU160_HUMAN;sp|Q12769-3|NU160_HUMAN	sp|Q12769|NU160_HUMAN;sp|Q12769-3|NU160_HUMAN	NUP160	Nuclear pore complex protein Nup160	0.893969	0.20178	0.229169	0.0351308	0.627884	-0.16665	55045000	2	2	2	1.8	162.12	2	1.8	1.8	18.5712	18.6836	18.6162	18.7574	18.717	18.5712	18.5896	18.31	18.6836	18.3775
sp|Q12788|TBL3_HUMAN	sp|Q12788|TBL3_HUMAN	TBL3	Transducin beta-like protein 3	0.894014	0.159593	0.496785	-0.103943	1.72067	-0.263536	285810000	5	5	5	7.5	89.034	7	7.5	7.5	21.3968	21.2076	21.2552	21.114	21.0602	21.1827	21.3736	20.9462	21.0782	21.0446
sp|Q12846|STX4_HUMAN	sp|Q12846|STX4_HUMAN	STX4	Syntaxin-4	0.595228	0.154578	0.373315	0.108043	0.250682	-0.0465342	231690000	2	2	2	8.1	34.18	2	8.1	8.1	20.7969	20.5973	20.6696	20.9138	20.9894	20.5642	20.7166	20.6587	20.709	20.5566
sp|Q12904|AIMP1_HUMAN;sp|Q12904-2|AIMP1_HUMAN	sp|Q12904|AIMP1_HUMAN;sp|Q12904-2|AIMP1_HUMAN	AIMP1	Aminoacyl tRNA synthase complex-interacting multifunctional protein 1	1.01984	0.0714102	1.43899	0.113317	0.430156	0.0419064	618760000	5	5	5	21.8	34.352	7	21.8	21.8	21.4222	21.4869	21.3701	21.5765	21.5804	21.5212	21.4808	21.5153	21.4559	21.4337
sp|Q12906-5|ILF3_HUMAN;sp|Q12906-4|ILF3_HUMAN;sp|Q12906-2|ILF3_HUMAN;sp|Q12906-6|ILF3_HUMAN;sp|Q12906-3|ILF3_HUMAN;sp|Q12906|ILF3_HUMAN;sp|Q12906-7|ILF3_HUMAN	sp|Q12906-5|ILF3_HUMAN;sp|Q12906-4|ILF3_HUMAN;sp|Q12906-2|ILF3_HUMAN;sp|Q12906-6|ILF3_HUMAN;sp|Q12906-3|ILF3_HUMAN;sp|Q12906|ILF3_HUMAN;sp|Q12906-7|ILF3_HUMAN	ILF3;Isoform 4 of Interleukin enhancer-binding factor 3 OS	Isoform 5 of Interleukin enhancer-binding factor 3	0.0657421	-0.0305715	0.783744	-0.237342	1.01278	-0.206771	306360000	5	5	5	7.7	74.606	6	7.7	7.7	22.0964	22.1085	22.0331	21.5529	21.7262	22.0425	22.0464	21.6939	22.0061	21.9177
sp|Q12907|LMAN2_HUMAN	sp|Q12907|LMAN2_HUMAN	LMAN2	Vesicular integral-membrane protein VIP36	1.63738	-0.170139	0.454123	-0.103008	0.240985	0.0671304	254140000	4	4	4	16.3	40.228	5	16.3	16.3	21.1862	21.5017	21.181	21.1504	21.1922	21.1099	21.294	21.4112	21.3139	21.3451
sp|Q12931-2|TRAP1_HUMAN;sp|Q12931|TRAP1_HUMAN	sp|Q12931-2|TRAP1_HUMAN;sp|Q12931|TRAP1_HUMAN	TRAP1;Heat shock protein 75 kDa, mitochondrial OS	Isoform 2 of Heat shock protein 75 kDa, mitochondrial	0.52526	0.102419	0.105884	0.0410016	0.11677	-0.0614173	4677000000	16	16	16	33	74.267	29	33	33	24.3327	24.8747	24.7553	24.6687	24.7553	24.6308	24.7263	24.4174	24.7553	24.6059
sp|Q12962|TAF10_HUMAN	sp|Q12962|TAF10_HUMAN	TAF10	Transcription initiation factor TFIID subunit 10	0.00549471	-0.00184933	0.0295639	0.0111473	0.0586081	0.0129967	422170000	3	3	3	19.3	21.711	4	19.3	19.3	22.2323	22.3871	22.1243	22.3871	22.4219	22.0106	22.2166	22.2509	22.2535	22.2781
sp|Q13015|AF1Q_HUMAN	sp|Q13015|AF1Q_HUMAN	MLLT11	Protein AF1q	0.665965	0.185004	0.270021	-0.175043	0.576492	-0.360047	550190000	2	2	2	41.1	10.061	4	41.1	41.1	21.6401	20.6828	21.1608	20.8662	20.751	21.1027	21.2249	20.8244	20.8401	20.739
sp|Q13042-3|CDC16_HUMAN;sp|Q13042-2|CDC16_HUMAN;sp|Q13042|CDC16_HUMAN;sp|Q13042-4|CDC16_HUMAN	sp|Q13042-3|CDC16_HUMAN;sp|Q13042-2|CDC16_HUMAN;sp|Q13042|CDC16_HUMAN;sp|Q13042-4|CDC16_HUMAN	CDC16;Isoform 2 of Cell division cycle protein 16 homolog OS	Isoform 3 of Cell division cycle protein 16 homolog	0.065261	0.00873168	0.745505	0.138704	0.638853	0.129972	251600000	2	2	2	4.6	65.859	3	4.6	4.6	20.452	20.7566	20.674	20.8097	20.8133	20.6503	20.7916	20.7349	20.7606	20.777
sp|Q13049|TRI32_HUMAN	sp|Q13049|TRI32_HUMAN	TRIM32	E3 ubiquitin-protein ligase TRIM32	0.129106	-0.0385621	0.722346	-0.195616	0.778927	-0.157054	238160000	3	3	3	6.4	71.988	4	6.4	6.4	21.7615	21.4724	21.558	21.3451	21.2124	21.645	21.4043	21.3775	21.5017	21.4416
sp|Q13085-3|ACACA_HUMAN;sp|Q13085-2|ACACA_HUMAN;sp|Q13085|ACACA_HUMAN;sp|Q13085-4|ACACA_HUMAN;sp|O00763-3|ACACB_HUMAN;sp|O00763-2|ACACB_HUMAN;sp|O00763|ACACB_HUMAN	sp|Q13085-3|ACACA_HUMAN;sp|Q13085-2|ACACA_HUMAN;sp|Q13085|ACACA_HUMAN;sp|Q13085-4|ACACA_HUMAN	ACACA;Isoform 2 of Acetyl-CoA carboxylase 1 OS	Isoform 3 of Acetyl-CoA carboxylase 1	0.168317	-0.0389194	0.0494892	0.0145575	0.295511	0.053477	465290000	10	10	10	6	257.24	10	6	6	21.4835	21.7086	21.6501	21.5642	21.8445	21.5529	21.5529	21.7226	21.655	21.625
sp|Q13144|EI2BE_HUMAN	sp|Q13144|EI2BE_HUMAN	EIF2B5	Translation initiation factor eIF-2B subunit epsilon	0.034092	-0.0117772	0.995184	0.246873	1.30552	0.25865	246490000	5	5	5	10.7	80.379	6	10.7	10.7	21.1948	21.3951	21.4222	21.6374	21.8074	21.3823	21.5099	21.7132	21.5263	21.5486
sp|Q13148|TADBP_HUMAN;sp|Q13148-4|TADBP_HUMAN	sp|Q13148|TADBP_HUMAN;sp|Q13148-4|TADBP_HUMAN	TARDBP	TAR DNA-binding protein 43	0.704615	0.303197	0.0577106	-0.0420098	0.743397	-0.345207	577900000	5	5	5	21	44.739	9	21	21	22.5564	21.8754	22.1346	21.7313	22.1193	22.5251	22.2114	21.7	21.9663	21.8644
sp|Q13155|AIMP2_HUMAN	sp|Q13155|AIMP2_HUMAN	AIMP2	Aminoacyl tRNA synthase complex-interacting multifunctional protein 2	2.40264	0.0503124	0.407721	0.0629091	0.054251	0.0125968	653010000	4	4	4	16.6	35.348	6	16.6	16.6	22.0464	22.3212	22.2044	22.2624	22.2624	22.2359	22.2535	22.2044	22.1888	22.2166
sp|Q13190-3|STX5_HUMAN;sp|Q13190-2|STX5_HUMAN;sp|Q13190-4|STX5_HUMAN;sp|Q13190|STX5_HUMAN	sp|Q13190-3|STX5_HUMAN;sp|Q13190-2|STX5_HUMAN;sp|Q13190-4|STX5_HUMAN;sp|Q13190|STX5_HUMAN	STX5;Isoform 2 of Syntaxin-5 OS	Isoform 3 of Syntaxin-5	0.0342763	-0.0103607	0.299441	0.0835031	0.690095	0.0938638	296900000	3	3	3	10.9	29.887	5	10.9	10.9	21.0944	21.2881	21.114	21.4088	21.3874	21.066	21.1338	21.2464	21.268	21.2636
sp|Q13257|MD2L1_HUMAN;sp|Q13257-2|MD2L1_HUMAN	sp|Q13257|MD2L1_HUMAN;sp|Q13257-2|MD2L1_HUMAN	MAD2L1	Mitotic spindle assembly checkpoint protein MAD2A	0.263168	0.170453	0.284605	-0.1694	1.23071	-0.339853	461580000	2	2	2	8.8	23.51	3	8.8	8.8	21.0387	20.897	20.9818	20.4001	20.501	21.1608	21.1504	20.4001	20.8184	20.6793
sp|Q13308-4|PTK7_HUMAN;sp|Q13308|PTK7_HUMAN;sp|Q13308-6|PTK7_HUMAN;sp|Q13308-5|PTK7_HUMAN;sp|Q13308-3|PTK7_HUMAN;sp|Q13308-2|PTK7_HUMAN	sp|Q13308-4|PTK7_HUMAN;sp|Q13308|PTK7_HUMAN;sp|Q13308-6|PTK7_HUMAN;sp|Q13308-5|PTK7_HUMAN;sp|Q13308-3|PTK7_HUMAN;sp|Q13308-2|PTK7_HUMAN	PTK7;Inactive tyrosine-protein kinase 7 OS	Isoform 4 of Inactive tyrosine-protein kinase 7	0.120594	-0.0197056	1.46102	-0.189772	1.48332	-0.170067	627050000	4	4	4	4.7	112.26	5	4.7	4.7	21.5327	21.6765	21.645	21.4962	21.43	21.2966	21.4903	21.5017	21.3968	21.4455
sp|Q13310-2|PABP4_HUMAN;sp|Q13310|PABP4_HUMAN;sp|Q13310-3|PABP4_HUMAN	sp|Q13310-2|PABP4_HUMAN;sp|Q13310|PABP4_HUMAN;sp|Q13310-3|PABP4_HUMAN	PABPC4;Polyadenylate-binding protein 4 OS	Isoform 2 of Polyadenylate-binding protein 4	1.76532	-0.186452	0.665513	-0.159715	0.0738092	0.0267366	522400000	10	4	4	18.4	69.578	5	7.1	7.1	21.2507	21.6066	21.6321	21.4382	21.304	21.3496	21.2552	21.4869	21.4962	21.5866
sp|Q13315|ATM_HUMAN	sp|Q13315|ATM_HUMAN	ATM	Serine-protein kinase ATM	0.328486	0.0287792	0.766005	-0.289454	0.670738	-0.318233	48155000	2	2	2	0.8	350.68	2	0.8	0.8	19.2614	18.5712	18.6836	18.4951	18.6162	18.5537	18.532	18.4951	18.4951	18.5712
sp|Q13325-2|IFIT5_HUMAN;sp|Q13325|IFIT5_HUMAN	sp|Q13325-2|IFIT5_HUMAN;sp|Q13325|IFIT5_HUMAN	IFIT5;Interferon-induced protein with tetratricopeptide repeats 5 OS	Isoform 2 of Interferon-induced protein with tetratricopeptide repeats 5	0.033744	0.00814676	0.358664	-0.0824173	0.62624	-0.0905641	67629000	2	2	2	7.1	50.519	2	7.1	7.1	19.7309	19.6531	19.5126	19.5606	19.7309	19.3982	19.5095	19.5651	19.5226	19.5372
sp|Q13362-2|2A5G_HUMAN;sp|Q13362-3|2A5G_HUMAN;sp|Q13362|2A5G_HUMAN;sp|Q13362-4|2A5G_HUMAN;sp|Q13362-5|2A5G_HUMAN	sp|Q13362-2|2A5G_HUMAN;sp|Q13362-3|2A5G_HUMAN;sp|Q13362|2A5G_HUMAN;sp|Q13362-4|2A5G_HUMAN;sp|Q13362-5|2A5G_HUMAN	PPP2R5C;Isoform Gamma-2 of Serine/threonine-protein phosphatase 2A 56 kDa regulatory subunit gamma isoform OS	Isoform Gamma-1 of Serine/threonine-protein phosphatase 2A 56 kDa regulatory subunit gamma isoform	0.492814	0.0823423	0.746224	-0.134322	1.18616	-0.216664	62979000	4	2	2	12.2	52.625	2	7.8	7.8	18.5896	18.4951	18.3472	18.2092	18.4683	18.3472	18.3472	18.2571	18.3472	18.1777
sp|Q13387-3|JIP2_HUMAN;sp|Q13387-2|JIP2_HUMAN;sp|Q13387|JIP2_HUMAN;sp|Q13387-4|JIP2_HUMAN	sp|Q13387-3|JIP2_HUMAN;sp|Q13387-2|JIP2_HUMAN;sp|Q13387|JIP2_HUMAN;sp|Q13387-4|JIP2_HUMAN	MAPK8IP2;Isoform 2 of C-Jun-amino-terminal kinase-interacting protein 2 OS	Isoform 3 of C-Jun-amino-terminal kinase-interacting protein 2	1.19684	0.11391	2.12584	0.264007	0.74886	0.150096	1017900000	9	9	9	17.2	64.934	11	17.2	17.2	23.025	22.7741	22.8997	23.1511	23.1765	23.1592	23.1676	22.9374	23.1208	23.0909
sp|Q13409-3|DC1I2_HUMAN;sp|Q13409-7|DC1I2_HUMAN;sp|Q13409-2|DC1I2_HUMAN;sp|Q13409|DC1I2_HUMAN;sp|Q13409-6|DC1I2_HUMAN;sp|Q13409-5|DC1I2_HUMAN	sp|Q13409-3|DC1I2_HUMAN;sp|Q13409-7|DC1I2_HUMAN;sp|Q13409-2|DC1I2_HUMAN;sp|Q13409|DC1I2_HUMAN;sp|Q13409-6|DC1I2_HUMAN;sp|Q13409-5|DC1I2_HUMAN	DYNC1I2;Isoform 3 of Cytoplasmic dynein 1 intermediate chain 2 OS	Isoform 2C of Cytoplasmic dynein 1 intermediate chain 2	0.590153	0.13907	0.868525	-0.203094	1.68586	-0.342164	624890000	6	6	6	14.9	68.426	7	14.9	14.9	21.7931	21.5486	21.7054	21.3139	21.4043	21.6973	21.5017	21.2295	21.4263	21.3649
sp|Q13423|NNTM_HUMAN	sp|Q13423|NNTM_HUMAN	NNT	NAD(P) transhydrogenase, mitochondrial	0.961749	0.0644633	1.61918	-0.131677	2.19033	-0.19614	2555100000	17	17	17	21.9	113.89	23	21.9	21.9	24.5423	24.4307	24.457	24.3536	24.2713	24.3707	24.3844	24.2573	24.3131	24.2713
sp|Q13459-2|MYO9B_HUMAN;sp|Q13459|MYO9B_HUMAN	sp|Q13459-2|MYO9B_HUMAN;sp|Q13459|MYO9B_HUMAN	MYO9B;Unconventional myosin-IXb OS	Isoform Short of Unconventional myosin-IXb	0.0208635	0.00737222	0.588614	-0.508128	0.486861	-0.5155	41164000	2	2	2	0.9	229.14	2	0.9	0.9	20.0102	18.4683	18.9231	18.5537	18.9005	18.4951	18.5537	18.7302	18.5712	18.5537
sp|Q13505-3|MTX1_HUMAN;sp|Q13505|MTX1_HUMAN;sp|Q13505-2|MTX1_HUMAN	sp|Q13505-3|MTX1_HUMAN;sp|Q13505|MTX1_HUMAN;sp|Q13505-2|MTX1_HUMAN	MTX1;Metaxin-1 OS	Isoform 3 of Metaxin-1	0.725102	0.0720925	0.0164862	-0.002165	0.845022	-0.0742575	199130000	3	3	3	11.7	35.777	5	11.7	11.7	20.7814	20.7421	20.8283	20.8761	20.7349	20.739	20.777	20.7717	20.6629	20.6944
sp|Q92769-3|HDAC2_HUMAN;sp|Q13547|HDAC1_HUMAN;sp|Q92769|HDAC2_HUMAN	sp|Q92769-3|HDAC2_HUMAN;sp|Q13547|HDAC1_HUMAN;sp|Q92769|HDAC2_HUMAN	HDAC2;Histone deacetylase 1 OS	Isoform 2 of Histone deacetylase 2	0.374133	-0.0528129	0.820369	0.164751	1.062	0.217564	130260000	2	2	2	4.4	51.998	2	4.4	4.4	19.4068	19.7309	19.5522	19.8289	19.7619	19.5972	19.7243	19.7912	19.8127	19.7387
sp|Q13557-11|KCC2D_HUMAN;sp|Q13557-10|KCC2D_HUMAN;sp|Q13557-4|KCC2D_HUMAN;sp|Q13557-12|KCC2D_HUMAN;sp|Q13557-6|KCC2D_HUMAN;sp|Q13557-3|KCC2D_HUMAN;sp|Q13557|KCC2D_HUMAN;sp|Q13557-5|KCC2D_HUMAN;sp|Q13557-9|KCC2D_HUMAN;sp|Q13557-8|KCC2D_HUMAN;sp|Q13555-2|KCC2G_HUMAN;sp|Q13555-9|KCC2G_HUMAN;sp|Q13555-5|KCC2G_HUMAN;sp|Q13554-2|KCC2B_HUMAN;sp|Q13555-8|KCC2G_HUMAN;sp|Q13555|KCC2G_HUMAN;sp|Q13555-6|KCC2…	sp|Q13557-11|KCC2D_HUMAN;sp|Q13557-10|KCC2D_HUMAN;sp|Q13557-4|KCC2D_HUMAN;sp|Q13557-12|KCC2D_HUMAN;sp|Q13557-6|KCC2D_HUMAN;sp|Q13557-3|KCC2D_HUMAN;sp|Q13557|KCC2D_HUMAN;sp|Q13557-5|KCC2D_HUMAN;sp|Q13557-9|KCC2D_HUMAN;sp|Q13557-8|KCC2D_HUMAN;sp|Q13555-2|KCC2G_HUMAN;sp|Q13555-9|KCC2G_HUMAN;sp|Q13555-5|KCC2G_HUMAN;sp|Q13554-2|KCC2B_HUMAN;sp|Q13555-8|KCC2G_HUMAN;sp|Q13555|KCC2G_HUMAN;sp|Q13555-6|KCC2…	CAMK2D;Isoform Delta 10 of Calcium/calmodulin-dependent protein kinase type II subunit delta OS	Isoform Delta 11 of Calcium/calmodulin-dependent protein kinase type II subunit delta	0.0791115	0.0182584	1.18639	0.189234	0.850202	0.170976	58678000	3	3	3	7.6	59.151	4	7.6	7.6	21.0713	21.1473	21.2903	21.4112	21.2783	21.2706	21.4754	21.2249	21.4599	21.337
sp|Q13573|SNW1_HUMAN	sp|Q13573|SNW1_HUMAN	SNW1	SNW domain-containing protein 1	1.06078	0.316973	0.503407	-0.209216	1.71487	-0.52619	255080000	2	2	2	4.7	61.494	2	4.7	4.7	21.7998	21.3631	21.74	21.1568	21.268	21.6401	21.6355	21.0602	21.125	21.1392
sp|Q13596-2|SNX1_HUMAN;sp|Q13596|SNX1_HUMAN;sp|Q13596-3|SNX1_HUMAN	sp|Q13596-2|SNX1_HUMAN;sp|Q13596|SNX1_HUMAN;sp|Q13596-3|SNX1_HUMAN	SNX1;Sorting nexin-1 OS	Isoform 1A of Sorting nexin-1	0.265754	-0.130602	0.78301	0.367732	1.4118	0.498334	136010000	2	2	2	4.6	51.812	2	4.6	4.6	18.9952	19.4711	19.0793	19.6737	19.9457	19.3176	19.2614	19.8289	19.6058	19.6058
sp|Q13616|CUL1_HUMAN	sp|Q13616|CUL1_HUMAN	CUL1	Cullin-1	0.640178	0.109612	0.129076	0.0808357	0.0363946	-0.0287768	1702100000	11	11	11	14	89.677	13	14	14	24.817	23.911	24.4882	24.3707	24.4174	24.6492	24.5076	24.3032	24.4422	24.3844
sp|Q13617|CUL2_HUMAN;sp|Q13617-2|CUL2_HUMAN	sp|Q13617|CUL2_HUMAN;sp|Q13617-2|CUL2_HUMAN	CUL2	Cullin-2	0.207194	0.0289205	1.19237	0.2051	0.884595	0.176179	253640000	4	4	4	5.2	86.982	5	5.2	5.2	21.4962	21.7132	21.7846	21.8331	21.9663	21.7816	21.8981	21.8957	21.8453	21.7816
sp|Q13618-3|CUL3_HUMAN;sp|Q13618-2|CUL3_HUMAN;sp|Q13618|CUL3_HUMAN	sp|Q13618-3|CUL3_HUMAN;sp|Q13618-2|CUL3_HUMAN;sp|Q13618|CUL3_HUMAN	CUL3;Isoform 2 of Cullin-3 OS	Isoform 3 of Cullin-3	0.736753	0.0725198	1.07144	0.10709	0.385539	0.0345701	275890000	6	6	6	11.7	81.092	7	11.7	11.7	21.6939	21.7931	21.773	21.8307	21.9687	21.8307	21.8116	21.7787	21.8307	21.7543
sp|Q9UL26|RB22A_HUMAN;sp|Q13636|RAB31_HUMAN	sp|Q9UL26|RB22A_HUMAN;sp|Q13636|RAB31_HUMAN	RAB22A	Ras-related protein Rab-22A	0.0673045	0.0168517	0.0329956	0.00736904	0.0501195	-0.0094827	15154000	2	2	2	11.3	21.855	2	11.3	11.3	19.0419	18.9637	18.9637	19.1392	19.0541	18.8613	18.934	19.0419	19.0376	18.8613
sp|Q13637|RAB32_HUMAN;sp|P57729|RAB38_HUMAN;sp|O14966|RAB7L_HUMAN	sp|Q13637|RAB32_HUMAN;sp|P57729|RAB38_HUMAN	RAB32	Ras-related protein Rab-32	0.793453	-0.103974	0.945317	-0.118944	0.169307	-0.0149701	268280000	3	3	3	14.2	24.997	3	14.2	14.2	20.9462	20.9223	20.9948	20.8244	20.9223	20.6982	20.897	20.9858	20.9356	20.897
sp|Q13724-2|MOGS_HUMAN;sp|Q13724|MOGS_HUMAN	sp|Q13724-2|MOGS_HUMAN;sp|Q13724|MOGS_HUMAN	MOGS;Mannosyl-oligosaccharide glucosidase OS	Isoform 2 of Mannosyl-oligosaccharide glucosidase	0.0534843	0.0143323	2.27358	0.477485	2.16943	0.463153	538150000	5	5	5	11.6	80.702	5	11.6	11.6	20.9545	20.9818	21.1827	21.558	21.673	21.3414	21.4962	21.6103	21.4382	21.4599
sp|Q13895|BYST_HUMAN	sp|Q13895|BYST_HUMAN	BYSL	Bystin	0.021105	0.0119492	0.355771	-0.138155	0.527633	-0.150104	79051000	2	2	2	5.7	49.601	2	5.7	5.7	18.2571	18.3775	18.31	17.8248	18.4951	18.1777	18.2092	17.9378	18.2092	18.3472
sp|Q14008-2|CKAP5_HUMAN;sp|Q14008|CKAP5_HUMAN;sp|Q14008-3|CKAP5_HUMAN	sp|Q14008-2|CKAP5_HUMAN;sp|Q14008|CKAP5_HUMAN;sp|Q14008-3|CKAP5_HUMAN	CKAP5;Cytoskeleton-associated protein 5 OS	Isoform 2 of Cytoskeleton-associated protein 5	0.255228	-0.0349453	1.96195	0.316472	2.07072	0.351418	856910000	16	16	15	9.8	218.52	17	9.8	9.1	22.8156	23.0612	22.9198	23.2532	23.3692	23.1511	23.2213	23.3048	23.2929	23.2532
sp|Q14103-3|HNRPD_HUMAN;sp|Q14103|HNRPD_HUMAN;sp|Q14103-4|HNRPD_HUMAN;sp|Q14103-2|HNRPD_HUMAN	sp|Q14103-3|HNRPD_HUMAN;sp|Q14103|HNRPD_HUMAN;sp|Q14103-4|HNRPD_HUMAN;sp|Q14103-2|HNRPD_HUMAN	HNRNPD;Heterogeneous nuclear ribonucleoprotein D0 OS	Isoform 3 of Heterogeneous nuclear ribonucleoprotein D0	0.8382	-0.136801	0.726301	-0.118314	0.0654602	0.0184867	208990000	4	4	3	14.7	32.834	4	14.7	12.1	20.4941	20.7146	20.5311	20.4877	20.4264	20.3619	20.5705	20.4581	20.6868	20.6503
sp|Q14157-4|UBP2L_HUMAN;sp|Q14157-1|UBP2L_HUMAN;sp|Q14157-3|UBP2L_HUMAN;sp|Q14157|UBP2L_HUMAN;sp|Q14157-5|UBP2L_HUMAN	sp|Q14157-4|UBP2L_HUMAN;sp|Q14157-1|UBP2L_HUMAN;sp|Q14157-3|UBP2L_HUMAN;sp|Q14157|UBP2L_HUMAN;sp|Q14157-5|UBP2L_HUMAN	UBAP2L;Isoform 2 of Ubiquitin-associated protein 2-like OS	Isoform 4 of Ubiquitin-associated protein 2-like	0.0125919	0.00192547	1.31091	-0.194381	1.05898	-0.196306	684940000	2	2	2	3	103.17	3	3	3	23.0749	22.8156	22.8894	22.8207	22.7342	22.6684	22.7057	22.6899	22.8113	22.6899
sp|Q14165|MLEC_HUMAN	sp|Q14165|MLEC_HUMAN	MLEC	Malectin	0.154709	-0.0134188	1.74823	-0.172859	1.56531	-0.15944	1161100000	6	6	6	26	32.233	7	26	26	23.3749	23.2166	23.3048	23.0718	23.1294	23.104	23.1985	23.1294	23.1592	23.1294
sp|Q14197|ICT1_HUMAN	sp|Q14197|ICT1_HUMAN	ICT1	Peptidyl-tRNA hydrolase ICT1, mitochondrial	0.110305	0.0341771	0.163383	0.0705808	0.0740038	0.0364037	78982000	2	2	2	9.7	23.63	2	9.7	9.7	19.2143	19.6949	19.2249	19.6156	19.5606	19.2696	19.3487	19.4526	19.2812	19.5095
sp|Q14203-3|DCTN1_HUMAN;sp|Q14203-4|DCTN1_HUMAN;sp|Q14203-6|DCTN1_HUMAN;sp|Q14203|DCTN1_HUMAN;sp|Q14203-5|DCTN1_HUMAN;sp|Q14203-2|DCTN1_HUMAN	sp|Q14203-3|DCTN1_HUMAN;sp|Q14203-4|DCTN1_HUMAN;sp|Q14203-6|DCTN1_HUMAN;sp|Q14203|DCTN1_HUMAN;sp|Q14203-5|DCTN1_HUMAN;sp|Q14203-2|DCTN1_HUMAN	DCTN1;Isoform 4 of Dynactin subunit 1 OS	Isoform 3 of Dynactin subunit 1	0.023371	0.0107417	2.73497	0.987842	2.85926	0.9771	3537300000	22	22	22	21.2	136.82	30	21.2	21.2	24.1036	23.7626	23.9273	24.7827	24.6492	25.1221	25.1221	24.7991	25.051	24.8747
sp|Q14247-3|SRC8_HUMAN;sp|Q14247|SRC8_HUMAN;sp|Q14247-2|SRC8_HUMAN	sp|Q14247-3|SRC8_HUMAN;sp|Q14247|SRC8_HUMAN;sp|Q14247-2|SRC8_HUMAN	CTTN;Src substrate cortactin OS	Isoform 3 of Src substrate cortactin	0.264294	0.0547132	1.02412	0.219636	0.88317	0.164923	189380000	3	3	3	5.5	57.466	5	5.5	5.5	20.5973	20.3161	20.5058	20.5161	20.6793	20.7287	20.8468	20.6204	20.6903	20.6033
sp|Q14318-2|FKBP8_HUMAN;sp|Q14318|FKBP8_HUMAN;sp|Q14318-3|FKBP8_HUMAN	sp|Q14318-2|FKBP8_HUMAN;sp|Q14318|FKBP8_HUMAN	FKBP8;Peptidyl-prolyl cis-trans isomerase FKBP8 OS	Isoform 2 of Peptidyl-prolyl cis-trans isomerase FKBP8	0.228826	0.0363789	0.922238	0.123791	0.753757	0.0874125	1393000000	9	9	9	26.9	44.648	15	26.9	26.9	23.4722	23.3314	23.4149	23.6159	23.5446	23.394	23.5654	23.5075	23.5446	23.4286
sp|Q14498-2|RBM39_HUMAN;sp|Q14498|RBM39_HUMAN;sp|Q14498-3|RBM39_HUMAN;sp|Q86U06-3|RBM23_HUMAN;sp|Q86U06-4|RBM23_HUMAN;sp|Q86U06-5|RBM23_HUMAN;sp|Q86U06-2|RBM23_HUMAN;sp|Q86U06|RBM23_HUMAN	sp|Q14498-2|RBM39_HUMAN;sp|Q14498|RBM39_HUMAN;sp|Q14498-3|RBM39_HUMAN	RBM39;RNA-binding protein 39 OS	Isoform 2 of RNA-binding protein 39	0.811124	0.186748	0.367639	-0.0959883	1.02342	-0.282736	850150000	9	9	9	24	58.656	11	24	24	22.8113	22.9198	22.6065	22.6065	22.5296	22.8032	22.7935	22.3154	22.5633	22.6107
sp|Q14527|HLTF_HUMAN;sp|Q14527-2|HLTF_HUMAN	sp|Q14527|HLTF_HUMAN;sp|Q14527-2|HLTF_HUMAN	HLTF	Helicase-like transcription factor	0.847493	-0.221391	0.367737	-0.197111	0.0313139	0.0242799	767410000	12	12	12	14.7	113.93	14	14.7	14.7	23.9596	23.1985	23.2532	23.4026	23.4411	23.1129	23.1366	23.628	23.3218	23.5343
sp|Q14671-4|PUM1_HUMAN;sp|Q14671-2|PUM1_HUMAN;sp|Q14671|PUM1_HUMAN;sp|Q14671-3|PUM1_HUMAN;sp|Q8TB72-2|PUM2_HUMAN;sp|Q8TB72-4|PUM2_HUMAN;sp|Q8TB72-3|PUM2_HUMAN;sp|Q8TB72|PUM2_HUMAN	sp|Q14671-4|PUM1_HUMAN;sp|Q14671-2|PUM1_HUMAN;sp|Q14671|PUM1_HUMAN;sp|Q14671-3|PUM1_HUMAN	PUM1;Isoform 2 of Pumilio homolog 1 OS	Isoform 4 of Pumilio homolog 1	0.27041	0.0532689	0.965752	-0.157471	2.33559	-0.21074	561450000	7	7	7	7.9	119.56	8	7.9	7.9	22.2595	22.2114	22.3039	22.0207	21.9609	22.1856	22.2359	22.0042	22.092	22.0464
sp|Q14683|SMC1A_HUMAN	sp|Q14683|SMC1A_HUMAN	SMC1A	Structural maintenance of chromosomes protein 1A	1.77482	-0.137091	2.63031	0.235988	3.97941	0.37308	1483200000	21	21	21	20	143.23	26	20	20	23.5343	23.6025	23.5912	23.8753	23.8577	23.7626	23.7524	23.9688	23.9511	23.9273
sp|Q14684-2|RRP1B_HUMAN;sp|Q14684|RRP1B_HUMAN	sp|Q14684-2|RRP1B_HUMAN;sp|Q14684|RRP1B_HUMAN	RRP1B;Ribosomal RNA processing protein 1 homolog B OS	Isoform 2 of Ribosomal RNA processing protein 1 homolog B	0.223897	0.112374	0.288759	-0.144493	0.61309	-0.256867	41207000	2	2	2	3.8	82.175	1	3.8	3.8	18.31	17.8248	18.0585	17.6821	17.6821	18.2571	18.0585	17.6821	18.0585	17.6821
sp|Q14738-3|2A5D_HUMAN;sp|Q14738-2|2A5D_HUMAN;sp|Q14738|2A5D_HUMAN	sp|Q14738-3|2A5D_HUMAN;sp|Q14738-2|2A5D_HUMAN;sp|Q14738|2A5D_HUMAN	PPP2R5D;Isoform Delta-2 of Serine/threonine-protein phosphatase 2A 56 kDa regulatory subunit delta isoform OS	Isoform Delta-3 of Serine/threonine-protein phosphatase 2A 56 kDa regulatory subunit delta isoform	0.362217	-0.188	1.20845	0.43756	1.26564	0.625559	267720000	5	5	3	14.3	58.452	5	14.3	10.3	20.431	20.8579	20.7146	21.323	21.323	20.8579	20.9175	21.6812	21.0627	21.1362
sp|Q14739|LBR_HUMAN	sp|Q14739|LBR_HUMAN	LBR	Lamin-B receptor	0.210236	0.0419132	0.87198	-0.357861	0.80938	-0.399774	1870900000	6	6	6	11.1	70.702	9	11.1	11.1	23.5654	22.7883	23.204	22.8235	22.6684	22.949	22.8711	22.8711	22.7463	22.7409
sp|Q14964|RB39A_HUMAN;sp|Q96DA2|RB39B_HUMAN	sp|Q14964|RB39A_HUMAN	RAB39A	Ras-related protein Rab-39A	0.248363	0.0601301	3.2797	0.78914	4.17765	0.72901	1695600000	4	3	3	18	25.006	4	18	18	22.0821	22.1005	22.1959	22.9679	23.1208	22.7883	22.7845	22.8997	22.8452	22.8207
sp|Q14C86-3|GAPD1_HUMAN;sp|Q14C86-4|GAPD1_HUMAN;sp|Q14C86-5|GAPD1_HUMAN;sp|Q14C86-2|GAPD1_HUMAN;sp|Q14C86|GAPD1_HUMAN;sp|Q14C86-6|GAPD1_HUMAN	sp|Q14C86-3|GAPD1_HUMAN;sp|Q14C86-4|GAPD1_HUMAN;sp|Q14C86-5|GAPD1_HUMAN;sp|Q14C86-2|GAPD1_HUMAN;sp|Q14C86|GAPD1_HUMAN;sp|Q14C86-6|GAPD1_HUMAN	GAPVD1;Isoform 4 of GTPase-activating protein and VPS9 domain-containing protein 1 OS	Isoform 3 of GTPase-activating protein and VPS9 domain-containing protein 1	0.120546	0.0164731	0.478439	0.0687898	0.224601	0.0523167	218500000	4	4	4	3.2	159.75	4	3.2	3.2	20.3267	20.5161	20.5642	20.587	20.5368	20.5216	20.5058	20.582	20.4114	20.5705
sp|Q15003|CND2_HUMAN;sp|Q15003-2|CND2_HUMAN	sp|Q15003|CND2_HUMAN;sp|Q15003-2|CND2_HUMAN	NCAPH	Condensin complex subunit 2	0.703751	-0.204808	0.44521	0.101203	1.18072	0.306011	711860000	7	7	7	15.2	82.562	10	15.2	15.2	22.4576	22.4354	22.5392	22.6946	22.7409	22.4119	22.467	23.0166	22.639	22.6946
sp|Q15005|SPCS2_HUMAN	sp|Q15005|SPCS2_HUMAN	SPCS2	Signal peptidase complex subunit 2	0.716991	0.0987185	0.0793697	0.0271014	0.221288	-0.0716171	186830000	2	2	2	11.5	25.003	2	11.5	11.5	19.7791	20.1967	20.0826	20.0353	20.1805	19.9191	20.0514	19.9861	19.9191	19.9383
sp|Q15006|EMC2_HUMAN	sp|Q15006|EMC2_HUMAN	EMC2	ER membrane protein complex subunit 2	0.149324	-0.0336245	0.102721	-0.016384	0.0505717	0.0172405	617460000	9	9	9	32.3	34.833	14	32.3	32.3	21.8709	21.6501	21.7787	21.7787	21.7615	21.6939	21.7666	21.9713	21.74	21.6401
sp|Q15021|CND1_HUMAN	sp|Q15021|CND1_HUMAN	NCAPD2	Condensin complex subunit 1	0.239078	0.116521	1.0273	-0.681026	1.15417	-0.797546	1072100000	8	8	8	7.4	157.18	10	7.4	7.4	24.113	23.0018	23.4976	22.6751	22.4934	23.1366	23.1208	22.6453	22.8004	22.7741
sp|Q15029-2|U5S1_HUMAN;sp|Q15029|U5S1_HUMAN;sp|Q15029-3|U5S1_HUMAN	sp|Q15029-2|U5S1_HUMAN;sp|Q15029|U5S1_HUMAN;sp|Q15029-3|U5S1_HUMAN	EFTUD2;116 kDa U5 small nuclear ribonucleoprotein component OS	Isoform 2 of 116 kDa U5 small nuclear ribonucleoprotein component	0.0343551	-0.00981299	0.676269	0.122743	0.754286	0.132556	1040400000	14	14	13	17.6	105.38	17	17.6	16.5	22.8377	22.7116	22.7197	22.8772	22.6922	22.9735	22.9735	22.7499	22.9679	22.949
sp|Q15051-2|IQCB1_HUMAN;sp|Q15051|IQCB1_HUMAN	sp|Q15051-2|IQCB1_HUMAN;sp|Q15051|IQCB1_HUMAN	IQCB1;IQ calmodulin-binding motif-containing protein 1 OS	Isoform 2 of IQ calmodulin-binding motif-containing protein 1	0.0466667	0.00673231	0.0753236	-0.0225493	0.0740103	-0.0292816	126140000	2	2	2	7.1	53.698	2	7.1	7.1	19.6531	19.4358	19.8736	19.6406	19.6531	19.6005	19.6322	19.5248	19.6256	19.7243
sp|Q15054|DPOD3_HUMAN;sp|Q15054-2|DPOD3_HUMAN;sp|Q15054-3|DPOD3_HUMAN	sp|Q15054|DPOD3_HUMAN;sp|Q15054-2|DPOD3_HUMAN;sp|Q15054-3|DPOD3_HUMAN	POLD3	DNA polymerase delta subunit 3	0.886452	-0.112333	0.477411	-0.0561797	0.52382	0.056153	352090000	6	6	5	15.7	51.4	5	15.7	11.8	21.6765	21.645	21.6138	21.6103	21.519	21.7	21.5263	21.6321	21.7816	21.6901
sp|Q15070-3|OXA1L_HUMAN;sp|Q15070-2|OXA1L_HUMAN;sp|Q15070|OXA1L_HUMAN	sp|Q15070-3|OXA1L_HUMAN;sp|Q15070-2|OXA1L_HUMAN;sp|Q15070|OXA1L_HUMAN	OXA1L;Isoform 2 of Mitochondrial inner membrane protein OXA1L OS	Isoform 3 of Mitochondrial inner membrane protein OXA1L	0.414225	0.0431291	0.945455	-0.11811	1.45708	-0.16124	844200000	3	3	3	8	28.802	5	8	8	23.1294	22.982	22.9735	22.9735	22.8004	22.9374	22.9294	22.8528	22.8831	22.8653
sp|Q15165-3|PON2_HUMAN;sp|Q15165-1|PON2_HUMAN;sp|Q15165|PON2_HUMAN	sp|Q15165-3|PON2_HUMAN;sp|Q15165-1|PON2_HUMAN;sp|Q15165|PON2_HUMAN	PON2;Isoform 1 of Serum paraoxonase/arylesterase 2 OS	Isoform 3 of Serum paraoxonase/arylesterase 2	0.330162	0.123905	0.927756	-0.257458	1.4195	-0.381364	351960000	3	3	3	11.4	37.996	4	11.4	11.4	22.1403	21.9445	22.0009	21.645	21.5327	21.9663	21.9406	21.43	21.7931	21.7186
sp|Q15233-2|NONO_HUMAN;sp|Q15233|NONO_HUMAN	sp|Q15233-2|NONO_HUMAN;sp|Q15233|NONO_HUMAN	NONO;Non-POU domain-containing octamer-binding protein OS	Isoform 2 of Non-POU domain-containing octamer-binding protein	0.987544	0.339238	0.107708	0.0732416	0.536094	-0.265997	223940000	3	3	3	12	43.866	3	12	12	21.2295	20.4804	20.9356	20.7056	20.7477	21.3184	21.0486	20.6307	20.5758	20.641
sp|Q15286-2|RAB35_HUMAN;sp|Q15286|RAB35_HUMAN	sp|Q15286-2|RAB35_HUMAN;sp|Q15286|RAB35_HUMAN	RAB35;Ras-related protein Rab-35 OS	Isoform 2 of Ras-related protein Rab-35	0.704627	0.120499	0.813836	0.192216	0.249813	0.0717163	732900000	4	4	4	33.6	17.058	6	33.6	33.6	22.1116	21.7474	21.9068	22.0042	22.0331	22.1446	22.2747	22.0751	21.9758	21.9302
sp|Q15293|RCN1_HUMAN;sp|Q15293-2|RCN1_HUMAN	sp|Q15293|RCN1_HUMAN;sp|Q15293-2|RCN1_HUMAN	RCN1	Reticulocalbin-1	0.126513	-0.0762266	0.617202	-0.399693	0.521287	-0.323467	92333000	2	2	2	8.8	38.89	2	8.8	8.8	18.9231	19.7791	19.1392	18.6162	18.532	19.1823	19.1925	18.775	19.0419	19.0541
sp|Q15366-7|PCBP2_HUMAN;sp|Q15366-8|PCBP2_HUMAN;sp|Q15366-4|PCBP2_HUMAN;sp|Q15366-5|PCBP2_HUMAN;sp|Q15366-6|PCBP2_HUMAN;sp|Q15366-3|PCBP2_HUMAN;sp|Q15366|PCBP2_HUMAN;sp|Q15366-2|PCBP2_HUMAN;sp|P57721-2|PCBP3_HUMAN;sp|P57721-3|PCBP3_HUMAN;sp|P57721-5|PCBP3_HUMAN;sp|P57721-4|PCBP3_HUMAN;sp|P57721|PCBP3_HUMAN	sp|Q15366-7|PCBP2_HUMAN;sp|Q15366-8|PCBP2_HUMAN;sp|Q15366-4|PCBP2_HUMAN;sp|Q15366-5|PCBP2_HUMAN;sp|Q15366-6|PCBP2_HUMAN;sp|Q15366-3|PCBP2_HUMAN;sp|Q15366|PCBP2_HUMAN;sp|Q15366-2|PCBP2_HUMAN;sp|P57721-2|PCBP3_HUMAN;sp|P57721-3|PCBP3_HUMAN;sp|P57721-5|PCBP3_HUMAN;sp|P57721-4|PCBP3_HUMAN;sp|P57721|PCBP3_HUMAN	PCBP2;Isoform 8 of Poly(rC)-binding protein 2 OS	Isoform 7 of Poly(rC)-binding protein 2	0.632332	0.15153	0.337732	-0.092404	1.01849	-0.243934	1125500000	6	3	3	20.4	33.496	3	13.5	13.5	24.1368	23.9018	23.8753	23.8184	23.728	24.0939	23.8753	23.5855	23.8442	23.7524
sp|Q15369|ELOC_HUMAN;sp|Q15369-2|ELOC_HUMAN	sp|Q15369|ELOC_HUMAN;sp|Q15369-2|ELOC_HUMAN	TCEB1	Transcription elongation factor B polypeptide 1	0.213542	0.19794	0.651395	-0.48839	1.48396	-0.68633	1956500000	6	6	6	66.1	12.473	13	66.1	66.1	24.5737	24.145	24.4063	23.455	23.3414	24.3327	24.4174	23.3692	23.9688	23.728
sp|Q15370|ELOB_HUMAN;sp|Q15370-2|ELOB_HUMAN	sp|Q15370|ELOB_HUMAN;sp|Q15370-2|ELOB_HUMAN	TCEB2	Transcription elongation factor B polypeptide 2	0.101244	0.0720307	0.0417109	-0.0296494	0.375355	-0.10168	890810000	4	4	3	53.4	13.133	3	53.4	46.6	21.5765	21.5832	21.6939	21.2881	21.181	21.935	21.9489	21.3451	21.7132	21.4903
sp|Q15386|UBE3C_HUMAN;sp|Q15386-2|UBE3C_HUMAN;sp|Q15386-3|UBE3C_HUMAN	sp|Q15386|UBE3C_HUMAN;sp|Q15386-2|UBE3C_HUMAN	UBE3C	Ubiquitin-protein ligase E3C	0.288988	-0.10803	0.0177716	0.00878588	0.448145	0.116816	243730000	5	5	4	5.5	123.92	4	5.5	4.7	20.4001	20.7307	20.5582	20.7717	20.7969	20.334	20.3845	20.7185	20.5642	20.7566
sp|Q15392-2|DHC24_HUMAN;sp|Q15392|DHC24_HUMAN	sp|Q15392-2|DHC24_HUMAN;sp|Q15392|DHC24_HUMAN	DHCR24;Delta(24)-sterol reductase OS	Isoform 2 of Delta(24)-sterol reductase	0.0929116	0.0305092	0.46204	0.125625	0.776699	0.0951163	827130000	6	6	6	11.8	54.75	9	11.8	11.8	22.371	22.4934	22.3551	22.6996	22.6996	22.3871	22.3424	22.571	22.4816	22.4522
sp|Q15477|SKIV2_HUMAN	sp|Q15477|SKIV2_HUMAN	SKIV2L	Helicase SKI2W	0.373632	-0.0208823	0.637165	0.0638224	0.707157	0.0847047	878450000	12	12	12	11.6	137.75	16	11.6	11.6	23.5281	23.3589	23.4921	23.5281	23.5654	23.4976	23.503	23.5603	23.5075	23.5654
sp|Q15631|TSN_HUMAN;sp|Q15631-2|TSN_HUMAN	sp|Q15631|TSN_HUMAN	TSN	Translin	0.00404745	-0.00120354	0.804765	0.187721	0.991688	0.188924	263990000	4	4	4	20.6	26.183	4	20.6	20.6	21.5921	21.3496	21.5765	21.5605	21.5605	21.8496	21.8046	21.625	21.773	21.6869
sp|Q15637-6|SF01_HUMAN;sp|Q15637-4|SF01_HUMAN;sp|Q15637-7|SF01_HUMAN;sp|Q15637-3|SF01_HUMAN;sp|Q15637-2|SF01_HUMAN;sp|Q15637|SF01_HUMAN;sp|Q15637-5|SF01_HUMAN	sp|Q15637-6|SF01_HUMAN;sp|Q15637-4|SF01_HUMAN;sp|Q15637-7|SF01_HUMAN;sp|Q15637-3|SF01_HUMAN;sp|Q15637-2|SF01_HUMAN;sp|Q15637|SF01_HUMAN;sp|Q15637-5|SF01_HUMAN	SF1;Isoform 4 of Splicing factor 1 OS	Isoform 6 of Splicing factor 1	0.0449961	0.01018	0.695334	-0.15247	0.781241	-0.16265	399930000	4	4	4	7.9	61.888	6	7.9	7.9	20.8805	21.1731	20.9425	20.9984	20.8882	20.7717	20.7267	20.8607	20.7652	20.8822
sp|Q15645|PCH2_HUMAN;sp|Q15645-2|PCH2_HUMAN	sp|Q15645|PCH2_HUMAN	TRIP13	Pachytene checkpoint protein 2 homolog	0.975413	-0.108514	0.712156	-0.144568	0.116159	-0.0360533	1580100000	9	9	9	23.8	48.55	11	23.8	23.8	23.5231	23.8354	23.5231	23.5654	23.5075	23.455	23.4026	23.5782	23.5231	23.6721
sp|Q15738|NSDHL_HUMAN	sp|Q15738|NSDHL_HUMAN	NSDHL	Sterol-4-alpha-carboxylate 3-dehydrogenase, decarboxylating	0.0668199	-0.00768614	0.160917	0.0233299	0.237821	0.031016	826260000	5	5	5	16.6	41.9	7	16.6	16.6	21.8046	21.9687	21.9129	21.9626	21.9841	21.8574	21.8709	21.8981	21.9593	21.9219
sp|Q15758|AAAT_HUMAN;sp|Q15758-3|AAAT_HUMAN;sp|Q15758-2|AAAT_HUMAN	sp|Q15758|AAAT_HUMAN;sp|Q15758-3|AAAT_HUMAN;sp|Q15758-2|AAAT_HUMAN	SLC1A5	Neutral amino acid transporter B(0)	0.241378	-0.0424097	1.18098	0.183997	2.07426	0.226407	1075800000	3	3	3	7.9	56.598	10	7.9	7.9	22.5392	22.6899	22.5933	22.911	22.8528	22.6432	22.7589	22.8653	22.8207	22.8156
sp|Q15907|RB11B_HUMAN;sp|P62491-2|RB11A_HUMAN;sp|Q15907-2|RB11B_HUMAN;sp|P62491|RB11A_HUMAN;sp|P57735|RAB25_HUMAN	sp|Q15907|RB11B_HUMAN;sp|P62491-2|RB11A_HUMAN;sp|Q15907-2|RB11B_HUMAN;sp|P62491|RB11A_HUMAN	RAB11B	Ras-related protein Rab-11B	0.0412358	-0.00759554	0.832616	0.109004	2.13489	0.1166	6687600000	10	10	9	45.4	24.488	16	45.4	39.9	23.8848	23.8519	23.8274	24.0542	24.0443	23.8354	23.9209	24.0033	23.9596	23.9511
sp|Q16186|ADRM1_HUMAN	sp|Q16186|ADRM1_HUMAN	ADRM1	Proteasomal ubiquitin receptor ADRM1	0.787721	-0.10974	1.098	0.386653	1.1483	0.496393	300000000	4	4	3	11.3	42.153	5	11.3	7.6	20.6121	21.2706	21.1193	21.2999	21.5212	21.3951	21.333	21.5293	21.4157	21.5461
sp|Q16342-3|PDCD2_HUMAN;sp|Q16342|PDCD2_HUMAN;sp|Q16342-5|PDCD2_HUMAN;sp|Q16342-2|PDCD2_HUMAN;sp|Q16342-4|PDCD2_HUMAN	sp|Q16342-3|PDCD2_HUMAN;sp|Q16342|PDCD2_HUMAN;sp|Q16342-5|PDCD2_HUMAN;sp|Q16342-2|PDCD2_HUMAN;sp|Q16342-4|PDCD2_HUMAN	PDCD2;Programmed cell death protein 2 OS	Isoform 3 of Programmed cell death protein 2	0.198522	-0.0815159	0.180713	0.0783275	1.07161	0.159843	193490000	3	3	2	14.1	35.29	3	14.1	7.7	19.4358	19.6478	19.5972	19.9191	19.8127	19.4526	19.3699	19.7489	19.6625	19.7489
sp|Q16363-2|LAMA4_HUMAN;sp|Q16363|LAMA4_HUMAN	sp|Q16363-2|LAMA4_HUMAN;sp|Q16363|LAMA4_HUMAN	LAMA4;Laminin subunit alpha-4 OS	Isoform 2 of Laminin subunit alpha-4	0.0159582	-0.0023435	0.541551	-0.0514533	0.377808	-0.0491098	58713000	2	2	2	1.4	201.77	1	1.4	1.4	20.0265	19.9928	20.1042	19.9985	19.9251	20.0605	19.9749	20.0265	20.044	19.9057
sp|Q16513-4|PKN2_HUMAN;sp|Q16513-3|PKN2_HUMAN;sp|Q16513-2|PKN2_HUMAN;sp|Q16513|PKN2_HUMAN	sp|Q16513-4|PKN2_HUMAN;sp|Q16513-3|PKN2_HUMAN;sp|Q16513-2|PKN2_HUMAN;sp|Q16513|PKN2_HUMAN	PKN2;Isoform 3 of Serine/threonine-protein kinase N2 OS	Isoform 4 of Serine/threonine-protein kinase N2	0.0689003	-0.0282836	0.402925	0.163217	0.667488	0.1915	71159000	2	2	2	3.4	94.135	2	3.4	3.4	18.9811	19.3352	19.3699	19.6478	19.4799	19.0793	19.3609	19.493	19.4068	19.3609
sp|Q16527|CSRP2_HUMAN	sp|Q16527|CSRP2_HUMAN	CSRP2	Cysteine and glycine-rich protein 2	0.105848	-0.0131083	3.30876	-0.388518	3.40629	-0.37541	459980000	2	2	2	16.6	20.954	4	16.6	16.6	21.5433	21.5099	21.6066	21.0782	21.1362	21.2076	21.237	21.1568	21.1608	21.2161
sp|Q16540|RM23_HUMAN	sp|Q16540|RM23_HUMAN	MRPL23	39S ribosomal protein L23, mitochondrial	0.873697	-0.157805	1.20916	0.235771	2.66591	0.393576	32088000	2	2	2	24.2	17.781	2	24.2	24.2	17.5203	17.6821	17.5203	17.9378	17.9378	17.6821	17.6821	17.9827	17.9378	17.9827
sp|Q9HBM6|TAF9B_HUMAN;sp|Q16594|TAF9_HUMAN	sp|Q9HBM6|TAF9B_HUMAN;sp|Q16594|TAF9_HUMAN	TAF9B	Transcription initiation factor TFIID subunit 9B	0.888119	-0.150977	0.816963	-0.184157	0.107244	-0.0331802	109810000	2	2	2	11.6	27.622	2	11.6	11.6	19.0376	19.1823	18.8407	18.8613	18.7574	18.7302	18.9952	19.0793	18.9005	18.9811
sp|Q16629-3|SRSF7_HUMAN;sp|Q16629-2|SRSF7_HUMAN;sp|Q16629-4|SRSF7_HUMAN;sp|Q16629|SRSF7_HUMAN	sp|Q16629-3|SRSF7_HUMAN;sp|Q16629-2|SRSF7_HUMAN;sp|Q16629-4|SRSF7_HUMAN;sp|Q16629|SRSF7_HUMAN	SRSF7;Isoform 2 of Serine/arginine-rich splicing factor 7 OS	Isoform 3 of Serine/arginine-rich splicing factor 7	0.287667	0.049428	0.616348	0.0879876	0.311109	0.0385596	259810000	2	2	2	19.7	15.257	2	19.7	19.7	20.7566	20.7006	20.8014	20.8805	20.9692	20.7421	20.7717	20.8662	20.7235	20.7846
sp|Q16637-4|SMN_HUMAN;sp|Q16637-2|SMN_HUMAN;sp|Q16637-3|SMN_HUMAN;sp|Q16637|SMN_HUMAN	sp|Q16637-4|SMN_HUMAN;sp|Q16637-2|SMN_HUMAN;sp|Q16637-3|SMN_HUMAN;sp|Q16637|SMN_HUMAN	SMN1;Isoform SMN-delta5 of Survival motor neuron protein OS	Isoform SMN-delta57 of Survival motor neuron protein	0.749971	-0.157084	1.30438	0.216067	2.18995	0.373151	239800000	4	4	4	25.2	27.135	4	25.2	25.2	20.6204	20.6587	20.6903	21.0131	20.9583	20.709	20.8097	21.1663	20.9493	20.9732
sp|Q16718|NDUA5_HUMAN;sp|Q16718-2|NDUA5_HUMAN	sp|Q16718|NDUA5_HUMAN;sp|Q16718-2|NDUA5_HUMAN	NDUFA5	NADH dehydrogenase [ubiquinone] 1 alpha subcomplex subunit 5	0.310059	-0.046045	0.869407	-0.118449	0.655609	-0.0724036	1484100000	6	6	6	70.7	13.459	14	70.7	70.7	23.2334	23.3499	23.362	23.204	23.1511	23.3275	23.104	23.2257	23.204	23.2984
sp|Q16740|CLPP_HUMAN	sp|Q16740|CLPP_HUMAN	CLPP	ATP-dependent Clp protease proteolytic subunit, mitochondrial	0.21688	-0.0284233	1.11246	-0.159814	0.862873	-0.13139	287450000	5	5	5	20.6	30.18	6	20.6	20.6	21.8844	22.0676	22.092	21.9713	21.7965	21.8209	21.8307	21.8918	21.8331	21.9249
sp|Q16795|NDUA9_HUMAN	sp|Q16795|NDUA9_HUMAN	NDUFA9	NADH dehydrogenase [ubiquinone] 1 alpha subcomplex subunit 9, mitochondrial	0.186624	0.0312999	0.529749	0.109954	0.393092	0.078654	1190700000	10	10	10	35	42.509	13	35	35	23.8354	23.5654	23.6159	23.8942	23.7782	23.8184	23.6379	23.728	23.7824	23.7422
sp|Q16822|PCKGM_HUMAN;sp|Q16822-2|PCKGM_HUMAN;sp|P35558|PCKGC_HUMAN	sp|Q16822|PCKGM_HUMAN	PCK2	Phosphoenolpyruvate carboxykinase [GTP], mitochondrial	0.68547	0.14243	0.195293	-0.0629934	0.786121	-0.205423	2181400000	15	15	15	35.8	70.729	24	35.8	35.8	23.6788	24.0033	24.0033	23.668	24.0203	23.7824	23.8577	23.7932	23.6159	23.66
sp|Q16850-2|CP51A_HUMAN;sp|Q16850|CP51A_HUMAN	sp|Q16850-2|CP51A_HUMAN;sp|Q16850|CP51A_HUMAN	CYP51A1;Lanosterol 14-alpha demethylase OS	Isoform 2 of Lanosterol 14-alpha demethylase	0.242602	-0.053188	0.447717	0.158132	0.613559	0.21132	744750000	6	6	6	19.3	46.312	8	19.3	19.3	22.3259	22.8592	22.571	22.8296	22.8711	22.5392	22.7342	22.8156	22.7741	22.8004
sp|Q16891-2|MIC60_HUMAN;sp|Q16891-4|MIC60_HUMAN;sp|Q16891|MIC60_HUMAN;sp|Q16891-3|MIC60_HUMAN	sp|Q16891-2|MIC60_HUMAN;sp|Q16891-4|MIC60_HUMAN;sp|Q16891|MIC60_HUMAN;sp|Q16891-3|MIC60_HUMAN	IMMT;Isoform 4 of MICOS complex subunit MIC60 OS	Isoform 2 of MIC complex subunit MIC60	0.588583	0.105944	0.286246	-0.109693	0.505484	-0.215637	3593600000	26	26	26	40.6	82.624	41	40.6	40.6	25.4795	24.8987	25.051	25.0073	25.051	25.1609	24.9144	25.051	24.9144	24.817
sp|Q27J81-2|INF2_HUMAN;sp|Q27J81|INF2_HUMAN	sp|Q27J81-2|INF2_HUMAN;sp|Q27J81|INF2_HUMAN	INF2;Inverted formin-2 OS	Isoform 2 of Inverted formin-2	0.0341318	-0.0106673	0.364171	-0.0984365	0.483749	-0.0877692	46801000	2	2	2	2.1	134.62	2	2.1	2.1	19.4434	19.2249	19.2696	19.3352	19.3834	19.1006	19.0376	19.1925	19.1735	19.3085
sp|Q29RF7|PDS5A_HUMAN;sp|Q29RF7-3|PDS5A_HUMAN;sp|Q9NTI5-3|PDS5B_HUMAN	sp|Q29RF7|PDS5A_HUMAN	PDS5A	Sister chromatid cohesion protein PDS5 homolog A	1.02269	-0.0963901	1.11415	0.1452	1.92142	0.241591	497680000	9	9	7	8.7	150.83	8	8.7	6.5	21.7313	21.8872	21.9033	22.0776	22.0026	21.9758	21.8872	22.0964	22.0751	22.0751
sp|Q32P28-4|P3H1_HUMAN;sp|Q32P28|P3H1_HUMAN;sp|Q32P28-3|P3H1_HUMAN;sp|Q32P28-2|P3H1_HUMAN	sp|Q32P28-4|P3H1_HUMAN;sp|Q32P28|P3H1_HUMAN;sp|Q32P28-3|P3H1_HUMAN;sp|Q32P28-2|P3H1_HUMAN	LEPRE1;Prolyl 3-hydroxylase 1 OS	Isoform 4 of Prolyl 3-hydroxylase 1	0.582046	0.221048	0.0719993	0.0457848	0.428918	-0.175263	71736000	2	2	2	3.9	78.921	2	3.9	3.9	18.775	18.2571	18.775	18.5896	18.2571	18.8846	18.8613	18.3775	18.4683	18.4354
sp|Q3LXA3|DHAK_HUMAN;sp|Q3LXA3-2|DHAK_HUMAN	sp|Q3LXA3|DHAK_HUMAN;sp|Q3LXA3-2|DHAK_HUMAN	DAK	Bifunctional ATP-dependent dihydroxyacetone kinase/FAD-AMP lyase (cyclizing)	1.25643	-0.121502	1.55755	-0.126726	0.029769	-0.00522359	103420000	3	3	3	4.9	58.946	3	4.9	4.9	19.7912	19.9057	19.8862	19.7141	19.7912	19.7531	19.6789	19.9315	19.8671	19.7689
sp|Q3ZCM7|TBB8_HUMAN	sp|Q3ZCM7|TBB8_HUMAN	TUBB8	Tubulin beta-8 chain	0.159455	0.168646	0.468649	-0.357374	0.768626	-0.52602	14286000000	9	2	2	20.9	49.775	16	7.4	7.4	25.316	25.0872	25.5236	24.5076	24.457	25.3622	25.4795	24.2157	25.1609	24.9722
sp|Q3ZCQ8-2|TIM50_HUMAN;sp|Q3ZCQ8|TIM50_HUMAN;sp|Q3ZCQ8-3|TIM50_HUMAN	sp|Q3ZCQ8-2|TIM50_HUMAN;sp|Q3ZCQ8|TIM50_HUMAN;sp|Q3ZCQ8-3|TIM50_HUMAN	TIMM50;Mitochondrial import inner membrane translocase subunit TIM50 OS	Isoform 2 of Mitochondrial import inner membrane translocase subunit TIM50	0.478946	-0.0825658	0.243605	0.0509073	0.807239	0.133473	1227300000	7	7	7	19.7	50.464	12	19.7	19.7	22.639	22.8377	22.6751	22.7845	22.6107	22.8772	22.8004	22.7589	22.8997	22.8937
sp|Q53GQ0|DHB12_HUMAN;sp|Q53GQ0-2|DHB12_HUMAN	sp|Q53GQ0|DHB12_HUMAN	HSD17B12	Very-long-chain 3-oxoacyl-CoA reductase	0.440586	-0.12588	0.382422	0.11672	2.06077	0.2426	2597300000	10	10	10	38.1	34.324	16	38.1	38.1	23.2627	23.4286	23.3528	23.5782	23.6976	23.2334	23.3499	23.5958	23.5603	23.6159
sp|Q53H12|AGK_HUMAN	sp|Q53H12|AGK_HUMAN	AGK	Acylglycerol kinase, mitochondrial	0.158008	-0.0323339	0.209265	-0.0587074	0.0994858	-0.0263735	593010000	7	7	7	20.1	47.137	10	20.1	20.1	22.8296	22.5343	22.8032	22.571	22.5514	22.8327	22.6996	22.6819	22.7197	22.6864
sp|Q53S58|TM177_HUMAN	sp|Q53S58|TM177_HUMAN	TMEM177	Transmembrane protein 177	0.238836	-0.186038	0.576679	-0.764568	0.325118	-0.57853	337800000	3	3	3	8.7	33.76	3	8.7	8.7	20.8822	22.8528	20.7477	21.2161	20.8097	20.4761	20.4167	21.4455	20.7146	20.587
sp|Q56VL3|OCAD2_HUMAN;sp|Q56VL3-2|OCAD2_HUMAN	sp|Q56VL3|OCAD2_HUMAN	OCIAD2	OCIA domain-containing protein 2	0.500196	-0.116096	0.302927	-0.0728324	0.356794	0.0432631	313630000	3	3	3	18.2	16.953	4	18.2	18.2	21.3631	21.2783	21.3104	21.3951	21.066	21.3736	21.143	21.4416	21.3496	21.2903
sp|Q5BJH7-2|YIF1B_HUMAN;sp|Q5BJH7-6|YIF1B_HUMAN;sp|Q5BJH7-3|YIF1B_HUMAN;sp|Q5BJH7|YIF1B_HUMAN;sp|Q5BJH7-4|YIF1B_HUMAN;sp|Q5BJH7-5|YIF1B_HUMAN	sp|Q5BJH7-2|YIF1B_HUMAN;sp|Q5BJH7-6|YIF1B_HUMAN;sp|Q5BJH7-3|YIF1B_HUMAN;sp|Q5BJH7|YIF1B_HUMAN;sp|Q5BJH7-4|YIF1B_HUMAN;sp|Q5BJH7-5|YIF1B_HUMAN	YIF1B;Isoform 6 of Protein YIF1B OS	Isoform 2 of Protein YIF1B	0.779622	-0.253527	1.84441	0.501142	2.73565	0.75467	114980000	2	2	2	7.8	31.174	2	7.8	7.8	19.5095	19.4526	19.5651	20.3237	20.0182	19.8862	19.8127	20.4486	20.2257	20.1169
sp|Q5EBL4-2|RIPL1_HUMAN	sp|Q5EBL4-2|RIPL1_HUMAN	RILPL1	Isoform 2 of RILP-like protein 1	0.244294	0.520734	1.7149	2.89361	4.41685	2.37288	623340000	48	2	2	83.1	42.236	5	4.4	4.4	18.656	18.5896	18.5537	20.2217	20.7146	23.4887	21.5486	20.7421	21.1099	21.066
sp|Q5HYI8|RABL3_HUMAN	sp|Q5HYI8|RABL3_HUMAN	RABL3	Rab-like protein 3	0.0470564	-0.00706037	0.0421968	0.00738335	0.0538952	0.0144437	774810000	7	7	7	46.6	26.422	10	46.6	46.6	22.982	22.7409	22.8327	22.8528	22.8937	22.8452	22.8452	22.8592	22.9735	22.7662
sp|Q5J8M3|EMC4_HUMAN;sp|Q5J8M3-3|EMC4_HUMAN;sp|Q5J8M3-2|EMC4_HUMAN	sp|Q5J8M3|EMC4_HUMAN;sp|Q5J8M3-3|EMC4_HUMAN;sp|Q5J8M3-2|EMC4_HUMAN	EMC4	ER membrane protein complex subunit 4	0.0554039	-0.0190973	0.860954	-0.209627	1.22668	-0.19053	140490000	3	3	3	21.3	20.086	4	21.3	21.3	20.8531	20.9692	20.8053	20.7185	20.8341	20.3957	20.7166	20.7846	20.5973	20.674
sp|Q5JPH6|SYEM_HUMAN;sp|Q5JPH6-2|SYEM_HUMAN	sp|Q5JPH6|SYEM_HUMAN;sp|Q5JPH6-2|SYEM_HUMAN	EARS2	Probable glutamate--tRNA ligase, mitochondrial	2.30414	-0.134492	1.3807	0.086038	2.39246	0.22053	157190000	2	2	2	5.5	58.688	2	5.5	5.5	19.3699	19.2696	19.3176	19.3699	19.4434	19.3834	19.4236	19.5606	19.493	19.5651
sp|Q5JTH9-2|RRP12_HUMAN;sp|Q5JTH9-3|RRP12_HUMAN;sp|Q5JTH9|RRP12_HUMAN	sp|Q5JTH9-2|RRP12_HUMAN;sp|Q5JTH9-3|RRP12_HUMAN;sp|Q5JTH9|RRP12_HUMAN	RRP12;Isoform 3 of RRP12-like protein OS	Isoform 2 of RRP12-like protein	0.0075519	-0.00286007	0.137105	0.0524327	0.262826	0.0552928	316360000	5	5	5	4.1	132.71	6	4.1	4.1	20.7421	21.0259	20.8495	21.0908	21.1172	20.6903	20.8014	20.9545	20.9223	20.9065
sp|Q5JTV8|TOIP1_HUMAN;sp|Q5JTV8-3|TOIP1_HUMAN	sp|Q5JTV8|TOIP1_HUMAN;sp|Q5JTV8-3|TOIP1_HUMAN	TOR1AIP1	Torsin-1A-interacting protein 1	2.55407	-0.17093	0.528886	0.103844	1.28328	0.274774	443740000	5	5	5	11	66.248	8	11	11	21.0486	21.3736	21.1071	21.2464	21.2881	21.237	21.3496	21.4337	21.4641	21.4559
sp|Q5JTZ9|SYAM_HUMAN	sp|Q5JTZ9|SYAM_HUMAN	AARS2	Alanine--tRNA ligase, mitochondrial	0.41514	-0.084696	1.44312	-0.208501	0.81593	-0.123805	821380000	8	8	8	13.9	107.34	12	13.9	13.9	22.2764	22.2421	22.3304	22.2359	22.0026	22.0882	21.9713	22.0285	22.2204	22.2286
sp|Q5JVF3-3|PCID2_HUMAN;sp|Q5JVF3-2|PCID2_HUMAN;sp|Q5JVF3|PCID2_HUMAN;sp|Q5JVF3-4|PCID2_HUMAN	sp|Q5JVF3-3|PCID2_HUMAN;sp|Q5JVF3-2|PCID2_HUMAN;sp|Q5JVF3|PCID2_HUMAN;sp|Q5JVF3-4|PCID2_HUMAN	PCID2;Isoform 2 of PCI domain-containing protein 2 OS	Isoform 3 of PCI domain-containing protein 2	0.0456849	-0.0103265	0.0475397	0.010613	0.422066	0.0209395	527380000	4	4	4	12.2	43.374	6	12.2	12.2	22.0882	22.1278	22.1046	22.1888	22.2359	21.9406	22.1046	22.1633	22.1085	22.1116
sp|Q5K4L6|S27A3_HUMAN;sp|Q5K4L6-2|S27A3_HUMAN;sp|Q5K4L6-3|S27A3_HUMAN	sp|Q5K4L6|S27A3_HUMAN;sp|Q5K4L6-2|S27A3_HUMAN	SLC27A3	Long-chain fatty acid transport protein 3	0.359862	-0.161559	0.177275	0.0893477	1.1689	0.250907	65288000	3	3	3	4.7	78.643	3	4.7	4.7	20.1805	20.3379	20.0725	20.5582	20.5504	20.0014	20.0353	20.5758	20.3619	20.406
sp|Q5T160|SYRM_HUMAN	sp|Q5T160|SYRM_HUMAN	RARS2	Probable arginine--tRNA ligase, mitochondrial	0.0422767	-0.00950098	0.429147	-0.077374	0.876949	-0.067873	393940000	7	7	7	12.8	65.505	8	12.8	12.8	21.7474	21.8074	21.8453	21.8644	21.7846	21.6652	21.5765	21.7262	21.6973	21.773
sp|Q5T4S7-3|UBR4_HUMAN;sp|Q5T4S7-4|UBR4_HUMAN;sp|Q5T4S7|UBR4_HUMAN;sp|Q5T4S7-2|UBR4_HUMAN;sp|Q5T4S7-5|UBR4_HUMAN;sp|Q5T4S7-6|UBR4_HUMAN	sp|Q5T4S7-3|UBR4_HUMAN;sp|Q5T4S7-4|UBR4_HUMAN;sp|Q5T4S7|UBR4_HUMAN;sp|Q5T4S7-2|UBR4_HUMAN;sp|Q5T4S7-5|UBR4_HUMAN	UBR4;Isoform 4 of E3 ubiquitin-protein ligase UBR4 OS	Isoform 3 of E3 ubiquitin-protein ligase UBR4	0.0881973	0.0107036	0.0270343	0.00303411	0.0484731	-0.00766945	818140000	14	14	14	3.3	571.85	15	3.3	3.3	22.571	22.4865	22.5991	22.4934	22.5933	22.571	22.5633	22.4865	22.5201	22.6271
sp|Q5T8P6-2|RBM26_HUMAN;sp|Q5T8P6|RBM26_HUMAN;sp|Q5T8P6-5|RBM26_HUMAN;sp|Q5T8P6-4|RBM26_HUMAN;sp|Q5T8P6-3|RBM26_HUMAN	sp|Q5T8P6-2|RBM26_HUMAN;sp|Q5T8P6|RBM26_HUMAN;sp|Q5T8P6-5|RBM26_HUMAN;sp|Q5T8P6-4|RBM26_HUMAN;sp|Q5T8P6-3|RBM26_HUMAN	RBM26;RNA-binding protein 26 OS	Isoform 2 of RNA-binding protein 26	0.522623	-0.0786689	0.473042	-0.143678	0.151758	-0.0650094	106300000	2	2	2	2.4	111.02	2	2.4	2.4	19.3487	19.8449	19.7309	19.493	19.619	19.4358	19.4434	19.6789	19.5606	19.49
sp|Q5T9A4|ATD3B_HUMAN;sp|Q5T9A4-3|ATD3B_HUMAN	sp|Q5T9A4|ATD3B_HUMAN;sp|Q5T9A4-3|ATD3B_HUMAN	ATAD3B	ATPase family AAA domain-containing protein 3B	0.408159	0.0970847	0.261019	0.0931276	0.0101823	-0.00395711	804220000	24	5	3	33.8	72.572	7	13.1	8	23.2114	22.8711	22.8113	23.0551	22.9444	23.2984	22.9329	23.0129	22.911	22.9579
sp|Q5TA45-2|INT11_HUMAN;sp|Q5TA45-4|INT11_HUMAN;sp|Q5TA45-3|INT11_HUMAN;sp|Q5TA45|INT11_HUMAN;sp|Q5TA45-5|INT11_HUMAN	sp|Q5TA45-2|INT11_HUMAN;sp|Q5TA45-4|INT11_HUMAN;sp|Q5TA45-3|INT11_HUMAN;sp|Q5TA45|INT11_HUMAN;sp|Q5TA45-5|INT11_HUMAN	CPSF3L;Isoform 4 of Integrator complex subunit 11 OS	Isoform 2 of Integrator complex subunit 11	0.368556	0.0455297	3.27252	-0.371327	2.23548	-0.416857	96749000	2	2	2	8.2	56.012	2	8.2	8.2	19.7619	19.8363	19.9383	19.49	19.4236	19.493	19.49	19.3176	19.5157	19.4526
sp|Q5TAQ9|DCAF8_HUMAN	sp|Q5TAQ9|DCAF8_HUMAN	DCAF8	DDB1- and CUL4-associated factor 8	0.124668	0.0303909	0.971759	0.320145	0.809451	0.289754	217030000	2	2	2	4.9	66.851	2	4.9	4.9	20.2295	19.8983	20.4631	20.356	20.4761	20.7146	20.5216	20.4804	20.5311	20.4486
sp|Q5UCC4-2|EMC10_HUMAN;sp|Q5UCC4|EMC10_HUMAN	sp|Q5UCC4-2|EMC10_HUMAN;sp|Q5UCC4|EMC10_HUMAN	EMC10;ER membrane protein complex subunit 10 OS	Isoform 2 of ER membrane protein complex subunit 10	1.18941	0.143342	0.131107	0.0410291	0.355938	-0.102313	418720000	3	3	3	14.6	26.806	5	14.6	14.6	21.6211	21.222	21.5153	21.5893	21.5725	21.3874	21.4263	21.3649	21.337	21.3496
sp|Q5UIP0-2|RIF1_HUMAN;sp|Q5UIP0|RIF1_HUMAN	sp|Q5UIP0-2|RIF1_HUMAN;sp|Q5UIP0|RIF1_HUMAN	RIF1;Telomere-associated protein RIF1 OS	Isoform 2 of Telomere-associated protein RIF1	0.800374	0.0764066	1.68039	0.20182	1.11541	0.125413	301260000	7	7	7	3.1	271.69	7	3.1	3.1	21.6901	21.5365	21.5433	21.7615	21.7172	21.7965	21.8918	21.6901	21.7474	21.7086
sp|Q5VT25-3|MRCKA_HUMAN;sp|Q5VT25-4|MRCKA_HUMAN;sp|Q5VT25-5|MRCKA_HUMAN;sp|Q5VT25|MRCKA_HUMAN;sp|Q5VT25-2|MRCKA_HUMAN;sp|Q5VT25-6|MRCKA_HUMAN;sp|Q9Y5S2|MRCKB_HUMAN	sp|Q5VT25-3|MRCKA_HUMAN;sp|Q5VT25-4|MRCKA_HUMAN;sp|Q5VT25-5|MRCKA_HUMAN;sp|Q5VT25|MRCKA_HUMAN;sp|Q5VT25-2|MRCKA_HUMAN;sp|Q5VT25-6|MRCKA_HUMAN;sp|Q9Y5S2|MRCKB_HUMAN	CDC42BPA;Isoform 4 of Serine/threonine-protein kinase MRCK alpha OS	Isoform 3 of Serine/threonine-protein kinase MRCK alpha	2.32689	0.228202	2.76496	1.18491	1.87701	0.956704	117840000	2	2	2	1.7	186.11	2	1.7	1.7	19.0091	18.3472	19.0376	19.8671	20.0417	20.0182	20.0044	19.7387	19.7689	19.7564
sp|Q5VT66-3|MARC1_HUMAN;sp|Q5VT66|MARC1_HUMAN;sp|Q5VT66-2|MARC1_HUMAN	sp|Q5VT66-3|MARC1_HUMAN;sp|Q5VT66|MARC1_HUMAN;sp|Q5VT66-2|MARC1_HUMAN	MARC1;Mitochondrial amidoxime-reducing component 1 OS	Isoform 3 of Mitochondrial amidoxime-reducing component 1	0.0660683	-0.0193494	0.49925	-0.118474	0.59227	-0.0991243	209620000	2	2	2	9.9	28.438	2	9.9	9.9	19.8532	19.9534	20.0514	19.6058	19.8532	19.8983	19.9793	19.7619	19.9251	19.8736
sp|Q5VYK3|ECM29_HUMAN	sp|Q5VYK3|ECM29_HUMAN	ECM29	Proteasome-associated protein ECM29 homolog	0.0968965	-0.0227984	1.20678	0.236712	1.44619	0.25951	1888200000	20	20	20	15.9	204.29	23	15.9	15.9	23.7932	24.0443	23.911	24.2433	24.2887	24.0443	24.0352	24.2243	24.0939	24.2088
sp|Q5XKP0|QIL1_HUMAN	sp|Q5XKP0|QIL1_HUMAN	QIL1	Protein QIL1	0.0349604	-0.0102061	0.597258	-0.146964	0.366825	-0.136758	1255200000	4	4	4	53.4	13.087	6	53.4	53.4	22.2764	22.477	22.0637	22.1633	22.0207	22.2323	22.0854	21.9626	22.3097	22.1346
sp|Q5XUX0-2|FBX31_HUMAN;sp|Q5XUX0|FBX31_HUMAN	sp|Q5XUX0-2|FBX31_HUMAN;sp|Q5XUX0|FBX31_HUMAN	FBXO31;F-box only protein 31 OS	Isoform 2 of F-box only protein 31	0.943018	0.129574	4.46222	0.874654	3.50506	0.74508	191110000	2	2	2	3.9	49.038	2	3.9	3.9	19.1735	19.2143	19.3085	20.1042	20.2011	19.9861	20.1357	19.9985	19.8818	20.0514
sp|Q66K14-2|TBC9B_HUMAN;sp|Q66K14|TBC9B_HUMAN	sp|Q66K14-2|TBC9B_HUMAN;sp|Q66K14|TBC9B_HUMAN	TBC1D9B;TBC1 domain family member 9B OS	Isoform 2 of TBC1 domain family member 9B	0.223188	-0.0517656	0.387295	0.0750813	0.91164	0.126847	163820000	5	5	5	4.9	138.67	5	4.9	4.9	21.066	21.066	20.9692	21.2594	21.1827	20.9858	21.0074	21.2552	21.0602	21.1663
sp|Q66K74-2|MAP1S_HUMAN;sp|Q66K74|MAP1S_HUMAN	sp|Q66K74-2|MAP1S_HUMAN;sp|Q66K74|MAP1S_HUMAN	MAP1S;Microtubule-associated protein 1S OS	Isoform 2 of Microtubule-associated protein 1S	0.0741463	0.0361005	0.911542	-0.458207	1.06484	-0.494307	445810000	5	5	5	6.5	109.79	6	6.5	6.5	22.9946	22.2535	22.6616	21.9068	21.9573	22.4624	22.3871	22.2204	22.1243	22.0821
sp|Q68D10-3|SPT2_HUMAN;sp|Q68D10-2|SPT2_HUMAN;sp|Q68D10|SPT2_HUMAN	sp|Q68D10-3|SPT2_HUMAN;sp|Q68D10-2|SPT2_HUMAN;sp|Q68D10|SPT2_HUMAN	SPTY2D1;Isoform 2 of Protein SPT2 homolog OS	Isoform 3 of Protein SPT2 homolog	1.21522	0.0757076	5.42242	-0.451056	3.97046	-0.526764	327560000	3	3	3	8	40.442	4	8	8	21.8644	21.8512	21.8981	21.3915	21.4382	21.451	21.4	21.283	21.3631	21.3874
sp|Q6DD88|ATLA3_HUMAN	sp|Q6DD88|ATLA3_HUMAN	ATL3	Atlastin-3	0.597381	0.0641491	0.0604641	0.0141409	0.177381	-0.0500081	231880000	3	3	3	5	60.541	3	5	5	21.5017	21.4	21.7179	21.5365	21.5832	21.5043	21.5921	21.5529	21.3874	21.5293
sp|Q6IAA8|LTOR1_HUMAN	sp|Q6IAA8|LTOR1_HUMAN	LAMTOR1	Ragulator complex protein LAMTOR1	0.716016	0.290882	0.474112	0.241505	0.120807	-0.0493774	238390000	4	4	4	45.3	17.745	4	45.3	45.3	20.9316	20.4694	20.8761	20.6868	20.7566	21.2881	21.2706	20.667	20.7717	20.6903
sp|Q6IAN0|DRS7B_HUMAN	sp|Q6IAN0|DRS7B_HUMAN	DHRS7B	Dehydrogenase/reductase SDR family member 7B	0.0565373	0.0247637	0.0442807	-0.0181224	0.117077	-0.0428861	332580000	4	4	4	16.9	35.119	5	16.9	16.9	22.2928	22.0331	22.247	21.9219	22.0882	22.3983	22.2831	22.0009	22.3551	22.0882
sp|Q6IQ22|RAB12_HUMAN	sp|Q6IQ22|RAB12_HUMAN	RAB12	Ras-related protein Rab-12	0.561212	-0.139507	4.78515	3.85464	4.02206	3.99415	11199000000	17	17	17	60.2	27.248	23	60.2	60.2	20.674	21.5293	21.2507	25.051	25.2264	24.7743	24.9722	25.1609	25.0872	25.1885
sp|Q6NSI4-3|CX057_HUMAN;sp|Q6NSI4-4|CX057_HUMAN;sp|Q6NSI4|CX057_HUMAN	sp|Q6NSI4-3|CX057_HUMAN;sp|Q6NSI4-4|CX057_HUMAN;sp|Q6NSI4|CX057_HUMAN	CXorf57;Isoform 4 of Uncharacterized protein CXorf57 OS	Isoform 3 of Uncharacterized protein CXorf57	0.61981	0.738089	0.64932	-1.40357	0.987034	-2.14166	215270000	3	3	3	7.9	61.267	3	7.9	7.9	24.9722	21.4779	23.5654	21.0713	21.2076	22.9043	22.5564	21.1305	21.3295	21.1305
sp|Q6NUK1-2|SCMC1_HUMAN;sp|Q6NUK1|SCMC1_HUMAN	sp|Q6NUK1-2|SCMC1_HUMAN;sp|Q6NUK1|SCMC1_HUMAN	SLC25A24;Calcium-binding mitochondrial carrier protein SCaMC-1 OS	Isoform 2 of Calcium-binding mitochondrial carrier protein SCaMC-1	0.29843	-0.0296117	0.251721	-0.0468885	0.0790072	-0.0172768	1877600000	7	7	7	18.8	51.354	11	18.8	18.8	22.8327	23.0927	23.0018	22.982	22.8327	22.9329	22.9679	22.949	22.982	22.9444
sp|Q6NUM9|RETST_HUMAN;sp|Q6NUM9-2|RETST_HUMAN	sp|Q6NUM9|RETST_HUMAN;sp|Q6NUM9-2|RETST_HUMAN	RETSAT	All-trans-retinol 13,14-reductase	0.274361	0.0742734	0.703311	-0.170321	1.4712	-0.244594	336070000	4	4	4	7.2	66.819	6	7.2	7.2	21.9538	21.7543	21.9087	21.6282	21.4923	21.8709	21.8165	21.5402	21.7054	21.6374
sp|Q6NXE6-2|ARMC6_HUMAN;sp|Q6NXE6|ARMC6_HUMAN	sp|Q6NXE6-2|ARMC6_HUMAN;sp|Q6NXE6|ARMC6_HUMAN	ARMC6;Armadillo repeat-containing protein 6 OS	Isoform 2 of Armadillo repeat-containing protein 6	0.0387353	0.00787751	0.395293	0.0636471	0.996784	0.0557696	798180000	5	5	5	12.4	51.547	8	12.4	12.4	22.7057	22.7589	22.7057	22.8156	22.9294	22.6571	22.7463	22.7935	22.7409	22.8032
sp|Q6P1L8|RM14_HUMAN	sp|Q6P1L8|RM14_HUMAN	MRPL14	39S ribosomal protein L14, mitochondrial	0.384769	-0.0530906	2.64179	-0.289574	2.10066	-0.236483	432650000	4	4	4	34.5	15.947	4	34.5	34.5	21.7703	21.7	21.7132	21.4559	21.4559	21.5153	21.326	21.4263	21.4754	21.5725
sp|Q6P1M0|S27A4_HUMAN;sp|Q6P1M0-2|S27A4_HUMAN	sp|Q6P1M0|S27A4_HUMAN;sp|Q6P1M0-2|S27A4_HUMAN	SLC27A4	Long-chain fatty acid transport protein 4	0.0859149	0.0314153	0.645896	-0.185088	2.37871	-0.216503	328550000	5	5	5	10.1	72.063	5	10.1	10.1	21.4157	21.304	21.323	20.9777	20.9732	21.4088	21.2903	21.1172	21.1193	21.1568
sp|Q6P2E9-2|EDC4_HUMAN;sp|Q6P2E9|EDC4_HUMAN	sp|Q6P2E9-2|EDC4_HUMAN;sp|Q6P2E9|EDC4_HUMAN	EDC4;Enhancer of mRNA-decapping protein 4 OS	Isoform 2 of Enhancer of mRNA-decapping protein 4	0.154907	0.0407534	0.0119925	0.00444317	0.152862	-0.0363102	466520000	5	5	5	9.4	109.73	5	9.4	9.4	20.641	20.8014	20.9462	20.739	20.5917	20.9175	20.9545	20.777	20.7421	20.7606
sp|Q6P3W7|SCYL2_HUMAN	sp|Q6P3W7|SCYL2_HUMAN	SCYL2	SCY1-like protein 2	1.20636	-0.0599	0.134033	0.0306273	0.373676	0.0905272	145310000	3	3	3	4.1	103.71	3	4.1	4.1	20.2257	20.5705	20.406	20.4486	20.3845	20.4405	20.452	20.452	20.5058	20.5161
sp|Q6P3X3|TTC27_HUMAN	sp|Q6P3X3|TTC27_HUMAN	TTC27	Tetratricopeptide repeat protein 27	0.665696	0.0334279	3.06598	0.215518	2.50197	0.18209	337120000	6	6	6	10.4	96.631	6	10.4	10.4	22.0061	21.9177	21.9489	22.1403	22.1446	22.2114	22.1959	22.1152	22.1539	22.1498
sp|Q6P4A7|SFXN4_HUMAN;sp|Q6P4A7-3|SFXN4_HUMAN;sp|Q6P4A7-2|SFXN4_HUMAN	sp|Q6P4A7|SFXN4_HUMAN;sp|Q6P4A7-3|SFXN4_HUMAN	SFXN4	Sideroflexin-4	0.000873287	-0.000475248	0.711937	-0.259459	1.65851	-0.258984	252470000	3	3	3	11.3	37.998	3	11.3	11.3	21.3596	21.2594	21.3295	20.9894	20.6903	21.3701	21.1769	20.9425	21.1663	21.0627
sp|Q6P5Z2|PKN3_HUMAN	sp|Q6P5Z2|PKN3_HUMAN	PKN3	Serine/threonine-protein kinase N3	0.256191	-0.0217868	3.61612	-0.508357	2.73891	-0.48657	703590000	8	8	8	12.8	99.419	11	12.8	12.8	23.2532	23.4484	23.2984	22.7935	22.7883	22.8528	22.8653	22.8032	22.9043	22.8327
sp|Q6P996-3|PDXD1_HUMAN;sp|Q6P996-4|PDXD1_HUMAN;sp|Q6P996-5|PDXD1_HUMAN;sp|Q6P996|PDXD1_HUMAN	sp|Q6P996-3|PDXD1_HUMAN;sp|Q6P996-4|PDXD1_HUMAN;sp|Q6P996-5|PDXD1_HUMAN;sp|Q6P996|PDXD1_HUMAN	PDXDC1;Isoform 4 of Pyridoxal-dependent decarboxylase domain-containing protein 1 OS	Isoform 3 of Pyridoxal-dependent decarboxylase domain-containing protein 1	0.114854	-0.021732	0.23386	-0.066582	0.127872	-0.04485	170290000	2	2	2	3.7	76.546	3	3.7	3.7	20.6503	20.8761	21.0602	20.7846	20.6696	20.8882	20.8401	20.8531	20.7185	20.8805
sp|Q6PCE3|PGM2L_HUMAN	sp|Q6PCE3|PGM2L_HUMAN	PGM2L1	Glucose 1,6-bisphosphate synthase	0.28797	0.0474629	0.810416	-0.174551	1.06934	-0.222013	112930000	3	3	3	5	70.441	3	5	5	20.4405	20.7606	20.6793	20.5551	20.543	20.3468	20.3642	20.3706	20.4219	20.4219
sp|Q6PGP7|TTC37_HUMAN	sp|Q6PGP7|TTC37_HUMAN	TTC37	Tetratricopeptide repeat protein 37	1.14964	-0.093576	0.768865	-0.066491	0.234977	0.027085	764600000	11	11	11	9.5	175.48	13	9.5	9.5	23.0166	22.949	23.0612	23.0166	22.9043	22.9444	22.9043	22.9735	23.0612	23.0734
sp|Q6PJI9-4|WDR59_HUMAN;sp|Q6PJI9-3|WDR59_HUMAN;sp|Q6PJI9|WDR59_HUMAN	sp|Q6PJI9-4|WDR59_HUMAN;sp|Q6PJI9-3|WDR59_HUMAN;sp|Q6PJI9|WDR59_HUMAN	WDR59;Isoform 3 of WD repeat-containing protein 59 OS	Isoform 4 of WD repeat-containing protein 59	1.75384	-0.260937	2.13067	0.371482	3.23177	0.63242	176100000	3	3	3	11.5	46.909	3	11.5	11.5	20.2974	20.3786	20.4941	20.8014	20.8607	20.7969	20.587	21.0782	21.0074	20.9818
sp|Q6PKG0-3|LARP1_HUMAN;sp|Q6PKG0|LARP1_HUMAN	sp|Q6PKG0-3|LARP1_HUMAN;sp|Q6PKG0|LARP1_HUMAN	LARP1;La-related protein 1 OS	Isoform 2 of La-related protein 1	0.0497793	0.0198213	0.914897	-0.197988	0.483115	-0.21781	118690000	4	4	4	5.7	116.46	5	5.7	5.7	19.49	19.8818	19.6005	19.4799	19.3766	19.5456	19.4358	19.1246	19.5972	19.5972
sp|Q6RW13|ATRAP_HUMAN;sp|Q6RW13-2|ATRAP_HUMAN	sp|Q6RW13|ATRAP_HUMAN;sp|Q6RW13-2|ATRAP_HUMAN	AGTRAP	Type-1 angiotensin II receptor-associated protein	1.27483	0.166207	0.268997	-0.0680362	1.13874	-0.234243	320570000	2	2	2	24.5	17.419	3	24.5	24.5	22.0637	21.7421	21.8331	21.74	21.6973	21.8872	21.9219	21.6701	21.645	21.6211
sp|Q6UWP7|LCLT1_HUMAN;sp|Q6UWP7-3|LCLT1_HUMAN;sp|Q6UWP7-2|LCLT1_HUMAN	sp|Q6UWP7|LCLT1_HUMAN;sp|Q6UWP7-3|LCLT1_HUMAN;sp|Q6UWP7-2|LCLT1_HUMAN	LCLAT1	Lysocardiolipin acyltransferase 1	0.76387	-0.121305	0.764307	-0.203959	0.199035	-0.0826537	145600000	2	2	2	7	48.92	3	7	7	20.1967	20.587	20.1295	20.0395	20.2076	20.1107	20.044	20.0968	20.2217	20.3468
sp|Q6XQN6-2|PNCB_HUMAN;sp|Q6XQN6|PNCB_HUMAN;sp|Q6XQN6-3|PNCB_HUMAN	sp|Q6XQN6-2|PNCB_HUMAN;sp|Q6XQN6|PNCB_HUMAN;sp|Q6XQN6-3|PNCB_HUMAN	NAPRT;Nicotinate phosphoribosyltransferase OS	Isoform 2 of Nicotinate phosphoribosyltransferase	0.186287	-0.122215	1.48658	0.878798	1.67084	1.00101	46509000	2	2	2	4.9	60.291	2	4.9	4.9	19.4236	20.1444	20.1107	21.0841	21.1099	20.356	20.5368	21.1099	20.6362	20.9356
sp|Q6Y7W6-4|PERQ2_HUMAN;sp|Q6Y7W6-5|PERQ2_HUMAN;sp|Q6Y7W6|PERQ2_HUMAN;sp|Q6Y7W6-3|PERQ2_HUMAN	sp|Q6Y7W6-4|PERQ2_HUMAN;sp|Q6Y7W6-5|PERQ2_HUMAN;sp|Q6Y7W6|PERQ2_HUMAN;sp|Q6Y7W6-3|PERQ2_HUMAN	GIGYF2;Isoform 4 of RQ amino acid-rich with GYF domain-containing protein 2 OS	Isoform 3 of PERQ amino acid-rich with GYF domain-containing protein 2	0.135021	-0.0157026	1.36505	0.101297	1.06508	0.117	602370000	6	6	6	6.9	148.63	10	6.9	6.9	21.827	21.935	21.867	21.9406	21.9406	22.0331	21.9962	21.9129	22.0464	22.0207
sp|Q6YN16|HSDL2_HUMAN;sp|Q6YN16-2|HSDL2_HUMAN	sp|Q6YN16|HSDL2_HUMAN;sp|Q6YN16-2|HSDL2_HUMAN	HSDL2	Hydroxysteroid dehydrogenase-like protein 2	0.102409	-0.0146205	1.40769	-0.2628	0.928901	-0.24818	2421800000	13	13	13	45	45.394	17	45	45	23.8753	24.2573	24.0352	23.8274	23.8103	23.7524	23.7824	23.7029	23.9018	23.8184
sp|Q6YP21|KAT3_HUMAN;sp|Q6YP21-3|KAT3_HUMAN;sp|Q6YP21-2|KAT3_HUMAN	sp|Q6YP21|KAT3_HUMAN;sp|Q6YP21-3|KAT3_HUMAN	CCBL2	Kynurenine--oxoglutarate transaminase 3	0.11617	0.0201791	3.23723	-0.216854	1.56159	-0.237033	2511600000	14	14	14	37	51.4	15	37	37	24.2088	24.1943	24.2243	24.0352	24.0033	23.9273	24.0033	23.8354	24.0605	24.0203
sp|Q6ZXV5-2|TMTC3_HUMAN;sp|Q6ZXV5|TMTC3_HUMAN	sp|Q6ZXV5-2|TMTC3_HUMAN;sp|Q6ZXV5|TMTC3_HUMAN	TMTC3;Transmembrane and TPR repeat-containing protein 3 OS	Isoform 2 of Transmembrane and TPR repeat-containing protein 3	0.600162	0.0876023	0.00401001	-0.00108242	0.351062	-0.0886847	493800000	6	6	6	10.1	103.88	6	10.1	10.1	22.5251	22.2204	22.4175	22.32	22.4119	22.3212	22.4934	22.3477	22.3606	22.1888
sp|Q709F0|ACD11_HUMAN;sp|Q709F0-2|ACD11_HUMAN;sp|Q709F0-3|ACD11_HUMAN	sp|Q709F0|ACD11_HUMAN;sp|Q709F0-2|ACD11_HUMAN	ACAD11	Acyl-CoA dehydrogenase family member 11	0.109625	0.012296	0.384804	-0.0527204	0.374744	-0.0650164	498020000	4	4	4	6.5	87.282	5	6.5	6.5	20.9732	20.8244	21.0356	20.9263	20.9047	20.9113	20.8244	20.8184	20.9462	20.8736
sp|Q7L1Q6-2|BZW1_HUMAN;sp|Q7L1Q6|BZW1_HUMAN;sp|Q7L1Q6-4|BZW1_HUMAN;sp|Q7L1Q6-3|BZW1_HUMAN	sp|Q7L1Q6-2|BZW1_HUMAN;sp|Q7L1Q6|BZW1_HUMAN;sp|Q7L1Q6-4|BZW1_HUMAN;sp|Q7L1Q6-3|BZW1_HUMAN	BZW1;Basic leucine zipper and W2 domain-containing protein 1 OS	Isoform 2 of Basic leucine zipper and W2 domain-containing protein 1	0.243224	0.0288536	1.95701	-0.735696	1.59598	-0.76455	715310000	6	6	6	13.9	40.538	8	13.9	13.9	23.0551	23.655	22.9579	22.5765	22.4464	22.4175	22.5075	22.4039	22.477	22.4934
sp|Q7L2H7-2|EIF3M_HUMAN;sp|Q7L2H7|EIF3M_HUMAN	sp|Q7L2H7-2|EIF3M_HUMAN;sp|Q7L2H7|EIF3M_HUMAN	EIF3M;Eukaryotic translation initiation factor 3 subunit M OS	Isoform 2 of Eukaryotic translation initiation factor 3 subunit M	1.11189	0.567332	0.349204	-0.20003	1.68569	-0.767363	60396000	2	2	2	11.2	27.865	4	11.2	11.2	19.8223	19.4434	19.8406	18.9637	19.7141	19.7564	19.5742	18.656	19.2143	18.934
sp|Q7L3T8|SYPM_HUMAN	sp|Q7L3T8|SYPM_HUMAN	PARS2	Probable proline--tRNA ligase, mitochondrial	0.218751	-0.0519803	0.292382	-0.0870209	0.11689	-0.0350405	148680000	3	3	3	8	53.262	3	8	8	20.1107	20.4631	20.2677	20.2737	20.334	19.9928	20.1734	20.2837	20.168	20.2847
sp|Q7L576|CYFP1_HUMAN;sp|Q7L576-3|CYFP1_HUMAN;sp|Q7L576-2|CYFP1_HUMAN;sp|Q96F07-2|CYFP2_HUMAN;sp|Q96F07|CYFP2_HUMAN	sp|Q7L576|CYFP1_HUMAN;sp|Q7L576-3|CYFP1_HUMAN;sp|Q7L576-2|CYFP1_HUMAN;sp|Q96F07-2|CYFP2_HUMAN;sp|Q96F07|CYFP2_HUMAN	CYFIP1	Cytoplasmic FMR1-interacting protein 1	0.473788	-0.102645	0.363288	-0.0902185	0.0612528	0.0124264	633750000	4	4	4	4.1	145.18	5	4.1	4.1	21.2124	21.3649	21.4197	21.3775	21.3596	21.0486	21.1827	21.3736	21.2783	21.3823
sp|Q7L8L6|FAKD5_HUMAN	sp|Q7L8L6|FAKD5_HUMAN	FASTKD5	FAST kinase domain-containing protein 5	0.111651	0.0200502	0.615419	0.0818032	0.63589	0.061753	201130000	2	2	2	3.4	86.573	2	3.4	3.4	21.2881	21.3295	21.2464	21.3496	21.5099	21.2783	21.3414	21.4222	21.323	21.304
sp|Q7Z3U7-2|MON2_HUMAN;sp|Q7Z3U7-6|MON2_HUMAN;sp|Q7Z3U7-5|MON2_HUMAN;sp|Q7Z3U7|MON2_HUMAN;sp|Q7Z3U7-3|MON2_HUMAN	sp|Q7Z3U7-2|MON2_HUMAN;sp|Q7Z3U7-6|MON2_HUMAN;sp|Q7Z3U7-5|MON2_HUMAN;sp|Q7Z3U7|MON2_HUMAN	MON2;Isoform 6 of Protein MON2 homolog OS	Isoform 2 of Protein MON2 homolog	0.475889	0.0494831	0.01363	-0.00255696	0.372309	-0.0520401	201760000	5	5	5	3.1	185.85	5	3.1	3.1	21.1172	21.1099	20.9493	21.0944	21.1305	20.9645	21.0356	20.9732	21.0446	21.0024
sp|Q7Z4Q2|HEAT3_HUMAN;sp|Q7Z4Q2-2|HEAT3_HUMAN;sp|Q7Z4Q2-3|HEAT3_HUMAN	sp|Q7Z4Q2|HEAT3_HUMAN;sp|Q7Z4Q2-2|HEAT3_HUMAN	HEATR3	HEAT repeat-containing protein 3	0.402038	0.132515	1.12627	0.275358	0.268784	0.142843	169940000	3	3	3	7.2	74.582	3	7.2	7.2	20.334	19.8671	20.0265	20.3706	20.4445	20.2737	20.3161	20.543	20.0353	20.0778
sp|Q7Z6Z7-2|HUWE1_HUMAN;sp|Q7Z6Z7-3|HUWE1_HUMAN;sp|Q7Z6Z7|HUWE1_HUMAN	sp|Q7Z6Z7-2|HUWE1_HUMAN;sp|Q7Z6Z7-3|HUWE1_HUMAN;sp|Q7Z6Z7|HUWE1_HUMAN	HUWE1;Isoform 3 of E3 ubiquitin-protein ligase HUWE1 OS	Isoform 2 of E3 ubiquitin-protein ligase HUWE1	0.529464	0.0629824	0.000606526	-0.000136852	0.342517	-0.0631193	795740000	12	12	12	3.8	480.19	15	3.8	3.8	22.7741	22.6327	22.8711	22.6616	22.7279	22.8235	22.8235	22.639	22.7499	22.6996
sp|Q7Z7E8-2|UB2Q1_HUMAN;sp|Q7Z7E8|UB2Q1_HUMAN	sp|Q7Z7E8-2|UB2Q1_HUMAN;sp|Q7Z7E8|UB2Q1_HUMAN	UBE2Q1;Ubiquitin-conjugating enzyme E2 Q1 OS	Isoform 2 of Ubiquitin-conjugating enzyme E2 Q1	0.251963	0.0559079	0.0308004	0.0103947	0.146955	-0.0455132	123960000	2	2	2	9.5	28.472	3	9.5	9.5	20.3379	20.6903	20.501	20.5917	20.667	20.431	20.3909	20.4264	20.5705	20.3957
sp|Q7Z7H5-3|TMED4_HUMAN;sp|Q7Z7H5-2|TMED4_HUMAN;sp|Q7Z7H5|TMED4_HUMAN	sp|Q7Z7H5-3|TMED4_HUMAN;sp|Q7Z7H5-2|TMED4_HUMAN;sp|Q7Z7H5|TMED4_HUMAN	TMED4;Isoform 2 of Transmembrane emp24 domain-containing protein 4 OS	Isoform 3 of Transmembrane emp24 domain-containing protein 4	0.352557	0.0602431	0.192304	0.0338359	0.256459	-0.0264072	692330000	4	3	3	27.4	20.781	4	18.3	18.3	22.2204	22.1719	22.2421	22.3154	22.2239	22.0964	22.3456	22.2286	22.2114	22.1152
sp|Q7Z7H8|RM10_HUMAN;sp|Q7Z7H8-2|RM10_HUMAN	sp|Q7Z7H8|RM10_HUMAN;sp|Q7Z7H8-2|RM10_HUMAN	MRPL10	39S ribosomal protein L10, mitochondrial	0.521822	-0.0526662	0.180218	-0.038466	0.0515276	0.0142002	173970000	3	3	3	14.2	29.282	3	14.2	14.2	19.8289	20.1357	19.9749	19.9749	20.0044	19.8671	19.9191	19.9682	20.0605	19.9534
sp|Q7Z7L1|SLN11_HUMAN;sp|Q68D06-2|SLN13_HUMAN;sp|Q68D06|SLN13_HUMAN;sp|Q6IEE8-2|SN12L_HUMAN;sp|Q08AF3|SLFN5_HUMAN	sp|Q7Z7L1|SLN11_HUMAN	SLFN11	Schlafen family member 11	0.14456	0.0177531	1.49803	-0.1442	1.41804	-0.161953	2172300000	19	19	19	25.5	102.83	23	25.5	25.5	24.1626	24.0352	24.145	23.9553	23.911	23.9596	24.0542	23.8848	24.0033	23.9688
sp|Q86T03-2|TM55B_HUMAN;sp|Q86T03|TM55B_HUMAN;sp|Q8N4L2|TM55A_HUMAN	sp|Q86T03-2|TM55B_HUMAN;sp|Q86T03|TM55B_HUMAN	TMEM55B;Type 1 phosphatidylinositol 4,5-bisphosphate 4-phosphatase OS	Isoform 2 of Type 1 phosphatidylinositol 4,5-bisphosphate 4-phosphatase	1.94696	0.712218	2.80973	1.8123	1.76047	1.10008	906130000	5	5	5	16.2	30.185	8	16.2	16.2	21.9517	21.1027	21.1473	23.1676	23.6471	23.0018	23.035	22.6028	22.4175	22.4816
sp|Q86U38|NOP9_HUMAN;sp|Q86U38-2|NOP9_HUMAN	sp|Q86U38|NOP9_HUMAN;sp|Q86U38-2|NOP9_HUMAN	NOP9	Nucleolar protein 9	0.048712	0.033449	0.176141	0.100183	0.163401	0.0667337	77879000	2	2	2	4.2	69.437	2	4.2	4.2	17.6821	17.9378	17.8248	18.3775	17.8248	17.5203	17.9378	18.138	17.6821	17.8248
sp|Q86UL3|GPAT4_HUMAN	sp|Q86UL3|GPAT4_HUMAN	AGPAT6	Glycerol-3-phosphate acyltransferase 4	0.392452	-0.0639044	0.803749	0.121954	1.35228	0.185858	74930000	2	2	2	5.3	52.07	2	5.3	5.3	19.5323	19.3982	19.3766	19.4358	19.6322	19.5095	19.6531	19.6156	19.6969	19.5522
sp|Q86UP2-2|KTN1_HUMAN;sp|Q86UP2-4|KTN1_HUMAN;sp|Q86UP2|KTN1_HUMAN;sp|Q86UP2-3|KTN1_HUMAN	sp|Q86UP2-2|KTN1_HUMAN;sp|Q86UP2-4|KTN1_HUMAN;sp|Q86UP2|KTN1_HUMAN;sp|Q86UP2-3|KTN1_HUMAN	KTN1;Isoform 4 of Kinectin OS	Isoform 2 of Kinectin	0.923614	0.0878178	0.21443	-0.0247164	1.49928	-0.112534	261650000	5	5	5	5.3	149.61	6	5.3	5.3	21.6652	21.6103	21.6869	21.6901	21.5974	21.6841	21.5461	21.558	21.4903	21.5765
sp|Q86UT6-2|NLRX1_HUMAN;sp|Q86UT6|NLRX1_HUMAN	sp|Q86UT6-2|NLRX1_HUMAN;sp|Q86UT6|NLRX1_HUMAN	NLRX1;NLR family member X1 OS	Isoform 2 of NLR family member X1	0.0306493	0.0175714	1.46715	-0.515148	1.39152	-0.53272	88135000	3	3	3	5	101.87	3	5	5	20.6944	20.3414	20.4264	19.8127	19.699	20.2604	20.1169	19.6949	20.1898	19.9793
sp|Q86VI3|IQGA3_HUMAN	sp|Q86VI3|IQGA3_HUMAN	IQGAP3	Ras GTPase-activating-like protein IQGAP3	0.244992	0.0635896	1.13999	-0.431187	1.18295	-0.494776	107450000	2	2	2	1.3	184.7	3	1.3	1.3	20.9425	20.2837	20.5108	20.0605	19.9534	20.2974	20.28	20.0902	20.0182	20.1444
sp|Q86WA6-2|BPHL_HUMAN;sp|Q86WA6|BPHL_HUMAN	sp|Q86WA6-2|BPHL_HUMAN;sp|Q86WA6|BPHL_HUMAN	BPHL;Valacyclovir hydrolase OS	Isoform 2 of Valacyclovir hydrolase	0.35424	-0.0563645	0.222677	-0.0355248	0.124993	0.0208397	388740000	2	2	2	9.9	31.106	3	9.9	9.9	22.6899	22.8221	22.7499	22.7741	22.8113	22.6819	22.6065	22.7705	22.6946	22.8592
sp|Q86XI2|CNDG2_HUMAN;sp|Q86XI2-2|CNDG2_HUMAN	sp|Q86XI2|CNDG2_HUMAN;sp|Q86XI2-2|CNDG2_HUMAN	NCAPG2	Condensin-2 complex subunit G2	0.273065	-0.0886954	0.206808	0.0796148	0.805728	0.16831	207590000	6	6	6	5.2	130.96	7	5.2	5.2	21.3496	21.6211	21.3414	21.7132	21.7	21.3548	21.2999	21.6355	21.5461	21.6355
sp|Q9Y3B3-2|TMED7_HUMAN;sp|Q9Y3B3|TMED7_HUMAN;sp|Q86XR7-2|TCAM2_HUMAN	sp|Q9Y3B3-2|TMED7_HUMAN;sp|Q9Y3B3|TMED7_HUMAN;sp|Q86XR7-2|TCAM2_HUMAN	TMED7;Transmembrane emp24 domain-containing protein 7 OS	Isoform 2 of Transmembrane emp24 domain-containing protein 7	0.307188	0.168429	0.156365	-0.0904881	1.46206	-0.258917	430550000	3	3	3	21.8	21.233	4	21.8	21.8	21.5212	21.4222	21.4724	21.1362	21.0074	21.5974	21.7846	21.0984	21.3596	21.181
sp|Q86Y39|NDUAB_HUMAN;sp|Q86Y39-2|NDUAB_HUMAN	sp|Q86Y39|NDUAB_HUMAN;sp|Q86Y39-2|NDUAB_HUMAN	NDUFA11	NADH dehydrogenase [ubiquinone] 1 alpha subcomplex subunit 11	0.320791	0.0899	0.829436	-0.321166	0.926631	-0.411066	245590000	2	2	2	24.8	14.852	2	24.8	24.8	21.3184	20.6696	20.8662	20.7349	20.5705	20.7891	20.4264	20.6243	20.6121	20.3845
sp|Q86Y56-2|DAAF5_HUMAN;sp|Q86Y56|DAAF5_HUMAN	sp|Q86Y56-2|DAAF5_HUMAN;sp|Q86Y56|DAAF5_HUMAN	DNAAF5;Dynein assembly factor 5, axonemal OS	Isoform 2 of Dynein assembly factor 5, axonemal	0.314685	0.0403247	0.0875069	0.0145615	0.152911	-0.0257632	356320000	5	5	5	7.8	92.043	5	7.8	7.8	21.3951	21.4808	21.5684	21.5725	21.4903	21.4	21.5212	21.3951	21.4455	21.5263
sp|Q86Y82|STX12_HUMAN;sp|STX12MtHA|Syntaxin12MtHA_HUMAN;sp|STX12HA|Syntaxin12HA_HUMAN	sp|Q86Y82|STX12_HUMAN;sp|STX12MtHA|Syntaxin12MtHA_HUMAN;sp|STX12HA|Syntaxin12HA_HUMAN	STX12	Syntaxin-12	0.311639	-0.0624061	0.667147	0.151368	1.16911	0.213774	310760000	6	6	6	28.6	31.642	6	28.6	28.6	20.9948	21.2161	21.2636	21.3548	21.1071	21.3649	21.4112	21.3295	21.4088	21.3775
sp|Q86YV9|HPS6_HUMAN	sp|Q86YV9|HPS6_HUMAN	HPS6	Hermansky-Pudlak syndrome 6 protein	0.171667	0.0426691	0.534203	-0.111825	0.641244	-0.154494	158660000	3	3	3	5	82.974	3	5	5	19.8608	19.5972	19.7531	19.7564	19.5269	19.5226	19.6949	19.4711	19.7309	19.5456
sp|Q8IXB1|DJC10_HUMAN;sp|Q8IXB1-2|DJC10_HUMAN;sp|Q8IXB1-3|DJC10_HUMAN	sp|Q8IXB1|DJC10_HUMAN;sp|Q8IXB1-2|DJC10_HUMAN	DNAJC10	DnaJ homolog subfamily C member 10	0.0747185	0.0262861	1.28501	0.311529	1.72893	0.285243	673820000	7	7	7	11.6	91.079	7	11.6	11.6	22.0676	22.0464	22.2007	22.2747	22.2286	22.6327	22.5296	22.2781	22.4298	22.4624
sp|Q8IXI1|MIRO2_HUMAN;sp|Q8IXI1-2|MIRO2_HUMAN;sp|Q8IXI2-6|MIRO1_HUMAN;sp|Q8IXI2-4|MIRO1_HUMAN;sp|Q8IXI2|MIRO1_HUMAN;sp|Q8IXI2-5|MIRO1_HUMAN;sp|Q8IXI2-2|MIRO1_HUMAN;sp|Q8IXI2-7|MIRO1_HUMAN;sp|Q8IXI2-3|MIRO1_HUMAN	sp|Q8IXI1|MIRO2_HUMAN;sp|Q8IXI1-2|MIRO2_HUMAN	RHOT2	Mitochondrial Rho GTPase 2	0.577783	0.0945894	0.591878	-0.113641	1.22487	-0.20823	253760000	6	6	6	12.5	68.117	6	12.5	12.5	22.1446	21.9538	21.9249	21.8074	21.7892	22.0207	21.9593	21.7313	21.8709	21.7965
sp|Q8IY67-2|RAVR1_HUMAN;sp|Q8IY67|RAVR1_HUMAN	sp|Q8IY67-2|RAVR1_HUMAN;sp|Q8IY67|RAVR1_HUMAN	RAVER1;Ribonucleoprotein PTB-binding 1 OS	Isoform 2 of Ribonucleoprotein PTB-binding 1	0.24133	0.0776739	0.55474	-0.131342	1.15964	-0.209016	801080000	7	7	7	16.8	77.859	11	16.8	16.8	22.9444	22.9237	22.9294	22.5933	22.7057	22.982	22.9237	22.5564	22.8296	22.7845
sp|Q8IYI6|EXOC8_HUMAN	sp|Q8IYI6|EXOC8_HUMAN	EXOC8	Exocyst complex component 8	0.597332	-0.404217	0.425342	0.322848	1.95007	0.727065	324050000	6	6	6	8.6	81.798	6	8.6	8.6	21.4112	21.8918	21.4886	22.3304	22.4085	21.4491	21.4923	22.4298	22.2007	22.3424
sp|Q8IZ69-2|TRM2A_HUMAN;sp|Q8IZ69|TRM2A_HUMAN	sp|Q8IZ69-2|TRM2A_HUMAN;sp|Q8IZ69|TRM2A_HUMAN	TRMT2A;tRNA (uracil-5-)-methyltransferase homolog A OS	Isoform 2 of tRNA (uracil-5-)-methyltransferase homolog A	0.25342	-0.0485611	0.213748	0.0525233	0.559948	0.101084	84872000	3	3	3	4.3	61.978	3	4.3	4.3	20.2512	20.5108	20.3957	20.5058	20.5758	20.3016	20.3706	20.4941	20.4358	20.5311
sp|Q8IZ83|A16A1_HUMAN;sp|Q8IZ83-3|A16A1_HUMAN;sp|Q8IZ83-2|A16A1_HUMAN	sp|Q8IZ83|A16A1_HUMAN;sp|Q8IZ83-3|A16A1_HUMAN;sp|Q8IZ83-2|A16A1_HUMAN	ALDH16A1	Aldehyde dehydrogenase family 16 member A1	0.271534	0.0442265	2.91828	-0.609018	2.45557	-0.653244	232790000	2	2	2	6.7	85.126	3	6.7	6.7	20.4167	20.1075	20.1898	19.5651	19.5456	19.699	19.7062	19.5742	19.5012	19.6789
sp|Q8IZL8|PELP1_HUMAN	sp|Q8IZL8|PELP1_HUMAN	LP1	Proline-, glutamic acid- and leucine-rich protein 1	0.673023	0.180537	0.185788	-0.103066	0.611884	-0.283603	55227000	2	2	2	4	119.7	2	4	4	18.2092	17.5203	17.6821	17.5203	17.5203	17.9378	17.8248	17.5203	17.5203	17.5203
sp|Q8N0X7|SPG20_HUMAN	sp|Q8N0X7|SPG20_HUMAN	SPG20	Spartin	0.894952	-0.0484463	0.423088	0.09992	0.543422	0.148366	386580000	4	4	4	8.4	72.832	6	8.4	8.4	21.0311	21.4157	21.3596	21.3596	21.4263	21.3295	21.3596	21.3915	21.4337	21.4263
sp|Q8N122-3|RPTOR_HUMAN;sp|Q8N122|RPTOR_HUMAN	sp|Q8N122-3|RPTOR_HUMAN;sp|Q8N122|RPTOR_HUMAN	RPTOR;Regulatory-associated protein of mTOR OS	Isoform 3 of Regulatory-associated protein of mTOR	0.43612	-0.0986767	0.196287	0.05572	0.732128	0.154397	0	2	2	2	1.5	131.51	2	1.5	1.5	19.6256	19.7564	19.4799	19.5863	19.8914	19.5651	19.6625	19.8671	19.6789	19.7791
sp|Q8N163-2|CCAR2_HUMAN;sp|Q8N163|CCAR2_HUMAN	sp|Q8N163-2|CCAR2_HUMAN;sp|Q8N163|CCAR2_HUMAN	CCAR2;Cell cycle and apoptosis regulator protein 2 OS	Isoform 2 of Cell cycle and apoptosis regulator protein 2	0.158153	-0.0270721	0.192062	0.0530213	0.21488	0.0800934	425030000	6	6	6	6.4	103.14	7	6.4	6.4	21.3775	21.7892	21.4641	21.655	21.5765	21.5684	21.5866	21.4808	21.7172	21.673
sp|Q8N183|MIMIT_HUMAN	sp|Q8N183|MIMIT_HUMAN	NDUFAF2	Mimitin, mitochondrial	0.242363	0.019599	1.76063	0.169559	1.13124	0.14996	1177400000	7	7	7	46.2	19.856	13	46.2	46.2	23.4242	23.2929	23.4722	23.5603	23.6092	23.5603	23.5343	23.5446	23.6025	23.4921
sp|Q8N1B4|VPS52_HUMAN;sp|Q8N1B4-2|VPS52_HUMAN	sp|Q8N1B4|VPS52_HUMAN;sp|Q8N1B4-2|VPS52_HUMAN	VPS52	Vacuolar protein sorting-associated protein 52 homolog	0.536205	0.179086	1.19484	-0.471774	1.60666	-0.65086	256570000	4	4	4	8.6	82.22	7	8.6	8.6	21.7421	21.1543	21.4	20.7652	20.7606	21.2249	21.0908	20.6362	20.8736	20.8341
sp|Q8N1F7|NUP93_HUMAN;sp|Q8N1F7-2|NUP93_HUMAN	sp|Q8N1F7|NUP93_HUMAN;sp|Q8N1F7-2|NUP93_HUMAN	NUP93	Nuclear pore complex protein Nup93	0.619719	-0.171826	0.554217	0.0774598	0.788652	0.249285	1474400000	14	14	14	17.3	93.487	22	17.3	17.3	23.8654	23.7422	23.8654	24.0203	23.9241	23.8442	23.8184	24.3536	23.9336	23.9336
sp|Q8N335|GPD1L_HUMAN	sp|Q8N335|GPD1L_HUMAN	GPD1L	Glycerol-3-phosphate dehydrogenase 1-like protein	0.772039	-0.0955108	0.0582985	-0.0127344	0.479953	0.0827764	116770000	3	3	3	12.8	38.418	3	12.8	12.8	19.3609	19.5456	19.5742	19.5226	19.4358	19.5815	19.3834	19.6005	19.5095	19.619
sp|Q8N4V1|MMGT1_HUMAN;sp|Q8N4V1-2|MMGT1_HUMAN	sp|Q8N4V1|MMGT1_HUMAN;sp|Q8N4V1-2|MMGT1_HUMAN	MMGT1	Membrane magnesium transporter 1	1.22915	-0.200861	0.300007	0.0777922	1.34543	0.278653	268370000	2	2	2	26.7	14.686	2	26.7	26.7	20.3957	20.5917	20.7029	20.8133	20.6587	20.5108	20.582	20.9025	20.777	20.8468
sp|Q8N565|MREG_HUMAN;sp|Q8N565-2|MREG_HUMAN	sp|Q8N565|MREG_HUMAN;sp|Q8N565-2|MREG_HUMAN	MREG	Melanoregulin	0.799079	0.23381	0.357354	0.127778	0.262499	-0.106033	96338000	2	2	2	9.8	24.927	2	9.8	9.8	19.9534	19.5269	19.7689	19.7489	19.688	20.0802	19.9928	19.49	19.8406	19.6005
sp|Q8N5M4|TTC9C_HUMAN;sp|Q8N5M4-2|TTC9C_HUMAN	sp|Q8N5M4|TTC9C_HUMAN;sp|Q8N5M4-2|TTC9C_HUMAN	TTC9C	Tetratricopeptide repeat protein 9C	0.239992	0.0623504	0.123113	-0.0334798	1.0635	-0.0958303	85537000	2	2	2	17	20.012	2	17	17	18.8846	18.934	18.9516	19.0419	19.0256	18.717	18.775	18.8407	18.8846	18.7574
sp|Q8N5M9|JAGN1_HUMAN	sp|Q8N5M9|JAGN1_HUMAN	JAGN1	Protein jagunal homolog 1	0.445164	-0.0876656	1.46595	-0.226102	1.1319	-0.138437	110160000	2	2	2	13.7	21.125	2	13.7	13.7	19.7387	19.8223	19.7564	19.6625	19.4616	19.4136	19.6478	19.5456	19.7243	19.6322
sp|Q8N5N7|RM50_HUMAN;sp|Q8N5N7-2|RM50_HUMAN	sp|Q8N5N7|RM50_HUMAN;sp|Q8N5N7-2|RM50_HUMAN	MRPL50	39S ribosomal protein L50, mitochondrial	0.345334	0.282142	0.977719	-1.01842	1.27413	-1.30057	220350000	2	2	2	21.5	18.325	3	21.5	21.5	21.5402	19.9191	20.6848	19.4068	19.0419	20.2257	20.1107	19.2143	19.5269	19.5012
sp|Q8N6R0|MET13_HUMAN;sp|Q8N6R0-1|MET13_HUMAN;sp|Q8N6R0-3|MET13_HUMAN;sp|Q8N6R0-4|MET13_HUMAN;sp|Q8N6R0-2|MET13_HUMAN	sp|Q8N6R0|MET13_HUMAN;sp|Q8N6R0-1|MET13_HUMAN;sp|Q8N6R0-3|MET13_HUMAN;sp|Q8N6R0-4|MET13_HUMAN	METTL13	Methyltransferase-like protein 13	0.0616507	-0.0120975	0.84383	-0.164024	0.53574	-0.151926	457480000	9	9	9	16.9	78.767	12	16.9	16.9	21.8872	22.1959	21.881	21.8754	21.881	21.7666	21.773	21.6973	21.8981	21.9129
sp|Q8N6T3|ARFG1_HUMAN;sp|Q8N6T3-4|ARFG1_HUMAN;sp|Q8N6T3-5|ARFG1_HUMAN;sp|Q8N6T3-3|ARFG1_HUMAN;sp|Q8N6T3-2|ARFG1_HUMAN	sp|Q8N6T3|ARFG1_HUMAN;sp|Q8N6T3-4|ARFG1_HUMAN;sp|Q8N6T3-5|ARFG1_HUMAN;sp|Q8N6T3-3|ARFG1_HUMAN;sp|Q8N6T3-2|ARFG1_HUMAN	ARFGAP1	ADP-ribosylation factor GTPase-activating protein 1	0.0116466	-0.00303713	1.82927	-0.32881	2.1249	-0.325773	504060000	5	5	5	21.2	44.667	5	21.2	21.2	24.1777	24.0203	24.1626	23.8103	23.5958	23.8942	23.8654	23.7117	23.8274	23.8442
sp|Q8N8S7-3|ENAH_HUMAN;sp|Q8N8S7-2|ENAH_HUMAN;sp|Q8N8S7|ENAH_HUMAN	sp|Q8N8S7-3|ENAH_HUMAN;sp|Q8N8S7-2|ENAH_HUMAN;sp|Q8N8S7|ENAH_HUMAN	ENAH;Isoform 2 of Protein enabled homolog OS	Isoform 3 of Protein enabled homolog	0.139718	0.105563	0.307618	-0.20202	1.00573	-0.307583	407000000	7	7	7	17.8	60.348	7	17.8	17.8	21.3295	21.114	21.3631	20.6696	20.6982	21.5365	21.3631	20.7606	21.1769	20.9462
sp|Q8NBI6|XXLT1_HUMAN;sp|Q8NBI6-3|XXLT1_HUMAN;sp|Q8NBI6-2|XXLT1_HUMAN	sp|Q8NBI6|XXLT1_HUMAN;sp|Q8NBI6-3|XXLT1_HUMAN;sp|Q8NBI6-2|XXLT1_HUMAN	XXYLT1	Xyloside xylosyltransferase 1	0.930532	0.136617	0.278922	0.089107	0.128889	-0.0475101	173020000	2	2	2	6.9	43.806	4	6.9	6.9	21.326	20.9025	20.9583	21.1027	21.1769	21.2999	21.0259	20.9645	21.0486	21.0311
sp|Q8NBN7|RDH13_HUMAN;sp|Q8NBN7-2|RDH13_HUMAN	sp|Q8NBN7|RDH13_HUMAN;sp|Q8NBN7-2|RDH13_HUMAN	RDH13	Retinol dehydrogenase 13	0.917287	-0.0815996	1.52355	-0.12848	0.457794	-0.0468801	119290000	3	3	3	12.1	35.932	3	12.1	12.1	20.0826	20.047	19.9793	19.8862	19.9928	19.8914	19.8608	19.9251	20.0216	20.0216
sp|Q8NBS9-2|TXND5_HUMAN;sp|Q8NBS9|TXND5_HUMAN	sp|Q8NBS9-2|TXND5_HUMAN;sp|Q8NBS9|TXND5_HUMAN	TXNDC5;Thioredoxin domain-containing protein 5 OS	Isoform 2 of Thioredoxin domain-containing protein 5	0.0495815	0.0400837	0.665369	-0.493463	0.747479	-0.533546	152380000	2	2	2	9	36.177	3	9	9	20.9025	19.9315	20.641	19.786	19.5126	20.4264	20.2677	19.6531	20.1169	20.1042
sp|Q8NBT2|SPC24_HUMAN;sp|Q8NBT2-2|SPC24_HUMAN	sp|Q8NBT2|SPC24_HUMAN;sp|Q8NBT2-2|SPC24_HUMAN	SPC24	Kinetochore protein Spc24	0.66973	0.0754692	1.46113	-0.149742	3.23875	-0.225211	294870000	3	3	3	31.5	22.478	5	31.5	31.5	20.8736	20.8736	20.9138	20.6629	20.6629	20.8097	20.8133	20.641	20.6982	20.646
sp|Q8NBU5|ATAD1_HUMAN;sp|Q8NBU5-2|ATAD1_HUMAN	sp|Q8NBU5|ATAD1_HUMAN	ATAD1	ATPase family AAA domain-containing protein 1	0.0425732	0.00740528	1.46098	0.153968	1.22454	0.146563	410130000	6	6	6	20.5	40.744	6	20.5	20.5	22.247	22.1403	22.2239	22.4397	22.3983	22.3304	22.2624	22.4175	22.371	22.2624
sp|Q8NBX0|SCPDL_HUMAN	sp|Q8NBX0|SCPDL_HUMAN	SCCPDH	Saccharopine dehydrogenase-like oxidoreductase	0.119014	-0.0732342	0.517691	0.2391	1.05508	0.312335	250660000	3	3	3	12.6	47.151	3	12.6	12.6	20.4694	20.5758	20.6848	21.1193	21.0944	20.452	20.5973	21.0311	20.641	20.9948
sp|Q8NCM8|DYHC2_HUMAN;sp|Q8NCM8-2|DYHC2_HUMAN	sp|Q8NCM8|DYHC2_HUMAN;sp|Q8NCM8-2|DYHC2_HUMAN	DYNC2H1	Cytoplasmic dynein 2 heavy chain 1	0.294123	-0.109461	0.0518227	-0.0269044	0.283892	0.0825564	418430000	3	3	3	0.7	492.62	4	0.7	0.7	22.6864	23.0861	22.8653	23.0612	23.0861	22.5871	22.6751	22.9883	22.9237	22.9735
sp|Q8NE86-3|MCU_HUMAN;sp|Q8NE86-2|MCU_HUMAN;sp|Q8NE86|MCU_HUMAN	sp|Q8NE86-3|MCU_HUMAN;sp|Q8NE86-2|MCU_HUMAN;sp|Q8NE86|MCU_HUMAN	MCU;Isoform 2 of Calcium uniporter protein, mitochondrial OS	Isoform 3 of Calcium uniporter protein, mitochondrial	0.587753	0.0915222	0.266835	-0.0605405	0.981798	-0.152063	103810000	2	2	2	9.6	35.158	2	9.6	9.6	19.9128	19.6668	19.7912	19.8406	19.7689	19.7489	19.5606	19.6668	19.6322	19.6156
sp|Q8NF37|PCAT1_HUMAN	sp|Q8NF37|PCAT1_HUMAN	LPCAT1	Lysophosphatidylcholine acyltransferase 1	0.00052351	-0.0001448	0.31017	0.086508	0.425832	0.0866528	657000000	6	6	6	15	59.151	9	15	15	21.6973	21.9962	21.8512	22.0522	22.0821	21.8116	21.7931	21.9489	21.9153	21.9406
sp|Q8NFC6|BD1L1_HUMAN;sp|Q96IK1-2|BOD1_HUMAN;sp|Q96IK1|BOD1_HUMAN	sp|Q8NFC6|BD1L1_HUMAN;sp|Q96IK1-2|BOD1_HUMAN;sp|Q96IK1|BOD1_HUMAN	BOD1L1	Biorientation of chromosomes in cell division protein 1-like 1	0.326573	-0.0906216	0.218918	0.0726779	1.00254	0.1633	120910000	2	2	2	0.8	330.46	1	0.8	0.8	19.1246	19.3487	19.3487	19.6005	19.3982	19.1735	19.2143	19.4434	19.4616	19.4068
sp|Q8NFQ8|TOIP2_HUMAN	sp|Q8NFQ8|TOIP2_HUMAN	TOR1AIP2	Torsin-1A-interacting protein 2	0.22157	0.0477796	2.48864	-0.463598	2.6028	-0.511377	191150000	2	2	2	7.7	51.263	2	7.7	7.7	20.9113	20.8935	20.7349	20.431	20.3379	20.2351	20.5279	20.2421	20.3468	20.4167
sp|Q8NHH9|ATLA2_HUMAN;sp|Q8NHH9-2|ATLA2_HUMAN;sp|Q8NHH9-3|ATLA2_HUMAN;sp|Q8NHH9-5|ATLA2_HUMAN;sp|Q8WXF7-2|ATLA1_HUMAN;sp|Q8WXF7|ATLA1_HUMAN;sp|Q8NHH9-4|ATLA2_HUMAN	sp|Q8NHH9|ATLA2_HUMAN;sp|Q8NHH9-2|ATLA2_HUMAN;sp|Q8NHH9-3|ATLA2_HUMAN;sp|Q8NHH9-5|ATLA2_HUMAN	ATL2	Atlastin-2	0.176908	-0.0403347	0.979077	-0.165597	1.60682	-0.125263	123280000	4	4	4	5.8	66.228	5	5.8	5.8	20.047	20.0872	20.0649	19.7912	19.7966	20.0902	19.9251	19.8736	19.9749	19.9749
sp|Q8NI27|THOC2_HUMAN;sp|Q8NI27-2|THOC2_HUMAN	sp|Q8NI27|THOC2_HUMAN	THOC2	THO complex subunit 2	0.363547	-0.0614408	0.141902	-0.0275002	0.323355	0.0339406	359990000	6	6	5	4.5	182.77	6	4.5	3.7	21.6138	21.7226	21.655	21.7543	21.6939	21.4903	21.6066	21.7186	21.6401	21.7345
sp|Q8NI36|WDR36_HUMAN	sp|Q8NI36|WDR36_HUMAN	WDR36	WD repeat-containing protein 36	0.125758	-0.0253862	1.42397	0.204331	2.78537	0.229717	324100000	6	6	6	9.1	105.32	6	9.1	9.1	21.4263	21.4197	21.3775	21.6701	21.74	21.5785	21.4599	21.6869	21.5974	21.6282
sp|Q8NI60|ADCK3_HUMAN;sp|Q8NI60-3|ADCK3_HUMAN;sp|Q8NI60-2|ADCK3_HUMAN;sp|Q8NI60-4|ADCK3_HUMAN	sp|Q8NI60|ADCK3_HUMAN;sp|Q8NI60-3|ADCK3_HUMAN;sp|Q8NI60-2|ADCK3_HUMAN;sp|Q8NI60-4|ADCK3_HUMAN	ADCK3	Atypical kinase ADCK3, mitochondrial	0.0773665	0.00984176	0.562589	0.0802255	0.419292	0.0703837	818980000	8	8	7	13.6	71.949	10	13.6	11.7	22.4985	22.6996	22.6819	22.6453	22.7705	22.6616	22.7499	22.6571	22.7589	22.6751
sp|Q8TAE8|G45IP_HUMAN	sp|Q8TAE8|G45IP_HUMAN	GADD45GIP1	Growth arrest and DNA damage-inducible proteins-interacting protein 1	0.103171	0.0312457	0.694341	-0.181348	1.1066	-0.212594	310400000	4	4	4	26.1	25.384	6	26.1	26.1	21.4088	21.1392	21.3184	21.2026	20.8579	21.2552	21.114	20.9948	21.143	21.0908
sp|Q8TB61-5|S35B2_HUMAN;sp|Q8TB61-4|S35B2_HUMAN;sp|Q8TB61-3|S35B2_HUMAN;sp|Q8TB61-2|S35B2_HUMAN;sp|Q8TB61|S35B2_HUMAN	sp|Q8TB61-5|S35B2_HUMAN;sp|Q8TB61-4|S35B2_HUMAN;sp|Q8TB61-3|S35B2_HUMAN;sp|Q8TB61-2|S35B2_HUMAN;sp|Q8TB61|S35B2_HUMAN	SLC35B2;Isoform 4 of Adenosine 3-phospho 5-phosphosulfate transporter 1 OS	Isoform 5 of Adenosine 3-phospho 5-phosphosulfate transporter 1	0.497589	0.0413203	1.65974	-0.120017	1.70202	-0.161337	174300000	3	3	3	10.4	32.663	4	10.4	10.4	21.4754	21.3874	21.4779	21.3874	21.333	21.283	21.304	21.2706	21.3451	21.2409
sp|Q8TC07-2|TBC15_HUMAN;sp|Q8TC07-3|TBC15_HUMAN;sp|Q8TC07|TBC15_HUMAN	sp|Q8TC07-2|TBC15_HUMAN;sp|Q8TC07-3|TBC15_HUMAN;sp|Q8TC07|TBC15_HUMAN	TBC1D15;Isoform 3 of TBC1 domain family member 15 OS	Isoform 2 of TBC1 domain family member 15	0.0243155	-0.00417423	1.01354	0.161979	0.998884	0.166153	310860000	5	5	5	8.6	77.394	5	8.6	8.6	20.7891	21.0172	20.8184	21.0446	21.1543	20.9462	21.0024	21.1027	21.0131	21.0074
sp|Q8TC12|RDH11_HUMAN;sp|Q8TC12-2|RDH11_HUMAN;sp|Q8TC12-3|RDH11_HUMAN;sp|Q96NR8|RDH12_HUMAN	sp|Q8TC12|RDH11_HUMAN;sp|Q8TC12-2|RDH11_HUMAN;sp|Q8TC12-3|RDH11_HUMAN	RDH11	Retinol dehydrogenase 11	1.30525	-0.114041	0.0773245	-0.0103873	0.918468	0.103654	1609200000	10	10	10	37.1	35.386	14	37.1	37.1	23.503	23.6379	23.6025	23.5717	23.4921	23.5912	23.628	23.6471	23.7524	23.655
sp|Q8TCG1-2|CIP2A_HUMAN;sp|Q8TCG1|CIP2A_HUMAN	sp|Q8TCG1-2|CIP2A_HUMAN;sp|Q8TCG1|CIP2A_HUMAN	KIAA1524;Protein CIP2A OS	Isoform 2 of Protein CIP2A	0.279745	0.0411205	0.1018	0.019057	0.207017	-0.0220636	299430000	5	5	5	8.2	84.578	8	8.2	8.2	22.1152	22.0106	22.1403	22.0751	21.9875	22.2239	22.1446	22.0595	22.0882	22.0522
sp|Q8TCJ2|STT3B_HUMAN	sp|Q8TCJ2|STT3B_HUMAN	STT3B	Dolichyl-diphosphooligosaccharide--protein glycosyltransferase subunit STT3B	0.145704	-0.107427	0.447271	0.273326	1.34811	0.380753	661220000	5	5	5	6.3	93.673	6	6.3	6.3	21.3823	21.6138	21.4043	22.0285	22.1806	21.222	21.5293	22.0637	21.7086	21.7703
sp|Q8TCT9-5|HM13_HUMAN;sp|Q8TCT9|HM13_HUMAN;sp|Q8TCT9-4|HM13_HUMAN;sp|Q8TCT9-2|HM13_HUMAN	sp|Q8TCT9-5|HM13_HUMAN;sp|Q8TCT9|HM13_HUMAN;sp|Q8TCT9-4|HM13_HUMAN;sp|Q8TCT9-2|HM13_HUMAN	HM13;Minor histocompatibility antigen H13 OS	Isoform 5 of Minor histocompatibility antigen H13	0.130916	0.0875208	0.414338	0.267851	0.36627	0.18033	332920000	3	3	3	9.3	36.813	3	9.3	9.3	20.8495	21.469	21.0446	21.5293	21.827	20.8761	21.323	21.4599	21.1338	21.3104
sp|Q8TED1|GPX8_HUMAN	sp|Q8TED1|GPX8_HUMAN	GPX8	Probable glutathione peroxidase 8	0.206324	-0.0412927	0.184624	0.0426008	0.554053	0.0838935	272370000	2	2	2	11.5	23.881	3	11.5	11.5	21.337	21.5402	21.4088	21.5263	21.6066	21.3139	21.4382	21.5725	21.469	21.4962
sp|Q8TEM1|PO210_HUMAN;sp|Q8TEM1-2|PO210_HUMAN	sp|Q8TEM1|PO210_HUMAN	NUP210	Nuclear pore membrane glycoprotein 210	0.0674093	0.00846513	1.57508	0.191959	1.28386	0.183494	436980000	7	7	7	4.5	205.11	10	4.5	4.5	21.935	21.9302	22.1116	22.1346	22.1278	22.2421	22.2323	22.1278	22.2323	22.1671
sp|Q8TEQ6|GEMI5_HUMAN	sp|Q8TEQ6|GEMI5_HUMAN	GEMIN5	Gem-associated protein 5	0.525549	-0.0543181	0.491827	0.0447483	1.31861	0.0990664	80663000	2	2	2	1.2	168.59	2	1.2	1.2	19.5742	19.5863	19.6256	19.5456	19.6789	19.6478	19.688	19.7564	19.6531	19.6737
sp|Q8TEX9|IPO4_HUMAN;sp|Q8TEX9-2|IPO4_HUMAN	sp|Q8TEX9|IPO4_HUMAN;sp|Q8TEX9-2|IPO4_HUMAN	IPO4	Importin-4	0.225741	-0.0470366	0.875724	0.131066	1.40882	0.178103	1051900000	13	13	13	19.3	118.71	16	19.3	19.3	22.7705	22.6819	22.7279	22.8452	23.025	22.7499	22.8113	22.982	22.8032	22.9294
sp|Q8WTW3|COG1_HUMAN	sp|Q8WTW3|COG1_HUMAN	COG1	Conserved oligomeric Golgi complex subunit 1	0.0156688	0.00358248	0.569273	0.0962822	0.569236	0.0926997	151620000	3	3	3	3.1	108.98	4	3.1	3.1	20.6033	20.7814	20.667	20.9175	20.8053	20.7349	20.6629	20.8761	20.739	20.7146
sp|Q8WUM4|PDC6I_HUMAN;sp|Q8WUM4-2|PDC6I_HUMAN;sp|Q8WUM4-3|PDC6I_HUMAN	sp|Q8WUM4|PDC6I_HUMAN;sp|Q8WUM4-2|PDC6I_HUMAN	PDCD6IP	Programmed cell death 6-interacting protein	0.304288	0.0323493	0.275732	-0.0380338	0.695307	-0.0703831	505660000	8	8	7	9.6	96.022	8	9.6	8.5	22.7311	22.8831	22.7935	22.6899	22.8452	22.7197	22.8032	22.7409	22.7057	22.7499
sp|Q8WUW1|BRK1_HUMAN;sp|Q8WUW1-2|BRK1_HUMAN	sp|Q8WUW1|BRK1_HUMAN;sp|Q8WUW1-2|BRK1_HUMAN	BRK1	Protein BRICK1	1.37068	-0.154311	0.545286	-0.100564	0.174226	0.0537472	114880000	2	2	2	26.7	8.7448	2	26.7	26.7	19.0256	19.3609	19.2332	19.0896	19.0896	19.1551	19.0896	19.3766	19.2493	19.1551
sp|Q8WVB6-2|CTF18_HUMAN;sp|Q8WVB6|CTF18_HUMAN;sp|Q8WVB6-3|CTF18_HUMAN	sp|Q8WVB6-2|CTF18_HUMAN;sp|Q8WVB6|CTF18_HUMAN;sp|Q8WVB6-3|CTF18_HUMAN	CHTF18;Chromosome transmission fidelity protein 18 homolog OS	Isoform 2 of Chromosome transmission fidelity protein 18 homolog	0.761265	0.188116	0.191173	-0.0595374	1.12244	-0.247653	130390000	3	3	3	3.3	110.21	3	3.3	3.3	20.709	20.777	20.9645	20.6033	20.6121	20.8822	20.9316	20.709	20.5108	20.4877
sp|Q8WVC6|DCAKD_HUMAN;sp|Q8WVC6-2|DCAKD_HUMAN	sp|Q8WVC6|DCAKD_HUMAN;sp|Q8WVC6-2|DCAKD_HUMAN	DCAKD	Dephospho-CoA kinase domain-containing protein	0.0661381	-0.032397	0.425476	0.188866	0.859084	0.221263	188210000	3	3	3	18.6	26.55	4	18.6	18.6	20.7916	21.1769	20.9263	21.3701	21.4112	20.8133	21.0206	21.1862	21.1172	21.2552
sp|Q8WVM8|SCFD1_HUMAN;sp|Q8WVM8-2|SCFD1_HUMAN;sp|Q8WVM8-3|SCFD1_HUMAN	sp|Q8WVM8|SCFD1_HUMAN;sp|Q8WVM8-2|SCFD1_HUMAN;sp|Q8WVM8-3|SCFD1_HUMAN	SCFD1	Sec1 family domain-containing protein 1	0.597161	-0.235227	1.27797	0.23682	1.02951	0.472047	831970000	9	9	9	22.3	72.379	11	22.3	22.3	22.7662	22.9374	23.025	23.1294	23.3148	23.0861	23.0551	23.7824	23.1457	23.2166
sp|Q8WVX9|FACR1_HUMAN	sp|Q8WVX9|FACR1_HUMAN	FAR1	Fatty acyl-CoA reductase 1	0.137135	0.0144558	0.0128575	-0.00169818	0.113351	-0.016154	1083100000	8	8	7	21.9	59.356	9	21.9	17.5	22.5591	22.6453	22.5075	22.639	22.5343	22.5633	22.5392	22.5075	22.5392	22.6168
sp|Q8WWC4|CB047_HUMAN	sp|Q8WWC4|CB047_HUMAN	C2orf47	Uncharacterized protein C2orf47, mitochondrial	0.344025	-0.028498	0.471226	0.115088	0.500428	0.143586	698600000	3	3	3	11.3	32.544	5	11.3	11.3	21.4641	21.8453	21.827	21.8981	21.8331	21.7703	21.8074	21.8209	21.8754	21.8709
sp|Q8WXX5|DNJC9_HUMAN	sp|Q8WXX5|DNJC9_HUMAN	DNAJC9	DnaJ homolog subfamily C member 9	0.513057	0.374189	1.00735	-0.988281	1.41631	-1.36247	57359000	2	2	2	10.8	29.909	2	10.8	10.8	20.8184	19.2981	20.0605	18.532	18.6836	19.6058	19.4616	18.532	18.8407	18.717
sp|Q92499-3|DDX1_HUMAN;sp|Q92499-2|DDX1_HUMAN;sp|Q92499|DDX1_HUMAN	sp|Q92499-3|DDX1_HUMAN;sp|Q92499-2|DDX1_HUMAN;sp|Q92499|DDX1_HUMAN	DDX1;Isoform 2 of ATP-dependent RNA helicase DDX1 OS	Isoform 3 of ATP-dependent RNA helicase DDX1	0.364575	0.0883007	0.782069	-0.27415	1.02891	-0.36245	177230000	4	4	4	8.7	68.712	5	8.7	8.7	20.9263	20.406	20.4804	20.1357	20.2856	20.543	20.356	20.1838	20.2905	20.2512
sp|Q92520|FAM3C_HUMAN	sp|Q92520|FAM3C_HUMAN	FAM3C	Protein FAM3C	0.328297	-0.0568918	0.591039	0.0727603	0.729744	0.129652	242070000	4	4	4	20.3	24.68	4	20.3	20.3	21.1556	21.0841	21.2325	21.283	21.2295	21.125	21.283	21.4088	21.1693	21.283
sp|Q92538|GBF1_HUMAN	sp|Q92538|GBF1_HUMAN	GBF1	Golgi-specific brefeldin A-resistance guanine nucleotide exchange factor 1	1.60673	-0.295886	0.530172	0.156411	1.73327	0.452297	21151000	2	2	2	1.7	206.44	1	1.7	1.7	17.9378	18.31	18.2571	18.4354	18.138	18.4683	18.2571	18.6162	18.5896	18.656
sp|Q92544|TM9S4_HUMAN	sp|Q92544|TM9S4_HUMAN	TM9SF4	Transmembrane 9 superfamily member 4	0.824307	0.180255	0.103312	-0.0326556	0.749825	-0.212911	480350000	4	4	4	9.5	74.518	5	9.5	9.5	22.2421	21.8981	22.1005	21.9129	22.1539	21.9517	22.1719	21.8074	22.0331	21.7615
sp|Q92552|RT27_HUMAN;sp|Q92552-2|RT27_HUMAN	sp|Q92552|RT27_HUMAN;sp|Q92552-2|RT27_HUMAN	MRPS27	28S ribosomal protein S27, mitochondrial	0.357725	0.0465813	0.15288	0.0236473	0.174566	-0.022934	84739000	2	2	2	5.6	47.611	2	5.6	5.6	19.1925	19.2493	19.1156	19.2614	19.2981	19.1392	19.1392	19.1392	19.2249	19.1246
sp|Q92575|UBXN4_HUMAN	sp|Q92575|UBXN4_HUMAN	UBXN4	UBX domain-containing protein 4	1.68368	-0.125732	2.08384	0.134965	2.07927	0.260697	520330000	4	4	4	9.8	56.777	7	9.8	9.8	21.5153	21.6321	21.5866	21.6973	21.7474	21.7132	21.6939	21.7576	21.8628	21.8957
sp|Q92598-2|HS105_HUMAN;sp|Q92598-3|HS105_HUMAN;sp|Q92598|HS105_HUMAN;sp|Q92598-4|HS105_HUMAN	sp|Q92598-2|HS105_HUMAN;sp|Q92598-3|HS105_HUMAN;sp|Q92598|HS105_HUMAN;sp|Q92598-4|HS105_HUMAN	HSPH1;Isoform 3 of Heat shock protein 105 kDa OS	Isoform Beta of Heat shock protein 105 kDa	1.02396	-0.100546	1.30046	0.122187	2.08663	0.222733	495560000	9	7	7	15.4	92.115	9	12.7	12.7	21.9907	22.0776	22.0882	22.1806	22.1005	22.2624	22.1539	22.2239	22.2624	22.3384
sp|Q92614-5|MY18A_HUMAN;sp|Q92614-2|MY18A_HUMAN;sp|Q92614-3|MY18A_HUMAN;sp|Q92614-4|MY18A_HUMAN;sp|Q92614|MY18A_HUMAN	sp|Q92614-5|MY18A_HUMAN;sp|Q92614-2|MY18A_HUMAN;sp|Q92614-3|MY18A_HUMAN;sp|Q92614-4|MY18A_HUMAN;sp|Q92614|MY18A_HUMAN	MYO18A;Isoform 2 of Unconventional myosin-XVIIIa OS	Isoform 5 of Unconventional myosin-XVIIIa	0.154842	-0.199247	0.0360404	0.0484004	0.4598	0.247647	0	2	2	2	1.3	180.49	1	1.3	1.3	17.8248	17.9827	18.138	18.7302	18.3775	18.0585	16.9548	18.5537	17.8248	18.31
sp|Q92615|LAR4B_HUMAN	sp|Q92615|LAR4B_HUMAN	LARP4B	La-related protein 4B	0.136149	0.0115674	0.84891	-0.0749556	0.713721	-0.0865231	300950000	3	3	3	4.7	80.551	3	4.7	4.7	20.4264	20.2974	20.28	20.2295	20.2837	20.2905	20.2351	20.2175	20.3093	20.2175
sp|Q92621|NU205_HUMAN	sp|Q92621|NU205_HUMAN	NUP205	Nuclear pore complex protein Nup205	1.52059	0.143556	0.0656762	0.0348099	0.191171	-0.108746	1343000000	7	7	7	4.1	227.92	10	4.1	4.1	22.8032	22.0522	22.4011	22.4464	22.3497	22.4985	22.5201	22.2878	22.2928	22.3497
sp|Q92643|GPI8_HUMAN;sp|Q92643-2|GPI8_HUMAN	sp|Q92643|GPI8_HUMAN;sp|Q92643-2|GPI8_HUMAN	PIGK	GPI-anchor transamidase	0.946601	-0.194177	0.0774809	-0.0446835	0.237751	0.149494	60742000	3	3	3	7.8	45.251	3	7.8	7.8	20.6552	21.4382	21.1948	21.1678	21.1338	20.9263	20.9777	21.0908	21.2507	21.3951
sp|Q92841-1|DDX17_HUMAN;sp|Q92841-3|DDX17_HUMAN;sp|Q92841-2|DDX17_HUMAN;sp|Q92841|DDX17_HUMAN	sp|Q92841-1|DDX17_HUMAN;sp|Q92841-3|DDX17_HUMAN;sp|Q92841-2|DDX17_HUMAN;sp|Q92841|DDX17_HUMAN	DDX17;Isoform 4 of Probable ATP-dependent RNA helicase DDX17 OS	Isoform 2 of Probable ATP-dependent RNA helicase DDX17	0.569012	0.167197	0.388525	-0.147003	0.827544	-0.3142	138550000	10	3	3	16.8	72.371	3	6	6	20.6587	21.1172	20.6982	20.751	20.4167	20.8341	20.709	20.3161	20.6033	20.6121
sp|Q92879-5|CELF1_HUMAN;sp|Q92879-2|CELF1_HUMAN;sp|Q92879-3|CELF1_HUMAN;sp|Q92879-6|CELF1_HUMAN;sp|Q92879|CELF1_HUMAN;sp|Q92879-4|CELF1_HUMAN;sp|O95319-5|CELF2_HUMAN;sp|O95319-2|CELF2_HUMAN;sp|O95319|CELF2_HUMAN;sp|O95319-4|CELF2_HUMAN;sp|O95319-3|CELF2_HUMAN	sp|Q92879-5|CELF1_HUMAN;sp|Q92879-2|CELF1_HUMAN;sp|Q92879-3|CELF1_HUMAN;sp|Q92879-6|CELF1_HUMAN;sp|Q92879|CELF1_HUMAN;sp|Q92879-4|CELF1_HUMAN	CELF1;Isoform 2 of CUGBP Elav-like family member 1 OS	Isoform 5 of CUGBP Elav-like family member 1	1.74969	0.174215	2.01199	0.357124	0.920468	0.182909	378150000	6	6	6	13	50.13	7	13	13	22.1193	22.2781	22.4298	22.5201	22.6432	22.6864	22.6819	22.5009	22.4576	22.4175
sp|Q92930|RAB8B_HUMAN	sp|Q92930|RAB8B_HUMAN	RAB8B	Ras-related protein Rab-8B	1.67834	0.254218	2.27726	0.388994	0.812076	0.134776	143720000	8	2	2	35.3	23.584	4	10.1	10.1	20.2351	20.0826	20.0353	20.5504	20.5642	20.5705	20.3414	20.3379	20.1734	20.2459
sp|Q92947|GCDH_HUMAN;sp|Q92947-2|GCDH_HUMAN	sp|Q92947|GCDH_HUMAN;sp|Q92947-2|GCDH_HUMAN	GCDH	Glutaryl-CoA dehydrogenase, mitochondrial	0.0745163	0.0228785	1.08633	-0.204888	1.296	-0.227766	931560000	10	10	10	30.6	48.127	14	30.6	30.6	23.628	23.5281	23.6379	23.3275	23.2257	23.5782	23.4411	23.2213	23.4411	23.4484
sp|Q92973-2|TNPO1_HUMAN;sp|Q92973|TNPO1_HUMAN;sp|Q92973-3|TNPO1_HUMAN;sp|O14787-2|TNPO2_HUMAN;sp|O14787|TNPO2_HUMAN	sp|Q92973-2|TNPO1_HUMAN;sp|Q92973|TNPO1_HUMAN;sp|Q92973-3|TNPO1_HUMAN	TNPO1;Transportin-1 OS	Isoform 2 of Transportin-1	0.0141328	-0.00421492	0.487263	0.125585	0.523989	0.1298	2167800000	11	11	11	18.5	101.31	14	18.5	18.5	23.1129	23.4149	23.1849	23.4921	23.4825	23.204	23.2741	23.455	23.2532	23.394
sp|Q92974-3|ARHG2_HUMAN;sp|Q92974-2|ARHG2_HUMAN;sp|Q92974|ARHG2_HUMAN	sp|Q92974-3|ARHG2_HUMAN;sp|Q92974-2|ARHG2_HUMAN;sp|Q92974|ARHG2_HUMAN	ARHGEF2;Isoform 2 of Rho guanine nucleotide exchange factor 2 OS	Isoform 3 of Rho guanine nucleotide exchange factor 2	0.284548	0.0483227	0.371057	0.0586135	0.0506627	0.0102908	107160000	2	2	2	3.5	108.24	4	3.5	3.5	19.5651	19.7141	19.5815	19.5972	19.6005	19.7689	19.7489	19.5323	19.7062	19.6531
sp|Q92990|GLMN_HUMAN;sp|Q92990-2|GLMN_HUMAN	sp|Q92990|GLMN_HUMAN;sp|Q92990-2|GLMN_HUMAN	GLMN	Glomulin	0.661798	0.0709167	0.367166	0.0597714	0.0573486	-0.0111453	312410000	4	4	4	6.9	68.207	6	6.9	6.9	21.0614	20.9777	20.8468	20.9545	21.0486	21.1193	20.9645	20.9047	20.9894	20.9583
sp|Q93008-1|USP9X_HUMAN;sp|Q93008|USP9X_HUMAN;sp|O00507-2|USP9Y_HUMAN;sp|O00507|USP9Y_HUMAN	sp|Q93008-1|USP9X_HUMAN;sp|Q93008|USP9X_HUMAN	USP9X;Probable ubiquitin carboxyl-terminal hydrolase FAF-X OS	Isoform 2 of Probable ubiquitin carboxyl-terminal hydrolase FAF-X	0.281521	0.0421173	1.86704	-0.243942	2.12537	-0.28606	1829900000	21	21	21	10.3	290.46	26	10.3	10.3	24.145	24.1626	24.0203	23.8519	23.7422	23.9336	23.9336	23.7524	23.8654	23.8519
sp|Q93009-3|UBP7_HUMAN;sp|Q93009|UBP7_HUMAN	sp|Q93009-3|UBP7_HUMAN;sp|Q93009|UBP7_HUMAN	USP7;Ubiquitin carboxyl-terminal hydrolase 7 OS	Isoform 3 of Ubiquitin carboxyl-terminal hydrolase 7	0.688758	0.0661095	0.140674	-0.0310235	0.365471	-0.097133	161070000	3	3	3	2.9	126.27	3	2.9	2.9	21.2552	20.9545	21.2409	21.1305	21.1193	21.0908	21.1362	21.0131	21.1568	20.9894
sp|Q93034|CUL5_HUMAN	sp|Q93034|CUL5_HUMAN	CUL5	Cullin-5	0.168007	-0.0235271	1.02526	-0.148701	0.746245	-0.125174	1228200000	9	9	9	12.9	90.954	12	12.9	12.9	22.8894	23.1208	23.0442	22.9294	22.8623	22.7662	22.9198	22.8235	22.9444	22.911
sp|Q93050-1|VPP1_HUMAN;sp|Q93050|VPP1_HUMAN;sp|Q93050-3|VPP1_HUMAN	sp|Q93050-1|VPP1_HUMAN;sp|Q93050|VPP1_HUMAN;sp|Q93050-3|VPP1_HUMAN	ATP6V0A1;V-type proton ATPase 116 kDa subunit a isoform 1 OS	Isoform 2 of V-type proton ATPase 116 kDa subunit a isoform 1	0.736522	-0.490693	0.113198	0.139144	0.686633	0.629836	157340000	4	4	4	6.7	95.755	5	6.7	6.7	20.8097	22.1571	21.1922	21.9445	21.9907	21.0446	21.1222	22.1193	21.7846	22.1446
sp|Q969E2-2|SCAM4_HUMAN;sp|Q969E2|SCAM4_HUMAN	sp|Q969E2-2|SCAM4_HUMAN;sp|Q969E2|SCAM4_HUMAN	SCAMP4;Secretory carrier-associated membrane protein 4 OS	Isoform 2 of Secretory carrier-associated membrane protein 4	0.272602	-0.0765513	0.104037	0.0619756	0.246242	0.138527	536250000	2	2	2	20	22.047	5	20	20	19.8736	20.6204	20.0934	20.4358	20.4114	20.0872	20.0968	20.3414	20.3642	20.2974
sp|Q969M3|YIPF5_HUMAN;sp|Q969M3-3|YIPF5_HUMAN	sp|Q969M3|YIPF5_HUMAN;sp|Q969M3-3|YIPF5_HUMAN	YIPF5	Protein YIPF5	0.949132	0.0787983	0.736617	-0.195341	0.849476	-0.274139	300460000	2	2	2	18.7	27.989	4	18.7	18.7	20.6243	20.1169	20.356	20.1734	20.2217	20.0968	20.1898	20.1483	20.0872	20.0395
sp|Q969V3-2|NCLN_HUMAN;sp|Q969V3|NCLN_HUMAN	sp|Q969V3-2|NCLN_HUMAN;sp|Q969V3|NCLN_HUMAN	NCLN;Nicalin OS	Isoform 2 of Nicalin	0.728686	0.0806033	0.410955	-0.0591965	1.52415	-0.1398	567190000	8	8	8	18.3	62.846	11	18.3	18.3	21.4043	21.4962	21.3548	21.333	21.4754	21.2636	21.3649	21.294	21.2636	21.2783
sp|Q969Z0|TBRG4_HUMAN;sp|Q969Z0-2|TBRG4_HUMAN	sp|Q969Z0|TBRG4_HUMAN;sp|Q969Z0-2|TBRG4_HUMAN	TBRG4	Protein TBRG4	0.241883	0.0349932	0.88134	0.105083	2.43027	0.07009	344700000	5	5	5	9	70.737	5	9	9	21.5486	21.558	21.5263	21.601	21.7931	21.5785	21.625	21.6211	21.6211	21.601
sp|Q96A26|F162A_HUMAN	sp|Q96A26|F162A_HUMAN	FAM162A	Protein FAM162A	1.09236	-0.198517	1.72632	0.373953	1.83761	0.57247	1172300000	4	4	4	29.9	17.342	5	29.9	29.9	22.1243	22.5075	22.32	22.7116	22.8156	22.5835	22.654	23.0551	22.7845	22.8296
sp|Q96A33-2|CCD47_HUMAN;sp|Q96A33|CCD47_HUMAN	sp|Q96A33-2|CCD47_HUMAN;sp|Q96A33|CCD47_HUMAN	CCDC47;Coiled-coil domain-containing protein 47 OS	Isoform 2 of Coiled-coil domain-containing protein 47	0.0687469	0.00942373	2.05444	0.116877	0.903226	0.107454	1482000000	8	8	8	20.4	55.317	11	20.4	20.4	22.8937	22.9148	22.8452	22.9883	23.0551	22.9679	22.9946	23.0909	22.9173	22.9679
sp|Q96A49|SYAP1_HUMAN	sp|Q96A49|SYAP1_HUMAN	SYAP1	Synapse-associated protein 1	1.71946	-0.074838	0.641097	0.130532	0.842608	0.20537	2506300000	11	11	11	29.3	39.933	14	29.3	29.3	23.7524	24.1368	23.9883	24.113	24.0542	24.113	24.0784	24.1368	24.1626	24.1943
sp|Q96A65|EXOC4_HUMAN;sp|Q96A65-2|EXOC4_HUMAN	sp|Q96A65|EXOC4_HUMAN;sp|Q96A65-2|EXOC4_HUMAN	EXOC4	Exocyst complex component 4	0.0890104	-0.00798925	0.431275	0.0536944	0.40618	0.0616837	344290000	4	4	4	5	110.5	5	5	5	21.7816	21.8644	21.9841	21.8709	21.9445	21.9489	21.9573	21.9177	21.9068	21.9907
sp|Q96BM9|ARL8A_HUMAN	sp|Q96BM9|ARL8A_HUMAN	ARL8A	ADP-ribosylation factor-like protein 8A	0.785894	-0.105387	0.603689	0.0938032	1.67132	0.19919	200600000	4	2	2	26.9	21.416	3	12.4	12.4	19.8063	19.8862	19.9682	20.0492	20.0265	19.8289	20.0182	20.1295	20.0934	20.0353
sp|Q96BN2|TADA1_HUMAN	sp|Q96BN2|TADA1_HUMAN	TADA1	Transcriptional adapter 1	1.01401	0.376694	0.891674	0.3865	0.0250168	0.00980631	129590000	2	2	2	8.1	37.381	3	8.1	8.1	20.0514	19.699	19.6406	19.9928	19.8608	20.5279	20.3523	19.7531	19.8449	19.8223
sp|Q96BW9-2|TAM41_HUMAN;sp|Q96BW9-3|TAM41_HUMAN;sp|Q96BW9|TAM41_HUMAN	sp|Q96BW9-2|TAM41_HUMAN;sp|Q96BW9-3|TAM41_HUMAN;sp|Q96BW9|TAM41_HUMAN	TAMM41;Isoform 3 of Phosphatidate cytidylyltransferase, mitochondrial OS	Isoform 2 of Phosphatidate cytidylyltransferase, mitochondrial	0.776288	0.369691	0.657627	-0.739016	0.909316	-1.10871	167020000	2	2	2	8.5	35.907	3	8.5	8.5	22.6684	20.7652	22.1539	20.7267	20.9025	21.5866	21.2783	20.6982	20.7916	20.7717
sp|Q96C01|F136A_HUMAN	sp|Q96C01|F136A_HUMAN	FAM136A	Protein FAM136A	0.259484	-0.212136	1.43428	0.89954	2.13066	1.11168	1668500000	7	7	7	59.4	15.641	12	59.4	59.4	23.5912	23.9273	24.0443	25.1609	25.1885	24.1777	24.4882	25.316	24.7827	24.7991
sp|Q96C36|P5CR2_HUMAN	sp|Q96C36|P5CR2_HUMAN	PYCR2	Pyrroline-5-carboxylate reductase 2	0.377589	0.112036	0.427456	-0.162804	0.98645	-0.27484	282330000	3	3	3	14.4	33.637	3	14.4	14.4	21.867	21.5201	21.9406	21.4641	21.4	21.8407	21.7474	21.4835	21.5327	21.4869
sp|Q96CS3|FAF2_HUMAN	sp|Q96CS3|FAF2_HUMAN	FAF2	FAS-associated factor 2	0.0487538	-0.0243359	0.527903	-0.190446	0.747204	-0.16611	747890000	7	7	7	24.5	52.623	11	24.5	24.5	22.6571	22.6864	22.8296	22.4175	22.2204	22.8113	22.6864	22.3921	22.6864	22.5962
sp|Q96CW1-2|AP2M1_HUMAN;sp|Q96CW1|AP2M1_HUMAN	sp|Q96CW1-2|AP2M1_HUMAN;sp|Q96CW1|AP2M1_HUMAN	AP2M1;AP-2 complex subunit mu OS	Isoform 2 of AP-2 complex subunit mu	0.0428117	0.0168727	0.908132	0.265096	1.11611	0.248224	1306100000	11	11	11	26.6	49.389	14	26.6	26.6	23.4078	23.6788	23.628	23.9883	23.9241	23.5231	23.911	23.9209	23.7029	23.8354
sp|Q96CW5|GCP3_HUMAN;sp|Q96CW5-2|GCP3_HUMAN;sp|Q96CW5-3|GCP3_HUMAN	sp|Q96CW5|GCP3_HUMAN;sp|Q96CW5-2|GCP3_HUMAN;sp|Q96CW5-3|GCP3_HUMAN	TUBGCP3	Gamma-tubulin complex component 3	0.100874	0.0461288	1.39573	-0.459511	2.28808	-0.50564	936860000	12	12	12	15.8	103.57	14	15.8	15.8	23.6379	23.66	23.8442	23.0749	22.982	23.5281	23.4332	23.0861	23.2984	23.2407
sp|Q96DA6|TIM14_HUMAN;sp|Q96DA6-2|TIM14_HUMAN	sp|Q96DA6|TIM14_HUMAN;sp|Q96DA6-2|TIM14_HUMAN	DNAJC19	Mitochondrial import inner membrane translocase subunit TIM14	0.307273	0.0474032	1.95269	0.306442	1.64456	0.259039	438020000	5	5	5	57.8	12.498	5	57.8	57.8	21.9875	21.773	21.9198	22.1719	22.3384	22.1116	22.1776	22.1403	22.2166	22.1005
sp|Q96DI7|SNR40_HUMAN;sp|Q96DI7-2|SNR40_HUMAN	sp|Q96DI7|SNR40_HUMAN;sp|Q96DI7-2|SNR40_HUMAN	SNRNP40	U5 small nuclear ribonucleoprotein 40 kDa protein	0.00591768	-0.00104682	0.411115	0.0801229	0.458811	0.0811698	113540000	2	2	2	10.9	39.31	3	10.9	10.9	21.0206	21.268	21.0782	21.1996	21.3295	21.0944	21.1862	21.2124	21.2249	21.1731
sp|Q96E22|NGBR_HUMAN	sp|Q96E22|NGBR_HUMAN	NUS1	Dehydrodolichyl diphosphate syntase complex subunit NUS1	0.303683	-0.0774248	0.450257	-0.158841	0.16991	-0.0814164	122250000	2	2	2	8.2	33.224	3	8.2	8.2	19.8862	20.1295	20.4405	19.9615	19.8449	20.168	19.9985	19.9057	20.1805	20.1257
sp|Q96EY1|DNJA3_HUMAN;sp|Q96EY1-2|DNJA3_HUMAN;sp|Q96EY1-3|DNJA3_HUMAN	sp|Q96EY1|DNJA3_HUMAN;sp|Q96EY1-2|DNJA3_HUMAN;sp|Q96EY1-3|DNJA3_HUMAN	DNAJA3	DnaJ homolog subfamily A member 3, mitochondrial	0.260363	0.0536087	0.120748	0.037779	0.0476942	-0.0158297	1813700000	9	9	9	25.4	52.488	16	25.4	25.4	23.0718	23.394	23.0861	23.2166	23.362	23.0551	23.2532	23.2334	23.0861	23.1849
sp|Q96G03|PGM2_HUMAN;sp|Q96G03-2|PGM2_HUMAN	sp|Q96G03|PGM2_HUMAN	PGM2	Phosphoglucomutase-2	1.19438	-0.1158	1.99635	-0.165486	0.312864	-0.0496858	517730000	5	5	5	11.4	68.283	8	11.4	11.4	22.2114	22.3497	22.2928	22.092	22.0776	22.1571	22.1498	22.1446	22.239	22.3212
sp|Q96G23|CERS2_HUMAN	sp|Q96G23|CERS2_HUMAN	CERS2	Ceramide synthase 2	0.503889	0.166969	0.95193	-0.351792	1.59111	-0.51876	358880000	2	2	2	7.4	44.876	2	7.4	7.4	21.4923	21.0486	21.4263	20.7566	20.7717	21.181	21.1731	20.6944	20.8882	20.8283
sp|Q96GD4-4|AURKB_HUMAN;sp|Q96GD4-2|AURKB_HUMAN;sp|Q96GD4|AURKB_HUMAN;sp|Q96GD4-5|AURKB_HUMAN;sp|Q96GD4-3|AURKB_HUMAN	sp|Q96GD4-4|AURKB_HUMAN;sp|Q96GD4-2|AURKB_HUMAN;sp|Q96GD4|AURKB_HUMAN;sp|Q96GD4-5|AURKB_HUMAN;sp|Q96GD4-3|AURKB_HUMAN	AURKB;Isoform 2 of Aurora kinase B OS	Isoform 4 of Aurora kinase B	0.243143	0.1891	0.641119	-0.407667	1.54944	-0.596767	142910000	2	2	2	9.6	34.76	2	9.6	9.6	20.1838	19.8608	20.0872	19.3834	19.0793	20.0353	20.047	19.1735	19.688	19.4799
sp|Q96HP4|OXND1_HUMAN	sp|Q96HP4|OXND1_HUMAN	OXNAD1	Oxidoreductase NAD-binding domain-containing protein 1	0.202867	0.038761	3.03253	-0.483906	3.61987	-0.522667	2945100000	2	2	2	7.4	34.854	2	7.4	7.4	23.2809	23.2213	23.2407	22.8032	22.8207	22.5933	22.8377	22.7197	22.7935	22.6616
sp|Q96HS1-2|PGAM5_HUMAN;sp|Q96HS1|PGAM5_HUMAN	sp|Q96HS1-2|PGAM5_HUMAN;sp|Q96HS1|PGAM5_HUMAN	PGAM5;Serine/threonine-protein phosphatase PGAM5, mitochondrial OS	Isoform 2 of Serine/threonine-protein phosphatase PGAM5, mitochondrial	0.0614265	-0.019074	0.94604	0.24519	1.44527	0.264264	183310000	3	3	3	12.2	28.02	5	12.2	12.2	21.5866	21.8046	21.5365	21.9249	21.8957	22.0854	21.645	21.8872	21.9489	21.8844
sp|Q96IX5|USMG5_HUMAN	sp|Q96IX5|USMG5_HUMAN	USMG5	Up-regulated during skeletal muscle growth protein 5	0.0708926	-0.0218428	0.0379061	-0.0129361	0.0331689	0.00890668	584750000	3	3	3	44.8	6.4575	5	44.8	44.8	20.9583	21.2124	21.0713	21.1473	21.2552	20.8701	20.9984	21.1608	20.9858	21.1222
sp|Q96J02|ITCH_HUMAN;sp|Q96J02-2|ITCH_HUMAN;sp|Q96J02-3|ITCH_HUMAN	sp|Q96J02|ITCH_HUMAN;sp|Q96J02-2|ITCH_HUMAN;sp|Q96J02-3|ITCH_HUMAN	ITCH	E3 ubiquitin-protein ligase Itchy homolog	1.03339	0.0987496	0.711574	0.0958422	0.0147192	-0.00290743	184560000	3	3	3	4.7	102.8	5	4.7	4.7	21.3414	21.4043	21.5402	21.4808	21.4599	21.5433	21.6138	21.3968	21.4835	21.3968
sp|Q96JB5-2|CK5P3_HUMAN;sp|Q96JB5|CK5P3_HUMAN;sp|Q96JB5-4|CK5P3_HUMAN;sp|Q96JB5-3|CK5P3_HUMAN	sp|Q96JB5-2|CK5P3_HUMAN;sp|Q96JB5|CK5P3_HUMAN;sp|Q96JB5-4|CK5P3_HUMAN;sp|Q96JB5-3|CK5P3_HUMAN	CDK5RAP3;CDK5 regulatory subunit-associated protein 3 OS	Isoform 2 of CDK5 regulatory subunit-associated protein 3	0.499836	0.0719137	1.6904	-0.26165	1.5181	-0.333563	43934000	2	2	2	5.3	46.35	2	5.3	5.3	19.3176	19.0376	19.1823	18.8407	18.8846	18.9637	18.9811	18.7574	18.9637	18.8157
sp|Q96JG6-3|CC132_HUMAN;sp|Q96JG6|CC132_HUMAN	sp|Q96JG6-3|CC132_HUMAN;sp|Q96JG6|CC132_HUMAN	CCDC132;Coiled-coil domain-containing protein 132 OS	Isoform 3 of Coiled-coil domain-containing protein 132	0.189667	0.129593	0.539393	-0.309349	1.00781	-0.438943	281390000	2	2	2	4	107.92	2	4	4	20.8014	20.356	20.7307	19.8736	20.1042	20.6121	20.6903	19.8914	20.3706	20.3093
sp|Q96JJ7-2|TMX3_HUMAN;sp|Q96JJ7|TMX3_HUMAN	sp|Q96JJ7-2|TMX3_HUMAN;sp|Q96JJ7|TMX3_HUMAN	TMX3;Protein disulfide-isomerase TMX3 OS	Isoform 2 of Protein disulfide-isomerase TMX3	0.0945986	0.00687742	1.36549	0.173354	1.1074	0.166477	299460000	2	2	2	12.8	22.291	2	12.8	12.8	21.7186	21.8438	21.9626	22.036	22.0595	21.9583	22.0061	22.0141	22.0141	21.9962
sp|Q96KA5-2|CLP1L_HUMAN;sp|Q96KA5|CLP1L_HUMAN	sp|Q96KA5-2|CLP1L_HUMAN;sp|Q96KA5|CLP1L_HUMAN	CLPTM1L;Cleft lip and palate transmembrane protein 1-like protein OS	Isoform 2 of Cleft lip and palate transmembrane protein 1-like protein	0.13227	0.0269551	0.272493	0.0337014	0.032869	0.00674629	350150000	3	3	3	9.8	58.355	4	9.8	9.8	21.0908	21.1222	21.0984	21.2124	21.2026	21.0387	21.0964	20.9818	21.2161	21.1338
sp|Q96KG9-5|NTKL_HUMAN;sp|Q96KG9-3|NTKL_HUMAN;sp|Q96KG9-4|NTKL_HUMAN;sp|Q96KG9-6|NTKL_HUMAN;sp|Q96KG9-2|NTKL_HUMAN;sp|Q96KG9|NTKL_HUMAN	sp|Q96KG9-5|NTKL_HUMAN;sp|Q96KG9-3|NTKL_HUMAN;sp|Q96KG9-4|NTKL_HUMAN;sp|Q96KG9-6|NTKL_HUMAN;sp|Q96KG9-2|NTKL_HUMAN;sp|Q96KG9|NTKL_HUMAN	SCYL1;Isoform 3 of N-terminal kinase-like protein OS	Isoform 5 of N-terminal kinase-like protein	0.49411	-0.0665638	1.51461	-0.253928	0.790288	-0.187364	94564000	2	2	2	2.7	69.237	2	2.7	2.7	19.6478	19.9457	19.6949	19.4434	19.49	19.5157	19.5863	19.6737	19.5815	19.4711
sp|Q96KP1|EXOC2_HUMAN	sp|Q96KP1|EXOC2_HUMAN	EXOC2	Exocyst complex component 2	0.345051	0.128133	0.851274	-0.333287	1.51169	-0.461419	208930000	2	2	2	3.8	104.07	2	3.8	3.8	19.9615	19.5012	19.8063	19.2249	19.1735	19.6531	19.6406	19.3352	19.3352	19.2143
sp|Q96M27|PRRC1_HUMAN;sp|Q96M27-3|PRRC1_HUMAN;sp|Q96M27-2|PRRC1_HUMAN;sp|Q96M27-5|PRRC1_HUMAN;sp|Q96M27-4|PRRC1_HUMAN	sp|Q96M27|PRRC1_HUMAN;sp|Q96M27-3|PRRC1_HUMAN;sp|Q96M27-2|PRRC1_HUMAN;sp|Q96M27-5|PRRC1_HUMAN;sp|Q96M27-4|PRRC1_HUMAN	PRRC1	Protein PRRC1	0.354633	-0.0840761	0.901217	0.221514	1.5713	0.30559	1262100000	8	8	8	21.1	46.701	13	21.1	21.1	23.1366	23.4026	23.3749	23.6471	23.6881	23.362	23.4078	23.668	23.5717	23.5912
sp|Q96N66|MBOA7_HUMAN;sp|Q96N66-2|MBOA7_HUMAN;sp|Q96N66-3|MBOA7_HUMAN	sp|Q96N66|MBOA7_HUMAN;sp|Q96N66-2|MBOA7_HUMAN;sp|Q96N66-3|MBOA7_HUMAN	MBOAT7	Lysophospholipid acyltransferase 7	0.169496	-0.0582836	0.0654079	-0.0210776	0.177009	0.037206	247880000	4	4	4	11.4	52.764	5	11.4	11.4	20.3207	20.3207	20.3207	20.452	20.4694	20.0802	20.1967	20.5108	20.2421	20.3207
sp|Q96NT0|CC115_HUMAN;sp|Q96NT0-2|CC115_HUMAN	sp|Q96NT0|CC115_HUMAN	CCDC115	Coiled-coil domain-containing protein 115	0.187668	-0.043304	5.13552	1.93607	4.14302	1.97938	354470000	3	3	3	28.3	19.76	5	28.3	28.3	19.2981	18.9811	19.1735	20.9493	21.0782	21.0984	21.222	21.2026	21.2026	20.9858
sp|Q96P70|IPO9_HUMAN	sp|Q96P70|IPO9_HUMAN	IPO9	Importin-9	0.829357	0.0330264	1.66804	0.200173	1.07755	0.167147	1098400000	10	10	9	11.7	115.96	11	11.7	9.7	23.1511	23.3836	23.3354	23.4825	23.4648	23.5159	23.4976	23.4242	23.4648	23.4825
sp|Q96PE2|ARHGH_HUMAN	sp|Q96PE2|ARHGH_HUMAN	ARHGEF17	Rho guanine nucleotide exchange factor 17	0.985394	-0.154146	2.1589	-0.343346	2.38778	-0.189201	1659900000	2	2	2	1.3	221.67	1	1.3	1.3	21.9687	21.9087	21.8918	21.7186	21.5486	21.6321	21.4197	21.773	21.7313	21.6973
sp|Q96PU8-5|QKI_HUMAN;sp|Q96PU8-9|QKI_HUMAN;sp|Q96PU8-8|QKI_HUMAN;sp|Q96PU8-6|QKI_HUMAN;sp|Q96PU8-3|QKI_HUMAN;sp|Q96PU8|QKI_HUMAN	sp|Q96PU8-5|QKI_HUMAN;sp|Q96PU8-9|QKI_HUMAN;sp|Q96PU8-8|QKI_HUMAN;sp|Q96PU8-6|QKI_HUMAN;sp|Q96PU8-3|QKI_HUMAN;sp|Q96PU8|QKI_HUMAN	QKI;Isoform 6 of Protein quaking OS	Isoform 3 of Protein quaking	0.69024	0.148772	0.69563	-0.107121	1.07275	-0.255893	181590000	2	2	2	10.4	35.232	2	10.4	10.4	20.2905	20.2512	20.4219	20.3016	20.1838	20.2837	20.0872	20.1805	20.1483	19.8671
sp|Q96PV6-2|LENG8_HUMAN;sp|Q96PV6|LENG8_HUMAN	sp|Q96PV6-2|LENG8_HUMAN;sp|Q96PV6|LENG8_HUMAN	LENG8;Leukocyte receptor cluster member 8 OS	Isoform 2 of Leukocyte receptor cluster member 8	0.0186216	0.00821606	0.467553	0.155182	0.651002	0.146966	150330000	2	2	2	3.6	88.156	3	3.6	3.6	19.5522	19.7966	19.6737	19.9534	20.0725	19.5606	19.7309	19.8983	19.6737	19.8914
sp|Q96RN5-3|MED15_HUMAN;sp|Q96RN5-2|MED15_HUMAN;sp|Q96RN5|MED15_HUMAN	sp|Q96RN5-3|MED15_HUMAN;sp|Q96RN5-2|MED15_HUMAN;sp|Q96RN5|MED15_HUMAN	MED15;Isoform 2 of Mediator of RNA polymerase II transcription subunit 15 OS	Isoform 3 of Mediator of RNA polymerase II transcription subunit 15	0.594232	-0.04341	1.95601	-0.113867	1.37544	-0.0704568	566050000	6	6	6	9.9	75.926	8	9.9	9.9	22.6616	22.6684	22.6899	22.5514	22.5075	22.5564	22.6226	22.5591	22.6168	22.6327
sp|Q96SU4-5|OSBL9_HUMAN;sp|Q96SU4-4|OSBL9_HUMAN;sp|Q96SU4-3|OSBL9_HUMAN;sp|Q96SU4-7|OSBL9_HUMAN;sp|Q96SU4-2|OSBL9_HUMAN;sp|Q96SU4|OSBL9_HUMAN;sp|Q96SU4-6|OSBL9_HUMAN	sp|Q96SU4-5|OSBL9_HUMAN;sp|Q96SU4-4|OSBL9_HUMAN;sp|Q96SU4-3|OSBL9_HUMAN;sp|Q96SU4-7|OSBL9_HUMAN;sp|Q96SU4-2|OSBL9_HUMAN;sp|Q96SU4|OSBL9_HUMAN;sp|Q96SU4-6|OSBL9_HUMAN	OSBPL9;Isoform 4 of Oxysterol-binding protein-related protein 9 OS	Isoform 5 of Oxysterol-binding protein-related protein 9	0.114677	-0.0246723	0.352453	0.0735885	0.407028	0.0982609	204840000	5	5	5	15.8	62.528	5	15.8	15.8	20.8341	20.9984	20.7235	20.9065	21.0627	20.9047	20.8283	21.0713	20.9263	20.8531
sp|Q96T17|MA7D2_HUMAN;sp|Q96T17-2|MA7D2_HUMAN;sp|Q96T17-5|MA7D2_HUMAN;sp|Q96T17-4|MA7D2_HUMAN	sp|Q96T17|MA7D2_HUMAN;sp|Q96T17-2|MA7D2_HUMAN;sp|Q96T17-5|MA7D2_HUMAN;sp|Q96T17-4|MA7D2_HUMAN	MAP7D2	MAP7 domain-containing protein 2	0.602614	0.0510308	0.752447	-0.0957524	1.13407	-0.146783	80855000	2	2	2	4.6	81.964	2	4.6	4.6	18.9637	18.8157	19.0091	18.8157	18.8613	18.9005	18.7574	18.8157	18.7574	18.775
sp|Q96T76-9|MMS19_HUMAN;sp|Q96T76|MMS19_HUMAN;sp|Q96T76-8|MMS19_HUMAN;sp|Q96T76-5|MMS19_HUMAN;sp|Q96T76-7|MMS19_HUMAN	sp|Q96T76-9|MMS19_HUMAN;sp|Q96T76|MMS19_HUMAN;sp|Q96T76-8|MMS19_HUMAN;sp|Q96T76-5|MMS19_HUMAN	MMS19;MMS19 nucleotide excision repair protein homolog OS	Isoform 6 of MMS19 nucleotide excision repair protein homolog	0.409517	0.0522469	0.726998	0.105647	0.38893	0.0534	651740000	5	5	5	8	108.38	5	8	8	21.5832	21.3968	21.4962	21.5043	21.5402	21.6841	21.6624	21.5832	21.5099	21.5433
sp|Q96TA2-3|YMEL1_HUMAN;sp|Q96TA2-2|YMEL1_HUMAN;sp|Q96TA2|YMEL1_HUMAN	sp|Q96TA2-3|YMEL1_HUMAN;sp|Q96TA2-2|YMEL1_HUMAN;sp|Q96TA2|YMEL1_HUMAN	YME1L1;Isoform 2 of ATP-dependent zinc metalloprotease YME1L1 OS	Isoform 3 of ATP-dependent zinc metalloprotease YME1L1	0.575394	0.138659	0.354415	-0.144312	0.763397	-0.28297	561390000	11	11	11	22.3	75.981	12	22.3	22.3	23.1908	22.6226	22.8592	22.5991	22.6327	22.9883	22.7662	22.5226	22.6327	22.6684
sp|Q96TC7|RMD3_HUMAN;sp|Q96TC7-2|RMD3_HUMAN	sp|Q96TC7|RMD3_HUMAN;sp|Q96TC7-2|RMD3_HUMAN	RMDN3	Regulator of microtubule dynamics protein 3	0.293915	0.11232	0.944547	-0.523807	1.04559	-0.636127	75657000	2	2	2	7.2	52.118	2	7.2	7.2	20.2175	19.3699	19.4068	19.1246	19.1551	19.4434	18.8407	19.1006	19.1006	18.8846
sp|Q99460-2|PSMD1_HUMAN;sp|Q99460|PSMD1_HUMAN	sp|Q99460-2|PSMD1_HUMAN;sp|Q99460|PSMD1_HUMAN	PSMD1;26S proteasome non-ATPase regulatory subunit 1 OS	Isoform 2 of 26S proteasome non-ATPase regulatory subunit 1	0.668435	0.0374788	0.39172	0.0970942	0.182901	0.0596155	2356800000	14	14	14	18	102.26	22	18	18	24.0784	24.5076	24.3131	24.3327	24.4063	24.4174	24.4307	24.3707	24.3536	24.3536
sp|Q99470|SDF2_HUMAN	sp|Q99470|SDF2_HUMAN	SDF2	Stromal cell-derived factor 2	0.422693	0.109014	0.982823	-0.248465	1.92446	-0.357479	1230900000	3	3	3	25.1	23.026	7	25.1	25.1	22.4865	22.2624	22.4816	21.9593	22.0522	22.3154	22.32	21.9841	22.0776	22.0964
sp|Q99497|PARK7_HUMAN	sp|Q99497|PARK7_HUMAN	PARK7	Protein deglycase DJ-1	0.106724	-0.0314352	1.81554	-0.393538	2.65169	-0.362103	1394200000	8	8	7	49.2	19.891	9	49.2	46.6	23.9209	23.7932	23.8184	23.4149	23.2166	23.5855	23.5855	23.4411	23.5501	23.455
sp|Q99536|VAT1_HUMAN;sp|Q99536-2|VAT1_HUMAN;sp|Q99536-3|VAT1_HUMAN	sp|Q99536|VAT1_HUMAN	VAT1	Synaptic vesicle membrane protein VAT-1 homolog	1.19467	0.200574	1.05012	0.177914	0.125553	-0.0226599	595160000	3	3	3	10.7	41.92	5	10.7	10.7	21.519	21.6282	21.6765	21.7172	21.7703	21.9687	21.6869	21.6765	21.5212	21.558
sp|Q99570|PI3R4_HUMAN	sp|Q99570|PI3R4_HUMAN	PIK3R4	Phosphoinositide 3-kinase regulatory subunit 4	0.0686342	-0.0122183	1.61652	-0.291808	1.61108	-0.27959	1066400000	3	3	3	2.8	153.1	4	2.8	2.8	22.4464	22.4522	22.2114	22.1498	22.1498	21.9249	22.0882	22.1005	22.0854	22.0854
sp|Q99598|TSNAX_HUMAN	sp|Q99598|TSNAX_HUMAN	TSNAX	Translin-associated protein X	0.499962	0.0418768	1.47916	-0.10573	2.65954	-0.147607	198320000	4	4	4	20	33.112	4	20	20	20.1898	20.1483	20.1613	20.0265	20.0417	20.0265	20.1483	20.044	20.0265	19.9861
sp|Q99614|TTC1_HUMAN;REV__sp|Q9BYX2-6|TBD2A_HUMAN;REV__sp|Q9BYX2-5|TBD2A_HUMAN	sp|Q99614|TTC1_HUMAN	TTC1	Tetratricopeptide repeat protein 1	1.25834	-0.176483	1.91891	0.257551	2.81334	0.434033	1375100000	4	4	3	12	33.526	5	12	9.6	22.5296	22.4464	22.5633	22.8113	22.8894	22.7279	22.654	23.035	22.8916	22.9148
sp|Q99615|DNJC7_HUMAN;sp|Q99615-2|DNJC7_HUMAN	sp|Q99615|DNJC7_HUMAN;sp|Q99615-2|DNJC7_HUMAN	DNAJC7	DnaJ homolog subfamily C member 7	2.09081	0.141078	2.13345	0.214609	0.618713	0.0735302	1278500000	13	13	13	30.8	56.44	16	30.8	30.8	23.0129	23.1592	23.1592	23.2984	23.394	23.2929	23.3148	23.1849	23.2213	23.1457
sp|Q99653|CHP1_HUMAN	sp|Q99653|CHP1_HUMAN	CHP1	Calcineurin B homologous protein 1	1.36958	-0.171124	0.227408	0.0561824	1.08533	0.227306	241590000	4	4	4	31.3	22.456	5	31.3	31.3	20.6629	20.9894	20.8244	20.9583	20.7421	20.8805	20.9462	21.066	21.0944	20.9984
sp|Q99729-3|ROAA_HUMAN;sp|Q99729-2|ROAA_HUMAN;sp|Q99729-4|ROAA_HUMAN;sp|Q99729|ROAA_HUMAN	sp|Q99729-3|ROAA_HUMAN;sp|Q99729-2|ROAA_HUMAN	HNRNPAB;Isoform 2 of Heterogeneous nuclear ribonucleoprotein A/B OS	Isoform 3 of Heterogeneous nuclear ribonucleoprotein A/B	0.313186	-0.0399191	1.79182	-0.155276	1.07803	-0.115356	245180000	3	3	3	8.4	30.588	4	8.4	8.4	21.4559	21.5263	21.5327	21.294	21.294	21.4157	21.3951	21.304	21.4491	21.4157
sp|Q99733|NP1L4_HUMAN;sp|Q99733-2|NP1L4_HUMAN	sp|Q99733|NP1L4_HUMAN;sp|Q99733-2|NP1L4_HUMAN	NAP1L4	Nucleosome assembly protein 1-like 4	0.191339	0.0352187	0.687263	0.213439	0.49808	0.17822	139670000	4	3	3	13.3	42.823	3	10.4	10.4	20.0216	20.5551	20.2459	20.4761	20.6204	20.3379	20.5161	20.4877	20.4581	20.4114
sp|Q99747|SNAG_HUMAN	sp|Q99747|SNAG_HUMAN	NAPG	Gamma-soluble NSF attachment protein	1.0132	0.0678878	1.79853	0.113527	0.894924	0.0456397	118930000	2	2	2	7.7	34.746	2	7.7	7.7	20.0395	20.044	19.9985	20.1107	20.0968	20.1483	20.2076	20.0353	20.0902	20.0934
sp|Q99836-3|MYD88_HUMAN;sp|Q99836-5|MYD88_HUMAN;sp|Q99836|MYD88_HUMAN;sp|Q99836-6|MYD88_HUMAN;sp|Q99836-4|MYD88_HUMAN;sp|Q99836-2|MYD88_HUMAN	sp|Q99836-3|MYD88_HUMAN;sp|Q99836-5|MYD88_HUMAN;sp|Q99836|MYD88_HUMAN;sp|Q99836-6|MYD88_HUMAN;sp|Q99836-4|MYD88_HUMAN;sp|Q99836-2|MYD88_HUMAN	MYD88;Isoform 5 of Myeloid differentiation primary response protein MyD88 OS	Isoform 3 of Myeloid differentiation primary response protein MyD88	0.196861	-0.0274043	1.817	-0.193745	2.01097	-0.166341	93323000	2	2	2	14.1	20.776	2	14.1	14.1	19.5269	19.5226	19.4526	19.2981	19.2812	19.4236	19.2249	19.3609	19.3609	19.2812
sp|Q99873-3|ANM1_HUMAN;sp|Q99873-2|ANM1_HUMAN;sp|Q99873-4|ANM1_HUMAN;sp|Q99873|ANM1_HUMAN	sp|Q99873-3|ANM1_HUMAN;sp|Q99873-2|ANM1_HUMAN;sp|Q99873-4|ANM1_HUMAN;sp|Q99873|ANM1_HUMAN	PRMT1;Isoform 2 of Protein arginine N-methyltransferase 1 OS	Isoform 3 of Protein arginine N-methyltransferase 1	0.349541	0.0668834	0.803965	0.133602	1.99536	0.0667191	185300000	2	2	2	8.2	39.602	3	8.2	8.2	21.9663	21.9573	21.9687	21.9663	22.0751	22.2878	22.0616	22.0522	22.036	22.0042
sp|Q99956|DUS9_HUMAN	sp|Q99956|DUS9_HUMAN	DUSP9	Dual specificity protein phosphatase 9	0.0680026	-0.0128374	1.72088	-0.194097	0.939455	-0.181259	148190000	2	2	2	8.3	41.867	2	8.3	8.3	20.5216	20.6944	20.5279	20.3957	20.4219	20.4219	20.3093	20.5311	20.3786	20.2905
sp|Q9BPW8|NIPS1_HUMAN	sp|Q9BPW8|NIPS1_HUMAN	NIPSNAP1	Protein NipSnap homolog 1	0.0915588	-0.0178596	0.615025	0.110137	0.785639	0.127997	1032400000	4	4	3	16.2	33.31	7	16.2	13.4	22.0257	22.247	22.1719	22.2878	22.3871	22.1346	22.2239	22.3424	22.2747	22.2114
sp|Q9BPX3|CND3_HUMAN	sp|Q9BPX3|CND3_HUMAN	NCAPG	Condensin complex subunit 3	0.56261	0.0619283	0.233684	0.0299249	0.726151	-0.0320034	724850000	6	6	6	6.8	114.33	8	6.8	6.8	22.2239	22.2747	22.2688	22.3456	22.3424	22.1671	22.2878	22.2421	22.2286	22.2007
sp|Q9BQ95|ECSIT_HUMAN;sp|Q9BQ95-3|ECSIT_HUMAN;sp|Q9BQ95-4|ECSIT_HUMAN;sp|Q9BQ95-2|ECSIT_HUMAN	sp|Q9BQ95|ECSIT_HUMAN;sp|Q9BQ95-3|ECSIT_HUMAN;sp|Q9BQ95-4|ECSIT_HUMAN;sp|Q9BQ95-2|ECSIT_HUMAN	ECSIT	Evolutionarily conserved signaling intermediate in Toll pathway, mitochondrial	0.23087	0.0722659	0.272031	0.0486822	0.0570465	-0.0235837	136940000	2	2	2	6.3	49.148	2	6.3	6.3	19.1156	19.2812	19.1246	19.2332	19.3487	19.1925	19.1156	19.4136	18.9952	19.0419
sp|Q9BQE5|APOL2_HUMAN	sp|Q9BQE5|APOL2_HUMAN	APOL2	Apolipoprotein L2	0.180549	0.0338863	1.09449	0.151051	1.61302	0.117165	102950000	2	2	2	5.9	37.092	2	5.9	5.9	19.9251	19.9251	19.8818	20.0872	20.168	20.0934	19.8983	20.0216	19.9793	20.0826
sp|Q9BRK5|CAB45_HUMAN;sp|Q9BRK5-2|CAB45_HUMAN;sp|Q9BRK5-6|CAB45_HUMAN;sp|Q9BRK5-4|CAB45_HUMAN;sp|Q9BRK5-3|CAB45_HUMAN;sp|Q9BRK5-5|CAB45_HUMAN	sp|Q9BRK5|CAB45_HUMAN;sp|Q9BRK5-2|CAB45_HUMAN;sp|Q9BRK5-6|CAB45_HUMAN;sp|Q9BRK5-4|CAB45_HUMAN;sp|Q9BRK5-3|CAB45_HUMAN	SDF4	45 kDa calcium-binding protein	0.187236	0.0502917	0.146361	-0.0411053	0.321229	-0.091397	251890000	4	4	4	17.7	41.806	5	17.7	17.7	22.0207	22.1346	22.3097	22.1026	21.935	22.2509	22.1671	21.9033	22.1633	22.1243
sp|Q9BRP1|PDD2L_HUMAN	sp|Q9BRP1|PDD2L_HUMAN	PDCD2L	Programmed cell death protein 2-like	0.571282	0.170035	0.784186	-0.252208	1.64364	-0.422243	125910000	3	3	3	13.4	39.416	3	13.4	13.4	21.7	21.3548	21.4455	21.2076	20.9984	21.5263	21.2594	20.9692	21.114	21.1504
sp|Q9BRT2|UQCC2_HUMAN	sp|Q9BRT2|UQCC2_HUMAN	UQCC2	Ubiquinol-cytochrome-c reductase complex assembly factor 2	0.0295144	-0.012482	0.555318	0.247372	0.617293	0.259854	154250000	2	2	2	19.8	14.875	2	19.8	19.8	20.1483	20.7717	20.4114	20.7814	20.9545	20.4167	20.6121	20.8133	20.667	20.6307
sp|Q9BRX2|PELO_HUMAN	sp|Q9BRX2|PELO_HUMAN	LO	Protein pelota homolog	0.569471	0.0484112	0.0320164	0.00645145	0.169267	-0.0419598	381650000	3	3	3	10.9	43.359	4	10.9	10.9	20.5279	20.8097	20.646	20.6828	20.6552	20.6587	20.674	20.6629	20.5279	20.667
sp|Q9BSD7|NTPCR_HUMAN	sp|Q9BSD7|NTPCR_HUMAN	NTPCR	Cancer-related nucleoside-triphosphatase	0.860391	0.13449	1.0992	0.171623	0.750248	0.0371329	1906200000	5	5	5	32.6	20.713	7	32.6	32.6	24.4422	24.4422	24.5076	24.6492	24.7991	24.4882	24.6059	24.5076	24.4882	24.5076
sp|Q9BSJ2-4|GCP2_HUMAN;sp|Q9BSJ2|GCP2_HUMAN;sp|Q9BSJ2-3|GCP2_HUMAN	sp|Q9BSJ2-4|GCP2_HUMAN;sp|Q9BSJ2|GCP2_HUMAN;sp|Q9BSJ2-3|GCP2_HUMAN	TUBGCP2;Gamma-tubulin complex component 2 OS	Isoform 3 of Gamma-tubulin complex component 2	0.0277383	-0.00746822	0.927467	0.183206	1.88487	0.190674	166330000	4	4	4	5.6	105.63	5	5.6	5.6	20.646	20.7235	20.7916	21.0486	20.9777	20.6944	20.8935	20.9263	20.8805	20.9263
sp|Q9BSJ8|ESYT1_HUMAN;sp|Q9BSJ8-2|ESYT1_HUMAN	sp|Q9BSJ8|ESYT1_HUMAN;sp|Q9BSJ8-2|ESYT1_HUMAN	ESYT1	Extended synaptotagmin-1	0.253826	-0.0181384	2.82373	0.212894	3.09266	0.231033	1763100000	17	17	17	18.4	122.85	26	18.4	18.4	23.6721	23.7524	23.7029	23.9209	23.9883	23.8848	23.8942	23.9336	23.9273	23.9596
sp|Q9BT17|MTG1_HUMAN;sp|Q9BT17-2|MTG1_HUMAN	sp|Q9BT17|MTG1_HUMAN;sp|Q9BT17-2|MTG1_HUMAN	MTG1	Mitochondrial ribosome-associated GTPase 1	0.314055	0.0583247	0.933812	-0.148355	2.8468	-0.20668	86665000	2	2	2	6.3	37.236	2	6.3	6.3	19.688	19.6156	19.6531	19.3609	19.6737	19.5012	19.4799	19.4616	19.4136	19.4616
sp|Q9BT22|ALG1_HUMAN;sp|Q9BT22-2|ALG1_HUMAN	sp|Q9BT22|ALG1_HUMAN	ALG1	Chitobiosyldiphosphodolichol beta-mannosyltransferase	0.361058	-0.124719	0.889522	0.253458	1.75204	0.378177	185620000	3	3	3	9.7	52.518	4	9.7	9.7	19.699	19.8127	19.619	20.168	20.1169	19.688	19.8818	20.2459	19.9928	20.0265
sp|Q9BT40-2|INP5K_HUMAN;sp|Q9BT40|INP5K_HUMAN	sp|Q9BT40-2|INP5K_HUMAN;sp|Q9BT40|INP5K_HUMAN	INPP5K;Inositol polyphosphate 5-phosphatase K OS	Isoform 2 of Inositol polyphosphate 5-phosphatase K	0.859393	-0.0562154	1.48412	-0.222176	0.839328	-0.16596	39428000	2	2	2	7.8	42.783	2	7.8	7.8	20.7056	21.0024	20.9025	20.6362	20.6828	20.6033	20.6696	20.7146	20.6503	20.7477
sp|Q9BTE1-3|DCTN5_HUMAN;sp|Q9BTE1-2|DCTN5_HUMAN;sp|Q9BTE1|DCTN5_HUMAN	sp|Q9BTE1-3|DCTN5_HUMAN;sp|Q9BTE1-2|DCTN5_HUMAN;sp|Q9BTE1|DCTN5_HUMAN	DCTN5;Isoform 2 of Dynactin subunit 5 OS	Isoform 3 of Dynactin subunit 5	1.78444	-0.373473	4.22966	1.48692	3.96554	1.86039	415700000	2	2	2	29.8	9.74	3	29.8	29.8	20.667	21.0074	20.8579	22.3797	22.5133	22.1888	22.2421	22.8452	22.6616	22.6065
sp|Q9BTW9-4|TBCD_HUMAN;sp|Q9BTW9|TBCD_HUMAN;sp|Q9BTW9-5|TBCD_HUMAN	sp|Q9BTW9-4|TBCD_HUMAN;sp|Q9BTW9|TBCD_HUMAN	TBCD;Tubulin-specific chaperone D OS	Isoform 4 of Tubulin-specific chaperone D	0.270741	-0.083125	0.654859	0.413957	0.641457	0.497082	320580000	3	3	3	2.1	138.67	4	2.1	2.1	19.2812	20.4405	19.7791	20.3909	20.3642	20.0514	20.1838	20.1967	20.5216	20.2737
sp|Q9BTX1-6|NDC1_HUMAN;sp|Q9BTX1-5|NDC1_HUMAN;sp|Q9BTX1-2|NDC1_HUMAN;sp|Q9BTX1|NDC1_HUMAN;sp|Q9BTX1-4|NDC1_HUMAN;sp|Q9BTX1-3|NDC1_HUMAN	sp|Q9BTX1-6|NDC1_HUMAN;sp|Q9BTX1-5|NDC1_HUMAN;sp|Q9BTX1-2|NDC1_HUMAN;sp|Q9BTX1|NDC1_HUMAN;sp|Q9BTX1-4|NDC1_HUMAN	NDC1;Isoform 5 of Nucleoporin NDC1 OS	Isoform 6 of Nucleoporin NDC1	0.279117	-0.0738753	0.122616	0.0382431	0.71456	0.112118	1419400000	11	11	11	29	63.157	16	29	29	23.2257	23.4199	23.394	23.5446	23.5281	23.2407	23.2257	23.5343	23.4242	23.4174
sp|Q9BU23-3|LMF2_HUMAN;sp|Q9BU23-2|LMF2_HUMAN;sp|Q9BU23|LMF2_HUMAN	sp|Q9BU23-3|LMF2_HUMAN;sp|Q9BU23-2|LMF2_HUMAN;sp|Q9BU23|LMF2_HUMAN	LMF2;Isoform 2 of Lipase maturation factor 2 OS	Isoform 3 of Lipase maturation factor 2	0.0877645	-0.0538222	0.204795	0.132769	0.437145	0.186591	213140000	2	2	2	3.2	67.155	3	3.2	3.2	20.7146	21.2464	20.777	21.5099	21.1451	20.7846	20.7421	20.9894	21.237	21.0713
sp|Q9BU61|NDUF3_HUMAN;sp|Q9BU61-2|NDUF3_HUMAN	sp|Q9BU61|NDUF3_HUMAN;sp|Q9BU61-2|NDUF3_HUMAN	NDUFAF3	NADH dehydrogenase [ubiquinone] 1 alpha subcomplex assembly factor 3	0.160874	-0.0376035	1.54616	-0.309144	1.30299	-0.27154	1371400000	5	5	5	38	20.35	7	38	38	22.5835	22.3304	22.5564	22.1152	22.0676	22.3606	22.1806	22.1085	22.2878	22.2595
sp|Q9BUL8|PDC10_HUMAN	sp|Q9BUL8|PDC10_HUMAN	PDCD10	Programmed cell death protein 10	0.39869	0.267886	0.351217	-0.354725	0.749686	-0.622611	130140000	2	2	2	10.4	24.701	2	10.4	10.4	20.3909	19.0793	19.7062	18.934	18.9637	19.7791	19.8063	19.0256	19.1823	19.1006
sp|Q9BUQ8|DDX23_HUMAN	sp|Q9BUQ8|DDX23_HUMAN	DDX23	Probable ATP-dependent RNA helicase DDX23	0.614664	0.104744	0.499012	-0.228943	0.639165	-0.333687	349980000	6	6	6	6.7	95.581	8	6.7	6.7	22.1719	21.3701	21.7703	21.43	21.451	21.6211	21.6652	21.3701	21.519	21.4222
sp|Q9BUR5-2|APOO_HUMAN;sp|Q9BUR5|APOO_HUMAN	sp|Q9BUR5-2|APOO_HUMAN;sp|Q9BUR5|APOO_HUMAN	APOO;Apolipoprotein O OS	Isoform 2 of Apolipoprotein O	0.292696	0.0489481	1.23212	-0.170902	2.22866	-0.21985	80346000	2	2	2	14.4	20.199	2	14.4	14.4	20.2217	20.3267	20.2905	20.0968	19.9827	20.2512	20.1042	20.0102	20.1042	20.0649
sp|Q9BV40|VAMP8_HUMAN	sp|Q9BV40|VAMP8_HUMAN	VAMP8	Vesicle-associated membrane protein 8	0.652855	0.180864	0.241817	0.0782345	0.951747	-0.10263	197690000	2	2	2	33	11.438	3	33	33	21.2636	21.294	21.3823	21.2552	21.1996	21.4382	21.673	21.1392	21.2464	21.2464
sp|Q9BV68-2|RN126_HUMAN;sp|Q9BV68|RN126_HUMAN	sp|Q9BV68-2|RN126_HUMAN;sp|Q9BV68|RN126_HUMAN	RNF126;E3 ubiquitin-protein ligase RNF126 OS	Isoform 2 of E3 ubiquitin-protein ligase RNF126	0.249023	0.168176	0.262818	-0.160135	1.0658	-0.328311	310470000	2	2	2	14.5	33.861	3	14.5	14.5	20.8401	20.8531	20.9545	20.5108	20.2459	21.0024	21.1305	20.3207	20.8053	20.5368
sp|Q9BVC4-5|LST8_HUMAN;sp|Q9BVC4|LST8_HUMAN;sp|Q9BVC4-4|LST8_HUMAN;sp|Q9BVC4-3|LST8_HUMAN	sp|Q9BVC4-5|LST8_HUMAN;sp|Q9BVC4|LST8_HUMAN;sp|Q9BVC4-4|LST8_HUMAN;sp|Q9BVC4-3|LST8_HUMAN	MLST8;Target of rapamycin complex subunit LST8 OS	Isoform 4 of Target of rapamycin complex subunit LST8	0.318752	-0.0820726	0.738212	-0.260696	0.468496	-0.178624	81762000	2	2	2	9.2	35.748	2	9.2	9.2	22.3212	22.8221	22.3649	22.4865	22.2421	22.1152	22.1243	22.247	22.3456	22.3797
sp|Q9BVI4|NOC4L_HUMAN	sp|Q9BVI4|NOC4L_HUMAN	NOC4L	Nucleolar complex protein 4 homolog	0.820195	-0.0261628	2.46864	-0.259148	1.80266	-0.232985	113300000	2	2	2	5.8	58.467	2	5.8	5.8	20.5758	20.667	20.4694	20.3161	20.28	20.3161	20.334	20.3304	20.356	20.3267
sp|Q9BVK6|TMED9_HUMAN	sp|Q9BVK6|TMED9_HUMAN	TMED9	Transmembrane emp24 domain-containing protein 9	0.158513	-0.0139251	2.0242	0.16093	2.30878	0.174856	1020300000	6	6	5	26	27.277	11	26	18.7	22.3424	22.4397	22.3871	22.5591	22.5835	22.4729	22.5871	22.5835	22.571	22.5392
sp|Q9BVP2-2|GNL3_HUMAN;sp|Q9BVP2|GNL3_HUMAN	sp|Q9BVP2-2|GNL3_HUMAN;sp|Q9BVP2|GNL3_HUMAN	GNL3;Guanine nucleotide-binding protein-like 3 OS	Isoform 2 of Guanine nucleotide-binding protein-like 3	0.0424167	0.00986338	0.562348	-0.10788	0.500487	-0.117743	256620000	7	7	7	16.8	60.54	8	16.8	16.8	21.4337	21.2409	21.5043	21.2409	21.1731	21.3968	21.3295	21.143	21.3414	21.3414
sp|Q9BVQ7-3|SPA5L_HUMAN;sp|Q9BVQ7-2|SPA5L_HUMAN;sp|Q9BVQ7|SPA5L_HUMAN	sp|Q9BVQ7-3|SPA5L_HUMAN;sp|Q9BVQ7-2|SPA5L_HUMAN;sp|Q9BVQ7|SPA5L_HUMAN	SPATA5L1;Isoform 2 of Spermatogenesis-associated protein 5-like protein 1 OS	Isoform 3 of Spermatogenesis-associated protein 5-like protein 1	0.125053	0.0527393	0.391271	0.165975	0.316755	0.113236	82490000	2	2	2	4.8	41.138	2	4.8	4.8	18.6162	18.9952	18.5896	19.0541	19.1392	18.5896	18.8157	18.9005	18.717	18.9231
sp|Q9BW60-2|ELOV1_HUMAN;sp|Q9BW60|ELOV1_HUMAN	sp|Q9BW60-2|ELOV1_HUMAN;sp|Q9BW60|ELOV1_HUMAN	ELOVL1;Elongation of very long chain fatty acids protein 1 OS	Isoform 2 of Elongation of very long chain fatty acids protein 1	0.670662	0.062973	1.44852	-0.263037	1.54691	-0.32601	663630000	2	2	2	9.9	29.485	4	9.9	9.9	21.9033	21.5684	21.7179	21.4903	21.4197	21.5605	21.3968	21.4157	21.3915	21.4043
sp|Q9BW61|DDA1_HUMAN	sp|Q9BW61|DDA1_HUMAN	DDA1	DET1- and DDB1-associated protein 1	0.259273	0.0202669	0.175841	0.0314636	0.0440988	0.0111968	279920000	2	2	2	16.7	11.835	3	16.7	16.7	22.2535	22.5251	22.4397	22.4219	22.4576	22.4085	22.4624	22.3551	22.467	22.4298
sp|Q9BW92|SYTM_HUMAN;sp|Q9BW92-2|SYTM_HUMAN	sp|Q9BW92|SYTM_HUMAN;sp|Q9BW92-2|SYTM_HUMAN	TARS2	Threonine--tRNA ligase, mitochondrial	0.545818	-0.0569226	0.0299221	-0.00737286	0.188282	0.0495497	473960000	9	9	9	12.3	81.035	10	12.3	12.3	22.2166	22.5201	22.2831	22.4039	22.2985	22.3497	22.2781	22.371	22.3304	22.467
sp|Q9BWF3|RBM4_HUMAN;sp|Q9BQ04|RBM4B_HUMAN;sp|Q9BWF3-3|RBM4_HUMAN;sp|Q9BWF3-4|RBM4_HUMAN;sp|Q9BWF3-2|RBM4_HUMAN;sp|Q96PK6-5|RBM14_HUMAN	sp|Q9BWF3|RBM4_HUMAN;sp|Q9BQ04|RBM4B_HUMAN;sp|Q9BWF3-3|RBM4_HUMAN;sp|Q9BWF3-4|RBM4_HUMAN;sp|Q9BWF3-2|RBM4_HUMAN	RBM4	RNA-binding protein 4	0.264316	-0.111002	0.115183	0.0559007	0.83435	0.166903	252780000	5	5	5	12.9	40.313	6	12.9	12.9	21.6501	21.9249	21.7998	21.5461	21.6901	22.1633	21.9907	21.8709	21.9687	22.036
sp|Q9BWH6|RPAP1_HUMAN;sp|Q9BWH6-3|RPAP1_HUMAN;sp|Q9BWH6-2|RPAP1_HUMAN	sp|Q9BWH6|RPAP1_HUMAN;sp|Q9BWH6-3|RPAP1_HUMAN;sp|Q9BWH6-2|RPAP1_HUMAN	RPAP1	RNA polymerase II-associated protein 1	0.87829	0.385905	0.857839	-0.855404	1.10235	-1.24131	104220000	3	3	3	2.2	152.75	4	2.2	2.2	21.6103	19.7912	20.7421	19.5372	19.5742	20.1571	20.168	19.5972	19.4526	19.3699
sp|Q9BXB4|OSB11_HUMAN	sp|Q9BXB4|OSB11_HUMAN	OSBPL11	Oxysterol-binding protein-related protein 11	0.147847	0.0793422	0.474526	-0.214318	1.34844	-0.29366	95001000	2	2	2	3.1	83.642	4	3.1	3.1	21.1827	20.9462	21.0944	20.5216	20.641	21.1305	21.1473	20.646	20.9047	20.7916
sp|Q9BXJ9-4|NAA15_HUMAN;sp|Q9BXJ9|NAA15_HUMAN;sp|Q6N069-5|NAA16_HUMAN;sp|Q6N069-4|NAA16_HUMAN;sp|Q6N069-3|NAA16_HUMAN;sp|Q6N069-2|NAA16_HUMAN;sp|Q6N069|NAA16_HUMAN	sp|Q9BXJ9-4|NAA15_HUMAN;sp|Q9BXJ9|NAA15_HUMAN;sp|Q6N069-5|NAA16_HUMAN;sp|Q6N069-4|NAA16_HUMAN;sp|Q6N069-3|NAA16_HUMAN;sp|Q6N069-2|NAA16_HUMAN;sp|Q6N069|NAA16_HUMAN	NAA15;N-alpha-acetyltransferase 15, NatA auxiliary subunit OS	Isoform 2 of N-alpha-acetyltransferase 15, NatA auxiliary subunit	0.112462	-0.0502664	0.2294	-0.0970035	0.227746	-0.046737	167810000	3	3	3	5.7	61.602	3	5.7	5.7	20.9223	21.0387	20.8133	20.9818	21.125	20.5582	20.646	20.9356	20.7846	20.9138
sp|Q9BXS5|AP1M1_HUMAN;sp|Q9BXS5-2|AP1M1_HUMAN;sp|Q9Y6Q5|AP1M2_HUMAN;sp|Q9Y6Q5-2|AP1M2_HUMAN	sp|Q9BXS5|AP1M1_HUMAN;sp|Q9BXS5-2|AP1M1_HUMAN	AP1M1	AP-1 complex subunit mu-1	0.402586	-0.109656	0.444276	0.14158	0.941918	0.251237	2263200000	10	10	10	23.4	48.586	16	23.4	23.4	23.5446	23.9209	23.7626	24.0784	23.9596	23.655	23.8442	24.0939	23.8848	24.0033
sp|Q9BXW9-1|FACD2_HUMAN;sp|Q9BXW9|FACD2_HUMAN;sp|Q9BXW9-3|FACD2_HUMAN	sp|Q9BXW9-1|FACD2_HUMAN;sp|Q9BXW9|FACD2_HUMAN;sp|Q9BXW9-3|FACD2_HUMAN	FANCD2;Fanconi anemia group D2 protein OS	Isoform 1 of Fanconi anemia group D2 protein	0.193865	0.0310205	0.506551	-0.148156	0.536259	-0.179176	179380000	3	3	3	2.5	166.46	3	2.5	2.5	21.0259	21.5201	21.304	21.237	21.1693	21.0172	21.1172	21.1731	21.0841	21.0552
sp|Q9BY67-5|CADM1_HUMAN;sp|Q9BY67|CADM1_HUMAN;sp|Q9BY67-4|CADM1_HUMAN;sp|Q9BY67-3|CADM1_HUMAN;sp|Q9BY67-2|CADM1_HUMAN	sp|Q9BY67-5|CADM1_HUMAN;sp|Q9BY67|CADM1_HUMAN;sp|Q9BY67-4|CADM1_HUMAN;sp|Q9BY67-3|CADM1_HUMAN;sp|Q9BY67-2|CADM1_HUMAN	CADM1;Cell adhesion molecule 1 OS	Isoform 5 of Cell adhesion molecule 1	0.28161	0.0487518	1.31504	0.208399	1.32156	0.159647	121420000	2	2	2	13.8	45.623	3	13.8	13.8	20.7652	20.6307	20.7969	21.1071	20.897	20.8468	20.9065	20.9316	20.8468	20.8935
sp|Q9BY77|PDIP3_HUMAN	sp|Q9BY77|PDIP3_HUMAN	POLDIP3	Polymerase delta-interacting protein 3	0.957068	0.203021	0.598938	-0.123392	1.5798	-0.326413	1826600000	13	13	4	40.6	46.089	16	40.6	11.9	23.5603	23.4607	23.655	23.362	23.2741	23.5446	23.5603	23.3836	23.1366	23.1765
sp|Q9BYD1|RM13_HUMAN	sp|Q9BYD1|RM13_HUMAN	MRPL13	39S ribosomal protein L13, mitochondrial	0.261382	-0.0749523	0.106312	0.0301108	0.389011	0.105063	63164000	2	2	2	11.2	20.692	2	11.2	11.2	17.9827	18.138	18.2092	17.9827	18.0585	18.2092	18.31	18.2092	18.3775	18.0585
sp|Q9BYD3-2|RM04_HUMAN;sp|Q9BYD3|RM04_HUMAN	sp|Q9BYD3-2|RM04_HUMAN;sp|Q9BYD3|RM04_HUMAN	MRPL4;39S ribosomal protein L4, mitochondrial OS	Isoform 2 of 39S ribosomal protein L4, mitochondrial	0.301077	-0.0201397	2.14913	-0.153697	1.36973	-0.133557	253420000	2	2	2	10.6	29.502	2	10.6	10.6	21.3451	21.3139	21.222	21.0984	21.1504	21.1568	21.1543	21.125	21.2124	21.143
sp|Q9BZE1|RM37_HUMAN	sp|Q9BZE1|RM37_HUMAN	MRPL37	39S ribosomal protein L37, mitochondrial	1.19722	-0.0628131	1.40328	-0.0896762	0.27028	-0.0268631	1359000000	10	10	10	28.8	48.117	12	28.8	28.8	23.4026	23.5075	23.4887	23.3558	23.4199	23.3749	23.3558	23.4026	23.4825	23.4332
sp|Q9BZF1-3|OSBL8_HUMAN;sp|Q9BZF1-2|OSBL8_HUMAN;sp|Q9BZF1|OSBL8_HUMAN	sp|Q9BZF1-3|OSBL8_HUMAN;sp|Q9BZF1-2|OSBL8_HUMAN;sp|Q9BZF1|OSBL8_HUMAN	OSBPL8;Isoform 2 of Oxysterol-binding protein-related protein 8 OS	Isoform 3 of Oxysterol-binding protein-related protein 8	0.301176	0.164318	0.270545	-0.129406	0.718956	-0.293723	268550000	4	4	4	6	96.955	5	6	6	21.4779	21.1693	21.3649	20.9113	20.9858	21.519	21.4157	20.7307	21.283	21.1172
sp|Q9BZG1-4|RAB34_HUMAN;sp|Q9BZG1-2|RAB34_HUMAN;sp|Q9BZG1|RAB34_HUMAN	sp|Q9BZG1-4|RAB34_HUMAN;sp|Q9BZG1-2|RAB34_HUMAN;sp|Q9BZG1|RAB34_HUMAN	RAB34;Isoform 2 of Ras-related protein Rab-34 OS	Isoform 4 of Ras-related protein Rab-34	3.26707	0.622804	4.09665	1.16492	2.76149	0.54212	266800000	4	4	4	15.2	26.672	8	15.2	15.2	20.6696	20.646	20.8736	21.7054	21.9962	21.9812	21.8957	21.268	21.2881	21.2594
sp|Q9BZX2|UCK2_HUMAN	sp|Q9BZX2|UCK2_HUMAN	UCK2	Uridine-cytidine kinase 2	0.219043	0.0689839	1.52307	-0.399201	2.44255	-0.468185	171770000	2	2	2	11.9	29.299	4	11.9	11.9	21.0024	20.8341	20.7814	20.3093	20.3016	20.7185	20.5642	20.3304	20.452	20.431
sp|Q9C005|DPY30_HUMAN	sp|Q9C005|DPY30_HUMAN	DPY30	Protein dpy-30 homolog	0.559233	0.0383806	0.942595	0.15751	0.524144	0.11913	161530000	2	2	2	27.3	11.25	2	27.3	27.3	19.619	19.6625	19.9251	19.8818	19.9315	19.8532	19.9057	19.8223	19.8289	19.9128
sp|Q9C037|TRIM4_HUMAN;sp|Q9C037-2|TRIM4_HUMAN;sp|Q9C037-3|TRIM4_HUMAN	sp|Q9C037|TRIM4_HUMAN;sp|Q9C037-2|TRIM4_HUMAN;sp|Q9C037-3|TRIM4_HUMAN	TRIM4	E3 ubiquitin-protein ligase TRIM4	0.196698	-0.0234353	1.2892	-0.176316	0.884487	-0.15288	90680000	2	2	2	4.2	57.46	2	4.2	4.2	20.28	20.501	20.4877	20.2257	20.1734	20.2856	20.3016	20.2512	20.2175	20.3414
sp|Q9C0C7-4|AMRA1_HUMAN;sp|Q9C0C7-2|AMRA1_HUMAN;sp|Q9C0C7|AMRA1_HUMAN;sp|Q9C0C7-5|AMRA1_HUMAN;sp|Q9C0C7-3|AMRA1_HUMAN;sp|Q9C0C7-6|AMRA1_HUMAN	sp|Q9C0C7-4|AMRA1_HUMAN;sp|Q9C0C7-2|AMRA1_HUMAN;sp|Q9C0C7|AMRA1_HUMAN;sp|Q9C0C7-5|AMRA1_HUMAN;sp|Q9C0C7-3|AMRA1_HUMAN;sp|Q9C0C7-6|AMRA1_HUMAN	AMBRA1;Isoform 2 of Activating molecule in BECN1-regulated autophagy protein 1 OS	Isoform 4 of Activating molecule in BECN1-regulated autophagy protein 1	1.12802	-0.151942	0.259467	-0.0625954	0.446615	0.0893466	467140000	8	8	8	10.3	132.84	8	10.3	10.3	21.4416	21.6973	21.4416	21.5433	21.5153	21.5017	21.2966	21.5974	21.6374	21.6138
sp|Q9GZS3|WDR61_HUMAN	sp|Q9GZS3|WDR61_HUMAN	WDR61	WD repeat-containing protein 61	0.338887	-0.102194	0.0537355	0.019539	0.639695	0.121733	362630000	6	6	5	25.6	33.58	6	25.6	22.6	21.9068	22.1152	22.0061	21.8165	21.9177	22.247	22.1346	22.0207	22.1403	22.2323
sp|Q9GZT3-2|SLIRP_HUMAN;sp|Q9GZT3|SLIRP_HUMAN	sp|Q9GZT3-2|SLIRP_HUMAN;sp|Q9GZT3|SLIRP_HUMAN	SLIRP;SRA stem-loop-interacting RNA-binding protein, mitochondrial OS	Isoform 2 of SRA stem-loop-interacting RNA-binding protein, mitochondrial	0.517328	-0.164718	0.358102	0.167482	0.838188	0.3322	929150000	4	4	4	47.7	12.122	6	47.7	47.7	22.5871	23.1908	22.911	23.1908	23.3218	22.8653	22.8772	23.2984	23.1129	23.2741
sp|Q9H0B6-2|KLC2_HUMAN;sp|Q9H0B6|KLC2_HUMAN	sp|Q9H0B6-2|KLC2_HUMAN;sp|Q9H0B6|KLC2_HUMAN	KLC2;Kinesin light chain 2 OS	Isoform 2 of Kinesin light chain 2	0.700116	0.101919	1.55847	0.266076	0.905836	0.164157	202620000	6	6	4	13.9	60.046	6	13.9	10.6	20.4486	20.7056	20.5917	20.7916	20.9645	20.897	20.739	20.674	20.8133	20.751
sp|Q9H0P0-3|5NT3A_HUMAN;sp|Q9H0P0-2|5NT3A_HUMAN;sp|Q9H0P0-1|5NT3A_HUMAN;sp|Q9H0P0|5NT3A_HUMAN	sp|Q9H0P0-3|5NT3A_HUMAN;sp|Q9H0P0-2|5NT3A_HUMAN;sp|Q9H0P0-1|5NT3A_HUMAN;sp|Q9H0P0|5NT3A_HUMAN	NT5C3A;Isoform 3 of Cytosolic 5-nucleotidase 3A OS	Isoform 4 of Cytosolic 5-nucleotidase 3A	0.301328	-0.104754	0.209906	0.100147	0.636517	0.204901	414660000	4	4	4	17.2	32.558	5	17.2	17.2	22.5009	22.9883	22.6443	23.025	23.0166	22.5765	22.6271	22.9237	22.8916	22.9329
sp|Q9H0U4|RAB1B_HUMAN;sp|Q92928|RAB1C_HUMAN;sp|P59190-2|RAB15_HUMAN;sp|P59190|RAB15_HUMAN	sp|Q9H0U4|RAB1B_HUMAN	RAB1B	Ras-related protein Rab-1B	0.0967751	-0.0194181	0.192826	0.0415103	0.523984	0.0609283	1112100000	12	5	5	70.6	22.171	8	36.3	36.3	23.2688	23.1511	23.3218	23.3414	23.4332	23.2213	23.1592	23.3218	23.3098	23.2929
sp|Q9H0U9|TSYL1_HUMAN	sp|Q9H0U9|TSYL1_HUMAN	TSPYL1	Testis-specific Y-encoded-like protein 1	0.170855	0.0287712	4.59068	-0.644439	3.42046	-0.67321	294150000	3	3	3	8.9	49.192	4	8.9	8.9	21.6869	21.7172	21.6652	20.9858	21.0172	21.1473	21.0311	20.9223	21.0024	21.125
sp|Q9H1A4|APC1_HUMAN	sp|Q9H1A4|APC1_HUMAN	ANAPC1	Anaphase-promoting complex subunit 1	0.53763	0.0691266	0.0987008	0.0141263	0.449753	-0.0550003	201960000	4	4	4	2.5	216.5	5	2.5	2.5	20.5108	20.6121	20.5758	20.6204	20.4877	20.6629	20.5504	20.5705	20.5368	20.4264
sp|Q9H223|EHD4_HUMAN	sp|Q9H223|EHD4_HUMAN	EHD4	EH domain-containing protein 4	0.836025	-0.195589	2.23527	-0.416813	1.07384	-0.221223	159610000	3	3	3	6.7	61.174	5	6.7	6.7	19.5972	19.6005	19.49	19.3487	19.1246	19.0091	19.1006	19.1823	19.3487	19.493
sp|Q9H267-2|VP33B_HUMAN;sp|Q9H267|VP33B_HUMAN	sp|Q9H267-2|VP33B_HUMAN;sp|Q9H267|VP33B_HUMAN	VPS33B;Vacuolar protein sorting-associated protein 33B OS	Isoform 2 of Vacuolar protein sorting-associated protein 33B	0.623798	-0.141586	0.200156	0.052271	1.19742	0.193857	143280000	2	2	2	5.1	60.031	2	5.1	5.1	18.934	19.1006	19.0419	19.3085	19.0091	19.0419	18.9516	19.2249	19.1156	19.3176
sp|Q9H2M9|RBGPR_HUMAN	sp|Q9H2M9|RBGPR_HUMAN	RAB3GAP2	Rab3 GTPase-activating protein non-catalytic subunit	0.452784	0.0644938	0.343661	0.0469971	0.121095	-0.0174967	216280000	4	4	4	3.8	155.98	4	3.8	3.8	21.181	21.0782	21.1543	21.066	21.2594	21.1731	21.2409	21.1524	21.1731	21.0356
sp|Q9H3G5|CPVL_HUMAN	sp|Q9H3G5|CPVL_HUMAN	CPVL	Probable serine carboxypeptidase CPVL	0.399305	-0.156351	0.179756	-0.0915484	0.162648	0.0648028	128960000	2	2	2	4.4	54.163	2	4.4	4.4	19.6322	20.0649	20.0044	20.0492	20.0353	19.5323	19.619	20.0649	19.9861	19.8449
sp|Q9H3K6|BOLA2_HUMAN	sp|Q9H3K6|BOLA2_HUMAN	BOLA2	BolA-like protein 2	0.768801	-0.0974859	0.946769	-0.220165	0.396219	-0.122679	541920000	2	2	2	32.6	10.116	5	32.6	32.6	22.1571	22.5835	22.4085	22.2114	22.1116	22.2535	22.0751	22.2747	22.1806	22.3259
sp|Q9H3N1|TMX1_HUMAN	sp|Q9H3N1|TMX1_HUMAN	TMX1	Thioredoxin-related transmembrane protein 1	0.441987	0.0566937	0.10599	-0.0138394	0.403703	-0.0705331	1154500000	3	3	3	12.1	31.791	7	12.1	12.1	22.4522	22.5564	22.4011	22.3983	22.5162	22.4576	22.4522	22.2928	22.4934	22.4119
sp|Q9H3U1|UN45A_HUMAN;sp|Q9H3U1-2|UN45A_HUMAN;sp|Q9H3U1-3|UN45A_HUMAN	sp|Q9H3U1|UN45A_HUMAN;sp|Q9H3U1-2|UN45A_HUMAN	UNC45A	Protein unc-45 homolog A	0.884962	-0.275274	3.27039	0.496701	1.87724	0.771975	1298300000	15	15	15	19.7	103.08	20	19.7	19.7	22.9579	22.7935	22.8004	23.3692	23.2407	23.4174	23.362	23.911	23.3098	23.6471
sp|Q9H4A4|AMPB_HUMAN	sp|Q9H4A4|AMPB_HUMAN	RNP	Aminopeptidase B	0.021947	0.0114204	0.225964	0.0942273	0.405696	0.0828069	842960000	8	8	8	16.6	72.595	11	16.6	16.6	22.6226	22.7463	22.6996	22.9237	23.0909	22.477	22.6432	22.9148	22.6432	22.7589
sp|Q9H4A6|GOLP3_HUMAN	sp|Q9H4A6|GOLP3_HUMAN	GOLPH3	Golgi phosphoprotein 3	0.964559	0.129981	4.53194	0.912115	3.32008	0.782134	123410000	2	2	2	11.1	33.81	2	11.1	11.1	19.4711	19.3085	19.4434	20.3642	20.4001	20.2175	20.2974	20.2974	20.1107	20.1613
sp|Q9H4B6|SAV1_HUMAN	sp|Q9H4B6|SAV1_HUMAN	SAV1	Protein salvador homolog 1	0.665929	0.117966	1.07242	-0.398427	1.15511	-0.516394	167320000	2	2	2	7	44.633	3	7	7	21.1392	20.4358	20.7185	20.2604	20.2604	20.4631	20.4804	20.1734	20.3414	20.2295
sp|Q9H4L4|SENP3_HUMAN	sp|Q9H4L4|SENP3_HUMAN	SENP3	Sentrin-specific protease 3	0.181166	-0.0468267	1.11492	0.204947	1.78427	0.251773	479040000	7	7	7	17.8	65.009	8	17.8	17.8	22.2359	22.3384	22.2624	22.6107	22.6065	22.3097	22.4085	22.6271	22.4354	22.5296
sp|Q9H4L7-3|SMRCD_HUMAN;sp|Q9H4L7|SMRCD_HUMAN;sp|Q9H4L7-2|SMRCD_HUMAN	sp|Q9H4L7-3|SMRCD_HUMAN;sp|Q9H4L7|SMRCD_HUMAN;sp|Q9H4L7-2|SMRCD_HUMAN	SMARCAD1;SWI/SNF-related matrix-associated actin-dependent regulator of chromatin subfamily A containing DEAD/H box	Isoform 3 of SWI/SNF-related matrix-associated actin-dependent regulator of chromatin subfamily A containing DEAD/H box 1	0.21499	-0.0617512	0.126533	0.061159	0.262276	0.12291	84902000	2	2	2	4.2	68.773	2	4.2	4.2	18.717	19.2332	19.2614	19.2812	19.2696	18.934	19.0419	19.2981	19.0896	19.1925
sp|Q9H553|ALG2_HUMAN	sp|Q9H553|ALG2_HUMAN	ALG2	Alpha-1,3/1,6-mannosyltransferase ALG2	0.0711022	0.0127905	1.35627	-0.155989	1.21005	-0.168779	173990000	2	2	2	8.2	47.091	2	8.2	8.2	21.1071	21.1568	21.0172	20.8935	20.8531	21.0311	20.9732	20.8401	21.0172	20.9175
sp|Q9H6H4|REEP4_HUMAN;sp|Q9H6H4-2|REEP4_HUMAN	sp|Q9H6H4|REEP4_HUMAN;sp|Q9H6H4-2|REEP4_HUMAN	REEP4	Receptor expression-enhancing protein 4	0.054912	-0.0110909	0.137225	0.0311772	0.196874	0.0422681	152560000	2	2	2	13.2	29.395	2	13.2	13.2	19.9861	19.7489	19.8127	19.9251	19.9985	19.8363	19.7619	19.884	19.8223	19.9682
sp|Q9H7Z7|PGES2_HUMAN	sp|Q9H7Z7|PGES2_HUMAN	PTGES2	Prostaglandin E synthase 2	1.12483	-0.12744	0.0581308	0.00991344	0.973887	0.137353	406140000	5	5	5	19.9	41.943	6	19.9	19.9	21.4	21.5605	21.43	21.5684	21.4779	21.3915	21.4559	21.5921	21.5293	21.6812
sp|Q9H845|ACAD9_HUMAN	sp|Q9H845|ACAD9_HUMAN	ACAD9	Acyl-CoA dehydrogenase family member 9, mitochondrial	0.0768554	-0.0101155	0.271943	0.0458811	0.375204	0.0559966	321750000	4	4	4	9.3	68.76	6	9.3	9.3	21.673	21.8844	21.7576	21.8046	21.7186	21.9033	21.8438	21.8453	21.8046	21.8331
sp|Q9H857|NT5D2_HUMAN;sp|Q9H857-2|NT5D2_HUMAN;sp|Q9H857-4|NT5D2_HUMAN;sp|Q9H857-3|NT5D2_HUMAN	sp|Q9H857|NT5D2_HUMAN;sp|Q9H857-2|NT5D2_HUMAN;sp|Q9H857-4|NT5D2_HUMAN;sp|Q9H857-3|NT5D2_HUMAN	NT5DC2	5-nucleotidase domain-containing protein 2	0.0996967	-0.0309107	0.059043	0.0211263	0.187429	0.0520369	89487000	2	2	2	4.4	60.718	2	4.4	4.4	20.6362	20.3523	20.3957	20.5642	20.6362	20.2421	20.4877	20.5973	20.4001	20.543
sp|Q9H8H3|MET7A_HUMAN	sp|Q9H8H3|MET7A_HUMAN	METTL7A	Methyltransferase-like protein 7A	0.0995773	0.0232169	1.58249	-0.239997	2.38158	-0.263213	241900000	2	2	2	12.3	28.319	3	12.3	12.3	22.1856	22.1539	22.1671	21.8407	21.8574	21.8981	22.1193	21.881	21.9907	21.8453
sp|Q9H936|GHC1_HUMAN;sp|Q9H1K4|GHC2_HUMAN	sp|Q9H936|GHC1_HUMAN	SLC25A22	Mitochondrial glutamate carrier 1	0.0359061	0.00641982	0.395173	-0.0620661	0.523192	-0.0684859	705690000	5	5	5	14.9	34.47	8	14.9	14.9	22.467	22.3097	22.3456	22.3212	22.2044	22.4298	22.2928	22.2535	22.2985	22.3649
sp|Q9H974-2|QTRD1_HUMAN;sp|Q9H974-3|QTRD1_HUMAN;sp|Q9H974|QTRD1_HUMAN;sp|Q9H974-4|QTRD1_HUMAN	sp|Q9H974-2|QTRD1_HUMAN;sp|Q9H974-3|QTRD1_HUMAN;sp|Q9H974|QTRD1_HUMAN;sp|Q9H974-4|QTRD1_HUMAN	QTRTD1;Isoform 3 of Queuine tRNA-ribosyltransferase subunit QTRTD1 OS	Isoform 2 of Queuine tRNA-ribosyltransferase subunit QTRTD1	0.371109	0.0677247	0.0325342	-0.00852537	0.474699	-0.0762501	150620000	3	3	3	14.4	33.471	4	14.4	14.4	20.7493	20.8495	20.6362	20.8701	20.8014	20.5917	20.6828	20.6552	20.6204	20.7307
sp|Q9H993|CF211_HUMAN	sp|Q9H993|CF211_HUMAN	C6orf211	UPF0364 protein C6orf211	0.302865	-0.0400093	2.89581	-0.201782	1.09918	-0.161773	358430000	3	3	3	5.7	51.172	4	5.7	5.7	22.1278	22.2286	22.1498	21.9758	21.9234	21.9875	21.9812	21.9219	21.9713	22.1278
sp|Q9H9A6|LRC40_HUMAN	sp|Q9H9A6|LRC40_HUMAN	LRRC40	Leucine-rich repeat-containing protein 40	1.02218	-0.171797	1.24056	-0.288044	0.512107	-0.116247	28258000	2	2	2	4.8	68.249	2	4.8	4.8	18.4951	18.7574	18.4354	18.3472	18.1777	18.138	18.4354	18.4354	18.4354	18.4683
sp|Q9H9B4|SFXN1_HUMAN	sp|Q9H9B4|SFXN1_HUMAN	SFXN1	Sideroflexin-1	0.108354	0.0121527	0.724453	-0.0804516	1.0939	-0.0926043	5955600000	12	12	11	48.1	35.619	28	48.1	42.2	24.7553	24.7553	24.8747	24.7991	24.7263	24.7025	24.6308	24.7025	24.7025	24.7025
sp|Q9H9P8-2|L2HDH_HUMAN;sp|Q9H9P8|L2HDH_HUMAN	sp|Q9H9P8-2|L2HDH_HUMAN;sp|Q9H9P8|L2HDH_HUMAN	L2HGDH;L-2-hydroxyglutarate dehydrogenase, mitochondrial OS	Isoform 2 of L-2-hydroxyglutarate dehydrogenase, mitochondrial	0.64001	0.120426	1.54332	-0.386414	1.84782	-0.50684	135870000	2	2	2	9.1	48.505	2	9.1	9.1	20.1613	19.786	20.0968	19.5269	19.493	19.7243	19.7689	19.4358	19.5651	19.5226
sp|Q9H9Y6-4|RPA2_HUMAN;sp|Q9H9Y6-5|RPA2_HUMAN;sp|Q9H9Y6-2|RPA2_HUMAN;sp|Q9H9Y6|RPA2_HUMAN;sp|Q9H9Y6-3|RPA2_HUMAN	sp|Q9H9Y6-4|RPA2_HUMAN;sp|Q9H9Y6-5|RPA2_HUMAN;sp|Q9H9Y6-2|RPA2_HUMAN;sp|Q9H9Y6|RPA2_HUMAN;sp|Q9H9Y6-3|RPA2_HUMAN	POLR1B;Isoform 5 of DNA-directed RNA polymerase I subunit RPA2 OS	Isoform 4 of DNA-directed RNA polymerase I subunit RPA2	1.66579	0.20246	1.9275	0.304253	0.708819	0.101793	112270000	3	3	3	4.2	104.5	3	4.2	4.2	20.3642	20.5582	20.543	20.8401	20.8184	20.646	20.8662	20.5642	20.6307	20.5758
sp|Q9HA64|KT3K_HUMAN	sp|Q9HA64|KT3K_HUMAN	FN3KRP	Ketosamine-3-kinase	1.79258	-0.187731	1.58267	-0.151151	0.165765	0.0365804	311650000	3	3	3	11.7	34.412	4	11.7	11.7	22.6509	22.8452	22.7463	22.5871	22.6226	22.5991	22.5765	22.6616	22.8528	22.8377
sp|Q9HAD4-2|WDR41_HUMAN;sp|Q9HAD4|WDR41_HUMAN	sp|Q9HAD4-2|WDR41_HUMAN;sp|Q9HAD4|WDR41_HUMAN	WDR41;WD repeat-containing protein 41 OS	Isoform 2 of WD repeat-containing protein 41	0.173816	-0.0755401	0.041988	0.0267421	0.186429	0.102282	118090000	2	2	2	6.2	45.505	2	6.2	6.2	19.493	19.8532	19.1925	19.5095	19.8289	19.2143	19.6058	19.688	19.4434	19.7141
sp|Q9HAV4|XPO5_HUMAN	sp|Q9HAV4|XPO5_HUMAN	XPO5	Exportin-5	2.53291	0.0813595	0.482486	-0.0146373	2.45041	-0.0959969	1434800000	11	11	11	8.9	136.31	14	8.9	8.9	23.3275	23.3218	23.3528	23.3354	23.3275	23.3218	23.2929	23.2627	23.2257	23.2257
sp|Q9HAV7|GRPE1_HUMAN	sp|Q9HAV7|GRPE1_HUMAN	GRL1	GrpE protein homolog 1, mitochondrial	0.432287	-0.0586761	1.74314	-0.24643	1.79128	-0.187754	273850000	4	4	4	21.2	24.279	4	21.2	21.2	21.43	21.5921	21.5017	21.4	21.2636	21.1663	21.2161	21.3161	21.326	21.3184
sp|Q9HBH5|RDH14_HUMAN	sp|Q9HBH5|RDH14_HUMAN	RDH14	Retinol dehydrogenase 14	0.312292	-0.0920024	1.1558	0.44854	1.36579	0.540543	327310000	4	4	4	18.2	36.864	5	18.2	18.2	20.5582	21.1922	20.8882	21.519	21.4835	21.1071	21.2026	21.469	21.3823	21.4088
sp|Q9HC21-2|TPC_HUMAN;sp|Q9HC21|TPC_HUMAN	sp|Q9HC21-2|TPC_HUMAN;sp|Q9HC21|TPC_HUMAN	SLC25A19;Mitochondrial thiamine pyrophosphate carrier OS	Isoform 2 of Mitochondrial thiamine pyrophosphate carrier	0.017632	-0.00416978	1.45875	-0.203523	1.38214	-0.199353	219130000	4	4	4	15.6	29.217	5	15.6	15.6	21.237	21.2249	21.1222	20.9425	20.8935	21.143	20.9858	20.8822	21.0552	21.0486
sp|Q9HCC0-2|MCCB_HUMAN;sp|Q9HCC0|MCCB_HUMAN	sp|Q9HCC0-2|MCCB_HUMAN;sp|Q9HCC0|MCCB_HUMAN	MCCC2;Methylcrotonoyl-CoA carboxylase beta chain, mitochondrial OS	Isoform 2 of Methylcrotonoyl-CoA carboxylase beta chain, mitochondrial	0.412432	-0.073079	1.19996	-0.200002	1.16373	-0.126923	212390000	2	2	2	4.8	57.518	3	4.8	4.8	20.9777	20.8468	20.8341	20.8468	20.7185	20.6243	20.5551	20.8034	20.7477	20.7267
sp|Q9HCN8|SDF2L_HUMAN	sp|Q9HCN8|SDF2L_HUMAN	SDF2L1	Stromal cell-derived factor 2-like protein 1	1.0647	0.0847197	1.10979	-0.116049	1.81804	-0.200769	1441000000	7	7	7	48	23.598	9	48	48	23.668	23.5343	23.6721	23.4648	23.4484	23.5717	23.5501	23.394	23.4607	23.4174
sp|Q9HCU5|PREB_HUMAN	sp|Q9HCU5|PREB_HUMAN	PREB	Prolactin regulatory element-binding protein	0.213585	-0.0204153	0.332863	-0.0666691	0.19602	-0.0462538	683460000	6	6	6	27.1	45.468	10	27.1	27.1	22.3871	22.0882	22.1571	22.0676	22.1346	22.1539	22.2204	22.1719	22.1498	22.1719
sp|Q9HD20|AT131_HUMAN;sp|Q9HD20-2|AT131_HUMAN;sp|Q9HD20-3|AT131_HUMAN	sp|Q9HD20|AT131_HUMAN;sp|Q9HD20-2|AT131_HUMAN	ATP13A1	Manganese-transporting ATPase 13A1	0.172635	-0.0481118	0.130348	0.0362687	1.09014	0.0843805	1131800000	11	11	11	12.4	132.95	12	12.4	12.4	23.0861	23.0442	23.0718	23.1592	23.3048	22.8894	23.0612	23.2114	23.1511	23.0927
sp|Q9HD45|TM9S3_HUMAN	sp|Q9HD45|TM9S3_HUMAN	TM9SF3	Transmembrane 9 superfamily member 3	0.665425	-0.190122	0.137424	0.087604	0.428879	0.277726	193980000	4	4	4	8.1	67.887	4	8.1	8.1	19.5226	20.4114	20.0216	20.2175	20.1613	19.8223	20.0902	20.431	20.0778	20.28
sp|Q9NP58-4|ABCB6_HUMAN;sp|Q9NP58|ABCB6_HUMAN	sp|Q9NP58-4|ABCB6_HUMAN;sp|Q9NP58|ABCB6_HUMAN	ABCB6;ATP-binding cassette sub-family B member 6, mitochondrial OS	Isoform 2 of ATP-binding cassette sub-family B member 6, mitochondrial	0.0482249	-0.0226224	0.118713	0.0530376	0.917741	0.0756601	205750000	3	3	3	6.8	88.598	3	6.8	6.8	20.8053	20.7477	20.8701	20.9025	21.2325	20.641	20.667	20.9138	20.8662	20.8701
sp|Q9NP72|RAB18_HUMAN;sp|Q9NP72-2|RAB18_HUMAN;sp|Q9NP72-3|RAB18_HUMAN	sp|Q9NP72|RAB18_HUMAN;sp|Q9NP72-2|RAB18_HUMAN;sp|Q9NP72-3|RAB18_HUMAN	RAB18	Ras-related protein Rab-18	0.303272	-0.0340427	1.01174	0.0960143	1.42871	0.130057	1906100000	10	10	10	52.4	22.977	16	52.4	52.4	23.455	23.3661	23.4607	23.5958	23.5603	23.4484	23.4887	23.6159	23.5281	23.5281
sp|Q9NP92|RT30_HUMAN	sp|Q9NP92|RT30_HUMAN	MRPS30	28S ribosomal protein S30, mitochondrial	1.28492	0.0562652	0.211725	-0.0106312	1.13867	-0.0668964	70856000	2	2	2	6.2	50.364	2	6.2	6.2	19.6156	19.5651	19.5606	19.5742	19.5372	19.5863	19.5815	19.5372	19.4711	19.5323
sp|Q9NP97|DLRB1_HUMAN;sp|Q8TF09|DLRB2_HUMAN	sp|Q9NP97|DLRB1_HUMAN;sp|Q8TF09|DLRB2_HUMAN	DYNLRB1	Dynein light chain roadblock-type 1	0.783885	0.18102	0.197444	-0.0813063	0.640864	-0.262327	238770000	2	2	2	33.3	10.921	2	33.3	33.3	20.9818	20.4486	20.5504	20.4167	20.5582	20.7652	20.5758	20.2257	20.4877	20.4804
sp|Q9NPA0|EMC7_HUMAN	sp|Q9NPA0|EMC7_HUMAN	EMC7	ER membrane protein complex subunit 7	0.00786092	0.00165192	1.54879	-0.223242	2.86559	-0.224894	734000000	3	3	3	22.3	26.47	5	22.3	22.3	22.8207	22.7279	22.7662	22.5296	22.477	22.467	22.7197	22.5514	22.5296	22.5591
sp|Q9NPJ3-2|ACO13_HUMAN;sp|Q9NPJ3|ACO13_HUMAN	sp|Q9NPJ3-2|ACO13_HUMAN;sp|Q9NPJ3|ACO13_HUMAN	ACOT13;Acyl-coenzyme A thioesterase 13 OS	Isoform 2 of Acyl-coenzyme A thioesterase 13	1.14467	-0.316956	1.35541	-0.441307	0.380367	-0.12435	81091000	2	2	2	19.7	12.366	2	19.7	19.7	20.3016	20.7267	20.5161	20.3379	19.9827	20.1444	19.8289	20.2677	20.4631	20.4405
sp|Q9NQC3-2|RTN4_HUMAN;sp|Q9NQC3-5|RTN4_HUMAN;sp|Q9NQC3|RTN4_HUMAN;sp|Q9NQC3-3|RTN4_HUMAN;sp|Q9NQC3-4|RTN4_HUMAN;sp|Q9NQC3-6|RTN4_HUMAN	sp|Q9NQC3-2|RTN4_HUMAN;sp|Q9NQC3-5|RTN4_HUMAN;sp|Q9NQC3|RTN4_HUMAN;sp|Q9NQC3-3|RTN4_HUMAN;sp|Q9NQC3-4|RTN4_HUMAN;sp|Q9NQC3-6|RTN4_HUMAN	RTN4;Isoform 5 of Reticulon-4 OS	Isoform 2 of Reticulon-4	0.0446117	0.0143628	0.480339	0.12306	0.435164	0.108697	273360000	3	3	3	17.2	40.317	4	17.2	17.2	20.9356	21.0908	21.2076	21.0311	21.1222	21.2594	21.3915	21.0944	21.1362	21.3295
sp|Q9NR09|BIRC6_HUMAN	sp|Q9NR09|BIRC6_HUMAN	BIRC6	Baculoviral IAP repeat-containing protein 6	0.346104	-0.068946	2.47954	-0.347713	1.59748	-0.278767	62370000	2	2	2	0.6	530.25	2	0.6	0.6	20.0778	19.9615	19.9861	19.6949	19.5651	19.786	19.5972	19.5863	19.7966	19.8063
sp|Q9NR28-2|DBLOH_HUMAN;sp|Q9NR28-3|DBLOH_HUMAN;sp|Q9NR28|DBLOH_HUMAN	sp|Q9NR28-2|DBLOH_HUMAN;sp|Q9NR28-3|DBLOH_HUMAN;sp|Q9NR28|DBLOH_HUMAN	DIABLO;Isoform 3 of Diablo homolog, mitochondrial OS	Isoform 2 of Diablo homolog, mitochondrial	0.413889	-0.265086	1.22033	0.72934	2.03232	0.994426	112340000	2	2	2	10.2	21.232	2	10.2	10.2	19.7531	20.3619	20.1444	21.143	21.2507	20.4694	20.4001	21.1948	20.8531	21.1948
sp|Q9NR30-2|DDX21_HUMAN;sp|Q9NR30|DDX21_HUMAN;sp|Q9BQ39|DDX50_HUMAN	sp|Q9NR30-2|DDX21_HUMAN;sp|Q9NR30|DDX21_HUMAN	DDX21;Nucleolar RNA helicase 2 OS	Isoform 2 of Nucleolar RNA helicase 2	0.0677462	0.0156612	1.39137	-0.316212	1.20989	-0.331874	315470000	6	6	6	10.2	79.656	8	10.2	10.2	21.4808	21.0984	21.2026	20.8283	20.8822	20.9984	21.0687	21.0356	20.8283	20.9223
sp|Q9NR46|SHLB2_HUMAN;sp|Q9NR46-2|SHLB2_HUMAN	sp|Q9NR46|SHLB2_HUMAN;sp|Q9NR46-2|SHLB2_HUMAN	SH3GLB2	Endophilin-B2	0.629149	0.031491	1.50684	0.177547	0.926661	0.146056	156290000	3	2	2	10.6	43.973	3	8.6	8.6	20.9047	20.9425	21.1305	21.1543	21.1948	21.1504	21.181	21.1827	21.1305	21.1027
sp|Q9NR50|EI2BG_HUMAN;sp|Q9NR50-3|EI2BG_HUMAN;sp|Q9NR50-2|EI2BG_HUMAN	sp|Q9NR50|EI2BG_HUMAN;sp|Q9NR50-3|EI2BG_HUMAN;sp|Q9NR50-2|EI2BG_HUMAN	EIF2B3	Translation initiation factor eIF-2B subunit gamma	0.846978	-0.042205	1.35185	0.127459	1.37846	0.169664	795110000	9	9	9	27.9	50.24	13	27.9	27.9	22.8711	23.0551	22.982	23.104	23.0927	23.0612	23.1294	23.1765	23.104	23.1366
sp|Q9NRF9|DPOE3_HUMAN	sp|Q9NRF9|DPOE3_HUMAN	POLE3	DNA polymerase epsilon subunit 3	0.387527	-0.056873	0.818829	-0.109711	0.64362	-0.052838	577400000	2	2	2	9.5	16.859	2	9.5	9.5	20.7846	20.8813	20.8097	20.641	20.6243	20.8401	20.7566	20.7267	20.8014	20.7891
sp|Q9NRG9|AAAS_HUMAN;sp|Q9NRG9-2|AAAS_HUMAN	sp|Q9NRG9|AAAS_HUMAN;sp|Q9NRG9-2|AAAS_HUMAN	AAAS	Aladin	0.825362	-0.0709958	0.0357753	-0.00568946	0.694022	0.0653063	623310000	8	8	8	19.4	59.573	12	19.4	19.4	21.8496	21.9663	21.8307	21.8957	21.8872	21.7787	21.9445	21.9538	21.935	21.9538
sp|Q9NRK6|ABCBA_HUMAN;sp|Q9NUT2-5|ABCB8_HUMAN;sp|Q9NUT2-4|ABCB8_HUMAN;sp|Q03519|TAP2_HUMAN;sp|Q9NUT2-2|ABCB8_HUMAN;sp|Q9NUT2|ABCB8_HUMAN	sp|Q9NRK6|ABCBA_HUMAN	ABCB10	ATP-binding cassette sub-family B member 10, mitochondrial	0.0474266	-0.00629266	0.831734	-0.0902389	0.830655	-0.0839462	443150000	6	6	6	9.1	79.147	6	9.1	9.1	21.558	21.6901	21.5921	21.6211	21.4962	21.4599	21.5153	21.5433	21.4808	21.5642
sp|Q9NRW7|VPS45_HUMAN;sp|Q9NRW7-2|VPS45_HUMAN	sp|Q9NRW7|VPS45_HUMAN;sp|Q9NRW7-2|VPS45_HUMAN	VPS45	Vacuolar protein sorting-associated protein 45	0.468918	0.105026	0.12307	-0.0348781	0.985006	-0.139904	404720000	4	4	4	9.1	65.076	5	9.1	9.1	21.7054	21.6701	21.8496	21.5327	21.6103	21.8331	21.8512	21.5327	21.6624	21.6103
sp|Q9NRX2|RM17_HUMAN	sp|Q9NRX2|RM17_HUMAN	MRPL17	39S ribosomal protein L17, mitochondrial	0.31874	-0.11469	0.207891	0.0766939	1.18485	0.191383	483910000	5	5	5	26.9	20.05	5	26.9	26.9	21.5263	21.6624	21.6388	21.8611	21.9068	21.4112	21.5642	21.8844	21.6765	21.8407
sp|Q9NRZ9-6|HELLS_HUMAN;sp|Q9NRZ9-5|HELLS_HUMAN;sp|Q9NRZ9-4|HELLS_HUMAN;sp|Q9NRZ9-3|HELLS_HUMAN;sp|Q9NRZ9-2|HELLS_HUMAN;sp|Q9NRZ9|HELLS_HUMAN;sp|Q9NRZ9-8|HELLS_HUMAN;sp|Q9NRZ9-7|HELLS_HUMAN;sp|Q9NRZ9-9|HELLS_HUMAN	sp|Q9NRZ9-6|HELLS_HUMAN;sp|Q9NRZ9-5|HELLS_HUMAN;sp|Q9NRZ9-4|HELLS_HUMAN;sp|Q9NRZ9-3|HELLS_HUMAN;sp|Q9NRZ9-2|HELLS_HUMAN;sp|Q9NRZ9|HELLS_HUMAN	HELLS;Isoform 5 of Lymphoid-specific helicase OS	Isoform 6 of Lymphoid-specific helicase	0.714225	0.120833	0.409846	-0.102864	1.16765	-0.223697	274250000	7	7	7	10	81.636	8	10	10	22.3304	22.2359	22.0285	21.9538	22.2781	22.0821	22.0676	21.9962	21.9517	21.9758
sp|Q9NS69|TOM22_HUMAN	sp|Q9NS69|TOM22_HUMAN	TOMM22	Mitochondrial import receptor subunit TOM22 homolog	0.590989	0.243104	0.439068	-0.252264	0.705298	-0.495367	1005400000	2	2	2	25.4	15.521	3	25.4	25.4	22.4039	21.5866	21.6211	21.6401	21.8407	21.6374	21.3548	21.5365	21.5684	21.0206
sp|Q9NSD9|SYFB_HUMAN;sp|Q9NSD9-2|SYFB_HUMAN	sp|Q9NSD9|SYFB_HUMAN;sp|Q9NSD9-2|SYFB_HUMAN	FARSB	Phenylalanine--tRNA ligase beta subunit	0.22187	-0.0169972	1.27488	-0.119611	1.08471	-0.102613	2057900000	12	12	12	25.5	66.115	20	25.5	25.5	23.9883	24.1036	23.9596	23.9688	23.8942	23.8753	23.8519	23.9018	23.9209	23.9209
sp|Q9NTJ5-2|SAC1_HUMAN;sp|Q9NTJ5|SAC1_HUMAN	sp|Q9NTJ5-2|SAC1_HUMAN;sp|Q9NTJ5|SAC1_HUMAN	SACM1L;Phosphatidylinositide phosphatase SAC1 OS	Isoform 2 of Phosphatidylinositide phosphatase SAC1	0.649877	0.0560056	0.142107	-0.0182106	0.51156	-0.0742162	662900000	6	6	6	15.4	60.852	8	15.4	15.4	21.8209	21.9626	21.8046	21.881	21.8709	21.7931	21.8331	21.8644	21.7345	21.7666
sp|Q9NTX5-5|ECHD1_HUMAN;sp|Q9NTX5-6|ECHD1_HUMAN;sp|Q9NTX5-2|ECHD1_HUMAN;sp|Q9NTX5|ECHD1_HUMAN;sp|Q9NTX5-4|ECHD1_HUMAN;sp|Q9NTX5-3|ECHD1_HUMAN	sp|Q9NTX5-5|ECHD1_HUMAN;sp|Q9NTX5-6|ECHD1_HUMAN;sp|Q9NTX5-2|ECHD1_HUMAN;sp|Q9NTX5|ECHD1_HUMAN;sp|Q9NTX5-4|ECHD1_HUMAN;sp|Q9NTX5-3|ECHD1_HUMAN	ECHDC1;Isoform 6 of Ethylmalonyl-CoA decarboxylase OS	Isoform 5 of Ethylmalonyl-CoA decarboxylase	0.992933	-0.265279	0.384645	-0.138169	0.478726	0.12711	74363000	2	2	2	27.6	15.883	2	27.6	27.6	18.4683	18.7302	18.3775	18.6836	18.31	18.3775	18.1777	18.5712	18.656	18.7302
sp|Q9NU22|MDN1_HUMAN;REV__sp|P21359-3|NF1_HUMAN;REV__sp|P21359-5|NF1_HUMAN;REV__sp|P21359-4|NF1_HUMAN	sp|Q9NU22|MDN1_HUMAN	MDN1	Midasin	0.692787	0.0670107	0.881875	-0.07631	2.47748	-0.143321	889650000	15	15	14	2.9	632.81	18	2.9	2.8	23.6976	23.7117	23.6881	23.7029	23.66	23.5501	23.5782	23.5912	23.5159	23.5603
sp|Q9NV79|PCMD2_HUMAN;sp|Q9NV79-2|PCMD2_HUMAN	sp|Q9NV79|PCMD2_HUMAN;sp|Q9NV79-2|PCMD2_HUMAN	PCMTD2	Protein-L-isoaspartate O-methyltransferase domain-containing protein 2	0.00948266	0.00436068	0.475743	-0.132487	0.469096	-0.136847	202040000	2	2	2	9.7	41.071	2	9.7	9.7	20.7029	20.8133	20.6552	20.5973	20.3468	20.587	20.8341	20.3523	20.7056	20.7029
sp|Q9NVE7|PANK4_HUMAN	sp|Q9NVE7|PANK4_HUMAN	PANK4	Pantothenate kinase 4	0.0771222	0.0135221	1.36737	0.162662	1.62718	0.14914	167070000	5	5	5	6.9	85.99	6	6.9	6.9	21.1504	21.143	21.2249	21.3968	21.4222	21.2124	21.3104	21.3874	21.2903	21.2881
sp|Q9NVH1-3|DJC11_HUMAN;sp|Q9NVH1|DJC11_HUMAN;sp|Q9NVH1-2|DJC11_HUMAN	sp|Q9NVH1-3|DJC11_HUMAN;sp|Q9NVH1|DJC11_HUMAN;sp|Q9NVH1-2|DJC11_HUMAN	DNAJC11;DnaJ homolog subfamily C member 11 OS	Isoform 3 of DnaJ homolog subfamily C member 11	0.219077	0.104627	0.55995	-0.349939	0.70598	-0.454566	162360000	3	3	3	9.9	57.196	3	9.9	9.9	21.74	20.8053	21.1027	20.709	20.7307	21.294	20.7307	20.6503	20.9645	20.6696
sp|Q9NVI1-2|FANCI_HUMAN;sp|Q9NVI1-1|FANCI_HUMAN;sp|Q9NVI1|FANCI_HUMAN;sp|Q9NVI1-4|FANCI_HUMAN	sp|Q9NVI1-2|FANCI_HUMAN;sp|Q9NVI1-1|FANCI_HUMAN;sp|Q9NVI1|FANCI_HUMAN	FANCI;Isoform 1 of Fanconi anemia group I protein OS	Isoform 2 of Fanconi anemia group I protein	0.198276	0.0190234	2.10366	0.318506	1.5491	0.299483	1116500000	11	11	11	9.9	142.44	12	9.9	9.9	22.9679	23.2532	23.1457	23.4078	23.4976	23.4026	23.455	23.4825	23.3749	23.4078
sp|Q9NVI7-2|ATD3A_HUMAN;sp|Q9NVI7|ATD3A_HUMAN;sp|Q9NVI7-3|ATD3A_HUMAN;sp|Q5T9A4-2|ATD3B_HUMAN	sp|Q9NVI7-2|ATD3A_HUMAN;sp|Q9NVI7|ATD3A_HUMAN;sp|Q9NVI7-3|ATD3A_HUMAN	ATAD3A;ATPase family AAA domain-containing protein 3A OS	Isoform 2 of ATPase family AAA domain-containing protein 3A	0.0230774	-0.00575272	0.995958	-0.267696	0.959943	-0.261943	14408000000	32	32	10	48.1	66.217	51	48.1	23.7	26.1928	25.9687	25.7577	25.7577	25.6879	25.8524	25.5236	25.6879	25.6879	25.7577
sp|Q9NVJ2|ARL8B_HUMAN;sp|Q9NVJ2-2|ARL8B_HUMAN	sp|Q9NVJ2|ARL8B_HUMAN	ARL8B	ADP-ribosylation factor-like protein 8B	0.128502	-0.0514406	1.16089	-0.380173	1.57742	-0.328733	410570000	4	4	2	28	21.539	5	28	13.4	21.655	21.3451	21.469	21.0602	20.7814	21.333	21.2636	21.1769	21.2076	21.0984
sp|Q9NVN8|GNL3L_HUMAN	sp|Q9NVN8|GNL3L_HUMAN	GNL3L	Guanine nucleotide-binding protein-like 3-like protein	0.278887	0.061972	0.844983	-0.175318	1.91215	-0.23729	120120000	4	4	4	8.9	65.572	6	8.9	8.9	20.6793	20.5058	20.5368	20.2677	20.2677	20.501	20.5582	20.356	20.3161	20.3379
sp|Q9NVV4|PAPD1_HUMAN;sp|Q9NVV4-2|PAPD1_HUMAN	sp|Q9NVV4|PAPD1_HUMAN;sp|Q9NVV4-2|PAPD1_HUMAN	MTPAP	Poly(A) RNA polymerase, mitochondrial	0.0327875	0.0077521	0.82875	0.366451	0.656933	0.358699	308070000	2	2	2	6.4	66.171	3	6.4	6.4	19.2332	20.0605	19.5226	20.0044	20.047	19.7966	20.0395	20.0605	19.9128	19.9191
sp|Q9NW81-5|AT5SL_HUMAN;sp|Q9NW81|AT5SL_HUMAN;sp|Q9NW81-4|AT5SL_HUMAN	sp|Q9NW81-5|AT5SL_HUMAN;sp|Q9NW81|AT5SL_HUMAN;sp|Q9NW81-4|AT5SL_HUMAN	ATP5SL;ATP synthase subunit s-like protein OS	Isoform 5 of ATP synthase subunit s-like protein	0.291542	0.0511529	0.202882	-0.0458911	0.524885	-0.097044	179530000	2	2	2	13	26.331	2	13	13	21.4197	21.1996	21.4112	21.3414	21.3915	21.1392	21.3184	21.3161	21.1862	21.237
sp|Q9NX40|OCAD1_HUMAN;sp|Q9NX40-3|OCAD1_HUMAN;sp|Q9NX40-2|OCAD1_HUMAN;sp|Q9NX40-4|OCAD1_HUMAN	sp|Q9NX40|OCAD1_HUMAN;sp|Q9NX40-3|OCAD1_HUMAN;sp|Q9NX40-2|OCAD1_HUMAN;sp|Q9NX40-4|OCAD1_HUMAN	OCIAD1	OCIA domain-containing protein 1	0.268384	0.094943	0.644011	-0.200316	1.59628	-0.295259	415760000	4	4	4	19.2	27.626	6	19.2	19.2	22.0285	21.8709	22.0776	21.6869	21.5365	22.0637	21.881	21.6138	21.8074	21.6701
sp|Q9NX62|IMPA3_HUMAN	sp|Q9NX62|IMPA3_HUMAN	IMPAD1	Inositol monophosphatase 3	0.0918969	0.0113966	0.437549	-0.057296	0.364291	-0.0686925	221250000	3	3	3	9.5	38.681	5	9.5	9.5	21.7172	21.9033	21.7086	21.7576	21.7421	21.6765	21.7	21.673	21.7998	21.6501
sp|Q9NX63|MIC19_HUMAN	sp|Q9NX63|MIC19_HUMAN	CHCHD3	MIC complex subunit MIC19	0.55634	0.102967	0.414475	-0.0985428	0.960741	-0.20151	1139900000	10	10	10	43.2	26.152	14	43.2	43.2	23.1985	22.9043	23.0129	22.8327	22.9237	23.1208	22.8831	22.8113	22.9294	22.7705
sp|Q9NXF1-2|TEX10_HUMAN;sp|Q9NXF1|TEX10_HUMAN	sp|Q9NXF1-2|TEX10_HUMAN;sp|Q9NXF1|TEX10_HUMAN	TEX10;Testis-expressed sequence 10 protein OS	Isoform 2 of Testis-expressed sequence 10 protein	1.71086	0.325986	0.0784073	-0.0341466	1.11132	-0.360133	99131000	3	3	3	5.8	103.91	2	5.8	5.8	19.6406	19.1392	19.2812	19.1156	19.3609	19.3085	19.493	19.0376	18.934	19.0091
sp|Q9NXK8-2|FXL12_HUMAN;sp|Q9NXK8|FXL12_HUMAN	sp|Q9NXK8-2|FXL12_HUMAN;sp|Q9NXK8|FXL12_HUMAN	FBXL12;F-box/LRR-repeat protein 12 OS	Isoform 2 of F-box/LRR-repeat protein 12	0.928757	-0.0877005	0.093632	-0.0341504	0.133515	0.0535501	158200000	3	3	3	16.5	30.491	3	16.5	16.5	19.6949	19.1925	19.5269	19.4136	19.5522	19.3766	19.4068	19.5157	19.5323	19.5269
sp|Q9NXW2|DJB12_HUMAN;sp|Q9NXW2-2|DJB12_HUMAN	sp|Q9NXW2|DJB12_HUMAN;sp|Q9NXW2-2|DJB12_HUMAN	DNAJB12	DnaJ homolog subfamily B member 12	1.1245	-0.204824	0.791466	-0.159437	0.297422	0.0453866	158760000	2	2	2	6.7	41.818	2	6.7	6.7	20.1734	20.334	20.1838	19.9315	19.9615	20.2295	20.1613	20.2217	20.3379	20.2677
sp|Q9NYF8-3|BCLF1_HUMAN;sp|Q9NYF8-2|BCLF1_HUMAN;sp|Q9NYF8|BCLF1_HUMAN;sp|Q9NYF8-4|BCLF1_HUMAN	sp|Q9NYF8-3|BCLF1_HUMAN;sp|Q9NYF8-2|BCLF1_HUMAN;sp|Q9NYF8|BCLF1_HUMAN;sp|Q9NYF8-4|BCLF1_HUMAN	BCLAF1;Isoform 2 of Bcl-2-associated transcription factor 1 OS	Isoform 3 of Bcl-2-associated transcription factor 1	0.785687	0.28265	0.226023	-0.0980069	1.88277	-0.380657	1112800000	8	8	8	9.6	100.23	12	9.6	9.6	23.7029	23.5231	23.7117	23.2688	23.3499	23.8103	23.7626	23.1457	23.2809	23.3692
sp|Q9NYK5|RM39_HUMAN;sp|Q9NYK5-2|RM39_HUMAN	sp|Q9NYK5|RM39_HUMAN;sp|Q9NYK5-2|RM39_HUMAN	MRPL39	39S ribosomal protein L39, mitochondrial	0.0165472	0.00458654	0.170798	-0.0364202	0.202363	-0.0410067	210440000	2	2	2	7.4	38.711	2	7.4	7.4	20.3523	20.2459	20.3786	20.4219	20.3414	20.2677	20.1257	20.3909	20.1613	20.3016
sp|Q9NYU2-2|UGGG1_HUMAN;sp|Q9NYU2|UGGG1_HUMAN	sp|Q9NYU2-2|UGGG1_HUMAN;sp|Q9NYU2|UGGG1_HUMAN	UGGT1;UDP-glucose:glycoprotein glucosyltransferase 1 OS	Isoform 2 of UDP-glucose:glycoprotein glucosyltransferase 1	0.225682	-0.0469158	0.465683	0.0744513	1.02586	0.121367	69057000	2	2	2	1.8	174.97	3	1.8	1.8	19.9315	19.8914	19.9457	20.1257	20.0649	19.9251	19.8736	20.1042	19.9383	20.0902
sp|Q9NZ01|TECR_HUMAN;sp|Q9NZ01-2|TECR_HUMAN	sp|Q9NZ01|TECR_HUMAN	TECR	Very-long-chain enoyl-CoA reductase	1.23575	0.11572	1.12489	-0.262673	1.30361	-0.378393	6867700000	6	6	6	22.4	36.034	12	22.4	22.4	25.8524	25.7577	26.1928	25.6205	25.6205	25.6879	25.7577	25.6205	25.5236	25.5236
sp|Q9NZ32|ARP10_HUMAN	sp|Q9NZ32|ARP10_HUMAN	ACTR10	Actin-related protein 10	3.07374	-0.433004	4.32228	1.62613	3.92697	2.05913	148650000	2	2	2	7.9	46.306	2	7.9	7.9	18.6836	18.4354	18.9005	20.3441	20.2737	20.1838	20.3957	20.7969	20.6944	20.7056
sp|Q9NZ45|CISD1_HUMAN	sp|Q9NZ45|CISD1_HUMAN	CISD1	CDGSH iron-sulfur domain-containing protein 1	0.0754038	-0.0250607	0.16616	0.0404491	0.257396	0.0655098	585230000	4	4	4	42.6	12.199	6	42.6	42.6	22.7883	22.8894	22.7741	22.9444	22.9579	22.639	22.8894	23.0718	22.7883	22.7883
sp|Q9NZB2-2|F120A_HUMAN;sp|Q9NZB2-5|F120A_HUMAN;sp|Q9NZB2-4|F120A_HUMAN;sp|Q9NZB2|F120A_HUMAN;sp|Q9NZB2-6|F120A_HUMAN	sp|Q9NZB2-2|F120A_HUMAN;sp|Q9NZB2-5|F120A_HUMAN;sp|Q9NZB2-4|F120A_HUMAN;sp|Q9NZB2|F120A_HUMAN;sp|Q9NZB2-6|F120A_HUMAN	FAM120A;Isoform E of Constitutive coactivator of PPAR-gamma-like protein 1 OS	Isoform B of Constitutive coactivator of PPAR-gamma-like protein 1	0.136452	-0.0631917	0.0858415	0.0504678	0.298102	0.11366	137010000	2	2	2	5.6	68.992	3	5.6	5.6	20.2856	20.7891	20.431	20.7029	20.8736	20.3909	20.2421	20.6793	20.543	20.6243
sp|Q9P015|RM15_HUMAN	sp|Q9P015|RM15_HUMAN	MRPL15	39S ribosomal protein L15, mitochondrial	0.663774	-0.0513156	0.457934	0.0658204	0.756264	0.117136	81549000	2	2	2	10.5	33.419	2	10.5	10.5	19.7062	19.6789	19.493	19.6789	19.7243	19.7387	19.6256	19.7243	19.7141	19.7912
sp|Q9P032|NDUF4_HUMAN	sp|Q9P032|NDUF4_HUMAN	NDUFAF4	NADH dehydrogenase [ubiquinone] 1 alpha subcomplex assembly factor 4	0.321797	0.0920846	1.00269	-0.263982	1.73986	-0.356067	1525700000	8	8	8	40.6	20.266	14	40.6	40.6	23.8103	23.5501	23.7524	23.2929	23.2984	23.6976	23.4722	23.2532	23.4078	23.3836
sp|Q9P035|HACD3_HUMAN;sp|Q9P035-2|HACD3_HUMAN	sp|Q9P035|HACD3_HUMAN;sp|Q9P035-2|HACD3_HUMAN	PTPLAD1	Very-long-chain (3R)-3-hydroxyacyl-CoA dehydratase 3	0.0703144	-0.0368311	0.419476	-0.193193	0.571017	-0.156362	1471200000	5	5	5	18.5	43.159	9	18.5	18.5	22.7311	22.4576	22.8156	22.2985	22.2509	22.4354	22.9148	22.4397	22.6226	22.4729
sp|Q9P0J0|NDUAD_HUMAN;sp|Q9P0J0-2|NDUAD_HUMAN	sp|Q9P0J0|NDUAD_HUMAN;sp|Q9P0J0-2|NDUAD_HUMAN	NDUFA13	NADH dehydrogenase [ubiquinone] 1 alpha subcomplex subunit 13	0.207225	0.118195	0.81266	-0.379895	1.7799	-0.49809	853820000	3	3	3	28.5	16.698	3	28.5	28.5	21.2249	20.9113	21.125	20.4631	20.3619	21.1338	20.8701	20.4405	20.7349	20.5917
sp|Q9P0L0|VAPA_HUMAN;sp|Q9P0L0-2|VAPA_HUMAN	sp|Q9P0L0|VAPA_HUMAN;sp|Q9P0L0-2|VAPA_HUMAN	VAPA	Vesicle-associated membrane protein-associated protein A	0.200533	-0.0531033	0.528449	0.108806	1.35619	0.16191	1365100000	8	8	7	32.5	27.893	10	32.5	32.5	23.2213	23.2334	23.1985	23.2627	23.1366	23.4825	23.4242	23.3148	23.4887	23.3354
sp|Q9P260|K1468_HUMAN;sp|Q9P260-2|K1468_HUMAN	sp|Q9P260|K1468_HUMAN;sp|Q9P260-2|K1468_HUMAN	KIAA1468	LisH domain and HEAT repeat-containing protein KIAA1468	0.0559427	-0.0131655	0.0115559	-0.00266234	0.0408632	0.0105031	63760000	2	2	2	2.4	134.63	2	2.4	2.4	18.0585	18.1777	17.9827	18.1777	17.9827	17.9827	18.138	18.0585	17.9827	18.2092
sp|Q9P289-3|STK26_HUMAN;sp|Q9P289|STK26_HUMAN;sp|Q9P289-2|STK26_HUMAN;sp|O00506-3|STK25_HUMAN;sp|O00506-2|STK25_HUMAN;sp|O00506|STK25_HUMAN	sp|Q9P289-3|STK26_HUMAN;sp|Q9P289|STK26_HUMAN;sp|Q9P289-2|STK26_HUMAN;sp|O00506-3|STK25_HUMAN;sp|O00506-2|STK25_HUMAN;sp|O00506|STK25_HUMAN	STK26;Serine/threonine-protein kinase 26 OS	Isoform 3 of Serine/threonine-protein kinase 26	0.184981	-0.018929	0.726612	0.0692242	0.621327	0.0881532	318080000	5	5	3	15	39.657	6	15	10.2	21.6282	21.7965	21.7262	21.7474	21.8209	21.806	21.7703	21.7666	21.7615	21.8872
sp|Q9UBB4-2|ATX10_HUMAN;sp|Q9UBB4|ATX10_HUMAN	sp|Q9UBB4-2|ATX10_HUMAN;sp|Q9UBB4|ATX10_HUMAN	ATXN10;Ataxin-10 OS	Isoform 2 of Ataxin-10	0.289336	-0.0376687	0.174739	0.0271239	0.461127	0.0647926	1867800000	9	9	9	26.3	46.286	11	26.3	26.3	23.0442	23.204	23.1676	23.2257	23.1129	23.0909	23.2334	23.2741	23.1849	23.1511
sp|Q9UBD5-2|ORC3_HUMAN;sp|Q9UBD5|ORC3_HUMAN;sp|Q9UBD5-3|ORC3_HUMAN	sp|Q9UBD5-2|ORC3_HUMAN;sp|Q9UBD5|ORC3_HUMAN;sp|Q9UBD5-3|ORC3_HUMAN	ORC3;Origin recognition complex subunit 3 OS	Isoform 2 of Origin recognition complex subunit 3	0.957763	-0.523192	2.82033	0.657731	1.62627	1.18092	293020000	2	2	2	3.1	82.324	2	3.1	3.1	20.8133	20.452	20.6587	21.1678	21.283	21.3631	21.3823	22.4219	21.6901	21.3548
sp|Q9UBF2|COPG2_HUMAN;sp|Q9UBF2-2|COPG2_HUMAN;sp|Q92521|PIGB_HUMAN	sp|Q9UBF2|COPG2_HUMAN;sp|Q9UBF2-2|COPG2_HUMAN	COPG2	Coatomer subunit gamma-2	0.0326783	0.00443427	0.766552	-0.0726194	1.93926	-0.0770537	697870000	11	9	9	14.6	97.621	9	13.2	13.2	23.104	23.104	23.0749	23.0442	22.9148	23.035	23.0927	22.9946	23.0129	23.0442
sp|Q9UBM7|DHCR7_HUMAN	sp|Q9UBM7|DHCR7_HUMAN	DHCR7	7-dehydrocholesterol reductase	0.0555045	0.0180047	0.280609	-0.0637652	0.390094	-0.0817699	2348200000	5	5	5	9.3	54.489	5	9.3	9.3	22.3497	22.4219	22.4522	22.5075	22.4039	22.1498	22.3154	22.4729	22.1856	22.32
sp|Q9UBN7|HDAC6_HUMAN;sp|Q9UBN7-2|HDAC6_HUMAN	sp|Q9UBN7|HDAC6_HUMAN;sp|Q9UBN7-2|HDAC6_HUMAN	HDAC6	Histone deacetylase 6	0.275548	-0.0725074	0.164225	-0.0694009	0.00657011	0.00310643	7586000000	20	20	20	25.5	131.42	35	25.5	25.5	25.0073	25.5236	25.2264	25.2923	25.3304	24.9487	25.1609	25.3304	25.1885	25.2479
sp|Q9UBQ5-2|EIF3K_HUMAN;sp|Q9UBQ5|EIF3K_HUMAN	sp|Q9UBQ5-2|EIF3K_HUMAN;sp|Q9UBQ5|EIF3K_HUMAN	EIF3K;Eukaryotic translation initiation factor 3 subunit K OS	Isoform 2 of Eukaryotic translation initiation factor 3 subunit K	0.159349	-0.045458	0.625618	-0.184451	0.542521	-0.138993	426970000	3	3	3	20.4	24.484	6	20.4	20.4	22.1776	21.8331	21.8872	21.8209	21.5263	21.8512	21.9275	21.7543	21.8512	21.8754
sp|Q9UBS4|DJB11_HUMAN	sp|Q9UBS4|DJB11_HUMAN	DNAJB11	DnaJ homolog subfamily B member 11	1.45757	-0.145203	0.201079	-0.0565896	0.265373	0.0886135	5156400000	13	13	13	43.9	40.513	30	43.9	43.9	24.7263	25.1609	24.9487	24.9487	24.9144	24.8747	24.817	24.9722	25.0073	25.1221
sp|Q9UBX3|DIC_HUMAN;sp|Q9UBX3-2|DIC_HUMAN	sp|Q9UBX3|DIC_HUMAN;sp|Q9UBX3-2|DIC_HUMAN	SLC25A10	Mitochondrial dicarboxylate carrier	1.28056	-0.0890635	0.617219	0.0502861	1.49048	0.13935	2014600000	11	11	11	44.3	31.282	15	44.3	44.3	23.5782	23.6471	23.5343	23.6976	23.6379	23.6159	23.5958	23.6976	23.6976	23.7824
sp|Q9UDR5|AASS_HUMAN	sp|Q9UDR5|AASS_HUMAN	AASS	Alpha-aminoadipic semialdehyde synthase, mitochondrial	0.525056	-0.0153583	0.683088	0.102192	0.61565	0.11755	807210000	10	10	10	14.6	102.13	11	14.6	14.6	22.9294	23.2114	23.1366	23.1985	23.1985	23.1908	23.1908	23.2407	23.1985	23.1908
sp|Q9UG63|ABCF2_HUMAN;sp|Q9UG63-2|ABCF2_HUMAN	sp|Q9UG63|ABCF2_HUMAN;sp|Q9UG63-2|ABCF2_HUMAN	ABCF2	ATP-binding cassette sub-family F member 2	0.556791	-0.112833	1.43555	-0.245503	0.964241	-0.13267	361060000	5	5	5	10.1	71.289	6	10.1	10.1	21.7892	21.867	21.7421	21.4043	21.4869	21.6066	21.7179	21.5605	21.7226	21.7172
sp|Q9UGJ1-2|GCP4_HUMAN;sp|Q9UGJ1|GCP4_HUMAN	sp|Q9UGJ1-2|GCP4_HUMAN;sp|Q9UGJ1|GCP4_HUMAN	TUBGCP4;Gamma-tubulin complex component 4 OS	Isoform 2 of Gamma-tubulin complex component 4	0.0884518	0.0686839	1.39969	-0.740439	1.98449	-0.809123	116520000	3	3	3	6.3	76.017	2	6.3	6.3	21.2325	20.8701	21.1099	19.8063	20.1571	20.6552	20.7029	19.9928	20.4761	20.3161
sp|Q9UGP8|SEC63_HUMAN	sp|Q9UGP8|SEC63_HUMAN	SEC63	Translocation protein SEC63 homolog	0.0272782	0.00501521	1.09285	0.173529	0.942725	0.168514	381630000	4	4	4	6.8	87.996	4	6.8	6.8	21.4903	21.74	21.601	21.9087	21.7313	21.7172	21.7787	21.8438	21.7	21.7931
sp|Q9UH62|ARMX3_HUMAN	sp|Q9UH62|ARMX3_HUMAN	ARMCX3	Armadillo repeat-containing X-linked protein 3	0.160499	0.0182773	0.0706236	0.00992441	0.078382	-0.00835292	431560000	4	4	4	12.4	42.5	4	12.4	12.4	21.8981	21.7846	21.8644	21.9033	21.7816	21.9302	21.8209	21.8574	21.8574	21.8074
sp|Q9UH99-3|SUN2_HUMAN;sp|Q9UH99|SUN2_HUMAN;sp|Q9UH99-2|SUN2_HUMAN	sp|Q9UH99-3|SUN2_HUMAN;sp|Q9UH99|SUN2_HUMAN;sp|Q9UH99-2|SUN2_HUMAN	SUN2;SUN domain-containing protein 2 OS	Isoform 3 of SUN domain-containing protein 2	1.08435	0.111918	0.712158	0.126855	0.0630772	0.0149371	236950000	4	4	4	10.7	79.611	4	10.7	10.7	21.5605	21.323	21.5725	21.5017	21.6282	21.6103	21.7086	21.5212	21.5043	21.4754
sp|Q9UHB9-4|SRP68_HUMAN;sp|Q9UHB9|SRP68_HUMAN;sp|Q9UHB9-2|SRP68_HUMAN;sp|Q9UHB9-3|SRP68_HUMAN	sp|Q9UHB9-4|SRP68_HUMAN;sp|Q9UHB9|SRP68_HUMAN;sp|Q9UHB9-2|SRP68_HUMAN	SRP68;Signal recognition particle subunit SRP68 OS	Isoform 4 of Signal recognition particle subunit SRP68	0.442677	-0.119951	0.0749288	0.0354654	0.447692	0.155416	849400000	8	8	8	18.7	66.107	10	18.7	18.7	22.5162	23.0129	22.6864	22.8653	22.9735	22.5162	22.7409	22.9579	22.8711	22.8528
sp|Q9UHD9|UBQL2_HUMAN	sp|Q9UHD9|UBQL2_HUMAN	UBQLN2	Ubiquilin-2	0.343003	-0.117317	0.449059	0.118433	0.669193	0.23575	71442000	4	2	2	10.7	65.695	3	5.6	5.6	18.8157	19.1156	18.9811	19.1925	19.2493	18.9516	18.9637	19.4068	18.9516	19.2614
sp|Q9UHG3|PCYOX_HUMAN;sp|Q9UHG3-2|PCYOX_HUMAN	sp|Q9UHG3|PCYOX_HUMAN;sp|Q9UHG3-2|PCYOX_HUMAN	PCYOX1	Prenylcysteine oxidase 1	0.907474	-0.133703	1.07099	0.348297	1.1758	0.482	62240000	2	2	2	5.5	56.639	2	5.5	5.5	18.3775	19.0091	18.7574	19.0091	19.1823	18.9811	19.0793	19.2614	19.0793	19.2493
sp|Q9UHI6|DDX20_HUMAN;sp|Q9UHI6-2|DDX20_HUMAN	sp|Q9UHI6|DDX20_HUMAN	DDX20	Probable ATP-dependent RNA helicase DDX20	0.562403	0.0514188	1.58642	0.140889	1.45014	0.0894705	679970000	7	7	7	11.2	92.239	8	11.2	11.2	23.0612	23.1457	23.1129	23.2809	23.2532	23.3048	23.1511	23.2166	23.1676	23.204
sp|Q9UHR4|BI2L1_HUMAN	sp|Q9UHR4|BI2L1_HUMAN	BAIAP2L1	Brain-specific angiogenesis inhibitor 1-associated protein 2-like protein 1	0.376543	-0.192177	0.62131	-0.289423	0.439961	-0.0972462	28161000	2	2	2	6.5	56.882	2	6.5	6.5	19.5012	19.619	19.7141	19.2696	18.8407	19.6256	19.5522	19.3699	19.5863	19.5863
sp|Q9UI09|NDUAC_HUMAN;sp|Q9UI09-2|NDUAC_HUMAN	sp|Q9UI09|NDUAC_HUMAN;sp|Q9UI09-2|NDUAC_HUMAN	NDUFA12	NADH dehydrogenase [ubiquinone] 1 alpha subcomplex subunit 12	0.389799	0.119071	0.805267	-0.337887	1.15463	-0.456958	150130000	2	2	2	20.7	17.114	2	20.7	20.7	21.3104	20.674	21.0627	20.6793	20.587	20.9818	20.4631	20.5279	20.5917	20.5566
sp|Q9UI10-3|EI2BD_HUMAN;sp|Q9UI10|EI2BD_HUMAN;sp|Q9UI10-2|EI2BD_HUMAN	sp|Q9UI10-3|EI2BD_HUMAN;sp|Q9UI10|EI2BD_HUMAN;sp|Q9UI10-2|EI2BD_HUMAN	EIF2B4;Translation initiation factor eIF-2B subunit delta OS	Isoform 3 of Translation initiation factor eIF-2B subunit delta	0.0426322	0.00652186	0.0978941	0.0153885	0.0386811	0.00886663	504940000	4	4	4	8.8	57.457	4	8.8	8.8	21.2026	21.2552	21.3968	21.2903	21.3414	21.2325	21.337	21.326	21.1922	21.3631
sp|Q9UI12-2|VATH_HUMAN;sp|Q9UI12|VATH_HUMAN	sp|Q9UI12-2|VATH_HUMAN;sp|Q9UI12|VATH_HUMAN	ATP6V1H;V-type proton ATPase subunit H OS	Isoform 2 of V-type proton ATPase subunit H	1.23482	0.14328	0.237059	0.0381463	1.05951	-0.105134	609860000	6	6	6	16.3	54.151	8	16.3	16.3	22.2831	22.2044	22.3424	22.3497	22.4298	22.2286	22.2509	22.2166	22.1346	22.1633
sp|Q9UI26|IPO11_HUMAN;sp|Q9UI26-2|IPO11_HUMAN	sp|Q9UI26|IPO11_HUMAN;sp|Q9UI26-2|IPO11_HUMAN	IPO11	Importin-11	0.542944	0.186336	0.310386	-0.111304	1.10279	-0.29764	250310000	3	3	3	4	112.53	4	4	4	21.6066	21.333	21.5212	21.2636	21.114	21.5832	21.5418	21.0024	21.333	21.2325
sp|Q9UI33-2|SCNBA_HUMAN;sp|Q9UI33-3|SCNBA_HUMAN;sp|Q9UI33|SCNBA_HUMAN	sp|Q9UI33-2|SCNBA_HUMAN;sp|Q9UI33-3|SCNBA_HUMAN;sp|Q9UI33|SCNBA_HUMAN	SCN11A;Isoform 3 of Sodium channel protein type 11 subunit alpha OS	Isoform 2 of Sodium channel protein type 11 subunit alpha	0.300505	-0.0911231	1.55433	-0.313192	0.895037	-0.222069	301400000	2	2	2	1.2	165.71	2	1.2	1.2	21.143	21.1071	21.283	21.0627	20.9113	20.7235	20.7606	21.1362	20.7814	20.9493
sp|Q9UIA9|XPO7_HUMAN	sp|Q9UIA9|XPO7_HUMAN	XPO7	Exportin-7	0.92596	0.0861748	0.728371	-0.106839	1.37071	-0.193014	297860000	6	6	5	7.7	123.91	6	7.7	6.3	21.8918	21.8209	21.673	21.7846	21.6869	21.601	21.6812	21.6282	21.5866	21.5921
sp|Q9UJS0|CMC2_HUMAN;sp|Q9UJS0-2|CMC2_HUMAN	sp|Q9UJS0|CMC2_HUMAN;sp|Q9UJS0-2|CMC2_HUMAN	SLC25A13	Calcium-binding mitochondrial carrier protein Aralar2	0.032735	-0.00914892	0.0929186	-0.0274785	0.101951	-0.0183296	3007300000	17	17	14	35.6	74.175	21	35.6	30.4	24.2573	24.0542	24.1036	24.0443	23.9336	24.3032	24.1626	24.0784	24.145	24.1368
sp|Q9UJW0-3|DCTN4_HUMAN;sp|Q9UJW0|DCTN4_HUMAN;sp|Q9UJW0-2|DCTN4_HUMAN	sp|Q9UJW0-3|DCTN4_HUMAN;sp|Q9UJW0|DCTN4_HUMAN;sp|Q9UJW0-2|DCTN4_HUMAN	DCTN4;Dynactin subunit 4 OS	Isoform 3 of Dynactin subunit 4	0.827426	-0.173283	2.43878	0.576751	3.52119	0.750034	1592400000	10	10	10	31.7	53.151	13	31.7	31.7	22.5133	22.3039	22.4119	22.7705	22.9329	23.1294	23.1129	23.1676	23.1908	23.1208
sp|Q9UJX2|CDC23_HUMAN;sp|Q9UJX2-3|CDC23_HUMAN;sp|Q9UJX2-2|CDC23_HUMAN	sp|Q9UJX2|CDC23_HUMAN;sp|Q9UJX2-3|CDC23_HUMAN	CDC23	Cell division cycle protein 23 homolog	1.39138	0.235351	0.307898	0.0643881	1.90184	-0.170963	239620000	4	4	4	8.2	68.833	5	8.2	8.2	20.8935	20.9356	20.9984	20.9356	20.9175	21.2161	20.9583	20.7235	20.8097	20.7814
sp|Q9UJX3-2|APC7_HUMAN;sp|Q9UJX3|APC7_HUMAN	sp|Q9UJX3-2|APC7_HUMAN;sp|Q9UJX3|APC7_HUMAN	ANAPC7;Anaphase-promoting complex subunit 7 OS	Isoform 2 of Anaphase-promoting complex subunit 7	0.193999	0.0319066	0.401363	0.0590895	0.358448	0.0271829	719400000	8	8	8	19.6	60.002	10	19.6	19.6	22.1806	22.2007	22.1278	22.3551	22.2688	22.1278	22.1633	22.2323	22.2044	22.1539
sp|Q9UJX4|APC5_HUMAN;sp|Q9UJX4-3|APC5_HUMAN;sp|Q9UJX4-2|APC5_HUMAN	sp|Q9UJX4|APC5_HUMAN;sp|Q9UJX4-3|APC5_HUMAN;sp|Q9UJX4-2|APC5_HUMAN	ANAPC5	Anaphase-promoting complex subunit 5	2.12993	-0.166679	0.498948	-0.0955292	0.291861	0.0711498	174120000	3	3	3	4.2	85.076	3	4.2	4.2	20.8244	20.9263	20.6033	20.7682	20.6503	20.6793	20.6587	20.8097	20.897	20.8607
sp|Q9UJZ1|STML2_HUMAN;sp|Q9UJZ1-2|STML2_HUMAN	sp|Q9UJZ1|STML2_HUMAN;sp|Q9UJZ1-2|STML2_HUMAN	STOML2	Stomatin-like protein 2, mitochondrial	0.186752	-0.0435762	0.316504	-0.0723263	0.286904	-0.0287501	1269600000	9	9	9	35.4	38.534	11	35.4	35.4	23.4286	23.2984	23.3414	23.3836	23.2688	23.4078	23.0749	23.3275	23.3499	23.3048
sp|Q9UK99|FBX3_HUMAN;sp|Q9UK99-2|FBX3_HUMAN;sp|Q9UK99-3|FBX3_HUMAN	sp|Q9UK99|FBX3_HUMAN;sp|Q9UK99-2|FBX3_HUMAN;sp|Q9UK99-3|FBX3_HUMAN	FBXO3	F-box only protein 3	0.222995	0.0563567	2.03827	-0.387834	1.96856	-0.44419	1312200000	11	11	11	27.8	54.56	17	27.8	27.8	23.4607	23.2627	23.2809	22.9043	22.7845	23.0129	23.0861	22.7463	23.0018	22.9237
sp|Q9UL03|INT6_HUMAN;sp|Q9UL03-3|INT6_HUMAN;sp|Q9UL03-2|INT6_HUMAN	sp|Q9UL03|INT6_HUMAN;sp|Q9UL03-3|INT6_HUMAN	INTS6	Integrator complex subunit 6	0.0268456	-0.0114837	1.66912	-0.41625	1.71097	-0.404767	101060000	3	3	3	3.7	100.39	4	3.7	3.7	20.3161	20.1613	20.2512	19.7387	19.5863	20.0395	19.942	19.6478	19.9682	19.8983
sp|Q9UL25|RAB21_HUMAN	sp|Q9UL25|RAB21_HUMAN	RAB21	Ras-related protein Rab-21	0.933583	-0.122052	1.04126	0.118526	2.22381	0.240577	1142700000	7	7	7	39.6	24.347	8	39.6	39.6	22.8528	22.8296	22.7883	23.0018	23.035	22.8377	22.8937	23.1366	22.9946	23.0612
sp|Q9UL46|PSME2_HUMAN	sp|Q9UL46|PSME2_HUMAN	PSME2	Proteasome activator complex subunit 2	0.123689	-0.0397836	0.0820293	0.0267396	0.365882	0.0665232	446650000	3	3	3	19.2	27.401	4	19.2	19.2	21.1193	21.0446	21.2161	21.222	21.3736	20.9493	21.0687	21.2999	21.1027	21.1769
sp|Q9ULT8|HECD1_HUMAN	sp|Q9ULT8|HECD1_HUMAN	HECTD1	E3 ubiquitin-protein ligase HECTD1	0.679164	-0.0632539	0.142032	0.0412167	0.339438	0.104471	149180000	4	4	4	2.1	289.38	4	2.1	2.1	19.7966	20.2217	20.047	20.0216	20.1483	20.0216	20.0605	20.1257	20.0725	20.1805
sp|Q9ULX3|NOB1_HUMAN	sp|Q9ULX3|NOB1_HUMAN	NOB1	RNA-binding protein NOB1	2.05826	-0.117695	0.0559876	0.00988181	0.856708	0.127577	46045000	2	2	2	4.4	46.674	2	4.4	4.4	19.6737	19.8406	19.6156	19.7619	19.7489	19.6949	19.6737	19.8063	19.8532	19.8532
sp|Q9ULX6-2|AKP8L_HUMAN;sp|Q9ULX6|AKP8L_HUMAN	sp|Q9ULX6-2|AKP8L_HUMAN;sp|Q9ULX6|AKP8L_HUMAN	AKAP8L;A-kinase anchor protein 8-like OS	Isoform 2 of A-kinase anchor protein 8-like	1.35221	-0.0888122	0.850604	0.117581	1.27127	0.206393	525130000	4	4	4	8.7	65.229	5	8.7	8.7	21.7965	22.0207	22.0106	22.1243	22.0464	22.0595	22.0106	22.1498	22.1116	22.1856
sp|Q9UMX0|UBQL1_HUMAN;sp|Q9UMX0-2|UBQL1_HUMAN;sp|Q9NRR5|UBQL4_HUMAN	sp|Q9UMX0|UBQL1_HUMAN;sp|Q9UMX0-2|UBQL1_HUMAN	UBQLN1	Ubiquilin-1	0.552184	-0.0791535	0.319062	-0.098557	0.048399	-0.0194035	524620000	5	5	3	14.6	62.518	9	14.6	9.2	21.8611	22.3259	22.1446	21.8574	22.092	22.0464	22.0522	22.1116	22.0425	22.1193
sp|Q9UN37|VPS4A_HUMAN;sp|O75351|VPS4B_HUMAN;sp|Q6PIW4-2|FIGL1_HUMAN;sp|Q6PIW4|FIGL1_HUMAN	sp|Q9UN37|VPS4A_HUMAN	VPS4A	Vacuolar protein sorting-associated protein 4A	0.0702457	-0.0121554	1.44069	-0.21001	1.48777	-0.197854	433050000	4	4	4	14	48.897	5	14	14	21.8307	21.6869	21.8709	21.7	21.625	21.4779	21.5418	21.5765	21.6501	21.5684
sp|Q9UNE7-2|CHIP_HUMAN;sp|Q9UNE7|CHIP_HUMAN	sp|Q9UNE7-2|CHIP_HUMAN;sp|Q9UNE7|CHIP_HUMAN	STUB1;E3 ubiquitin-protein ligase CHIP OS	Isoform 2 of E3 ubiquitin-protein ligase CHIP	0.481011	0.0478886	2.29611	0.557402	1.71193	0.509513	454600000	5	5	5	29	27.067	8	29	29	21.7543	21.2966	21.519	22.1026	22.1633	22.0285	22.0285	22.0854	22.0026	22.0106
sp|Q9UNF1|MAGD2_HUMAN;sp|Q9UNF1-2|MAGD2_HUMAN;sp|Q12816-5|TROP_HUMAN;sp|Q12816-2|TROP_HUMAN;sp|Q12816-3|TROP_HUMAN;sp|Q12816-4|TROP_HUMAN;sp|Q12816|TROP_HUMAN	sp|Q9UNF1|MAGD2_HUMAN;sp|Q9UNF1-2|MAGD2_HUMAN	MAGED2	Melanoma-associated antigen D2	0.16664	0.0387985	1.10714	0.217675	1.58721	0.178876	632790000	8	8	8	12	64.953	10	12	12	22.4298	22.6065	22.5201	22.8377	22.8623	22.5343	22.7116	22.6996	22.7116	22.6819
sp|Q9UNH7-2|SNX6_HUMAN;sp|Q9UNH7|SNX6_HUMAN	sp|Q9UNH7-2|SNX6_HUMAN;sp|Q9UNH7|SNX6_HUMAN	SNX6;Sorting nexin-6 OS	Isoform 2 of Sorting nexin-6	0.0704957	0.0240264	0.760838	0.190792	1.58174	0.166766	406510000	7	7	7	32.4	33.57	7	32.4	32.4	21.3139	21.4088	21.4157	21.6355	21.7543	21.2903	21.601	21.6066	21.5486	21.4835
sp|Q9UNS1-2|TIM_HUMAN;sp|Q9UNS1|TIM_HUMAN	sp|Q9UNS1-2|TIM_HUMAN;sp|Q9UNS1|TIM_HUMAN	TIMELESS;Protein timeless homolog OS	Isoform 2 of Protein timeless homolog	0.343898	0.0861343	0.109133	0.0300417	0.244599	-0.0560926	100310000	3	3	3	3.8	138.53	2	3.8	3.8	19.1823	19.0256	18.9952	18.9516	19.1156	19.0256	19.2981	18.8846	19.1246	19.0256
sp|Q9UNX4|WDR3_HUMAN	sp|Q9UNX4|WDR3_HUMAN	WDR3	WD repeat-containing protein 3	2.69405	-0.347707	1.40904	0.197322	3.3291	0.545029	43397000	2	2	2	2.7	106.1	3	2.7	2.7	19.3085	19.3176	19.4616	19.699	19.5323	19.4711	19.5372	19.9383	19.8983	19.8862
sp|Q9UNY4|TTF2_HUMAN;sp|Q9UNY4-2|TTF2_HUMAN	sp|Q9UNY4|TTF2_HUMAN;sp|Q9UNY4-2|TTF2_HUMAN	TTF2	Transcription termination factor 2	0.0261862	-0.00785446	1.0396	0.227938	1.57828	0.235793	163080000	4	4	4	4.2	129.59	4	4.2	4.2	20.5311	20.4264	20.6307	20.6587	20.582	20.9356	20.8531	20.7029	20.8244	20.7682
sp|Q9UPT5-2|EXOC7_HUMAN;sp|Q9UPT5-5|EXOC7_HUMAN;sp|Q9UPT5-1|EXOC7_HUMAN;sp|Q9UPT5-6|EXOC7_HUMAN;sp|Q9UPT5|EXOC7_HUMAN;sp|Q9UPT5-4|EXOC7_HUMAN	sp|Q9UPT5-2|EXOC7_HUMAN;sp|Q9UPT5-5|EXOC7_HUMAN;sp|Q9UPT5-1|EXOC7_HUMAN;sp|Q9UPT5-6|EXOC7_HUMAN;sp|Q9UPT5|EXOC7_HUMAN	EXOC7;Isoform 5 of Exocyst complex component 7 OS	Isoform 2 of Exocyst complex component 7	0.871966	0.0597819	0.879465	0.135682	0.368134	0.0758998	197090000	4	4	4	7.2	74.712	5	7.2	7.2	20.582	20.8607	20.7891	20.8822	20.9356	20.8184	20.8822	20.7891	20.8607	20.8097
sp|Q9UPT6|JIP3_HUMAN;sp|Q9UPT6-2|JIP3_HUMAN	sp|Q9UPT6|JIP3_HUMAN	MAPK8IP3	C-Jun-amino-terminal kinase-interacting protein 3	0	0	0	0	0	0	2099200000000	108	108	96	66.4	147.46	789	66.4	61.5	32.2669	32.2669	32.2669	32.2669	32.2669	32.2669	32.2669	32.2669	32.2669	32.2669
sp|Q9UPT9-2|UBP22_HUMAN;sp|Q9UPT9|UBP22_HUMAN	sp|Q9UPT9-2|UBP22_HUMAN;sp|Q9UPT9|UBP22_HUMAN	USP22;Ubiquitin carboxyl-terminal hydrolase 22 OS	Isoform 2 of Ubiquitin carboxyl-terminal hydrolase 22	0.222305	-0.0931751	1.71212	0.512699	1.60101	0.605874	110650000	2	2	2	2.9	58.179	3	2.9	2.9	20.044	20.3468	20.3845	20.9316	20.9425	20.5161	20.6944	21.1193	20.6552	20.8184
sp|Q9UPU5|UBP24_HUMAN	sp|Q9UPU5|UBP24_HUMAN	USP24	Ubiquitin carboxyl-terminal hydrolase 24	0.512093	0.0646051	0.889191	-0.201248	1.07594	-0.265853	129890000	3	3	3	1.5	294.36	3	1.5	1.5	20.5551	20.2257	20.1967	20.0102	20.0902	20.1805	20.2175	20.0934	20.0395	20.047
sp|Q9UQE7|SMC3_HUMAN	sp|Q9UQE7|SMC3_HUMAN	SMC3	Structural maintenance of chromosomes protein 3	0.502663	-0.045939	0.393388	-0.0258419	0.127937	0.0200971	1045300000	16	16	16	14.9	141.54	22	14.9	14.9	23.2984	23.3148	23.2114	23.2407	23.2334	23.2532	23.2688	23.204	23.3661	23.3148
sp|Q9Y262-2|EIF3L_HUMAN;sp|Q9Y262|EIF3L_HUMAN	sp|Q9Y262-2|EIF3L_HUMAN;sp|Q9Y262|EIF3L_HUMAN	EIF3L;Eukaryotic translation initiation factor 3 subunit L OS	Isoform 2 of Eukaryotic translation initiation factor 3 subunit L	0.0371676	-0.027408	0.204482	-0.138458	0.296211	-0.11105	105100000	2	2	2	6	61.013	2	6	6	18.3472	18.775	18.4683	18.775	18.5896	17.8248	18.3775	18.4683	18.2571	18.532
sp|Q9Y263|PLAP_HUMAN	sp|Q9Y263|PLAP_HUMAN	PLAA	Phospholipase A-2-activating protein	0.27438	-0.0990205	0.873917	0.293867	1.55633	0.392887	370500000	5	5	5	8.9	87.156	5	8.9	8.9	21.1663	21.451	21.4923	21.7965	21.9302	21.4641	21.4641	21.867	21.6812	21.74
sp|Q9Y266|NUDC_HUMAN	sp|Q9Y266|NUDC_HUMAN	NUDC	Nuclear migration protein nudC	0.439412	0.100742	1.62179	0.527629	1.10129	0.426887	422980000	4	4	4	10.6	38.242	6	10.6	10.6	21.7262	22.2509	22.2166	22.4624	22.4997	22.7741	22.6327	22.3649	22.5933	22.5162
sp|Q9Y277|VDAC3_HUMAN;sp|Q9Y277-2|VDAC3_HUMAN	sp|Q9Y277|VDAC3_HUMAN;sp|Q9Y277-2|VDAC3_HUMAN	VDAC3	Voltage-dependent anion-selective channel protein 3	0.336117	0.176088	0.84016	-0.432533	1.45169	-0.60862	2387900000	11	11	11	55.1	30.658	13	55.1	55.1	24.4174	23.8848	23.9336	23.4484	23.4286	24.1626	23.5446	23.3749	23.66	23.3749
sp|Q9Y285|SYFA_HUMAN;sp|Q9Y285-2|SYFA_HUMAN	sp|Q9Y285|SYFA_HUMAN;sp|Q9Y285-2|SYFA_HUMAN	FARSA	Phenylalanine--tRNA ligase alpha subunit	0.0614102	0.00982555	2.04754	-0.249531	1.40728	-0.259357	6296300000	17	17	16	37	57.563	36	37	34.8	25.5236	25.6879	25.4795	25.3304	25.2479	25.316	25.3622	25.1885	25.3622	25.3622
sp|Q9Y2A7|NCKP1_HUMAN;sp|Q9Y2A7-2|NCKP1_HUMAN	sp|Q9Y2A7|NCKP1_HUMAN;sp|Q9Y2A7-2|NCKP1_HUMAN	NCKAP1	Nck-associated protein 1	0.262129	-0.0651768	0.434645	0.130373	0.887134	0.19555	323450000	5	5	5	5.1	128.79	7	5.1	5.1	20.777	21.125	21.0024	21.1827	21.2903	21.0074	20.9138	21.1693	21.1392	21.1827
sp|Q9Y2R0|COA3_HUMAN	sp|Q9Y2R0|COA3_HUMAN	COA3	Cytochrome c oxidase assembly factor 3 homolog, mitochondrial	1.33838	0.0985122	0.335007	-0.0292179	3.33022	-0.12773	683630000	2	2	2	17.9	11.731	4	17.9	17.9	22.2007	22.1888	22.1776	22.2239	22.1571	22.1806	22.0776	22.0425	22.0637	22.0776
sp|Q9Y2S7|PDIP2_HUMAN	sp|Q9Y2S7|PDIP2_HUMAN	POLDIP2	Polymerase delta-interacting protein 2	0.0322325	0.00925684	0.221354	-0.0582163	0.598568	-0.0674731	218890000	4	4	4	13	42.033	6	13	13	20.9858	20.9047	21.066	21.0356	21.0841	20.7287	20.8607	20.8882	20.9545	20.9113
sp|Q9Y2T2|AP3M1_HUMAN;sp|P53677|AP3M2_HUMAN	sp|Q9Y2T2|AP3M1_HUMAN	AP3M1	AP-3 complex subunit mu-1	0.413079	0.0706541	0.241257	0.036297	0.237511	-0.0343571	887910000	7	7	7	28.2	46.939	9	28.2	28.2	22.5765	22.6271	22.6226	22.5251	22.7662	22.6271	22.6616	22.467	22.6107	22.6453
sp|Q9Y2U8|MAN1_HUMAN	sp|Q9Y2U8|MAN1_HUMAN	LEMD3	Inner nuclear membrane protein Man1	0.296381	-0.0579274	1.06935	-0.211171	0.571423	-0.153243	47488000	2	2	2	2.7	99.996	2	2.7	2.7	19.2696	19.0896	18.934	18.9231	18.9811	18.7574	18.8846	19.0541	18.8157	18.9637
sp|Q9Y2U9-2|KLDC2_HUMAN;sp|Q9Y2U9|KLDC2_HUMAN	sp|Q9Y2U9-2|KLDC2_HUMAN;sp|Q9Y2U9|KLDC2_HUMAN	KLHDC2;Kelch domain-containing protein 2 OS	Isoform 2 of Kelch domain-containing protein 2	1.17024	0.569351	0.561342	-0.685043	0.956725	-1.25439	39377000	2	2	2	7.2	28.197	2	7.2	7.2	20.1042	18.0585	19.5012	18.0585	18.4354	18.9952	18.656	17.8248	18.138	17.9378
sp|Q9Y2Z0-2|SUGT1_HUMAN;sp|Q9Y2Z0|SUGT1_HUMAN	sp|Q9Y2Z0-2|SUGT1_HUMAN;sp|Q9Y2Z0|SUGT1_HUMAN	SUGT1;Suppressor of G2 allele of SKP1 homolog OS	Isoform 2 of Suppressor of G2 allele of SKP1 homolog	0.966902	0.296058	0.129704	0.0671409	0.611055	-0.228917	313080000	3	3	3	12.3	37.804	4	12.3	12.3	20.4219	20.0353	20.5551	20.1571	20.2512	20.667	20.543	20.0778	20.2295	20.0182
sp|Q9Y2Z2-5|MTO1_HUMAN;sp|Q9Y2Z2-4|MTO1_HUMAN;sp|Q9Y2Z2|MTO1_HUMAN;sp|Q9Y2Z2-6|MTO1_HUMAN;sp|Q9Y2Z2-2|MTO1_HUMAN;sp|Q9Y2Z2-3|MTO1_HUMAN	sp|Q9Y2Z2-5|MTO1_HUMAN;sp|Q9Y2Z2-4|MTO1_HUMAN;sp|Q9Y2Z2|MTO1_HUMAN;sp|Q9Y2Z2-6|MTO1_HUMAN;sp|Q9Y2Z2-2|MTO1_HUMAN;sp|Q9Y2Z2-3|MTO1_HUMAN	MTO1;Isoform 5 of Protein MTO1 homolog, mitochondrial OS	Isoform 6 of Protein MTO1 homolog, mitochondrial	0.292887	-0.0424933	1.32106	-0.166497	1.06966	-0.124004	117420000	4	4	4	7.6	72.046	4	7.6	7.6	19.8914	20.0216	20.0182	19.8983	19.7564	19.8736	19.7141	19.786	19.8914	19.8818
sp|Q9Y305-2|ACOT9_HUMAN;sp|Q9Y305|ACOT9_HUMAN;sp|Q9Y305-4|ACOT9_HUMAN;sp|Q9Y305-3|ACOT9_HUMAN	sp|Q9Y305-2|ACOT9_HUMAN;sp|Q9Y305|ACOT9_HUMAN;sp|Q9Y305-4|ACOT9_HUMAN;sp|Q9Y305-3|ACOT9_HUMAN	ACOT9;Acyl-coenzyme A thioesterase 9, mitochondrial OS	Isoform 2 of Acyl-coenzyme A thioesterase 9, mitochondrial	0.595098	-0.1459	0.786046	-0.169997	0.110473	-0.0240962	1735400000	10	10	10	29.8	46.354	13	29.8	29.8	23.5855	23.728	23.668	23.7182	23.4242	23.4921	23.3275	23.503	23.6881	23.7182
sp|Q9Y312|AAR2_HUMAN	sp|Q9Y312|AAR2_HUMAN	AAR2	Protein AAR2 homolog	0.176904	0.0648842	1.07474	-0.280806	1.20121	-0.34569	178070000	4	4	4	18.5	43.472	4	18.5	18.5	20.6868	20.4001	20.587	20.1967	20.1357	20.5504	20.2257	20.0044	20.28	20.3523
sp|Q9Y315|DEOC_HUMAN	sp|Q9Y315|DEOC_HUMAN	DERA	Deoxyribose-phosphate aldolase	0.266136	-0.102814	2.21428	-0.600561	1.49968	-0.497747	438840000	6	6	6	28.9	35.23	8	28.9	28.9	21.8407	21.5765	21.625	21.3104	20.8495	21.1222	21.0387	20.9493	21.1996	21.4
sp|Q9Y320-2|TMX2_HUMAN;sp|Q9Y320|TMX2_HUMAN	sp|Q9Y320-2|TMX2_HUMAN;sp|Q9Y320|TMX2_HUMAN	TMX2;Thioredoxin-related transmembrane protein 2 OS	Isoform 2 of Thioredoxin-related transmembrane protein 2	0.0138762	0.00244649	0.460939	-0.139444	0.341504	-0.14189	227930000	2	2	2	8.9	29.642	3	8.9	8.9	19.6625	19.1246	19.2981	19.1735	19.2332	19.2493	19.2332	19.3085	19.2614	19.0896
sp|Q9Y371-2|SHLB1_HUMAN;sp|Q9Y371|SHLB1_HUMAN;sp|Q9Y371-3|SHLB1_HUMAN	sp|Q9Y371-2|SHLB1_HUMAN;sp|Q9Y371|SHLB1_HUMAN	SH3GLB1;Endophilin-B1 OS	Isoform 2 of Endophilin-B1	0.220117	0.045853	0.559988	0.119976	0.461998	0.0741234	882980000	6	6	5	15.3	43.196	9	15.3	13.2	22.1959	22.4119	22.2359	22.4522	22.571	22.2831	22.2985	22.3797	22.3154	22.371
sp|Q9Y394-2|DHRS7_HUMAN;sp|Q9Y394|DHRS7_HUMAN	sp|Q9Y394-2|DHRS7_HUMAN;sp|Q9Y394|DHRS7_HUMAN	DHRS7;Dehydrogenase/reductase SDR family member 7 OS	Isoform 2 of Dehydrogenase/reductase SDR family member 7	0.125323	0.0110868	0.275391	-0.0411434	0.296702	-0.0522302	440800000	6	6	6	21.1	32.267	9	21.1	21.1	21.9219	22.1243	22.1193	22.0257	21.9517	22.036	22.0425	21.9517	22.0285	22.0285
sp|Q9Y3B4|SF3B6_HUMAN	sp|Q9Y3B4|SF3B6_HUMAN	SF3B6	Splicing factor 3B subunit 6	0.421829	0.0461879	0.221578	0.0234841	0.193381	-0.0227038	277640000	4	4	4	39.2	14.585	6	39.2	39.2	21.6321	21.6401	21.5605	21.6812	21.5461	21.6701	21.6401	21.5263	21.5832	21.655
sp|Q9Y3B7-2|RM11_HUMAN;sp|Q9Y3B7|RM11_HUMAN;sp|Q9Y3B7-3|RM11_HUMAN	sp|Q9Y3B7-2|RM11_HUMAN;sp|Q9Y3B7|RM11_HUMAN;sp|Q9Y3B7-3|RM11_HUMAN	MRPL11;39S ribosomal protein L11, mitochondrial OS	Isoform 2 of 39S ribosomal protein L11, mitochondrial	0.041022	0.0107457	0.0365699	0.00960445	0.0207856	-0.00114123	247510000	4	4	4	22.3	18.205	4	22.3	22.3	21.1731	21.135	21.1392	21.2295	21.337	21.0552	21.0131	21.1524	21.1222	21.1693
sp|Q9Y3E5|PTH2_HUMAN	sp|Q9Y3E5|PTH2_HUMAN	PTRH2	Peptidyl-tRNA hydrolase 2, mitochondrial	0.871323	0.220023	1.19506	0.320563	0.487036	0.10054	295590000	3	3	3	18.4	19.193	4	18.4	18.4	21.7226	21.5433	21.8116	21.8918	21.9812	22.3039	21.8754	21.7086	21.8496	21.8209
sp|Q9Y3I0|RTCB_HUMAN	sp|Q9Y3I0|RTCB_HUMAN	RTCB	tRNA-splicing ligase RtcB homolog	0.285467	-0.0692377	0.483691	0.106669	0.916665	0.175906	409620000	6	6	6	16.4	55.21	8	16.4	16.4	22.4085	22.6107	22.4464	22.6432	22.7741	22.4865	22.477	22.5933	22.6065	22.7935
sp|Q9Y3L5|RAP2C_HUMAN;sp|P61225|RAP2B_HUMAN;sp|P10114|RAP2A_HUMAN	sp|Q9Y3L5|RAP2C_HUMAN	RAP2C	Ras-related protein Rap-2c	0.320337	-0.722064	0.641857	0.704629	0.623497	1.42669	80444000	3	3	3	18.6	20.745	3	18.6	18.6	22.0009	21.3104	21.0311	21.3736	23.1849	21.8611	22.1888	24.8483	21.9626	21.8116
sp|Q9Y3T9|NOC2L_HUMAN	sp|Q9Y3T9|NOC2L_HUMAN	NOC2L	Nucleolar complex protein 2 homolog	0.0275291	0.0179249	0.401549	0.210229	0.586762	0.192304	206010000	5	5	5	7.7	84.918	5	7.7	7.7	19.8671	19.4799	19.6789	20.28	20.0778	19.619	19.5651	20.0514	19.7387	19.8127
sp|Q9Y3Z3|SAMH1_HUMAN;sp|Q9Y3Z3-3|SAMH1_HUMAN;sp|Q9Y3Z3-4|SAMH1_HUMAN;sp|Q9Y3Z3-2|SAMH1_HUMAN	sp|Q9Y3Z3|SAMH1_HUMAN;sp|Q9Y3Z3-3|SAMH1_HUMAN;sp|Q9Y3Z3-4|SAMH1_HUMAN;sp|Q9Y3Z3-2|SAMH1_HUMAN	SAMHD1	Deoxynucleoside triphosphate triphosphohydrolase SAMHD1	0.510215	-0.0934429	0.288681	-0.0613696	0.324639	0.0320733	1135100000	13	13	13	23.3	72.2	15	23.3	23.3	23.4484	23.5782	23.5281	23.6092	23.5343	23.3148	23.3692	23.5281	23.5782	23.5446
sp|Q9Y4A5-2|TRRAP_HUMAN;sp|Q9Y4A5|TRRAP_HUMAN	sp|Q9Y4A5-2|TRRAP_HUMAN;sp|Q9Y4A5|TRRAP_HUMAN	TRRAP;Transformation/transcription domain-associated protein OS	Isoform 2 of Transformation/transcription domain-associated protein	0.522495	0.285336	0.168218	-0.0537405	0.498319	-0.339076	47033000	4	4	3	1.4	434.41	3	1.4	0.9	19.4136	19.7243	19.7387	19.7531	19.5815	19.4068	19.5456	19.8406	18.9811	19.0376
sp|Q9Y4E8-2|UBP15_HUMAN;sp|Q9Y4E8-3|UBP15_HUMAN;sp|Q9Y4E8|UBP15_HUMAN	sp|Q9Y4E8-2|UBP15_HUMAN;sp|Q9Y4E8-3|UBP15_HUMAN;sp|Q9Y4E8|UBP15_HUMAN	USP15;Isoform 3 of Ubiquitin carboxyl-terminal hydrolase 15 OS	Isoform 2 of Ubiquitin carboxyl-terminal hydrolase 15	0.636312	-0.149055	0.0143658	-0.00518735	0.556879	0.143867	113480000	2	2	2	2.6	109.3	3	2.6	2.6	21.451	21.7262	21.4491	21.7086	21.6321	21.4197	21.3874	21.7998	21.5642	21.6939
sp|Q9Y4P3|TBL2_HUMAN	sp|Q9Y4P3|TBL2_HUMAN	TBL2	Transducin beta-like protein 2	0.159361	0.0653949	0.024092	0.0109547	0.173246	-0.0544402	163710000	3	3	3	11	49.797	3	11	11	21.304	21.1193	21.3951	21.1392	21.0311	21.4869	21.4779	21.0446	21.2966	21.3139
sp|Q9Y4R8|TELO2_HUMAN	sp|Q9Y4R8|TELO2_HUMAN	TELO2	Telomere length regulation protein TEL2 homolog	0.23059	-0.0386324	0.0899444	-0.0188125	0.106178	0.0198199	308510000	6	6	6	9	91.746	6	9	9	21.333	21.1608	21.1693	21.268	21.2999	21.0841	21.1568	21.3104	21.1827	21.2295
sp|Q9Y4W2-2|LAS1L_HUMAN;sp|Q9Y4W2|LAS1L_HUMAN;sp|Q9Y4W2-3|LAS1L_HUMAN;sp|Q9Y4W2-4|LAS1L_HUMAN	sp|Q9Y4W2-2|LAS1L_HUMAN;sp|Q9Y4W2|LAS1L_HUMAN;sp|Q9Y4W2-3|LAS1L_HUMAN	LAS1L;Ribosomal biogenesis protein LAS1L OS	Isoform 2 of Ribosomal biogenesis protein LAS1L	0.686332	0.066632	1.14436	0.125888	0.379838	0.0592562	236600000	4	4	4	7.7	81.242	5	7.7	7.7	21.0074	20.8283	20.8805	21.0024	21.0908	20.9692	21.0627	21.0074	20.9984	20.8882
sp|Q9Y4W6|AFG32_HUMAN;sp|Q01484-5|ANK2_HUMAN;sp|Q01484-2|ANK2_HUMAN;sp|Q01484|ANK2_HUMAN	sp|Q9Y4W6|AFG32_HUMAN	AFG3L2	AFG3-like protein 2	0.116389	-0.00780185	0.454242	0.0260288	0.610967	0.0338306	2491700000	20	20	20	28.9	88.583	28	28.9	28.9	24.3707	24.4174	24.4307	24.4307	24.3844	24.457	24.457	24.4063	24.457	24.457
sp|Q9Y5A9|YTHD2_HUMAN;sp|Q9Y5A9-2|YTHD2_HUMAN	sp|Q9Y5A9|YTHD2_HUMAN	YTHDF2	YTH domain-containing family protein 2	0.157689	0.0131598	0.30973	0.0479167	0.151229	0.034757	1995800000	3	3	3	5.5	62.333	4	5.5	5.5	21.2437	21.4923	21.451	21.4416	21.4416	21.4455	21.4455	21.3548	21.4724	21.4641
sp|Q9Y5J7|TIM9_HUMAN	sp|Q9Y5J7|TIM9_HUMAN	TIMM9	Mitochondrial import inner membrane translocase subunit Tim9	0.0354652	0.00716035	0.26911	0.0399769	0.282526	0.0328166	198700000	2	2	2	25.8	10.378	3	25.8	25.8	20.5161	20.4761	20.4581	20.667	20.4804	20.5058	20.4405	20.6033	20.4694	20.4761
sp|Q9Y5K5-2|UCHL5_HUMAN;sp|Q9Y5K5-4|UCHL5_HUMAN;sp|Q9Y5K5-3|UCHL5_HUMAN;sp|Q9Y5K5|UCHL5_HUMAN	sp|Q9Y5K5-2|UCHL5_HUMAN;sp|Q9Y5K5-4|UCHL5_HUMAN;sp|Q9Y5K5-3|UCHL5_HUMAN;sp|Q9Y5K5|UCHL5_HUMAN	UCHL5;Isoform 4 of Ubiquitin carboxyl-terminal hydrolase isozyme L5 OS	Isoform 2 of Ubiquitin carboxyl-terminal hydrolase isozyme L5	0.210691	0.0196753	0.292505	0.0610787	0.155666	0.0414035	399600000	5	5	5	18.7	36.079	7	18.7	18.7	21.7787	22.1116	21.9663	22.0464	21.9489	21.9962	22.0616	21.9445	22.0106	22.0257
sp|Q9Y5K8|VATD_HUMAN	sp|Q9Y5K8|VATD_HUMAN	ATP6V1D	V-type proton ATPase subunit D	0.86938	-0.144311	0.127391	-0.0298073	1.10206	0.114504	643070000	4	4	4	17.8	28.262	6	17.8	17.8	22.4175	22.5591	22.5343	22.5564	22.6168	22.3424	22.3797	22.5765	22.6271	22.6509
sp|Q9Y5L0-5|TNPO3_HUMAN;sp|Q9Y5L0-3|TNPO3_HUMAN;sp|Q9Y5L0|TNPO3_HUMAN;sp|Q9Y5L0-1|TNPO3_HUMAN	sp|Q9Y5L0-5|TNPO3_HUMAN;sp|Q9Y5L0-3|TNPO3_HUMAN;sp|Q9Y5L0|TNPO3_HUMAN;sp|Q9Y5L0-1|TNPO3_HUMAN	TNPO3;Isoform 3 of Transportin-3 OS	Isoform 4 of Transportin-3	0.531631	0.2116	0.909345	-0.494127	1.33365	-0.705727	103280000	2	2	2	2.2	97.371	3	2.2	2.2	21.7846	20.9493	21.3915	20.6307	20.6307	21.2026	21.0602	20.5582	20.7267	20.7235
sp|Q9Y5L4|TIM13_HUMAN	sp|Q9Y5L4|TIM13_HUMAN	TIMM13	Mitochondrial import inner membrane translocase subunit Tim13	0.172542	-0.0293976	1.43627	-0.193723	2.09542	-0.164325	158880000	2	2	2	25.3	10.5	2	25.3	25.3	19.9191	19.8289	19.9128	19.7062	19.6256	19.8406	19.6005	19.7141	19.7548	19.699
sp|Q9Y5M8|SRPRB_HUMAN	sp|Q9Y5M8|SRPRB_HUMAN	SRPRB	Signal recognition particle receptor subunit beta	0.0256529	-0.00946951	0.0659223	0.0244342	0.182398	0.0339038	577650000	4	4	4	18.1	29.702	6	18.1	18.1	21.9758	21.7703	21.8611	21.673	21.7666	22.0522	22.0821	21.827	21.9302	21.9517
sp|Q9Y5Q9|TF3C3_HUMAN;sp|Q9Y5Q9-2|TF3C3_HUMAN	sp|Q9Y5Q9|TF3C3_HUMAN;sp|Q9Y5Q9-2|TF3C3_HUMAN	GTF3C3	General transcription factor 3C polypeptide 3	0.0904526	-0.0177579	0.299322	-0.0445244	0.110574	-0.0267665	45354000	2	2	2	2.9	101.27	2	2.9	2.9	18.5537	18.5537	18.717	18.4683	18.5537	18.6162	18.6162	18.717	18.532	18.4951
sp|Q9Y5V3|MAGD1_HUMAN;sp|Q9Y5V3-2|MAGD1_HUMAN	sp|Q9Y5V3|MAGD1_HUMAN;sp|Q9Y5V3-2|MAGD1_HUMAN	MAGED1	Melanoma-associated antigen D1	0.484824	0.0515254	1.03458	-0.0715736	1.14852	-0.123099	320440000	5	5	5	8.9	86.16	5	8.9	8.9	21.0131	21.0206	21.0841	20.9692	20.9065	21.0259	20.9692	20.8283	20.9425	20.9777
sp|Q9Y5X1|SNX9_HUMAN	sp|Q9Y5X1|SNX9_HUMAN	SNX9	Sorting nexin-9	0.881104	-0.071414	0.0288337	0.00716686	0.314491	0.0785809	1427600000	7	7	7	16.6	66.591	10	16.6	16.6	23.1765	23.4976	23.2627	23.3499	23.3661	23.2809	23.2809	23.3499	23.362	23.4607
sp|Q9Y5X3|SNX5_HUMAN	sp|Q9Y5X3|SNX5_HUMAN	SNX5	Sorting nexin-5	0.00718701	-0.00450897	0.349616	0.181032	0.57561	0.185541	238150000	4	4	4	11.9	46.816	5	11.9	11.9	20.8283	21.2325	21.0131	21.4197	21.558	20.9025	20.9425	21.3596	21.0713	21.1996
sp|Q9Y5Y2|NUBP2_HUMAN	sp|Q9Y5Y2|NUBP2_HUMAN	NUBP2	Cytosolic Fe-S cluster assembly factor NUBP2	0.108341	-0.0221508	0.639399	-0.0962106	0.417725	-0.0740598	183060000	4	4	4	19.9	28.825	4	19.9	19.9	20.2011	20.0778	20.0395	20.044	20.1295	19.9128	19.9534	19.9534	20.1444	19.9985
sp|Q9Y613|FHOD1_HUMAN	sp|Q9Y613|FHOD1_HUMAN	FHOD1	FH1/FH2 domain-containing protein 1	1.83654	-0.12838	1.75163	-0.128244	0.0015144	0.000136058	97943000	2	2	2	2.2	126.55	2	2.2	2.2	19.6058	19.6058	19.5372	19.4236	19.4068	19.4616	19.5269	19.5522	19.6156	19.5815
sp|Q9Y673-2|ALG5_HUMAN;sp|Q9Y673|ALG5_HUMAN	sp|Q9Y673-2|ALG5_HUMAN;sp|Q9Y673|ALG5_HUMAN	ALG5;Dolichyl-phosphate beta-glucosyltransferase OS	Isoform 2 of Dolichyl-phosphate beta-glucosyltransferase	0.528761	0.0669719	0.636594	0.0981692	0.15179	0.0311972	325330000	5	5	5	25.2	33.525	5	25.2	25.2	21.881	21.7313	21.9538	21.9517	22.0637	21.881	21.9177	21.9663	21.8438	21.8496
sp|Q9Y678|COPG1_HUMAN	sp|Q9Y678|COPG1_HUMAN	COPG1	Coatomer subunit gamma-1	0.736259	-0.110622	0.881692	0.135694	2.05189	0.246316	2444000000	16	16	14	25.5	97.717	21	25.5	22.2	23.5501	23.6881	23.5855	23.8354	23.8442	23.6226	23.6721	23.8753	23.7932	23.8942
sp|Q9Y6C9|MTCH2_HUMAN	sp|Q9Y6C9|MTCH2_HUMAN	MTCH2	Mitochondrial carrier homolog 2	0.576654	0.249466	0.66712	-0.338367	1.08002	-0.587833	3581800000	9	9	9	39.9	33.331	16	39.9	39.9	24.6687	23.9336	24.2713	23.7782	23.6721	24.2243	24.1368	23.5501	23.9883	23.5717
sp|Q9Y6E2|BZW2_HUMAN;sp|Q9Y6E2-2|BZW2_HUMAN	sp|Q9Y6E2|BZW2_HUMAN	BZW2	Basic leucine zipper and W2 domain-containing protein 2	0.0258401	0.00872866	1.1488	0.300316	1.53389	0.291588	679770000	4	4	4	12.2	48.162	5	12.2	12.2	21.9177	21.9758	22.1888	22.3259	22.5633	22.1005	22.3212	22.2595	22.3424	22.3551
sp|Q9Y6G9|DC1L1_HUMAN	sp|Q9Y6G9|DC1L1_HUMAN	DYNC1LI1	Cytoplasmic dynein 1 light intermediate chain 1	0.203745	-0.0210058	0.152965	0.025098	0.227507	0.0461038	968130000	9	9	9	25.4	56.578	13	25.4	25.4	22.911	23.1294	22.9374	22.9946	22.9883	23.0749	23.0129	22.9679	23.0442	23.104
sp|Q9Y6I9|TX264_HUMAN	sp|Q9Y6I9|TX264_HUMAN	TEX264	Testis-expressed sequence 264 protein	0.541872	0.14643	0.97957	0.271421	0.410284	0.124991	138540000	2	2	2	9.6	34.188	3	9.6	9.6	19.3982	19.5815	19.7619	19.9128	20.0605	19.6406	19.7939	19.7062	19.8363	19.5742
sp|Q9Y6J9|TAF6L_HUMAN	sp|Q9Y6J9|TAF6L_HUMAN	TAF6L	TAF6-like RNA polymerase II p300/CBP-associated factor-associated factor 65 kDa subunit 6L	0.297635	-0.0972214	1.82553	-0.614761	1.55167	-0.517539	324850000	3	3	3	6.3	67.814	3	6.3	6.3	22.0776	22.371	21.8957	21.4263	21.2409	21.6355	21.6973	21.4641	21.6652	21.6624
sp|Q9Y6Y8-2|S23IP_HUMAN;sp|Q9Y6Y8|S23IP_HUMAN	sp|Q9Y6Y8-2|S23IP_HUMAN;sp|Q9Y6Y8|S23IP_HUMAN	SEC23IP;SEC23-interacting protein OS	Isoform 2 of SEC23-interacting protein	0.161695	0.0195127	0.449909	0.026423	0.0442797	0.00691032	809430000	7	7	7	9.2	102.19	8	9.2	9.2	22.6271	22.571	22.6327	22.6271	22.6864	22.6226	22.6107	22.5226	22.6899	22.639

## Sheet: Description
Supplemental table_S6_Corrected: 11-plex TMT experiment with GFP-empty (n=3), RILPL1-GFP-WT (n=4) and RILPL1-GFP[R293A] (n=3). The MaxQuant output table is further processed in Perseus software suite. The groups between RILPL1-GFP-WT and RILPL1-GFP[R293A] are quantile normalised, and fold enrichment is performed using tow-tailed T-test with 5% permutation based FDR. The interactive volcanoplot ca…
