# Supplementary material for: Parkinson’s VPS35[D620N] mutation induces LRRK2-mediated lysosomal association of RILPL1 and TMEM55B
Source: Sci Adv. 2023 Dec 13;9(50):eadj1205. doi: 10.1126/sciadv.adj1205 (PMC10848721; doi:10.1126/sciadv.adj1205)
Supplement: Supplementary file 3 — Tables S4 to S6 [file sciadv.adj1205_tables_s4_to_s6.zip › adj1205_Table_S4.xlsx]

## Sheet: LysoIP
Log10 (P-Value): IP_D620N - IP_WT	Difference: IP_D620N - IP_WT	Protein.Group	Protein.Ids	Protein.Names	Genes	First.Protein.Description	Mock Enrichment	WCL change	Lyso List	LRRK2 List	IP_D620N.s1	IP_D620N.s2	IP_D620N.s3	IP_D620N.s4	IP_D620N.s5	IP_D620N.s6	IP_WT.s1	IP_WT.s2	IP_WT.s3	IP_WT.s4	IP_WT.s5	IP_WT.s6
1.05014	-0.426692	A0AUP1	A0AUP1	CC112_MOUSE	Ccdc112	Coiled-coil domain-containing protein 112	non-Mock Enriched	non WCL change	Non-Lyso	Non-LRRK2	17.8158	18.0033	18.4498	18.6949	18.623	18.1311	17.9215	18.9839	18.9321	18.879	19.0291	18.5324
0.0172731	-0.0297407	A1L317;A6BLY7;P02535;P05784;P08730;P19001;Q61414;Q61781;Q6IFX2;Q9QWL7;Q9Z2K1	Q61765;P05784;Q497I4;A6BLY7;Q6IFX2;Q62168;Q9Z2K1;P08730;Q61781;A1L317;B1AQ75;Q61897;Q9QWL7;P02535;P19001;Q6IFX3;Q61414	K1C10_MOUSE;K1C13_MOUSE;K1C14_MOUSE;K1C15_MOUSE;K1C16_MOUSE;K1C17_MOUSE;K1C18_MOUSE;K1C19_MOUSE;K1C24_MOUSE;K1C28_MOUSE;K1C42_MOUSE	Krt10;Krt13;Krt14;Krt15;Krt16;Krt17;Krt18;Krt19;Krt24;Krt28;Krt42	Keratin, type I cytoskeletal 24	non-Mock Enriched	non WCL change	Non-Lyso	Non-LRRK2	29.5278	28.2935	27.1115	27.632	28.5933	27.8623	29.0965	28.6629	26.673	27.4707	27.4785	29.8173
0.283303	0.491518	A1L317;P02535;P05784;P08730;P19001;Q61414;Q61781;Q6IFX2;Q9QWL7;Q9Z2K1	Q61765;P05784;Q497I4;A6BLY7;Q6IFX2;Q62168;Q9Z2K1;P08730;Q61781;A1L317;B1AQ75;Q61897;Q9QWL7;P02535;P19001;Q6IFX3;Q61414	K1C10_MOUSE;K1C13_MOUSE;K1C14_MOUSE;K1C15_MOUSE;K1C16_MOUSE;K1C17_MOUSE;K1C18_MOUSE;K1C19_MOUSE;K1C24_MOUSE;K1C42_MOUSE	Krt10;Krt13;Krt14;Krt15;Krt16;Krt17;Krt18;Krt19;Krt24;Krt42	Keratin, type I cytoskeletal 24	non-Mock Enriched	non WCL change	Non-Lyso	Non-LRRK2	22.7533	21.2302	19.1702	20.4576	21.5451	20.7223	21.6671	21.3592	19.2045	19.5594	19.0606	22.0789
0.34232	-0.140422	A1Y9I9	A1Y9I9	TOMT_MOUSE	Tomt	Transmembrane O-methyltransferase homolog	non-Mock Enriched	non WCL change	Non-Lyso	Non-LRRK2	19.1103	19.183	18.5502	19.4588	19.4992	19.0681	19.4027	18.891	19.7363	19.2106	19.1719	19.2996
2.61005	0.929398	A2A432	A2A432	CUL4B_MOUSE	Cul4b	Cullin-4B	non-Mock Enriched	non WCL change	Non-Lyso	Non-LRRK2	20.0426	20.3101	20.5823	19.8826	20.1079	20.3752	19.707	19.4918	19.789	18.511	19.3886	18.837
2.70152	0.943233	A2A432;Q3TCH7	Q3TCH7;A2A432	CUL4A_MOUSE;CUL4B_MOUSE	Cul4a;Cul4b	Cullin-4B	non-Mock Enriched	non WCL change	Non-Lyso	Non-LRRK2	19.8974	20.4874	20.8576	20.1457	20.4676	20.5545	20.1079	19.4368	19.7824	19.1719	19.4073	18.8444
2.13121	0.973203	A2A4P0	A2A4P0	DHX8_MOUSE	Dhx8	ATP-dependent RNA helicase DHX8	non-Mock Enriched	non WCL change	Non-Lyso	Non-LRRK2	19.6672	19.6748	20.3857	19.6858	19.6588	20.1825	19.2077	18.8386	19.642	17.9818	19.3828	18.3627
0.568408	0.436197	A2A4P0;O35286	O35286;A2A4P0	DHX15_MOUSE;DHX8_MOUSE	Dhx15;Dhx8	ATP-dependent RNA helicase DHX8	non-Mock Enriched	non WCL change	Non-Lyso	Non-LRRK2	22.7614	23.178	24.0772	22.8576	21.7796	23.5983	22.7574	22.6929	23.0426	21.8461	23.0224	22.2736
0.0710047	0.0493984	A2A5R2	A2A5R2	BIG2_MOUSE	Arfgef2	Brefeldin A-inhibited guanine nucleotide-exchange protein 2	Mock Enriched	non WCL change	Non-Lyso	Non-LRRK2	19.1921	19.3646	18.4694	18.753	18.8094	18.7086	19.5558	18.9361	18.9664	18.425	19.06	18.0573
0.502343	0.19097	A2A5R2;G3X9K3	A2A5R2;G3X9K3	BIG1_MOUSE;BIG2_MOUSE	Arfgef1;Arfgef2	Brefeldin A-inhibited guanine nucleotide-exchange protein 2	Mock Enriched	non WCL change	Non-Lyso	Non-LRRK2	19.1052	19.2761	18.718	19.0263	18.9092	18.4762	19.3838	18.5965	18.6593	18.6906	18.6255	18.4096
0.932744	-0.567547	A2A5Z6	A2A5Z6	SMUF2_MOUSE	Smurf2	E3 ubiquitin-protein ligase SMURF2	Mock Enriched	non WCL change	Non-Lyso	Non-LRRK2	20.4676	19.9742	19.4157	19.3162	19.3424	18.8402	21.002	20.5069	20.1581	19.6048	20.0292	19.4607
0.485084	-0.324855	A2A5Z6;Q9CUN6	A2A5Z6;Q9CUN6	SMUF1_MOUSE;SMUF2_MOUSE	Smurf1;Smurf2	E3 ubiquitin-protein ligase SMURF2	Mock Enriched	non WCL change	Non-Lyso	Non-LRRK2	19.4505	19.3742	18.8999	18.7819	18.8361	18.2137	19.8829	19.8835	19.6352	18.8995	18.7738	18.4306
1.29238	0.395096	A2A699	A2A699	F1712_MOUSE	Fam171a2	Protein FAM171A2	Mock Enriched	non WCL change	Non-Lyso	Non-LRRK2	20.4576	20.5261	20.1332	20.1457	20.2419	19.9601	20.4273	19.9882	19.8001	19.6224	19.9601	19.2961
0.378332	-0.177648	A2A6A1	A2A6A1	GPTC8_MOUSE	Gpatch8	G patch domain-containing protein 8	non-Mock Enriched	non WCL change	Non-Lyso	Non-LRRK2	19.2376	19.4091	19.2662	19.0288	19.0614	18.4721	19.8386	19.6008	19.2188	19.0175	19.1111	18.7544
0.607986	0.233009	A2A6Q5	A2A6Q5	CDC27_MOUSE	Cdc27	Cell division cycle protein 27 homolog	non-Mock Enriched	non WCL change	Non-Lyso	Non-LRRK2	19.8701	20.0821	20.3857	19.8403	19.8384	19.787	20.1704	19.6141	19.9742	19.2828	20.0951	19.2692
0.175205	-0.061148	A2A6T1	A2A6T1	CDR2L_MOUSE	Cdr2l	Cerebellar degeneration-related protein 2-like	non-Mock Enriched	non WCL change	Non-Lyso	Non-LRRK2	17.8414	18.1257	17.3774	17.4641	17.6176	17.6043	17.5244	17.7692	17.7607	17.7519	18.0683	17.5228
1.04259	0.507411	A2A791	A2A791	ZMYM4_MOUSE	Zmym4	Zinc finger MYM-type protein 4	non-Mock Enriched	non WCL change	Non-Lyso	Non-LRRK2	19.4157	19.4384	19.8371	19.3006	19.3696	19.4799	19.4509	19.0308	19.6886	17.9762	19.1751	18.4753
2.80028	-0.917227	A2A7S8	A2A7S8	K1522_MOUSE	Kiaa1522	Uncharacterized protein KIAA1522	non-Mock Enriched	non WCL change	Non-Lyso	Non-LRRK2	18.0054	17.7028	17.3712	17.8081	17.748	17.0387	19.0183	18.7859	18.3298	18.3451	18.7496	17.9488
0.369955	-0.154864	A2A7Y5	A2A7Y5	MIIP_MOUSE	Miip	Migration and invasion-inhibitory protein	non-Mock Enriched	non WCL change	Non-Lyso	Non-LRRK2	19.1684	19.6748	19.2043	19.2814	19.599	18.8081	19.9291	19.2774	19.7196	19.0423	19.473	19.2237
1.0263	-0.558264	A2A870	A2A870	FBF1_MOUSE	Fbf1	Fas-binding factor 1	non-Mock Enriched	non WCL change	Non-Lyso	Non-LRRK2	16.1219	16.926	16.1916	15.8726	16.5363	16.0739	16.3766	17.8836	16.9011	16.6632	17.1608	16.0866
0.25832	0.214217	A2A8L1	A2A8L1	CHD5_MOUSE	Chd5	Chromodomain-helicase-DNA-binding protein 5	non-Mock Enriched	non WCL change	Non-Lyso	Non-LRRK2	17.8402	17.5202	17.6878	17.6759	17.949	17.8987	17.2182	17.9946	19.0224	17.2086	17.1605	16.6822
1.60292	0.742568	A2A8L1;Q6PDQ2	Q6PDQ2;A2A8L1	CHD4_MOUSE;CHD5_MOUSE	Chd4;Chd5	Chromodomain-helicase-DNA-binding protein 5	non-Mock Enriched	non WCL change	Non-Lyso	Non-LRRK2	22.9477	22.9795	23.5869	22.9134	22.9116	23.4041	22.7634	22.3511	23.1441	21.4676	22.7077	21.8538
1.12813	-0.316129	A2A8L5	A2A8L5	PTPRF_MOUSE	Ptprf	Receptor-type tyrosine-protein phosphatase F	Mock Enriched	non WCL change	Non-Lyso	Non-LRRK2	21.0224	21.1457	20.5545	20.714	20.8034	20.2764	21.4526	21.0559	20.9812	20.8191	21.1946	20.9098
0.191383	-0.0886421	A2A8L5;B0V2N1;Q64487	A2A8L5;Q64487;B0V2N1	PTPRD_MOUSE;PTPRF_MOUSE;PTPRS_MOUSE	Ptprd;Ptprf;Ptprs	Receptor-type tyrosine-protein phosphatase F	Mock Enriched	non WCL change	Non-Lyso	Non-LRRK2	21.5309	21.3752	20.8651	21.0426	21.0756	20.5451	21.6971	21.2361	20.8876	21.0426	21.1079	20.9951
0.0383395	-0.0205386	A2A8L5;Q64487	A2A8L5;Q64487	PTPRD_MOUSE;PTPRF_MOUSE	Ptprd;Ptprf	Receptor-type tyrosine-protein phosphatase F	Mock Enriched	non WCL change	Non-Lyso	Non-LRRK2	21.7512	21.7715	20.7634	21.1886	21.4576	20.9812	21.6096	21.417	21.2764	21.0493	21.502	21.1825
2.803	1.11254	A2A8U2	A2A8U2	TM201_MOUSE	Tmem201	Transmembrane protein 201	non-Mock Enriched	non WCL change	Non-Lyso	Non-LRRK2	19.8288	19.9459	20.5356	19.6679	19.5186	20.3211	19.2748	18.9945	19.2998	18.1592	19.1151	18.2992
0.0229681	0.0100285	A2A8Z1	A2A8Z1	OSBL9_MOUSE	Osbpl9	Oxysterol-binding protein-related protein 9	Mock Enriched	non WCL change	Non-Lyso	Non-LRRK2	22.3321	22.3725	21.8576	21.8987	21.9171	21.6409	22.3884	22.1143	21.7471	21.8346	22.0054	21.8689
2.18504	1.04401	A2A935;P14404	P14404;A2A935	MECOM_MOUSE;PRD16_MOUSE	Mecom;Prdm16	Histone-lysine N-methyltransferase PRDM16	non-Mock Enriched	non WCL change	Non-Lyso	Non-LRRK2	20.2419	20.0426	20.7223	20.1332	20.0691	20.4476	19.724	18.943	20.0821	18.2174	19.6415	18.7845
1.79376	-0.732121	A2A9C3	A2A9C3	SZT2_MOUSE	Szt2	KICSTOR complex protein SZT2	Mock Enriched	non WCL change	Lyso	Non-LRRK2	20.8802	20.7955	20.1079	20.002	20.1704	19.4726	21.4375	21.0493	21.0359	20.7389	21.0821	20.4775
0.709418	-0.203064	A2AAE1	A2AAE1	K1109_MOUSE	Kiaa1109	Transmembrane protein KIAA1109	non-Mock Enriched	non WCL change	Non-Lyso	Non-LRRK2	18.1131	17.9747	17.6968	18.3654	17.9157	17.814	18.4651	18.3648	17.9499	18.1548	18.3781	17.7855
0.0985734	-0.0361322	A2AAY5	A2AAY5	SPD2B_MOUSE	Sh3pxd2b	SH3 and PX domain-containing protein 2B	non-Mock Enriched	non WCL change	Non-Lyso	Non-LRRK2	20.2877	20.4375	19.9742	20.0292	20.0691	19.7369	20.5356	20.1946	20.0821	19.9308	20.0951	19.9131
0.330585	-0.122239	A2AAY5;O89032	O89032;A2AAY5	SPD2A_MOUSE;SPD2B_MOUSE	Sh3pxd2a;Sh3pxd2b	SH3 and PX domain-containing protein 2B	non-Mock Enriched	non WCL change	Non-Lyso	Non-LRRK2	20.7634	20.7876	20.2185	20.3857	20.417	20.0951	21.0426	20.5823	20.5915	20.2535	20.6096	20.3211
1.00055	0.545098	A2ABV5	A2ABV5	MED14_MOUSE	Med14	Mediator of RNA polymerase II transcription subunit 14	non-Mock Enriched	non WCL change	Non-Lyso	Non-LRRK2	19.7184	19.9601	19.5099	19.4504	19.5871	19.0311	19.6612	19.331	19.5259	18.1902	19.1358	18.1424
0.171033	0.149464	A2ACJ2	A2ACJ2	FP100_MOUSE	Faap100	Fanconi anemia core complex-associated protein 100	non-Mock Enriched	non WCL change	Non-Lyso	Non-LRRK2	18.1904	NaN	18.3466	18.2939	17.7777	18.34	19.0729	17.6081	18.5125	16.9467	18.1238	17.9776
0.474671	0.135312	A2ADA5	A2ADA5	PUSL1_MOUSE	Pusl1	tRNA pseudouridine synthase-like 1	non-Mock Enriched	non WCL change	Non-Lyso	Non-LRRK2	20.6628	20.4576	20.2185	20.8191	20.7471	20.68	20.2419	20.4375	20.4067	20.6971	20.1946	20.7955
0.258856	-0.146915	A2ADY9	A2ADY9	DDI2_MOUSE	Ddi2	Protein DDI1 homolog 2	Mock Enriched	non WCL change	Non-Lyso	Non-LRRK2	17.9925	18.3363	18.0263	17.9633	18.1593	17.2486	18.8236	18.2463	18.0326	17.4359	17.9681	18.1014
0.198292	-0.161826	A2ADZ8	A2ADZ8	IQCC_MOUSE	Iqcc	IQ domain-containing protein C	non-Mock Enriched	non WCL change	Non-Lyso	Non-LRRK2	NaN	16.4346	17.1751	17.3198	17.9649	17.7026	16.9194	17.2051	17.8525	17.8974	18.0391	16.9739
0.0562065	0.0335538	A2AF47	A2AF47	DOC11_MOUSE	Dock11	Dedicator of cytokinesis protein 11	non-Mock Enriched	non WCL change	Non-Lyso	Non-LRRK2	19.0189	18.9015	18.5451	18.53	18.4722	18.2543	19.1819	18.5999	18.8106	17.8569	18.6485	18.4227
0.553624	0.292887	A2AF47;Q8BIK4	Q8BIK4;A2AF47	DOC11_MOUSE;DOCK9_MOUSE	Dock11;Dock9	Dedicator of cytokinesis protein 11	Mock Enriched	non WCL change	Non-Lyso	Non-LRRK2	18.8144	18.6009	17.818	18.1513	18.3709	17.8941	18.5999	18.3751	17.7478	17.2385	18.1206	17.8104
1.25641	-0.545526	A2AF53;Q8R3R5	A2AF53;Q8R3R5	T185A_MOUSE;T185B_MOUSE	Tmem185a;Tmem185b	Transmembrane protein 185A	Mock Enriched	non WCL change	Non-Lyso	Non-LRRK2	19.3909	19.9165	19.2881	19.6491	19.6938	19.22	21.0756	20.2419	19.7053	20.0821	19.7886	19.5379
1.83076	1.24989	A2AG58	A2AG58	BCLA3_MOUSE	Bclaf3	BCLAF1 and THRAP3 family member 3	non-Mock Enriched	non WCL change	Non-Lyso	Non-LRRK2	18.9173	18.4716	19.7542	18.9374	18.8409	19.4525	18.4129	17.6571	19.2018	17.3136	17.8144	16.4747
1.53301	0.827212	A2AGH6	A2AGH6	MED12_MOUSE	Med12	Mediator of RNA polymerase II transcription subunit 12	non-Mock Enriched	non WCL change	Non-Lyso	Non-LRRK2	18.9531	19.0401	18.5921	18.3905	18.6424	18.0755	18.52	17.8527	18.1828	17.5262	18.145	16.5036
1.21686	0.364875	A2AGT5	A2AGT5	CKAP5_MOUSE	Ckap5	Cytoskeleton-associated protein 5	non-Mock Enriched	non WCL change	Non-Lyso	Non-LRRK2	21.823	21.8876	21.7098	21.5213	21.8689	21.4067	21.6584	21.4375	21.7512	20.9243	21.4067	20.85
1.58092	1.43148	A2AH22	A2AH22	AMRA1_MOUSE	Ambra1	Activating molecule in BECN1-regulated autophagy protein 1	non-Mock Enriched	non WCL change	Non-Lyso	Non-LRRK2	17.4787	17.4569	18.3109	17.1845	17.2278	17.1383	17.5354	14.8001	17.2032	14.4184	16.5304	15.7206
0.456458	-0.218559	A2AHC3	A2AHC3	CAMP1_MOUSE	Camsap1	Calmodulin-regulated spectrin-associated protein 1	non-Mock Enriched	non WCL change	Non-Lyso	Non-LRRK2	18.8744	19.3062	18.4492	18.9071	19.0569	18.2987	19.4125	19.531	19.017	18.499	19.0249	18.7193
0.936472	-0.260994	A2AHG0	A2AHG0	LZTS3_MOUSE	Lzts3	Leucine zipper putative tumor suppressor 3	non-Mock Enriched	non WCL change	Non-Lyso	Non-LRRK2	17.3813	17.154	17.3478	16.7147	17.217	16.8874	16.907	17.6878	17.3445	17.3866	17.429	17.5132
2.13976	0.314914	A2AI08	A2AI08	TPRN_MOUSE	Tprn	Taperin	non-Mock Enriched	non WCL change	Non-Lyso	Non-LRRK2	19.6308	19.3874	19.4188	19.5303	19.7164	19.3324	19.2903	19.2076	19.4239	19.0278	19.229	18.948
0.861665	0.237194	A2AIL4	A2AIL4	NDUF6_MOUSE	Ndufaf6	NADH dehydrogenase (ubiquinone) complex I, assembly factor 6	non-Mock Enriched	non WCL change	Non-Lyso	Non-LRRK2	21.5869	21.4476	21.7836	22.0224	21.9352	22.0459	21.6453	21.5117	21.5261	21.9388	21.1269	21.6497
2.67391	1.24754	A2AIV2	A2AIV2	VIR_MOUSE	Virma	Protein virilizer homolog	non-Mock Enriched	non WCL change	Non-Lyso	Non-LRRK2	20.5915	20.6453	21.391	20.6096	20.5915	20.9882	20.1457	19.4308	20.3211	18.5961	19.8239	19.0143
0.0257869	-0.0112909	A2AJ15	A2AJ15	MA1B1_MOUSE	Man1b1	Endoplasmic reticulum mannosyl-oligosaccharide 1,2-alpha-mannosidase	Mock Enriched	non WCL change	Non-Lyso	Non-LRRK2	21.4972	21.3321	20.8802	21.2933	21.265	21.0625	21.7915	21.2066	20.8727	21.2361	21.1269	21.1642
0.154382	0.0528323	A2AJ88	A2AJ88	PLPL7_MOUSE	Pnpla7	Patatin-like phospholipase domain-containing protein 7	non-Mock Enriched	non WCL change	Lyso	Non-LRRK2	17.3269	17.0364	17.2424	17.7433	17.1996	17.2374	17.4623	17.4337	16.9986	17.2734	17.362	16.9392
0.00305575	0.00173664	A2AJI0	A2AJI0	MA7D1_MOUSE	Map7d1	MAP7 domain-containing protein 1	non-Mock Enriched	non WCL change	Non-Lyso	Non-LRRK2	21.0821	21.5592	20.7553	21.1079	21.1946	20.6364	21.4923	21.2821	21.1332	20.8034	21.0691	20.5451
0.274292	-0.133223	A2AJQ3	A2AJQ3	D19L4_MOUSE	Dpy19l4	Probable C-mannosyltransferase DPY19L4	Mock Enriched	non WCL change	Non-Lyso	Non-LRRK2	18.3307	17.8248	17.8611	18.5274	18.1293	18.6389	18.8182	18.228	18.0342	18.5853	18.094	NaN
0.284466	0.19653	A2AJT4	A2AJT4	PNISR_MOUSE	Pnisr	Arginine/serine-rich protein PNISR	non-Mock Enriched	non WCL change	Non-Lyso	Non-LRRK2	19.0835	19.0583	18.8439	18.266	18.8853	18.5545	18.3931	19.1708	18.9987	17.3852	18.9067	18.6579
0.0551731	0.0386763	A2AKQ0	A2AKQ0	S35D1_MOUSE	Slc35d1	UDP-glucuronic acid/UDP-N-acetylgalactosamine transporter	Mock Enriched	non WCL change	Non-Lyso	Non-LRRK2	17.2885	16.5434	17.2971	17.6999	17.3587	17.7738	17.3717	17.9227	17.2512	17.5149	16.6571	17.0119
0.196156	0.113184	A2AKX3	A2AKX3	SETX_MOUSE	Setx	Probable helicase senataxin	non-Mock Enriched	non WCL change	Non-Lyso	Non-LRRK2	17.4471	17.8761	17.6737	17.8845	17.578	17.5313	17.7365	17.4466	18.2804	17.1229	17.9199	16.8053
0.40923	0.130356	A2AL36	A2AL36	CNTRL_MOUSE	Cntrl	Centriolin	non-Mock Enriched	non WCL change	Non-Lyso	Non-LRRK2	18.579	18.9701	18.4745	18.7072	18.8446	18.346	18.7378	18.7814	18.3906	18.0982	18.7144	18.4168
0.895849	-0.204132	A2ALU4	A2ALU4	SHRM2_MOUSE	Shroom2	Protein Shroom2	non-Mock Enriched	non WCL change	Non-Lyso	Non-LRRK2	18.5213	18.3665	18.2245	18.373	18.3217	18.031	18.8203	18.655	18.714	18.2927	18.3675	18.2133
3.34525	0.798057	A2ALW5	A2ALW5	DJC25_MOUSE	Dnajc25	DnaJ homolog subfamily C member 25	non-Mock Enriched	non WCL change	Non-Lyso	Non-LRRK2	21.3484	21.4576	21.2419	21.4221	21.2419	21.8423	20.9171	20.6971	20.2535	21.0292	20.343	20.5261
2.24608	-0.684187	A2AM05	A2AM05	CNTLN_MOUSE	Cntln	Centlein	non-Mock Enriched	WCL Change	Non-Lyso	Non-LRRK2	19.1743	20.1079	19.6342	19.7419	19.9223	19.1352	20.1079	20.5356	20.3538	20.3962	20.5638	19.8635
2.90084	-0.497197	A2AMM0	A2AMM0	CAVN4_MOUSE	Cavin4	Caveolae-associated protein 4	non-Mock Enriched	non WCL change	Non-Lyso	Non-LRRK2	20.5545	20.5731	20.7056	20.6006	20.9459	20.8346	21.3592	21.4067	21.2535	21.0224	21.3211	20.8346
0.352962	-0.189497	A2AN08	A2AN08	UBR4_MOUSE	Ubr4	E3 ubiquitin-protein ligase UBR4	non-Mock Enriched	non WCL change	Non-Lyso	Non-LRRK2	20.3321	20.9672	20.265	20.417	20.8802	19.9742	21.1765	20.8269	20.953	20.0156	20.7471	20.2535
1.77025	0.954712	A2APB8	A2APB8	TPX2_MOUSE	Tpx2	Targeting protein for Xklp2	non-Mock Enriched	non WCL change	Non-Lyso	Non-LRRK2	22.3211	22.2477	23.0292	22.3294	22.2792	22.6886	21.9601	21.5915	22.5045	20.3752	21.7756	20.9601
1.32236	-0.350301	A2APV2;Q6ZPF4	Q6ZPF4;A2APV2	FMNL2_MOUSE;FMNL3_MOUSE	Fmnl2;Fmnl3	Formin-like protein 2	non-Mock Enriched	non WCL change	Non-Lyso	Non-LRRK2	20.7715	20.4375	20.3752	20.2764	20.7223	20.4476	21.002	20.5638	21.3592	20.4676	20.9601	20.7796
0.0969677	0.0324993	A2APY7	A2APY7	NDUF5_MOUSE	Ndufaf5	Arginine-hydroxylase NDUFAF5, mitochondrial	non-Mock Enriched	non WCL change	Non-Lyso	Non-LRRK2	21.2764	21.1206	20.8346	21.4015	21.343	21.2477	20.9882	21.1457	20.9024	21.4676	21.1079	21.417
0.872441	-0.379511	A2AQ07	A2AQ07	TBB1_MOUSE	Tubb1	Tubulin beta-1 chain	Mock Enriched	non WCL change	Non-Lyso	Non-LRRK2	23.867	24.1565	23.3645	23.9584	23.2679	23.0509	24.6811	23.9406	23.9225	23.7077	23.9933	23.6971
1.33326	-0.689076	A2AQ07;P68372;P99024;Q7TMM9;Q922F4;Q9CWF2	A2AQ07;Q922F4;Q7TMM9;P99024;Q9CWF2;P68372	TBB1_MOUSE;TBB2A_MOUSE;TBB2B_MOUSE;TBB4B_MOUSE;TBB5_MOUSE;TBB6_MOUSE	Tubb1;Tubb2a;Tubb2b;Tubb4b;Tubb5;Tubb6	Tubulin beta-1 chain	non-Mock Enriched	WCL Change	Non-Lyso	Non-LRRK2	18.9485	19.3032	18.5745	18.6215	18.9838	18.0881	20.0426	18.5281	19.0597	20.1704	19.3992	19.454
0.074895	-0.0566324	A2AQ07;P68372;P99024;Q7TMM9;Q922F4;Q9CWF2;Q9D6F9;Q9ERD7	A2AQ07;Q922F4;Q7TMM9;P99024;Q9D6F9;Q9CWF2;Q9ERD7;P68372	TBB1_MOUSE;TBB2A_MOUSE;TBB2B_MOUSE;TBB3_MOUSE;TBB4A_MOUSE;TBB4B_MOUSE;TBB5_MOUSE;TBB6_MOUSE	Tubb1;Tubb2a;Tubb2b;Tubb3;Tubb4a;Tubb4b;Tubb5;Tubb6	Tubulin beta-1 chain	Mock Enriched	non WCL change	Non-Lyso	Non-LRRK2	26.0254	26.1757	25.4105	25.3975	25.7389	24.7945	26.3342	25.5869	25.8528	25.0691	25.7895	25.2499
0.864245	0.634488	A2AQ19	A2AQ19	RTF1_MOUSE	Rtf1	RNA polymerase-associated protein RTF1 homolog	non-Mock Enriched	non WCL change	Non-Lyso	Non-LRRK2	18.0082	18.3549	18.7356	18.0083	18.6762	17.8489	18.1407	17.8577	18.8763	16.3222	17.5724	17.0559
0.998159	0.22261	A2AQ25	A2AQ25	SKT_MOUSE	Skt	Sickle tail protein	non-Mock Enriched	non WCL change	Non-Lyso	Non-LRRK2	20.6453	20.417	20.2877	20.2419	20.4972	20.1704	20.3962	20.2989	20.3857	19.9459	20.0821	19.8148
1.2088	1.24922	A2AQH4	A2AQH4	BCORL_MOUSE	Bcorl1	BCL-6 corepressor-like protein 1	non-Mock Enriched	non WCL change	Non-Lyso	Non-LRRK2	16.7554	16.853	17.5372	16.8904	16.7441	17.1602	16.908	15.313	16.9949	13.5503	15.938	NaN
0.29953	0.141217	A2AR02	A2AR02	PPIG_MOUSE	Ppig	Peptidyl-prolyl cis-trans isomerase G	non-Mock Enriched	non WCL change	Non-Lyso	Non-LRRK2	22.4247	22.2989	22.6865	22.0886	22.2821	22.1916	22.5638	22.4196	22.4947	21.5638	22.4247	21.6584
4.56052	0.810782	A2ARA8	A2ARA8	ITA8_MOUSE	Itga8	Integrin alpha-8	Mock Enriched	WCL Change	Non-Lyso	Non-LRRK2	20.1457	19.9882	20.1206	20.0691	20.1581	19.7458	19.1751	19.1855	19.3771	18.9213	19.5773	19.1263
1.63798	-0.485402	A2ARI4	A2ARI4	LGR4_MOUSE	Lgr4	Leucine-rich repeat-containing G-protein coupled receptor 4	Mock Enriched	non WCL change	Non-Lyso	Non-LRRK2	19.9601	20.0691	19.4196	19.6597	19.8314	19.3699	20.5915	20.1704	20.0951	19.7008	20.5823	20.0821
1.30444	-0.439962	A2ARZ3	A2ARZ3	FSIP2_MOUSE	Fsip2	Fibrous sheath-interacting protein 2	non-Mock Enriched	non WCL change	Non-Lyso	Non-LRRK2	19.7832	20.2302	19.4572	19.895	20.0156	19.0712	20.1079	20.1946	20.4972	20.2419	19.7629	20.2877
6.34799	-1.5695	A2ASQ1	A2ASQ1	AGRIN_MOUSE	Agrn	Agrin	Mock Enriched	non WCL change	Non-Lyso	Non-LRRK2	20.3538	20.3211	19.9459	19.9316	20.0951	19.7274	22.0592	21.6186	21.4676	21.3962	21.6497	21.6006
0.872952	0.249944	A2ASS6	A2ASS6	TITIN_MOUSE	Ttn	Titin	non-Mock Enriched	non WCL change	Non-Lyso	Non-LRRK2	22.6475	22.4221	22.5846	22.5869	22.2849	22.5662	22.4576	22.6518	22.5333	21.7056	22.1079	22.1363
0.136249	0.0447801	A2ASZ8	A2ASZ8	SCMC2_MOUSE	Slc25a25	Calcium-binding mitochondrial carrier protein SCaMC-2	non-Mock Enriched	non WCL change	Non-Lyso	Non-LRRK2	19.6932	19.8027	19.5813	20.0691	19.9742	19.8795	19.4695	19.615	19.7168	20.0821	19.7528	20.0951
0.237722	-0.122896	A2AT37	A2AT37	RENT2_MOUSE	Upf2	Regulator of nonsense transcripts 2	non-Mock Enriched	non WCL change	Non-Lyso	Non-LRRK2	20.4972	20.714	20.3645	20.1825	20.4067	19.8519	21.0224	20.5823	20.4576	20.1332	20.7471	19.8114
0.268743	0.111811	A2ATU0	A2ATU0	DHTK1_MOUSE	Dhtkd1	Probable 2-oxoglutarate dehydrogenase E1 component DHKTD1, mitochondrial	non-Mock Enriched	non WCL change	Non-Lyso	Non-LRRK2	17.6364	17.8353	18.3139	18.558	18.4609	18.3485	17.7955	17.9958	18.1866	18.4386	17.9584	18.107
0.0676767	0.0278432	A2AUM9	A2AUM9	CE152_MOUSE	Cep152	Centrosomal protein of 152 kDa	non-Mock Enriched	non WCL change	Non-Lyso	Non-LRRK2	21.0088	21.7348	21.3699	21.6276	21.7265	21.1143	21.502	21.5404	21.343	21.3538	21.5869	21.0886
0.269256	0.18947	A2AUU0	A2AUU0	METL8_MOUSE	Mettl8	mRNA N(3)-methylcytidine methyltransferase METTL8	non-Mock Enriched	non WCL change	Non-Lyso	Non-LRRK2	17.7185	17.7994	16.5947	18.0255	18.3075	17.9048	16.9308	17.5846	17.4461	17.8185	17.2804	18.1532
1.1721	0.514741	A2AUY4	A2AUY4	BAZ2B_MOUSE	Baz2b	Bromodomain adjacent to zinc finger domain protein 2B	non-Mock Enriched	non WCL change	Non-Lyso	Non-LRRK2	18.1589	17.9418	18.6603	17.9489	18.0592	18.3494	17.6153	17.4157	18.5382	17.0247	17.3568	18.0792
4.834	-1.07661	A2AVA0	A2AVA0	SVEP1_MOUSE	Svep1	Sushi, von Willebrand factor type A, EGF and pentraxin domain-containing protein 1	Mock Enriched	non WCL change	Non-Lyso	Non-LRRK2	20.7056	20.5356	20.0821	20.2877	20.3752	20.0426	21.7836	21.4676	21.1395	21.265	21.4576	21.3752
1.40207	-0.471142	A2AWA9	A2AWA9	RBGP1_MOUSE	Rabgap1	Rab GTPase-activating protein 1	non-Mock Enriched	non WCL change	Non-Lyso	Non-LRRK2	18.8365	19.2072	18.7533	18.8312	19.2492	18.4608	19.9266	19.4091	19.5864	19.0157	19.3757	18.8516
1.8952	0.917098	A2AWL7	A2AWL7	MGAP_MOUSE	Mga	MAX gene-associated protein	non-Mock Enriched	non WCL change	Non-Lyso	Non-LRRK2	19.8945	20.0156	20.6364	19.8721	19.8858	20.4273	19.5949	19.5929	19.9601	18.1864	19.2393	18.6554
1.21669	-0.461675	A2BDX3	A2BDX3	MOCS3_MOUSE	Mocs3	Adenylyltransferase and sulfurtransferase MOCS3	non-Mock Enriched	non WCL change	Non-Lyso	Non-LRRK2	25.6595	25.8409	25.1908	25.5195	25.4645	25.1293	26.5075	26.17	26.3324	25.5315	25.5812	25.452
2.81898	1.37435	A2BE28	A2BE28	LAS1L_MOUSE	Las1l	Ribosomal biogenesis protein LAS1L	non-Mock Enriched	non WCL change	Non-Lyso	Non-LRRK2	21.5309	21.417	22.1946	21.417	21.3752	22.0258	21.0292	20.1825	21.1395	19.391	20.2419	19.7302
2.02429	0.924128	A2BH40	A2BH40	ARI1A_MOUSE	Arid1a	AT-rich interactive domain-containing protein 1A	non-Mock Enriched	non WCL change	Non-Lyso	Non-LRRK2	21.2877	21.1395	22.0054	21.2933	21.2933	21.7594	20.9098	20.4067	21.3538	19.6769	20.8576	20.0292
2.40207	1.3204	A2BH40;E9Q4N7	E9Q4N7;A2BH40	ARI1A_MOUSE;ARI1B_MOUSE	Arid1a;Arid1b	AT-rich interactive domain-containing protein 1A	non-Mock Enriched	non WCL change	Non-Lyso	Non-LRRK2	19.397	19.2098	20.2066	19.4982	19.282	19.7351	18.9004	17.491	18.4754	17.3398	19.298	17.9016
0.533476	-0.350398	A2RSJ4	A2RSJ4	UH1BL_MOUSE	Uhrf1bp1l	UHRF1-binding protein 1-like	non-Mock Enriched	non WCL change	Non-Lyso	Non-LRRK2	17.5819	17.9672	17.1652	16.9301	17.2763	16.8051	18.3908	17.6918	17.9659	16.5511	17.933	17.2957
0.879928	0.706186	A2RSY1	A2RSY1	KANL3_MOUSE	Kansl3	KAT8 regulatory NSL complex subunit 3	non-Mock Enriched	non WCL change	Non-Lyso	Non-LRRK2	20.4576	20.5165	21.1886	20.953	20.7876	21.4425	20.6886	19.641	21.9601	19.3324	19.7032	19.7834
0.925478	0.354038	A2RSY6	A2RSY6	TRM1L_MOUSE	Trmt1l	TRMT1-like protein	non-Mock Enriched	non WCL change	Non-Lyso	Non-LRRK2	18.4319	18.5121	18.7465	18.0924	18.1728	17.7622	18.3388	17.9474	18.2075	17.8799	17.9494	17.2706
3.78557	-3.08029	A2RT60	A2RT60	HTRA4_MOUSE	Htra4	Serine protease HTRA4	non-Mock Enriched	non WCL change	Non-Lyso	Non-LRRK2	18.2977	16.9312	19.2442	17.7341	16.7932	18.7932	20.2419	21.4972	21.6971	19.7628	21.4576	21.6186
0.301548	0.188758	A2RTL5	A2RTL5	RSRC2_MOUSE	Rsrc2	Arginine/serine-rich coiled-coil protein 2	non-Mock Enriched	non WCL change	Non-Lyso	Non-LRRK2	19.6549	19.8419	19.0702	19.1593	19.4098	19.0048	19.6778	19.3817	19.2749	19.3347	19.2872	18.0521
2.34675	1.00607	A3KFM7;Q09XV5;Q8BYH8	A2AJK6;A3KFM7;Q8BYH8;Q09XV5	CHD6_MOUSE;CHD8_MOUSE;CHD9_MOUSE	Chd6;Chd8;Chd9	Chromodomain-helicase-DNA-binding protein 6	non-Mock Enriched	non WCL change	Non-Lyso	Non-LRRK2	17.068	17.4717	17.9579	17.1077	17.4257	17.3224	16.9222	16.2249	17.2123	15.6411	16.3955	15.9211
1.76937	-0.586391	A3KGB4	A3KGB4	TBC8B_MOUSE	Tbc1d8b	TBC1 domain family member 8B	non-Mock Enriched	WCL Change	Non-Lyso	Non-LRRK2	20.2989	20.4775	20.1332	19.8638	20.343	19.9043	21.2535	20.8034	21.2933	20.3211	20.5356	20.3321
3.48465	-1.11247	A3KGF9	A3KGF9	CCD9B_MOUSE	Ccdc9b	Coiled-coil domain-containing protein 9B	non-Mock Enriched	WCL Change	Non-Lyso	Non-LRRK2	15.1091	15.699	15.7571	15.7205	16.16	15.3014	16.866	16.5909	16.9487	16.276	17.2453	16.4951
0.378405	-0.128546	A3KGV1	A3KGV1	ODFP2_MOUSE	Odf2	Outer dense fiber protein 2	non-Mock Enriched	non WCL change	Non-Lyso	Non-LRRK2	20.5261	21.1457	20.6886	20.8727	21.0426	20.343	20.85	21.0292	20.9024	20.85	21.1946	20.5638
0.379283	-0.168457	A3KGW5	A3KGW5	GT253_MOUSE	Cercam	Inactive glycosyltransferase 25 family member 3	non-Mock Enriched	non WCL change	Non-Lyso	Non-LRRK2	18.8156	19.3055	19.1227	19.6743	19.3448	19.4638	19.4582	19.0671	19.0396	20.0821	19.4356	19.6545
0.166223	0.343351	A6BLY7	A6BLY7	K1C28_MOUSE	Krt28	Keratin, type I cytoskeletal 28	non-Mock Enriched	non WCL change	Non-Lyso	Non-LRRK2	19.6176	18.7594	15.7132	16.8597	17.7203	17.2383	15.1892	18.2148	18.3758	NaN	17.2541	17.5064
6.65164	-2.06175	A6H5X4	A6H5X4	PHF11_MOUSE	Phf11	PHD finger protein 11	non-Mock Enriched	WCL Change	Non-Lyso	Non-LRRK2	19.0149	19.5968	19.3411	19.0758	19.3554	19.0534	21.8576	21.2707	21.2243	20.9882	21.5069	20.9601
0.349419	-0.335192	A6H5Y3	A6H5Y3	METH_MOUSE	Mtr	Methionine synthase	non-Mock Enriched	non WCL change	Non-Lyso	Non-LRRK2	21.1946	20.002	NaN	19.0974	20.7553	19.1148	20.2302	20.0426	20.4874	21.0951	20.0426	20.3101
0.39718	-0.112348	A6H5Z3	A6H5Z3	EXC6B_MOUSE	Exoc6b	Exocyst complex component 6B	non-Mock Enriched	non WCL change	Non-Lyso	Non-LRRK2	17.974	18.1376	17.8575	17.5078	17.5513	17.6655	18.2533	17.7994	17.9013	17.8969	17.8115	17.7053
1.74325	0.606453	A6H603	A6H603	NWD1_MOUSE	Nwd1	NACHT domain- and WD repeat-containing protein 1	non-Mock Enriched	non WCL change	Non-Lyso	Non-LRRK2	20.7471	20.6096	20.7223	20.9672	21.0359	20.9098	20.6006	20.2302	20.0691	19.4972	NaN	20.7307
0.655467	0.140034	A6H611	A6H611	MIPEP_MOUSE	Mipep	Mitochondrial intermediate peptidase	non-Mock Enriched	non WCL change	Non-Lyso	Non-LRRK2	20.8576	20.7553	20.4972	21.0691	20.9882	20.7389	20.5165	20.5545	20.5356	20.8727	20.714	20.8727
0.872015	-0.346828	A6H619	A6H619	PHRF1_MOUSE	Phrf1	PHD and RING finger domain-containing protein 1	non-Mock Enriched	non WCL change	Non-Lyso	Non-LRRK2	20.2877	20.3857	20.9951	20.3645	20.3962	20.654	21.417	21.0951	21.1519	20.2877	20.8269	20.3857
1.9898	-0.610144	A6H619;Q5U4C3	Q5U4C3;A6H619	PHRF1_MOUSE;SFR19_MOUSE	Phrf1;Scaf1	PHD and RING finger domain-containing protein 1	non-Mock Enriched	non WCL change	Non-Lyso	Non-LRRK2	16.6864	17.2421	17.3613	16.6238	17.114	16.9665	17.6325	18.1787	17.6228	17.4364	17.731	17.0536
2.65654	1.21547	A6H687	A6H687	SAC31_MOUSE	Sac3d1	SAC3 domain-containing protein 1	non-Mock Enriched	non WCL change	Non-Lyso	Non-LRRK2	18.118	18.3709	18.5118	18.413	18.2076	18.4666	17.9837	16.9403	16.5156	16.7983	16.4898	18.0674
0.428504	-0.361472	A6H6A9	A6H6A9	RBG1L_MOUSE	Rabgap1l	Rab GTPase-activating protein 1-like	Mock Enriched	non WCL change	Non-Lyso	Non-LRRK2	17.2667	17.4832	17.592	17.3901	17.3932	NaN	17.689	19.404	17.8558	17.5322	17.0912	17.1468
0.364376	-0.173117	A6H8H2	A6H8H2	DEN4C_MOUSE	Dennd4c	DENN domain-containing protein 4C	non-Mock Enriched	non WCL change	Non-Lyso	LRRK2 Pathway	18.8183	18.9431	18.8557	18.6959	19.0222	18.0745	19.2152	18.6182	19.38	18.3235	19.0251	18.8863
1.86625	-0.558593	A6X8Z5	A6X8Z5	RHG31_MOUSE	Arhgap31	Rho GTPase-activating protein 31	non-Mock Enriched	non WCL change	Non-Lyso	Non-LRRK2	19.6278	19.6067	18.8836	19.2381	19.5471	18.9469	20.2185	20.1581	19.9218	19.6921	19.8355	19.3759
0.448031	0.0877838	A6X919	A6X919	D19L1_MOUSE	Dpy19l1	Probable C-mannosyltransferase DPY19L1	non-Mock Enriched	non WCL change	Non-Lyso	Non-LRRK2	22.4067	22.5117	22.2006	22.4015	22.2933	22.6431	22.0951	22.2419	22.3884	22.2564	22.3962	22.5522
0.913531	-0.407747	A6X935	A6X935	ITIH4_MOUSE	Itih4	Inter alpha-trypsin inhibitor, heavy chain 4	Mock Enriched	non WCL change	Non-Lyso	Non-LRRK2	23.5869	23.6757	22.7182	22.9899	23.0542	22.3239	23.7995	23.4551	23.1174	23.2434	23.3511	23.8288
0.172292	-0.174724	A8C756	A8C756	THADA_MOUSE	Thada	Thyroid adenoma-associated protein homolog	non-Mock Enriched	non WCL change	Non-Lyso	Non-LRRK2	17.3408	17.8967	16.7998	16.6094	16.685	15.6263	17.308	16.3519	17.6897	17.0294	17.4666	16.1608
0.0150996	-0.00500933	A8Y5H7	A8Y5H7	S14L1_MOUSE	Sec14l1	SEC14-like protein 1	non-Mock Enriched	non WCL change	Non-Lyso	Non-LRRK2	20.1206	20.0951	19.8999	19.9316	19.9459	19.4111	20.0426	19.8956	20.0156	19.8147	19.7569	19.9088
0.255053	-0.167774	B0F2B4	B0F2B4	NLGN4_MOUSE	Nlgn4l	Neuroligin 4-like	non-Mock Enriched	non WCL change	Non-Lyso	Non-LRRK2	17.5061	17.7299	16.4297	17.1859	17.4545	16.5361	17.2435	17.7354	17.4874	17.2284	17.5719	16.5825
1.87099	-0.533285	B0V2N1	B0V2N1	PTPRS_MOUSE	Ptprs	Receptor-type tyrosine-protein phosphatase S	Mock Enriched	non WCL change	Non-Lyso	Non-LRRK2	22.1079	22.0122	21.4825	21.5165	21.6186	21.1581	22.5938	22.2849	22.1111	21.895	22.2506	21.9601
0.54726	-0.26446	B0V2N1;Q64487	Q64487;B0V2N1	PTPRD_MOUSE;PTPRS_MOUSE	Ptprd;Ptprs	Receptor-type tyrosine-protein phosphatase S	Mock Enriched	non WCL change	Non-Lyso	Non-LRRK2	19.5619	19.7581	18.8856	19.0419	19.0724	18.2945	19.7185	19.0887	19.2905	19.1339	19.4777	19.4918
3.26318	1.7862	B1AQJ2	B1AQJ2	UBP36_MOUSE	Usp36	Ubiquitin carboxyl-terminal hydrolase 36	non-Mock Enriched	WCL Change	Non-Lyso	Non-LRRK2	20.2419	20.1079	20.9812	20.2764	20.0292	20.68	19.1533	18.4087	19.6281	17.4808	18.9526	17.9759
1.87403	-0.38945	B1AR13	B1AR13	CISD3_MOUSE	Cisd3	CDGSH iron-sulfur domain-containing protein 3, mitochondrial	non-Mock Enriched	non WCL change	Non-Lyso	Non-LRRK2	22.1301	21.9566	21.5731	22.2506	22.2736	21.9777	22.1642	22.4898	22.3129	22.3988	22.4144	22.7182
0.528863	-0.302245	B1ARD6	B1ARD6	SLFN9_MOUSE	Slfn9	Schlafen family member 9	non-Mock Enriched	non WCL change	Non-Lyso	Non-LRRK2	16.9402	17.5396	16.8542	17.048	17.3444	16.7041	18.1474	17.6923	17.4352	16.5391	17.6077	16.8222
0.918009	0.746046	B1AUE5	B1AUE5	PEX10_MOUSE	Pex10	Peroxisome biogenesis factor 10	non-Mock Enriched	non WCL change	Non-Lyso	Non-LRRK2	18.6425	18.2251	18.3372	18.4108	17.6327	18.2748	18.9579	16.5652	17.808	17.6853	16.5226	NaN
0.0118933	0.00563208	B1AVY7	B1AVY7	KI16B_MOUSE	Kif16b	Kinesin-like protein KIF16B	Mock Enriched	non WCL change	Non-Lyso	Non-LRRK2	21.2877	21.5685	20.8423	21.0821	21.1519	20.7471	21.5545	21.0951	21.1642	20.9882	21.0886	20.7553
0.34658	0.0876865	B1AY10	B1AY10	NFX1_MOUSE	Nfx1	Transcriptional repressor NF-X1	non-Mock Enriched	non WCL change	Non-Lyso	Non-LRRK2	18.1482	18.3559	18.3689	18.6867	18.5997	18.5444	18.6358	18.5566	18.2353	18.1828	18.3403	18.2268
0.911656	-0.380136	B1AY13	B1AY13	UBP24_MOUSE	Usp24	Ubiquitin carboxyl-terminal hydrolase 24	Mock Enriched	non WCL change	Non-Lyso	Non-LRRK2	18.3592	19.0942	18.75	18.4631	18.9027	18.1136	19.3943	19.2127	19.4253	18.4001	18.7319	18.7994
0.689879	-0.277301	B1AZ99	B1AZ99	OTUD3_MOUSE	Otud3	OTU domain-containing protein 3	non-Mock Enriched	non WCL change	Non-Lyso	Non-LRRK2	19.9882	20.2419	19.5267	19.8042	19.8459	19.1343	20.4676	20.2419	19.9146	19.9742	20.0821	19.5246
0.152723	-0.0471805	B1AZA5	B1AZA5	TM245_MOUSE	Tmem245	Transmembrane protein 245	non-Mock Enriched	non WCL change	Non-Lyso	Non-LRRK2	20.3752	20.654	20.5356	20.3538	20.5823	20.4874	20.2185	20.7307	20.4972	20.9742	20.4972	20.3538
2.21623	0.874384	B1AZI6	B1AZI6	THOC2_MOUSE	Thoc2	THO complex subunit 2	non-Mock Enriched	non WCL change	Non-Lyso	Non-LRRK2	21.8614	21.8538	22.4349	21.6584	21.6714	22.1143	21.5117	20.9742	21.6757	20.343	21.3266	20.5165
0.395071	-0.113869	B1AZP2	B1AZP2	DLGP4_MOUSE	Dlgap4	Disks large-associated protein 4	Mock Enriched	non WCL change	Non-Lyso	Non-LRRK2	19.1508	19.4741	19.1136	19.2797	19.2196	18.8098	19.6217	19.3747	19.3376	19.0929	19.3428	18.9612
3.28178	-0.575271	B2B9E1	B2B9E1	TRIQK_MOUSE	Triqk	Triple QxxK/R motif-containing protein	non-Mock Enriched	non WCL change	Non-Lyso	Non-LRRK2	18.3959	18.479	18.4198	18.6353	18.476	18.0215	18.8271	19.1824	19.196	18.7126	18.9613	18.9997
0.933506	0.334776	B2KF05	B2KF05	BRPF3_MOUSE	Brpf3	Bromodomain and PHD finger-containing protein 3	non-Mock Enriched	non WCL change	Non-Lyso	Non-LRRK2	18.2176	18.3141	19.0037	18.0202	18.5683	18.6721	18.612	18.0726	18.3573	17.9234	18.1203	17.7016
0.783561	-0.663049	B2RPY5	B2RPY5	GP161_MOUSE	Gpr161	G-protein coupled receptor 161	non-Mock Enriched	non WCL change	Non-Lyso	Non-LRRK2	15.5583	16.1502	16.168	16.2591	15.5118	15.344	16.5987	16.8433	14.833	16.7282	17.4717	NaN
1.9475	1.14808	B2RQC2	B2RQC2	UBP42_MOUSE	Usp42	Ubiquitin carboxyl-terminal hydrolase 42	non-Mock Enriched	non WCL change	Non-Lyso	Non-LRRK2	18.588	18.3147	19.359	18.9605	18.8342	19.064	18.5275	17.7724	18.4983	16.5219	18.0093	16.9023
0.601129	0.282372	B2RQC6	B2RQC6	PYR1_MOUSE	Cad	CAD protein	Mock Enriched	non WCL change	Non-Lyso	Non-LRRK2	20.714	21.0691	20.3321	20.3101	20.6971	20.0821	20.8346	20.265	20.5451	19.6362	20.3645	19.8648
0.044543	-0.0150881	B2RQE8	B2RQE8	RHG42_MOUSE	Arhgap42	Rho GTPase-activating protein 42	non-Mock Enriched	non WCL change	Non-Lyso	Non-LRRK2	18.9905	18.7419	18.9693	18.6914	18.8982	18.5455	19.1124	18.9825	18.7776	18.798	18.8417	18.4152
0.636317	0.237273	B2RR83	B2RR83	YTDC2_MOUSE	Ythdc2	3'-5' RNA helicase YTHDC2	non-Mock Enriched	non WCL change	Non-Lyso	Non-LRRK2	18.7174	18.7139	18.2957	18.3889	18.5112	18.3038	18.7761	18.4817	18.4181	18.1133	18.1508	17.5671
1.07598	0.570061	B2RRD7	B2RRD7	BRPF1_MOUSE	Brpf1	Peregrin	non-Mock Enriched	non WCL change	Non-Lyso	Non-LRRK2	22.0756	22.3988	22.8895	22.2332	22.2332	22.4425	22.5983	22.1765	22.3752	21.0426	21.5777	21.0821
0.686818	0.279986	B2RRE7	B2RRE7	OTUD4_MOUSE	Otud4	OTU domain-containing protein 4	non-Mock Enriched	non WCL change	Non-Lyso	Non-LRRK2	20.343	20.417	19.9882	20.1206	20.0426	19.595	20.3645	20.1206	19.9601	19.4249	19.6504	19.3058
1.22245	-0.66493	B2RS91	B2RS91	RRN3_MOUSE	Rrn3	RNA polymerase I-specific transcription initiation factor RRN3	Mock Enriched	non WCL change	Non-Lyso	Non-LRRK2	18.9481	18.4483	18.5935	18.0607	18.6696	17.7965	19.645	19.6132	19.4769	18.1755	19.1978	18.3979
2.36737	-1.56921	B2RSH2;P08752	P08752;B2RSH2	GNAI1_MOUSE;GNAI2_MOUSE	Gnai1;Gnai2	Guanine nucleotide-binding protein G(i) subunit alpha-1	non-Mock Enriched	non WCL change	Non-Lyso	Non-LRRK2	23.0275	22.4626	22.1704	22.3184	22.5754	20.2989	23.4923	24.0443	23.9672	22.9243	24.0609	23.7796
0.719248	0.197495	B2RSH2;P08752;P18872;P63094;Q6R0H7;Q9DC51	P18872;Q6R0H7;Q9DC51;P08752;P20612;P63094;Q3V3I2;P50149;B2RSH2;Q8CGK7	GNAI1_MOUSE;GNAI2_MOUSE;GNAI3_MOUSE;GNAO_MOUSE;GNAS1_MOUSE;GNAS2_MOUSE	Gnai1;Gnai2;Gnai3;Gnao1;Gnas	Guanine nucleotide-binding protein G(i) subunit alpha-1	non-Mock Enriched	non WCL change	Non-Lyso	Non-LRRK2	21.953	22.1795	21.8423	21.8727	NaN	21.4118	21.8461	21.6843	21.6186	NaN	21.6453	21.4775
1.8488	0.404004	B2RSH2;P08752;P18872;Q9DC51	P18872;Q9DC51;P08752;B2RSH2	GNAI1_MOUSE;GNAI2_MOUSE;GNAI3_MOUSE;GNAO_MOUSE	Gnai1;Gnai2;Gnai3;Gnao1	Guanine nucleotide-binding protein G(i) subunit alpha-1	Mock Enriched	non WCL change	Non-Lyso	Non-LRRK2	24.3712	24.2961	24.0275	24.2891	24.2821	23.895	24.2679	23.5045	23.5983	23.9406	23.7077	23.7182
0.0655953	-0.0216668	B2RSH2;P08752;Q9DC51	Q9DC51;P08752;B2RSH2	GNAI1_MOUSE;GNAI2_MOUSE;GNAI3_MOUSE	Gnai1;Gnai2;Gnai3	Guanine nucleotide-binding protein G(i) subunit alpha-1	non-Mock Enriched	non WCL change	Non-Lyso	Non-LRRK2	25.4457	25.5075	25.2096	25.1214	25.1449	24.7895	25.4676	25.2058	25.0935	25.141	25.2996	25.141
1.73676	-3.20828	B2RSH2;Q9DC51	Q9DC51;B2RSH2	GNAI1_MOUSE;GNAI3_MOUSE	Gnai1;Gnai3	Guanine nucleotide-binding protein G(i) subunit alpha-1	non-Mock Enriched	non WCL change	Non-Lyso	Non-LRRK2	17.3855	14.6384	14.3801	16.7677	15.5307	NaN	18.6956	20.2764	20.1704	14.6622	20.0559	19.8322
0.572177	0.322926	B2RUR8	B2RUR8	OTU7B_MOUSE	Otud7b	OTU domain-containing protein 7B	non-Mock Enriched	non WCL change	Non-Lyso	Non-LRRK2	18.5203	19.2477	18.5881	18.7445	18.8138	18.8855	18.8754	18.6179	19.118	17.3186	18.5212	18.4113
2.18937	-0.794792	B2RVL6	B2RVL6	ZCH24_MOUSE	Zcchc24	Zinc finger CCHC domain-containing protein 24	non-Mock Enriched	non WCL change	Non-Lyso	Non-LRRK2	18.1344	17.9381	18.4929	17.2353	17.5142	18.0815	18.9135	18.5109	19.2827	18.6071	18.4546	18.3963
0.181196	-0.16222	B2RWS6	B2RWS6	EP300_MOUSE	Ep300	Histone acetyltransferase p300	non-Mock Enriched	non WCL change	Non-Lyso	Non-LRRK2	16.6425	17.6663	17.2011	16.6383	17.4539	17.3947	17.8795	17.6836	17.7208	17.2771	17.5736	15.8356
0.589323	0.593387	B2RWS6;P45481	P45481;B2RWS6	CBP_MOUSE;EP300_MOUSE	Crebbp;Ep300	Histone acetyltransferase p300	non-Mock Enriched	non WCL change	Non-Lyso	Non-LRRK2	17.9312	18.3759	16.9277	16.6381	17.506	17.0003	18.3908	17.2135	17.2505	15.9022	16.3637	15.6982
0.341412	-0.544167	B2RX14	B2RX14	TUT4_MOUSE	Tut4	Terminal uridylyltransferase 4	non-Mock Enriched	non WCL change	Non-Lyso	Non-LRRK2	17.2736	16.1282	NaN	13.6706	17.5171	15.1553	17.3271	16.5124	16.1961	17.1253	15.908	15.8897
0.237298	0.100739	B2RX88	B2RX88	CSPP1_MOUSE	Cspp1	Centrosome and spindle pole associated protein 1	non-Mock Enriched	non WCL change	Non-Lyso	Non-LRRK2	18.1865	19.1027	19.0062	19.0519	18.9551	18.63	18.5602	18.6753	18.8692	18.9665	18.924	18.333
1.39668	-0.530702	B2RXC1	B2RXC1	TPC11_MOUSE	Trappc11	Trafficking protein particle complex subunit 11	Mock Enriched	non WCL change	Non-Lyso	Non-LRRK2	21.2707	21.4324	20.5451	20.895	21.1079	20.5165	22.0854	21.7512	21.4923	20.953	21.4874	21.1825
2.29715	-1.23228	B2RXR6	B2RXR6	ANR44_MOUSE	Ankrd44	Serine/threonine-protein phosphatase 6 regulatory ankyrin repeat subunit B	Mock Enriched	non WCL change	Non-Lyso	Non-LRRK2	16.8342	16.1249	16.3324	17.011	16.6109	NaN	17.9617	17.3733	18.3683	16.6706	18.2289	18.2871
2.36987	-0.491506	B2RXS4	B2RXS4	PLXB2_MOUSE	Plxnb2	Plexin-B2	Mock Enriched	non WCL change	Non-Lyso	Non-LRRK2	23.7286	23.632	23.214	23.2229	23.2821	23.0207	24.1095	23.8764	23.6865	23.6431	23.9847	23.7492
0.1979	-0.177823	B2RXV4	B2RXV4	FLVC1_MOUSE	Flvcr1	Feline leukemia virus subgroup C receptor-related protein 1	non-Mock Enriched	non WCL change	Non-Lyso	Non-LRRK2	20.5069	19.4075	20.6006	20.1946	20.1825	19.5679	19.6753	21.4015	20.8576	19.9316	20.1946	19.4665
0.161319	-0.0813828	B2RY04	B2RY04	DOCK5_MOUSE	Dock5	Dedicator of cytokinesis protein 5	Mock Enriched	non WCL change	Non-Lyso	Non-LRRK2	21.8385	21.9207	21.1946	21.4015	21.7013	21.3484	22.2185	21.8307	21.8876	21.2821	21.3699	21.3045
2.01525	0.446465	B2RY56	B2RY56	RBM25_MOUSE	Rbm25	RNA-binding protein 25	non-Mock Enriched	non WCL change	Non-Lyso	Non-LRRK2	23.2229	23.3511	23.4923	23.0838	23.211	23.1871	23.0789	22.9548	23.0459	22.5189	22.9441	22.3266
0.472809	0.0938711	B7ZMP1	B7ZMP1	XPP3_MOUSE	Xpnpep3	Xaa-Pro aminopeptidase 3	non-Mock Enriched	non WCL change	Non-Lyso	Non-LRRK2	21.1946	21.1886	21.0886	21.3156	21.1886	21.2419	20.9024	21.0359	20.8802	21.2593	21.1395	21.4375
0.33751	0.333544	B7ZNG4	B7ZNG4	TROAP_MOUSE	Troap	Tastin	non-Mock Enriched	non WCL change	Non-Lyso	Non-LRRK2	17.309	17.286	17.0935	17.1511	18.1607	15.714	16.0819	17.2854	17.3703	16.212	16.9781	NaN
1.47834	0.172576	B8ZXI1	B8ZXI1	QTRT2_MOUSE	Qtrt2	Queuine tRNA-ribosyltransferase accessory subunit 2	non-Mock Enriched	non WCL change	Non-Lyso	Non-LRRK2	19.5526	19.3439	19.3435	19.5006	19.4579	19.1633	19.295	19.1682	19.1062	19.1582	19.2278	19.3707
0.418091	-0.147875	B9EHT4	B9EHT4	CLIP3_MOUSE	Clip3	CAP-Gly domain-containing linker protein 3	Mock Enriched	non WCL change	Non-Lyso	Non-LRRK2	20.4972	20.6006	20.002	20.3321	20.4273	19.8107	20.7876	20.5638	20.4874	20.1704	20.4273	20.1206
2.1414	-0.484287	B9EJ80	B9EJ80	PDZD8_MOUSE	Pdzd8	PDZ domain-containing protein 8	Mock Enriched	non WCL change	Non-Lyso	Non-LRRK2	21.2535	21.4324	21.0088	21.0691	21.1206	20.654	21.8651	21.6843	21.5356	21.3857	21.743	21.2302
0.388293	-0.074887	B9EJ86	B9EJ86	OSBL8_MOUSE	Osbpl8	Oxysterol-binding protein-related protein 8	non-Mock Enriched	non WCL change	Non-Lyso	Non-LRRK2	20.8346	20.9098	20.7553	20.953	21.0493	20.9243	21.2185	21.002	21.0359	20.7955	21.1015	20.7223
0.95486	0.310894	B9EJ86;Q9ER64	Q9ER64;B9EJ86	OSBL5_MOUSE;OSBL8_MOUSE	Osbpl5;Osbpl8	Oxysterol-binding protein-related protein 8	non-Mock Enriched	non WCL change	Non-Lyso	Non-LRRK2	20.8727	20.7223	20.3962	20.714	20.6364	20.7223	20.8576	19.6527	20.4273	20.5261	20.2185	20.5165
0.740506	0.443519	B9EJR8	B9EJR8	DAAF5_MOUSE	Dnaaf5	Dynein axonemal assembly factor 5	non-Mock Enriched	non WCL change	Non-Lyso	Non-LRRK2	17.336	16.9689	16.7817	16.6334	16.9425	17.3413	17.2748	16.4206	17.2835	15.5553	16.8149	15.9935
1.03122	0.373506	B9EKI3	B9EKI3	TMF1_MOUSE	Tmf1	TATA element modulatory factor	Mock Enriched	non WCL change	Non-Lyso	Non-LRRK2	21.1765	21.0756	20.5545	21.1079	20.9882	20.7634	21.3484	20.4273	20.2877	20.5823	20.6714	20.1079
2.84721	0.434204	C0HK79;C0HK80	C0HK80;C0HK79	ARXS1_MOUSE;ARXS2_MOUSE	Arxes1;Arxes2	Adipocyte-related X-chromosome expressed sequence 1	non-Mock Enriched	non WCL change	Non-Lyso	Non-LRRK2	20.9812	21.3266	21.2593	21.265	21.1886	21.5117	20.8651	20.5545	20.9601	20.9316	20.6628	20.953
1.89758	0.723381	C0HKD8;C0HKD9	C0HKD8;C0HKD9	MFA1A_MOUSE;MFA1B_MOUSE	Mfap1a;Mfap1b	Microfibrillar-associated protein 1A	non-Mock Enriched	non WCL change	Non-Lyso	Non-LRRK2	22.1765	22.0886	22.343	21.8191	21.8152	22.2621	21.8423	21.5069	22.0122	20.6886	21.3266	20.7876
0.640882	-0.225347	C0HKG5;C0HKG6	C0HKG5;C0HKG6	RNT2A_MOUSE;RNT2B_MOUSE	Rnaset2a;Rnaset2b	Ribonuclease T2-A	Mock Enriched	non WCL change	Non-Lyso	Non-LRRK2	24.5638	24.5522	24.0359	23.8764	24.002	23.5522	24.5404	24.2463	24.3239	24.1174	24.5045	24.2021
4.95331	-1.48172	D0QMC3	D0QMC3	MNDAL_MOUSE	Mndal	Myeloid cell nuclear differentiation antigen-like protein	non-Mock Enriched	WCL Change	Non-Lyso	Non-LRRK2	19.908	19.6726	19.8784	19.4654	19.7654	19.7992	21.7553	21.1143	21.5498	20.714	21.4425	20.8034
0.292058	-0.328763	D0QMC3;O35368	D0QMC3;O35368	IFI3_MOUSE;MNDAL_MOUSE	Ifi203;Mndal	Myeloid cell nuclear differentiation antigen-like protein	non-Mock Enriched	non WCL change	Non-Lyso	Non-LRRK2	17.6816	17.7132	18.674	17.8839	16.9439	18.1877	19.6496	17.7953	17.6755	19.2326	17.7112	16.9928
4.55948	-1.77295	D0QMC3;P0DOV1;P0DOV2;Q8CGE8	D0QMC3;P0DOV2;P0DOV1;Q8CGE8	IFI4_MOUSE;IFI5A_MOUSE;IFI5B_MOUSE;MNDAL_MOUSE	Ifi204;Ifi205a;Mnda;Mndal	Myeloid cell nuclear differentiation antigen-like protein	non-Mock Enriched	WCL Change	Non-Lyso	Non-LRRK2	19.3368	18.7799	17.7563	18.7098	18.6189	18.4134	20.6971	20.6886	20.417	20.1079	20.3962	19.9459
4.974	-2.12038	D0QMC3;P0DOV1;Q8CGE8	D0QMC3;P0DOV1;Q8CGE8	IFI5A_MOUSE;IFI5B_MOUSE;MNDAL_MOUSE	Ifi205a;Mnda;Mndal	Myeloid cell nuclear differentiation antigen-like protein	non-Mock Enriched	WCL Change	Non-Lyso	Non-LRRK2	19.6533	19.6396	19.1795	19.5265	19.1497	18.6518	22.0789	21.8538	21.4324	20.7876	21.4825	20.8876
5.05496	-1.77915	D0QMC3;P0DOV2	D0QMC3;P0DOV2	IFI4_MOUSE;MNDAL_MOUSE	Ifi204;Mndal	Myeloid cell nuclear differentiation antigen-like protein	non-Mock Enriched	WCL Change	Non-Lyso	Non-LRRK2	20.6971	20.5731	20.4273	20.002	20.3857	19.5871	22.4947	22.0393	22.2877	21.6141	22.1519	21.7594
1.13898	0.333693	D2EAC2	D2EAC2	ZBED6_MOUSE	Zbed6	Zinc finger BED domain-containing protein 6	Mock Enriched	non WCL change	Non-Lyso	Non-LRRK2	19.2369	19.759	19.559	19.2678	19.5994	19.2044	19.3066	19.4412	19.3921	18.766	18.6467	19.0716
1.00068	-0.422522	D3YX43	D3YX43	VSI10_MOUSE	Vsig10	V-set and immunoglobulin domain-containing protein 10	non-Mock Enriched	non WCL change	Non-Lyso	Non-LRRK2	19.0704	19.5237	18.6869	19.1256	19.1741	18.7723	20.1825	19.9278	19.1734	19.4749	19.208	18.9214
0.879947	0.370634	D3YXK1	D3YXK1	SAMD1_MOUSE	Samd1	Atherin	non-Mock Enriched	non WCL change	Non-Lyso	Non-LRRK2	19.1521	18.7065	19.4025	18.9661	19.036	19.4757	19.0475	18.9313	19.2995	18.1917	18.8987	18.1463
1.36129	0.707772	D3YXK2	D3YXK2	SAFB1_MOUSE	Safb	Scaffold attachment factor B1	non-Mock Enriched	non WCL change	Non-Lyso	Non-LRRK2	23.2288	23.0805	23.8576	23.2258	23.1395	23.4041	23.0071	22.6074	23.4425	21.4676	22.9406	22.2243
2.12623	1.22288	D3YXK2;Q80YR5	D3YXK2;Q80YR5	SAFB1_MOUSE;SAFB2_MOUSE	Safb;Safb2	Scaffold attachment factor B1	non-Mock Enriched	non WCL change	Non-Lyso	Non-LRRK2	23.3511	23.2961	23.7895	23.2155	23.2021	23.6971	23.0376	22.1976	23.1976	21.265	22.3645	21.1519
1.33535	-0.690982	D3YYI7	D3YYI7	RN217_MOUSE	Rnf217	Probable E3 ubiquitin-protein ligase RNF217	non-Mock Enriched	non WCL change	Non-Lyso	Non-LRRK2	16.5101	17.0684	16.4988	15.9207	17.3046	15.8278	16.6996	16.958	17.5622	17.3018	17.8777	16.8769
0.440559	0.183337	D3YYU8	D3YYU8	OBSL1_MOUSE	Obsl1	Obscurin-like protein 1	non-Mock Enriched	non WCL change	Non-Lyso	Non-LRRK2	22.2877	22.417	21.9207	22.0459	22.0886	21.6409	22.5141	22.0292	21.823	21.5685	21.9388	21.4273
2.48492	-0.423008	D3YZG8	D3YZG8	MTD2L_MOUSE	Mthfd2l	Probable bifunctional methylenetetrahydrofolate dehydrogenase/cyclohydrolase 2	non-Mock Enriched	non WCL change	Non-Lyso	Non-LRRK2	20.4775	20.4375	20.2764	20.7715	20.5545	20.5823	20.6628	20.85	20.9459	21.0625	20.8346	21.2821
0.337513	0.132776	D3YZV8	D3YZV8	CCDC8_MOUSE	Ccdc8	Coiled-coil domain-containing protein 8 homolog	non-Mock Enriched	non WCL change	Non-Lyso	Non-LRRK2	16.6194	16.7895	16.7832	16.751	17.0594	16.3846	16.9383	16.5521	15.9847	16.4585	16.7099	16.9468
2.56333	0.518065	D3Z2R5	D3Z2R5	SELN_MOUSE	Selenon	Selenoprotein N	non-Mock Enriched	non WCL change	Non-Lyso	Non-LRRK2	20.9171	21.2125	21.1015	21.2302	20.9672	21.3752	20.8423	20.2877	20.2764	20.6453	20.8802	20.7634
2.31548	1.27017	D3Z5L6	D3Z5L6	S18B1_MOUSE	Slc18b1	MFS-type transporter SLC18B1	Mock Enriched	non WCL change	Non-Lyso	Non-LRRK2	22.9672	22.8651	22.4118	22.2707	22.48	21.8802	22.4221	20.9098	21.0088	21.8423	20.417	20.654
0.0926602	-0.0309273	D3Z7P3	D3Z7P3	GLSK_MOUSE	Gls	Glutaminase kidney isoform, mitochondrial	non-Mock Enriched	non WCL change	Non-Lyso	Non-LRRK2	25.1565	25.1135	24.848	25.4457	25.4008	25.228	24.9043	25.2243	25.1795	25.3811	25.1604	25.5285
0.104337	-0.0490204	E1U8D0	E1U8D0	SOGA1_MOUSE	Soga1	Protein SOGA1	non-Mock Enriched	non WCL change	Non-Lyso	Non-LRRK2	18.4824	19.2726	18.9312	18.8864	19.2644	18.5745	19.3555	19.1218	19.0661	18.7526	18.631	18.7787
0.288188	0.0530659	E2JF22	E2JF22	PIEZ1_MOUSE	Piezo1	Piezo-type mechanosensitive ion channel component 1	non-Mock Enriched	non WCL change	Non-Lyso	Non-LRRK2	22.2243	22.2621	22.0393	22.2506	22.3239	22.0292	22.3778	22.1612	22.1673	22.0122	22.1395	21.953
1.9109	0.700711	E9PUQ8	E9PUQ8	DGKD_MOUSE	Dgkd	Diacylglycerol kinase delta	Mock Enriched	non WCL change	Non-Lyso	Non-LRRK2	17.1146	17.2488	16.2621	17.3335	16.9484	17.5178	16.674	16.1905	16.6581	16.6618	16.2095	15.827
0.255278	0.468354	E9PV24	E9PV24	FIBA_MOUSE	Fga	Fibrinogen alpha chain	non-Mock Enriched	non WCL change	Non-Lyso	Non-LRRK2	16.4486	14.8391	17.6182	14.356	16.8927	15.7557	15.8382	16.5779	16.8603	14.1052	16.2867	13.4318
0.117416	-0.0630131	E9PV87	E9PV87	TALD3_MOUSE	Talpid3	Protein TALPID3	non-Mock Enriched	non WCL change	Non-Lyso	Non-LRRK2	17.5519	18.2584	17.4681	18.164	18.0344	17.4374	17.9649	17.9054	18.2932	17.6728	18.0989	17.3571
0.0491482	0.0402091	E9PVA8	E9PVA8	GCN1_MOUSE	Gcn1	eIF-2-alpha kinase activator GCN1	non-Mock Enriched	non WCL change	Non-Lyso	Non-LRRK2	20.9742	21.5261	20.85	20.6886	21.3211	20.2185	21.4726	21.0493	21.3538	20.1946	21.002	20.265
1.11838	0.291541	E9PVB5	E9PVB5	TTC17_MOUSE	Ttc17	Tetratricopeptide repeat protein 17	non-Mock Enriched	non WCL change	Non-Lyso	Non-LRRK2	19.4834	19.4501	18.731	19.3199	19.168	19.4229	18.8617	19.0389	19.16	19.1467	18.5727	19.0459
0.45064	0.547131	E9PVD3	E9PVD3	PCD16_MOUSE	Dchs1	Protocadherin-16	non-Mock Enriched	non WCL change	Non-Lyso	Non-LRRK2	15.2755	15.9593	15.4976	15.155	16.0483	15.1004	16.3227	14.7038	15.7826	15.8737	14.3045	12.7658
1.60956	0.809184	E9PVX6	E9PVX6	KI67_MOUSE	Mki67	Proliferation marker protein Ki-67	non-Mock Enriched	non WCL change	Non-Lyso	Non-LRRK2	23.0641	22.9298	23.6757	22.9812	22.9243	23.391	22.7182	22.2989	23.2679	21.3321	22.6364	21.8576
1.48955	-0.537369	E9PXF8	E9PXF8	MTMRD_MOUSE	Sbf2	Myotubularin-related protein 13	non-Mock Enriched	non WCL change	Non-Lyso	Non-LRRK2	21.1143	21.4775	20.6006	21.3962	21.1457	20.6364	21.6628	21.3376	22.0054	21.0292	21.9916	21.5685
1.3051	-0.316436	E9PY46	E9PY46	IF140_MOUSE	Ift140	Intraflagellar transport protein 140 homolog	non-Mock Enriched	non WCL change	Non-Lyso	Non-LRRK2	18.5964	19.0803	18.7832	18.5221	18.7696	18.5591	18.6281	19.2731	19.0428	18.9646	19.4069	18.8938
0.813671	0.590489	E9PYH6	E9PYH6	SET1A_MOUSE	Setd1a	Histone-lysine N-methyltransferase SETD1A	non-Mock Enriched	non WCL change	Non-Lyso	Non-LRRK2	18.0072	18.4209	18.3353	17.5845	18.1469	17.9579	18.1973	17.8471	18.5096	16.1812	17.4271	16.7475
0.504511	-0.659983	E9PYK3	E9PYK3	PARP4_MOUSE	Parp4	Protein mono-ADP-ribosyltransferase PARP4	non-Mock Enriched	non WCL change	Non-Lyso	Non-LRRK2	21.6364	20.002	20.4273	17.4181	21.0821	20.6276	21.1206	20.4676	20.4576	20.6364	21.2764	21.1946
0.717486	0.503535	E9PYL2	E9PYL2	PRR12_MOUSE	Prr12	Proline-rich protein 12	non-Mock Enriched	non WCL change	Non-Lyso	Non-LRRK2	19.0849	19.0691	19.4416	19.099	18.9853	19.4596	19.4254	18.8194	19.6685	17.4103	18.8116	17.9833
0.45283	-0.173744	E9PZJ8	E9PZJ8	ASCC3_MOUSE	Ascc3	Activating signal cointegrator 1 complex subunit 3	non-Mock Enriched	non WCL change	Non-Lyso	Non-LRRK2	19.4161	19.6231	19.2332	19.2354	19.3699	18.948	19.8811	19.653	19.8545	19.016	19.3491	19.1144
1.09871	0.507976	E9PZM4	E9PZM4	CHD2_MOUSE	Chd2	Chromodomain-helicase-DNA-binding protein 2	non-Mock Enriched	non WCL change	Non-Lyso	Non-LRRK2	18.8624	18.9877	19.7019	18.6984	18.9112	18.9853	18.7455	18.6689	19.2922	17.7449	18.5243	18.1232
3.6355	1.67462	E9PZM4;P40201	P40201;E9PZM4	CHD1_MOUSE;CHD2_MOUSE	Chd1;Chd2	Chromodomain-helicase-DNA-binding protein 2	non-Mock Enriched	non WCL change	Non-Lyso	Non-LRRK2	19.8909	19.9459	21.0886	19.9601	19.7847	20.5823	19.1952	18.3229	19.1813	17.9615	18.3094	18.2346
2.90105	-0.287745	E9Q137	E9Q137	TX264_MOUSE	Tex264	Testis-expressed protein 264 homolog	non-Mock Enriched	non WCL change	Non-Lyso	Non-LRRK2	21.8727	21.8876	21.7915	21.9098	21.6628	21.8538	22.2332	22.0918	22.2243	21.8839	22.1795	22.0918
0.0372673	0.0409524	E9Q1P8	E9Q1P8	I2BP2_MOUSE	Irf2bp2	Interferon regulatory factor 2-binding protein 2	non-Mock Enriched	non WCL change	Non-Lyso	Non-LRRK2	20.1332	20.3211	18.964	19.8157	19.5417	18.2614	20.4874	19.5063	19.3563	18.898	19.14	19.4033
0.0432582	0.00825755	E9Q236	E9Q236	MRP4_MOUSE	Abcc4	ATP-binding cassette sub-family C member 4	non-Mock Enriched	non WCL change	Non-Lyso	Non-LRRK2	19.3449	19.2843	19.2333	19.3617	19.4039	19.1792	19.4616	19.2091	19.1151	19.282	19.4645	19.2254
2.51442	1.13018	E9Q286	E9Q286	ICE1_MOUSE	Ice1	Little elongation complex subunit 1	non-Mock Enriched	WCL Change	Non-Lyso	Non-LRRK2	18.5114	18.2035	18.3712	17.7284	17.9736	18.3017	17.6076	16.3856	17.7691	NaN	16.9573	16.5377
0.211849	-0.0951586	E9Q309	E9Q309	CE350_MOUSE	Cep350	Centrosome-associated protein 350	non-Mock Enriched	non WCL change	Non-Lyso	Non-LRRK2	20.2066	21.0426	20.8423	21.0951	21.1206	20.6453	20.5261	21.1332	20.8576	20.9742	21.2933	20.7389
0.653265	-0.183996	E9Q394	E9Q394	AKP13_MOUSE	Akap13	A-kinase anchor protein 13	non-Mock Enriched	non WCL change	Non-Lyso	Non-LRRK2	19.8112	19.8545	19.6081	19.5773	19.8083	19.348	20.1704	19.9742	19.9742	19.6609	19.9601	19.3716
0.064044	-0.0317901	E9Q3C1	E9Q3C1	C2CD2_MOUSE	C2cd2	C2 domain-containing protein 2	non-Mock Enriched	non WCL change	Non-Lyso	Non-LRRK2	19.3629	19.3639	19.1925	19.5465	19.5852	19.5956	19.9601	19.7277	19.2548	19.6285	19.473	18.7933
0.328657	0.105029	E9Q3L2	E9Q3L2	PI4KA_MOUSE	Pi4ka	Phosphatidylinositol 4-kinase alpha	non-Mock Enriched	non WCL change	Non-Lyso	Non-LRRK2	21.8423	21.8839	21.6628	21.5869	21.8113	21.3857	22.0258	21.417	21.7553	21.4972	21.6409	21.2066
0.570421	0.236485	E9Q3S4	E9Q3S4	M3K19_MOUSE	Map3k19	Mitogen-activated protein kinase kinase kinase 19	Mock Enriched	non WCL change	Non-Lyso	Non-LRRK2	30.6285	31.325	30.099	30.7613	30.947	30.3088	30.6544	30.7453	30.4532	30.2979	30.3515	30.1483
0.352874	-0.135366	E9Q414	E9Q414	APOB_MOUSE	Apob	Apolipoprotein B-100	Mock Enriched	non WCL change	Non-Lyso	Non-LRRK2	25.1871	25.141	24.654	24.7338	24.7995	24.2821	25.2353	25.1908	24.9134	24.7594	24.918	24.5926
2.31948	0.773488	E9Q4F7	E9Q4F7	ANR11_MOUSE	Ankrd11	Ankyrin repeat domain-containing protein 11	non-Mock Enriched	non WCL change	Non-Lyso	Non-LRRK2	19.0513	19.344	19.2677	19.2565	19.0704	18.9377	18.8613	18.6468	18.0891	18.9603	17.8538	17.8754
1.07321	0.583011	E9Q4N7	E9Q4N7	ARI1B_MOUSE	Arid1b	AT-rich interactive domain-containing protein 1B	non-Mock Enriched	non WCL change	Non-Lyso	Non-LRRK2	20.0821	20.0559	20.7307	20.0156	20.1704	20.4375	20.002	19.521	20.4775	18.5226	20.1079	19.3631
0.0103615	-0.010009	E9Q4P1	E9Q4P1	WDFY1_MOUSE	Wdfy1	WD repeat and FYVE domain-containing protein 1	Mock Enriched	non WCL change	Non-Lyso	Non-LRRK2	16.4355	17.2293	16.69	16.951	16.4265	15.9542	17.2085	16.802	16.9884	16.841	16.5938	15.3128
3.65767	-1.36734	E9Q555	E9Q555	RN213_MOUSE	Rnf213	E3 ubiquitin-protein ligase RNF213	non-Mock Enriched	WCL Change	Non-Lyso	Non-LRRK2	20.5638	20.7223	20.0821	19.9882	20.2877	19.7781	22.3239	21.7675	21.8307	21.0559	21.5213	21.1269
0.127199	-0.22637	E9Q557	E9Q557	DESP_MOUSE	Dsp	Desmoplakin	non-Mock Enriched	non WCL change	Non-Lyso	Non-LRRK2	22.2593	21.9601	20.1332	21.5261	21.9742	21.6141	22.3857	22.6387	20.1457	21.3211	20.3321	24.002
1.8465	0.906188	E9Q5C9	E9Q5C9	NOLC1_MOUSE	Nolc1	Nucleolar and coiled-body phosphoprotein 1	non-Mock Enriched	WCL Change	Non-Lyso	Non-LRRK2	24.1488	24.0854	24.9847	24.2317	24.1253	24.7846	23.8288	23.2961	24.3778	22.5189	23.7389	23.1627
2.26727	1.22231	E9Q5F9	E9Q5F9	SETD2_MOUSE	Setd2	Histone-lysine N-methyltransferase SETD2	non-Mock Enriched	non WCL change	Non-Lyso	Non-LRRK2	20.7389	20.6276	21.5261	20.6186	20.4874	21.2302	20.4067	19.6408	20.343	18.4368	19.8421	19.2256
0.957336	0.236001	E9Q5G3	E9Q5G3	KIF23_MOUSE	Kif23	Kinesin-like protein KIF23	Mock Enriched	non WCL change	Non-Lyso	Non-LRRK2	23.4676	23.3778	23.0756	23.0275	23.0918	22.7119	23.1332	22.8858	22.9459	22.7013	23.0292	22.6409
1.19818	0.590801	E9Q5K9	E9Q5K9	YTDC1_MOUSE	Ythdc1	YTH domain-containing protein 1	non-Mock Enriched	non WCL change	Non-Lyso	Non-LRRK2	20.85	20.7634	21.2593	20.8113	20.5823	21.0493	20.7223	20.1825	21.2419	19.356	20.3538	19.9142
2.87219	0.679399	E9Q634	E9Q634	MYO1E_MOUSE	Myo1e	Unconventional myosin-Ie	non-Mock Enriched	non WCL change	Non-Lyso	Non-LRRK2	20.953	21.0292	21.0559	20.9951	21.0292	20.6186	20.4273	20.4874	20.4972	19.7614	20.5261	19.9052
2.49397	0.777324	E9Q634;P70248	E9Q634;P70248	MYO1E_MOUSE;MYO1F_MOUSE	Myo1e;Myo1f	Unconventional myosin-Ie	non-Mock Enriched	non WCL change	Non-Lyso	Non-LRRK2	20.3538	20.5731	20.4273	20.3645	20.6453	20.0156	20.2185	19.5313	19.6166	19.3202	20.0156	19.0135
1.38368	0.351516	E9Q649	E9Q649	GCNT4_MOUSE	Gcnt4	Beta-1,3-galactosyl-O-glycosyl-glycoprotein beta-1,6-N-acetylglucosaminyltransferase 4	Mock Enriched	non WCL change	Non-Lyso	Non-LRRK2	20.7876	20.8423	20.4476	20.8876	20.6276	20.343	20.7955	20.0156	20.0691	20.4874	20.2764	20.1825
1.35544	-0.985231	E9Q6E9	E9Q6E9	SIMC1_MOUSE	Simc1	SUMO-interacting motif-containing protein 1	non-Mock Enriched	non WCL change	Non-Lyso	Non-LRRK2	NaN	14.5945	16.7023	16.553	16.6314	16.4956	17.4194	17.1395	17.869	16.4803	17.2972	16.8782
1.12616	0.740465	E9Q6J5	E9Q6J5	BD1L1_MOUSE	Bod1l	Biorientation of chromosomes in cell division protein 1-like 1	non-Mock Enriched	non WCL change	Non-Lyso	Non-LRRK2	19.2288	19.3299	19.0751	18.7055	18.8911	18.8145	19.0107	18.8605	19.1302	17.3035	18.1567	17.1406
2.53984	-0.682452	E9Q6P5	E9Q6P5	TTC7B_MOUSE	Ttc7b	Tetratricopeptide repeat protein 7B	non-Mock Enriched	non WCL change	Non-Lyso	Non-LRRK2	18.3626	18.1547	17.9307	17.71	18.0154	17.5949	18.6391	18.5439	18.8035	18.5648	19.1403	18.1714
1.52243	0.384182	E9Q735	E9Q735	UBE4A_MOUSE	Ube4a	Ubiquitin conjugation factor E4 A	non-Mock Enriched	non WCL change	Non-Lyso	Non-LRRK2	19.3516	19.2858	19.4181	19.3262	19.3785	19.1879	19.097	19.0384	18.3386	18.7232	19.3929	19.0529
1.80229	1.0663	E9Q784	E9Q784	ZC3HD_MOUSE	Zc3h13	Zinc finger CCCH domain-containing protein 13	non-Mock Enriched	non WCL change	Non-Lyso	Non-LRRK2	20.7715	20.6886	21.3321	20.5731	20.5451	21.0156	20.3211	19.8443	20.7876	18.3832	19.9601	19.232
0.230265	0.124046	E9Q7D5	E9Q7D5	ARHG5_MOUSE	Arhgef5	Rho guanine nucleotide exchange factor 5	Mock Enriched	non WCL change	Non-Lyso	Non-LRRK2	16.7908	17.0022	16.6368	16.4121	16.7058	16.8045	16.3984	16.4432	17.4635	16.162	16.5394	NaN
1.55264	0.865421	E9Q7E2	E9Q7E2	ARID2_MOUSE	Arid2	AT-rich interactive domain-containing protein 2	non-Mock Enriched	non WCL change	Non-Lyso	Non-LRRK2	20.85	20.5165	21.5309	20.7223	20.6453	21.1457	20.3538	19.7899	21.0156	18.9298	20.4874	19.6416
0.836515	0.349187	E9Q7F2	E9Q7F2	RN169_MOUSE	Rnf169	E3 ubiquitin-protein ligase RNF169	non-Mock Enriched	non WCL change	Non-Lyso	Non-LRRK2	18.9193	18.9217	18.8391	19.2881	19.4402	18.6378	19.0235	18.6307	18.9925	18.9832	18.4576	17.8635
0.806169	0.499118	E9Q7G0	E9Q7G0	NUMA1_MOUSE	Numa1	Nuclear mitotic apparatus protein 1	non-Mock Enriched	non WCL change	Non-Lyso	Non-LRRK2	24.1795	24.0105	24.7492	24.0526	24.0691	24.3578	24.2961	23.5869	24.6375	22.6518	24.0935	23.1581
1.0204	-0.514168	E9Q7X6	E9Q7X6	HEG1_MOUSE	Heg1	Protein HEG homolog 1	non-Mock Enriched	non WCL change	Non-Lyso	Non-LRRK2	18.2062	18.3333	17.586	17.9426	17.9653	16.9032	19.0888	18.4435	18.1018	17.7594	18.4345	18.1937
0.0690724	-0.0697775	E9Q8D0	E9Q8D0	DJC21_MOUSE	Dnajc21	DnaJ homolog subfamily C member 21	non-Mock Enriched	non WCL change	Non-Lyso	Non-LRRK2	18.7935	18.8579	17.3213	18.2797	18.382	16.9844	18.8659	18.0788	18.2349	17.9197	18.4047	17.5336
0.00446026	-0.00265166	E9Q8I9	E9Q8I9	FRY_MOUSE	Fry	Protein furry homolog	non-Mock Enriched	non WCL change	Non-Lyso	Non-LRRK2	20.265	20.895	20.0691	20.2066	19.9882	20.7553	20.1206	20.3101	20.2989	20.8346	NaN	20.265
0.047256	0.0432933	E9Q912	E9Q912	GDS1_MOUSE	Rap1gds1	Rap1 GTPase-GDP dissociation stimulator 1	Mock Enriched	non WCL change	Non-Lyso	Non-LRRK2	17.9683	18.3998	17.8767	17.7531	17.9018	17.6157	19.1416	17.7332	18.0897	17.4622	17.9449	16.8841
8.46827	-2.98294	E9Q9A9	E9Q9A9	OAS2_MOUSE	Oas2	2'-5'-oligoadenylate synthase 2	non-Mock Enriched	non WCL change	Non-Lyso	Non-LRRK2	16.9169	17.3508	17.3761	17.0208	16.9934	16.8493	20.6886	20.0292	19.8831	19.8825	19.9195	20.002
1.6268	0.641393	E9Q9D5	E9Q9D5	RBL2A_MOUSE	Rabl2	Rab-like protein 2A	non-Mock Enriched	non WCL change	Non-Lyso	Non-LRRK2	17.5107	17.7596	17.1198	17.3517	17.3715	16.6519	16.8337	16.97	16.6422	16.1079	17.2235	16.1396
0.183253	-0.0495729	E9Q9R9	E9Q9R9	DLG5_MOUSE	Dlg5	Disks large homolog 5	non-Mock Enriched	non WCL change	Non-Lyso	Non-LRRK2	19.2537	19.258	18.9232	18.8241	19.1578	18.9307	19.3729	19.122	19.2597	18.9638	19.0523	18.8741
4.59512	-0.845025	E9QAM5	E9QAM5	HELZ2_MOUSE	Helz2	Helicase with zinc finger domain 2	non-Mock Enriched	WCL Change	Non-Lyso	Non-LRRK2	19.4515	19.5456	19.1638	19.1639	19.4347	19.1924	20.4476	20.2535	20.3321	19.8838	20.1825	19.9226
1.19712	-0.488235	E9QAT4	E9QAT4	SC16A_MOUSE	Sec16a	Protein transport protein Sec16A	non-Mock Enriched	non WCL change	Non-Lyso	Non-LRRK2	20.4273	20.5356	19.8834	20.0559	20.1457	19.6829	21.2243	20.8876	20.6364	19.9459	20.7955	20.1704
2.96667	-1.21288	F2Z461	F2Z461	HERC6_MOUSE	Herc6	E3 ISG15--protein ligase Herc6	Mock Enriched	non WCL change	Non-Lyso	Non-LRRK2	15.5876	14.9477	15.8716	16.0513	16.1331	NaN	17.2288	16.6469	16.9624	16.6877	17.1298	NaN
2.01789	0.261575	F6VAN0	F6VAN0	ATF6A_MOUSE	Atf6	Cyclic AMP-dependent transcription factor ATF-6 alpha	non-Mock Enriched	non WCL change	Non-Lyso	Non-LRRK2	18.8736	18.9553	18.5941	18.6705	18.7216	18.4552	18.5241	18.5233	18.4681	18.3	18.4265	18.4589
1.01538	0.586661	F6ZDS4	F6ZDS4	TPR_MOUSE	Tpr	Nucleoprotein TPR	non-Mock Enriched	non WCL change	Non-Lyso	Non-LRRK2	23.867	23.867	24.5225	23.9043	23.7796	24.239	23.9225	23.3511	24.3307	22.3101	23.7796	22.9654
2.63286	1.16557	F7BJB9	F7BJB9	MORC3_MOUSE	Morc3	MORC family CW-type zinc finger protein 3	non-Mock Enriched	non WCL change	Non-Lyso	Non-LRRK2	19.5453	19.4221	19.7243	19.0905	19.359	19.361	19.1724	18.2873	18.8272	17.6492	18.1644	17.4082
1.85634	1.69896	F8VPQ2	F8VPQ2	ARI4A_MOUSE	Arid4a	AT-rich interactive domain-containing protein 4A	non-Mock Enriched	non WCL change	Non-Lyso	Non-LRRK2	17.7539	17.5491	18.4655	17.9516	17.566	18.0497	17.4422	16.5279	17.5382	14.3831	16.5686	14.682
3.74321	0.515288	F8VPU2	F8VPU2	FARP1_MOUSE	Farp1	FERM, ARHGEF and pleckstrin domain-containing protein 1	non-Mock Enriched	non WCL change	Non-Lyso	Non-LRRK2	24.7492	24.7594	24.5522	24.7077	24.7543	24.5696	24.5045	24.2243	24.1719	24.0691	24.1174	23.9134
0.477141	-0.555897	F8VPZ9	F8VPZ9	BICRA_MOUSE	Bicra	BRD4-interacting chromatin-remodeling complex-associated protein	non-Mock Enriched	non WCL change	Non-Lyso	Non-LRRK2	17.6844	18.272	20.0559	18.2627	18.5862	19.838	19.7988	19.2383	19.664	17.9518	20.0426	NaN
0.843231	0.203854	F8VQB6	F8VQB6	MYO10_MOUSE	Myo10	Unconventional myosin-X	non-Mock Enriched	non WCL change	Non-Lyso	Non-LRRK2	19.1514	19.1462	18.6145	18.9291	19.1	18.5648	18.8578	18.7096	18.5205	18.8066	18.5065	18.8818
0.899179	0.688905	G3X9G7	G3X9G7	ZN809_MOUSE	Zfp809	Zinc finger protein 809	non-Mock Enriched	non WCL change	Non-Lyso	Non-LRRK2	16.6072	17.6012	17.8118	16.9904	17.1246	16.6853	17.3967	16.7327	16.9554	16.927	15.3096	15.3656
0.664462	-0.121579	G3X9J0	G3X9J0	SI1L3_MOUSE	Sipa1l3	Signal-induced proliferation-associated 1-like protein 3	non-Mock Enriched	non WCL change	Non-Lyso	Non-LRRK2	20.7876	20.6714	20.6971	20.895	20.9672	20.6453	21.0156	21.0821	21.0756	20.7553	20.8191	20.6453
0.222488	-0.149365	G3X9K3	G3X9K3	BIG1_MOUSE	Arfgef1	Brefeldin A-inhibited guanine nucleotide-exchange protein 1	Mock Enriched	non WCL change	Non-Lyso	Non-LRRK2	17.8524	17.7725	17.2797	17.1647	17.4452	16.1877	17.8309	17.091	17.4447	17.1785	17.2924	17.7609
1.42099	-0.473749	G3XA57	G3XA57	RFIP2_MOUSE	Rab11fip2	Rab11 family-interacting protein 2	non-Mock Enriched	non WCL change	Non-Lyso	Non-LRRK2	20.2066	20.7307	20.1457	20.3645	20.343	19.838	21.1765	21.0886	20.6628	20.8346	20.6006	20.1079
0.458634	0.126472	G3XA59	G3XA59	LRC32_MOUSE	Lrrc32	Transforming growth factor beta activator LRRC32	Mock Enriched	non WCL change	Non-Lyso	Non-LRRK2	19.9067	19.9742	19.6167	19.8381	19.7356	19.4663	20.0426	19.3449	19.6297	19.5156	19.7796	19.4664
0.0205357	-0.00620556	G5E829	G5E829	AT2B1_MOUSE	Atp2b1	Plasma membrane calcium-transporting ATPase 1	non-Mock Enriched	non WCL change	Non-Lyso	Non-LRRK2	22.7348	22.6231	22.5427	22.6584	22.6865	22.5869	22.9864	22.6562	22.7244	22.3645	22.7816	22.3565
1.71847	0.415898	G5E829;Q6Q477	Q6Q477;G5E829	AT2B1_MOUSE;AT2B4_MOUSE	Atp2b1;Atp2b4	Plasma membrane calcium-transporting ATPase 1	non-Mock Enriched	non WCL change	Non-Lyso	Non-LRRK2	20.8802	21.002	20.8269	20.953	20.9171	20.6453	20.9951	20.4576	20.2877	20.5165	20.5261	19.9459
1.15014	0.213963	G5E829;Q6Q477;Q9R0K7	Q6Q477;Q9R0K7;G5E829	AT2B1_MOUSE;AT2B2_MOUSE;AT2B4_MOUSE	Atp2b1;Atp2b2;Atp2b4	Plasma membrane calcium-transporting ATPase 1	non-Mock Enriched	non WCL change	Non-Lyso	Non-LRRK2	21.8269	21.654	21.5961	21.6929	21.7512	21.654	21.8876	21.5309	21.4825	21.4476	21.4221	21.1206
1.60466	-0.30798	G5E829;Q9R0K7	Q9R0K7;G5E829	AT2B1_MOUSE;AT2B2_MOUSE	Atp2b1;Atp2b2	Plasma membrane calcium-transporting ATPase 1	non-Mock Enriched	non WCL change	Non-Lyso	Non-LRRK2	22.2821	22.1765	22.0625	22.1206	22.2736	21.7182	22.538	22.417	22.4118	22.1488	22.7035	22.2621
0.444139	0.202114	G5E861	G5E861	SCLT1_MOUSE	Sclt1	Sodium channel and clathrin linker 1	non-Mock Enriched	non WCL change	Non-Lyso	Non-LRRK2	19.4327	19.5871	19.4011	19.4704	19.3288	19.071	19.3574	19.7224	19.3116	18.4212	19.4892	18.7766
0.266353	0.167028	G5E870	G5E870	TRIPC_MOUSE	Trip12	E3 ubiquitin-protein ligase TRIP12	non-Mock Enriched	non WCL change	Non-Lyso	Non-LRRK2	20.5545	20.4972	21.0292	20.3538	20.4775	20.5069	20.8651	20.5261	21.0951	19.5485	20.5731	19.8089
4.91536	-1.13564	G5E897	G5E897	PLGT3_MOUSE	Poglut3	Protein O-glucosyltransferase 3	non-Mock Enriched	non WCL change	Non-Lyso	Non-LRRK2	19.311	19.8836	19.5644	19.9459	19.9882	19.7149	21.002	20.7471	20.6096	21.265	20.8346	20.7634
0.989798	0.400708	G5E8B9	G5E8B9	ZBT11_MOUSE	Zbtb11	Zinc finger and BTB domain-containing protein 11	non-Mock Enriched	non WCL change	Non-Lyso	Non-LRRK2	17.9437	17.9658	18.9036	18.0869	18.1176	18.0785	18.1751	17.6389	18.2847	17.2155	17.8835	17.4942
2.82807	-0.751124	G5E8K5	G5E8K5	ANK3_MOUSE	Ank3	Ankyrin-3	non-Mock Enriched	WCL Change	Lyso	Non-LRRK2	18.8979	18.7951	18.4135	18.4332	18.6802	18.3412	19.8193	19.5139	19.5433	18.9143	19.3333	18.9437
0.126738	-0.0483843	G5E8P0	G5E8P0	GCP6_MOUSE	Tubgcp6	Gamma-tubulin complex component 6	non-Mock Enriched	non WCL change	Non-Lyso	Non-LRRK2	20.6971	21.1206	20.6006	20.8346	20.8727	20.3645	21.0625	20.9672	20.9316	20.4972	20.8346	20.4874
1.67554	1.00366	G5E8P1	G5E8P1	BRD1_MOUSE	Brd1	Bromodomain-containing protein 1	non-Mock Enriched	non WCL change	Non-Lyso	Non-LRRK2	19.4701	19.3601	20.1457	19.4345	19.3139	19.9192	19.0311	18.5571	19.779	17.3753	18.8494	18.0297
0.50943	0.190105	L0N7N1	L0N7N1	KIF14_MOUSE	Kif14	Kinesin-like protein KIF14	Mock Enriched	non WCL change	Non-Lyso	Non-LRRK2	20.6714	20.6628	20.0426	20.1946	20.2066	19.8378	20.3538	20.2989	20.1457	19.7155	20.2066	19.7546
2.15558	0.365421	O08528	O08528	HXK2_MOUSE	Hk2	Hexokinase-2	non-Mock Enriched	non WCL change	Non-Lyso	Non-LRRK2	23.5983	23.4298	23.4041	23.848	23.7695	23.632	22.9079	23.2448	23.214	23.4298	23.2375	23.4551
1.37059	-0.308264	O08528;P17710	P17710;O08528	HXK1_MOUSE;HXK2_MOUSE	Hk1;Hk2	Hexokinase-2	non-Mock Enriched	non WCL change	Non-Lyso	Non-LRRK2	24.4362	24.1332	24.0691	24.5638	24.417	24.6209	24.5225	24.5105	24.6209	25.0317	24.4862	24.918
0.392749	-0.216123	O08529	O08529	CAN2_MOUSE	Capn2	Calpain-2 catalytic subunit	Mock Enriched	non WCL change	Lyso	Non-LRRK2	22.3321	22.8576	22.1642	22.1519	22.5938	21.6714	23.0854	22.6051	22.8727	22.0493	22.5237	21.9316
0.556918	0.405098	O08530	O08530	S1PR1_MOUSE	S1pr1	Sphingosine 1-phosphate receptor 1	Mock Enriched	non WCL change	Non-Lyso	Non-LRRK2	17.6786	17.4713	17.1024	16.807	16.4619	16.7133	17.3083	16.8429	16.2112	16.7978	17.2543	15.3894
0.338534	-0.0774361	O08532	O08532	CA2D1_MOUSE	Cacna2d1	Voltage-dependent calcium channel subunit alpha-2/delta-1	non-Mock Enriched	non WCL change	Non-Lyso	Non-LRRK2	21.5404	21.4324	21.2302	21.3321	21.4324	21.0493	21.6584	21.4118	21.4676	21.265	21.502	21.1765
0.061308	-0.0585184	O08538	O08538	ANGP1_MOUSE	Angpt1	Angiopoietin-1	non-Mock Enriched	non WCL change	Non-Lyso	Non-LRRK2	17.101	17.5176	17.0424	16.9308	17.1613	16.4002	17.9182	17.1718	17.096	17.7372	16.7887	15.7927
0.330131	-0.204869	O08539	O08539	BIN1_MOUSE	Bin1	Myc box-dependent-interacting protein 1	Mock Enriched	non WCL change	Non-Lyso	Non-LRRK2	19.6572	19.7352	19.0086	18.9914	19.6449	18.9235	20.1946	19.8058	19.7987	18.6293	19.4483	19.3134
0.0107732	0.0142183	O08539;Q7TQF7	O08539;Q7TQF7;D3Z6Q9	AMPH_MOUSE;BIN1_MOUSE	Amph;Bin1	Myc box-dependent-interacting protein 1	non-Mock Enriched	non WCL change	Non-Lyso	Non-LRRK2	18.1676	18.4845	18.7039	18.249	18.4876	17.3566	19.4683	18.7636	18.8598	17.6022	16.7091	17.9609
0.285134	-0.132813	O08543	O08543	EFNA5_MOUSE	Efna5	Ephrin-A5	Mock Enriched	non WCL change	Non-Lyso	Non-LRRK2	20.7955	20.895	20.6186	20.8423	20.5823	20.5165	21.2989	21.3101	20.654	20.85	20.8651	20.0691
2.09658	-0.248422	O08547	O08547	SC22B_MOUSE	Sec22b	Vesicle-trafficking protein SEC22b	non-Mock Enriched	non WCL change	Non-Lyso	Non-LRRK2	23.1504	23.1206	23.0723	23.0509	23.0723	22.9707	23.6649	23.2081	23.2361	23.2961	23.3101	23.2125
1.86596	1.29504	O08550	O08550	KMT2B_MOUSE	Kmt2b	Histone-lysine N-methyltransferase 2B	non-Mock Enriched	non WCL change	Non-Lyso	Non-LRRK2	19.141	18.9127	19.6169	18.8795	18.8935	19.3477	18.692	18.0069	19.169	16.5094	17.7443	16.8995
1.95073	-0.875181	O08553	O08553	DPYL2_MOUSE	Dpysl2	Dihydropyrimidinase-related protein 2	non-Mock Enriched	WCL Change	Non-Lyso	Non-LRRK2	20.654	21.1457	19.9882	20.4273	20.4067	19.9054	22.0526	21.3592	21.2989	20.5823	21.6051	20.8802
1.47129	-0.645978	O08553;Q62188	O08553;Q62188	DPYL2_MOUSE;DPYL3_MOUSE	Dpysl2;Dpysl3	Dihydropyrimidinase-related protein 2	non-Mock Enriched	WCL Change	Non-Lyso	Non-LRRK2	20.0951	20.2419	19.6557	20.0426	19.6908	19.5561	21.3962	20.5915	20.714	19.8505	20.7056	19.9002
9.19847	-3.13505	O08573	O08573	LEG9_MOUSE	Lgals9	Galectin-9	non-Mock Enriched	WCL Change	Non-Lyso	Non-LRRK2	19.8405	19.3453	19.3915	19.4743	19.269	19.0386	22.8014	22.4996	22.4676	22.2155	22.7327	22.4526
2.54363	0.603173	O08579	O08579	EMD_MOUSE	Emd	Emerin	non-Mock Enriched	non WCL change	Non-Lyso	Non-LRRK2	24.0105	24.0935	24.4041	24.1332	24.141	24.5638	23.9847	23.4676	23.9134	23.2273	23.7695	23.3645
0.382627	-0.275684	O08582	O08582	GTPB1_MOUSE	Gtpbp1	GTP-binding protein 1	non-Mock Enriched	non WCL change	Non-Lyso	Non-LRRK2	18.7278	18.9268	18.1135	18.0208	18.3063	17.4889	19.4341	18.7914	18.6461	17.7614	18.6285	17.9768
1.52871	0.734531	O08583	O08583	THOC4_MOUSE	Alyref	THO complex subunit 4	non-Mock Enriched	non WCL change	Non-Lyso	Non-LRRK2	23.7796	23.7077	24.6209	23.8191	23.6865	24.5754	23.6865	23.3376	23.867	22.3348	23.5404	23.0156
0.645813	0.446292	O08583;Q9JJW6	Q9JJW6;O08583	ALRF2_MOUSE;THOC4_MOUSE	Alyref;Alyref2	THO complex subunit 4	non-Mock Enriched	non WCL change	Non-Lyso	Non-LRRK2	24.2821	23.9495	25.1293	24.217	23.5285	24.8093	23.9316	23.9225	24.7543	23.0054	24.2463	23.3778
1.26003	0.639984	O08584	O08584	KLF6_MOUSE	Klf6	Krueppel-like factor 6	non-Mock Enriched	non WCL change	Non-Lyso	Non-LRRK2	18.6282	18.6248	19.1687	19.0995	19.0049	18.7256	18.4689	18.6077	18.5166	17.0488	18.5345	NaN
1.63368	0.829038	O08584;Q60793;Q60843;Q9Z0Z7	P46099;Q99JB0;O08584;Q60793;Q60843;Q9Z0Z7	KLF2_MOUSE;KLF4_MOUSE;KLF5_MOUSE;KLF6_MOUSE	Klf2;Klf4;Klf5;Klf6	Krueppel-like factor 6	non-Mock Enriched	non WCL change	Non-Lyso	Non-LRRK2	16.0271	16.0013	15.1236	15.7421	15.9879	15.5963	15.5914	14.3634	14.6771	14.1431	15.8378	14.8914
0.568039	-0.321616	O08585	O08585	CLCA_MOUSE	Clta	Clathrin light chain A	Mock Enriched	non WCL change	Lyso	Non-LRRK2	20.68	20.7876	20.1581	21.1143	20.265	20.3211	21.2361	21.0625	21.1206	19.7958	20.7307	21.3101
0.159478	-0.131311	O08586	O08586	PTEN_MOUSE	Pten	Phosphatidylinositol 3,4,5-trisphosphate 3-phosphatase and dual-specificity protein phosphatase PTEN	non-Mock Enriched	non WCL change	Non-Lyso	Non-LRRK2	16.796	18.077	16.9949	17.941	16.8515	NaN	17.9356	17.7319	17.6089	17.1565	17.6231	16.7243
0.667145	-0.166125	O08599	O08599	STXB1_MOUSE	Stxbp1	Syntaxin-binding protein 1	non-Mock Enriched	non WCL change	Non-Lyso	Non-LRRK2	21.4375	21.4526	21.1642	21.2125	21.343	20.9672	21.7098	21.4476	21.5451	21.1886	21.6006	21.0821
1.40189	0.264457	O08600	O08600	NUCG_MOUSE	Endog	Endonuclease G, mitochondrial	non-Mock Enriched	non WCL change	Non-Lyso	Non-LRRK2	21.5545	21.7876	21.3592	21.7915	21.8385	21.8839	21.1269	21.3962	21.391	21.5777	21.4825	21.654
1.61476	0.479781	O08638	O08638	MYH11_MOUSE	Myh11	Myosin-11	Mock Enriched	non WCL change	Non-Lyso	Non-LRRK2	17.8563	18.0577	18.5369	18.5	18.2507	18.2831	17.2284	17.8025	18.3504	17.8246	17.6781	17.722
0.46933	0.26957	O08638;P13541;Q02566;Q61879;Q6URW6;Q8VDD5	P13541;O08638;Q6URW6;A2AQP0;Q5SX40;P13542;Q61879;Q91Z83;Q5SX39;Q8VDD5;Q02566	MYH10_MOUSE;MYH11_MOUSE;MYH14_MOUSE;MYH3_MOUSE;MYH6_MOUSE;MYH9_MOUSE	Myh10;Myh11;Myh14;Myh3;Myh6;Myh9	Myosin-11	non-Mock Enriched	non WCL change	Non-Lyso	Non-LRRK2	22.8073	23.5165	23.0707	22.7244	23.2679	22.0983	22.8858	23.0071	23.0999	22.1363	22.6276	22.1111
3.44756	0.906433	O08638;Q61879	O08638;Q61879;Q02566	MYH10_MOUSE;MYH11_MOUSE	Myh10;Myh11	Myosin-11	non-Mock Enriched	non WCL change	Non-Lyso	Non-LRRK2	23.7796	24.0854	23.8385	23.7995	24.0691	23.3376	23.1047	23.0625	23.2214	22.6497	23.0443	22.3884
2.02402	0.671517	O08638;Q61879;Q6URW6	O08638;Q6URW6;Q61879	MYH10_MOUSE;MYH11_MOUSE;MYH14_MOUSE	Myh10;Myh11;Myh14	Myosin-11	non-Mock Enriched	non WCL change	Non-Lyso	Non-LRRK2	19.6474	20.1704	19.7897	20.002	20.1825	19.2449	18.9733	18.5658	19.4026	19.1078	19.3785	19.5797
1.09928	0.374384	O08638;Q61879;Q6URW6;Q8VDD5	O08638;Q6URW6;Q61879;Q8VDD5	MYH10_MOUSE;MYH11_MOUSE;MYH14_MOUSE;MYH9_MOUSE	Myh10;Myh11;Myh14;Myh9	Myosin-11	non-Mock Enriched	non WCL change	Non-Lyso	Non-LRRK2	23.4923	24.2961	23.8093	23.8288	24.0772	23.3101	23.867	23.48	23.5522	23.2679	23.4298	22.9707
3.48056	0.947765	O08638;Q61879;Q8VDD5	O08638;Q61879;Q8VDD5	MYH10_MOUSE;MYH11_MOUSE;MYH9_MOUSE	Myh10;Myh11;Myh9	Myosin-11	Mock Enriched	non WCL change	Non-Lyso	Non-LRRK2	20.9742	21.714	21.0292	21.1886	21.417	21.1886	20.6971	19.8002	20.1079	20.5451	20.5165	20.1581
0.33047	0.148773	O08638;Q6URW6;Q8VDD5	O08638;Q6URW6;Q8VDD5	MYH11_MOUSE;MYH14_MOUSE;MYH9_MOUSE	Myh11;Myh14;Myh9	Myosin-11	non-Mock Enriched	non WCL change	Non-Lyso	Non-LRRK2	21.8385	22.3101	22.2877	22.155	22.3266	21.9207	22.1363	22.5261	22.2707	21.3805	22.0592	21.5731
3.39582	0.975906	O08638;Q8VDD5	O08638;Q8VDD5	MYH11_MOUSE;MYH9_MOUSE	Myh11;Myh9	Myosin-11	non-Mock Enriched	non WCL change	Non-Lyso	Non-LRRK2	24.019	24.4105	24.1642	24.0359	24.3578	23.8858	23.7695	23.2258	23.3778	22.9477	23.1519	22.5451
0.702477	-0.442574	O08648	O08648	M3K4_MOUSE	Map3k4	Mitogen-activated protein kinase kinase kinase 4	non-Mock Enriched	non WCL change	Non-Lyso	Non-LRRK2	16.8315	17.0564	16.3781	17.6446	16.7223	17.2879	17.9011	17.4688	18.1304	16.294	17.6105	17.1714
1.1369	-0.612871	O08663	O08663	MAP2_MOUSE	Metap2	Methionine aminopeptidase 2	Mock Enriched	non WCL change	Non-Lyso	Non-LRRK2	19.4331	20.0821	19.2682	19.3687	19.8388	19.1691	20.4874	20.4067	20.6096	18.9385	20.5915	19.8036
0.841661	0.520335	O08664	O08664	BCL7C_MOUSE	Bcl7c	B-cell CLL/lymphoma 7 protein family member C	non-Mock Enriched	non WCL change	Non-Lyso	Non-LRRK2	21.8307	21.4221	22.3778	21.3376	21.3156	21.9352	21.5592	20.8876	21.953	20.1704	21.7553	20.7715
2.43119	-0.772439	O08665	O08665	SEM3A_MOUSE	Sema3a	Semaphorin-3A	Mock Enriched	non WCL change	Non-Lyso	Non-LRRK2	22.7533	22.6584	22.0122	22.1581	22.2185	21.6497	23.5404	23.1015	22.7715	22.7915	23.0241	22.8557
0.0172922	-0.0109952	O08677	O08677	KNG1_MOUSE	Kng1	Kininogen-1	non-Mock Enriched	non WCL change	Non-Lyso	Non-LRRK2	18.9694	18.9558	18.6598	19.2976	18.8107	17.9811	19.282	18.8251	18.6259	18.7571	18.8765	18.3738
5.03338	-2.54124	O08688	O08688	CAN5_MOUSE	Capn5	Calpain-5	non-Mock Enriched	non WCL change	Non-Lyso	Non-LRRK2	16.2488	16.6835	14.937	15.6227	15.9304	NaN	18.7229	18.5588	18.557	18.169	18.3755	18.1709
0.95763	-0.292498	O08696	O08696	FOXM1_MOUSE	Foxm1	Forkhead box protein M1	Mock Enriched	non WCL change	Non-Lyso	Non-LRRK2	18.2662	18.0456	17.9402	18.0651	17.9955	17.6113	17.8339	18.4408	18.3453	17.9433	18.7903	18.3254
1.41702	-0.511382	O08709	O08709	PRDX6_MOUSE	Prdx6	Peroxiredoxin-6	Mock Enriched	non WCL change	Lyso	Non-LRRK2	19.6678	20.1946	19.3724	19.693	19.6158	19.3907	20.7715	20.1079	20.0951	19.4701	20.1206	20.4375
1.45598	0.255704	O08715	O08715	AKAP1_MOUSE	Akap1	A-kinase anchor protein 1, mitochondrial	non-Mock Enriched	non WCL change	Non-Lyso	Non-LRRK2	23.1238	22.9495	22.8307	23.2821	23.3101	23.0071	22.5869	22.7876	22.7533	23.0376	22.7796	23.0241
2.60113	0.6303	O08734	O08734	BAK_MOUSE	Bak1	Bcl-2 homologous antagonist/killer	non-Mock Enriched	non WCL change	Non-Lyso	Non-LRRK2	24.0772	24.3376	24.1095	24.5105	24.4738	24.604	23.7796	23.5404	23.4676	24.275	23.4298	23.8385
2.04116	-1.09088	O08736	O08736	CASPC_MOUSE	Casp12	Caspase-12	non-Mock Enriched	WCL Change	Non-Lyso	Non-LRRK2	17.182	NaN	16.5182	17.2114	17.8576	16.458	18.6097	18.4675	18.5568	18.1943	17.4691	17.5204
2.59414	-0.851264	O08746	O08746	MATN2_MOUSE	Matn2	Matrilin-2	non-Mock Enriched	non WCL change	Non-Lyso	Non-LRRK2	19.8191	19.5898	19.0397	18.9422	19.1144	18.5903	20.3752	20.2989	20.0691	19.7045	19.9601	19.7953
2.06384	-0.408643	O08747	O08747	UNC5C_MOUSE	Unc5c	Netrin receptor UNC5C	Mock Enriched	non WCL change	Non-Lyso	Non-LRRK2	21.4273	21.2764	21.0088	21.0493	21.1457	20.7553	21.8385	21.5309	21.4676	21.2125	21.5777	21.4874
0.230635	-0.213669	O08747;Q8K1S3	O08747;Q8K1S3	UNC5B_MOUSE;UNC5C_MOUSE	Unc5b;Unc5c	Netrin receptor UNC5C	Mock Enriched	non WCL change	Non-Lyso	Non-LRRK2	21.9707	21.2243	21.9637	21.7634	22.0526	21.1946	22.8191	22.3699	22.0224	20.3101	22.002	21.928
0.88403	-0.160341	O08749	O08749	DLDH_MOUSE	Dld	Dihydrolipoyl dehydrogenase, mitochondrial	non-Mock Enriched	non WCL change	Non-Lyso	Non-LRRK2	25.7466	25.6012	25.4138	25.8409	25.767	25.5955	25.5955	25.8118	25.7077	25.9316	25.767	26.1135
0.79353	-0.197412	O08756	O08756	HCD2_MOUSE	Hsd17b10	3-hydroxyacyl-CoA dehydrogenase type-2	non-Mock Enriched	non WCL change	Non-Lyso	Non-LRRK2	25.5522	25.6375	25.4707	25.8288	25.8385	25.7492	25.5812	25.7771	25.7182	26.275	25.7286	26.1814
0.145831	0.193399	O08759	O08759	UBE3A_MOUSE	Ube3a	Ubiquitin-protein ligase E3A	Mock Enriched	non WCL change	Non-Lyso	Non-LRRK2	19.0657	20.0559	18.9302	19.4459	19.5163	19.375	19.9742	19.8692	20.0691	19.2971	19.1303	16.8888
0.819397	0.400293	O08760	O08760	OGG1_MOUSE	Ogg1	N-glycosylase/DNA lyase	non-Mock Enriched	non WCL change	Non-Lyso	Non-LRRK2	18.6357	19.2863	18.5534	19.123	19.2731	18.0392	19.0129	18.3888	18.1325	18.4072	18.6662	17.9013
1.66439	0.504697	O08784	O08784	TCOF_MOUSE	Tcof1	Treacle protein	non-Mock Enriched	non WCL change	Non-Lyso	Non-LRRK2	24.2891	24.3778	24.6153	24.2243	24.239	24.1871	24.1642	23.9847	24.2243	23.2679	23.9672	23.2961
1.44988	0.85616	O08785	O08785	CLOCK_MOUSE	Clock	Circadian locomoter output cycles protein kaput	non-Mock Enriched	non WCL change	Non-Lyso	Non-LRRK2	16.5429	17.005	17.4297	17.369	16.5717	17.3072	17.1992	15.7455	16.8413	16.3644	15.1396	15.7984
3.73876	-0.681129	O08788	O08788	DCTN1_MOUSE	Dctn1	Dynactin subunit 1	non-Mock Enriched	non WCL change	Non-Lyso	Non-LRRK2	21.1519	21.7182	21.2821	21.4015	21.6276	21.1581	22.155	22.0658	22.019	21.9171	22.3484	21.9207
0.509579	-0.291715	O08791	Q8K4J2;O08791;Q07802	COE3_MOUSE	Ebf3	Transcription factor COE3	non-Mock Enriched	non WCL change	Non-Lyso	Non-LRRK2	19.2307	18.9749	18.8335	18.5	18.5997	18.9088	19.058	19.0977	19.9222	NaN	19.3368	18.2502
1.31872	-0.517311	O08791;O08792;Q07802	Q8K4J2;O08791;Q07802;O08792	COE1_MOUSE;COE2_MOUSE;COE3_MOUSE	Ebf1;Ebf2;Ebf3	Transcription factor COE3	non-Mock Enriched	non WCL change	Non-Lyso	Non-LRRK2	19.0385	19.0797	19.5499	18.5925	18.7926	18.5535	19.6283	19.3729	19.9459	18.762	19.7534	19.248
1.54756	-0.775797	O08791;Q07802	Q8K4J2;O08791;Q07802	COE1_MOUSE;COE3_MOUSE	Ebf1;Ebf3	Transcription factor COE3	non-Mock Enriched	WCL Change	Non-Lyso	Non-LRRK2	18.507	18.655	18.353	17.8215	18.0059	18.4449	19.1525	19.1698	20.0821	18.0836	19.3043	18.6497
5.74335	-0.939806	O08795	O08795	GLU2B_MOUSE	Prkcsh	Glucosidase 2 subunit beta	non-Mock Enriched	non WCL change	Non-Lyso	Non-LRRK2	23.3376	23.654	23.2679	23.6431	23.5638	23.2535	24.5754	24.275	24.1946	24.4738	24.391	24.4488
4.85621	-0.895084	O08807	O08807	PRDX4_MOUSE	Prdx4	Peroxiredoxin-4	non-Mock Enriched	non WCL change	Non-Lyso	Non-LRRK2	23.4425	23.9043	23.2125	23.7594	23.8288	23.48	24.5983	24.4738	24.3645	24.4984	24.5345	24.5285
0.518572	0.528569	O08807;P35700	O08807;P35700	PRDX1_MOUSE;PRDX4_MOUSE	Prdx1;Prdx4	Peroxiredoxin-4	Mock Enriched	non WCL change	Non-Lyso	Non-LRRK2	23.417	23.9847	23.074	23.5638	23.4551	23.7492	24.7024	22.7471	22.1395	24.2021	22.1079	22.1734
0.166866	-0.116093	O08808	O08808	DIAP1_MOUSE	Diaph1	Protein diaphanous homolog 1	non-Mock Enriched	non WCL change	Non-Lyso	Non-LRRK2	18.8807	19.5076	18.7628	18.6459	19.2597	18.0508	19.6809	19.0925	19.1993	18.665	18.609	18.5573
1.72133	0.779902	O08810	O08810	U5S1_MOUSE	Eftud2	116 kDa U5 small nuclear ribonucleoprotein component	non-Mock Enriched	non WCL change	Non-Lyso	Non-LRRK2	23.9672	23.9316	24.4984	23.848	23.8288	24.1174	23.6971	23.239	24.0359	22.3321	23.5045	22.7035
0.0252898	-0.0157372	O08810;P58252	P58252;O08810	EF2_MOUSE;U5S1_MOUSE	Eef2;Eftud2	116 kDa U5 small nuclear ribonucleoprotein component	non-Mock Enriched	non WCL change	Non-Lyso	Non-LRRK2	23.5285	23.9134	24.019	23.2679	23.48	23.2821	23.9316	23.3645	23.9933	22.8633	23.7895	23.6431
0.718437	0.330097	O08811	O08811	ERCC2_MOUSE	Ercc2	General transcription and DNA repair factor IIH helicase subunit XPD	non-Mock Enriched	non WCL change	Non-Lyso	Non-LRRK2	18.8409	18.9844	19.0775	18.3446	18.6945	18.4968	18.6234	18.5754	19.0288	17.7929	18.6385	17.7991
0.475436	0.130038	O08832	O08832	GALT4_MOUSE	Galnt4	Polypeptide N-acetylgalactosaminyltransferase 4	Mock Enriched	non WCL change	Non-Lyso	Non-LRRK2	20.8034	20.5638	20.3538	20.714	20.6628	20.5545	20.9243	20.4576	20.0691	20.5261	20.4273	20.4676
0.762478	-0.541892	O08848	O08848	RO60_MOUSE	RO60	60 kDa SS-A/Ro ribonucleoprotein	Mock Enriched	non WCL change	Non-Lyso	Non-LRRK2	17.8375	18.5849	16.3133	17.9321	17.9697	17.2828	18.5745	18.2139	18.46	17.2862	18.2783	18.3589
3.21028	-0.700838	O08852	O08852	PKD1_MOUSE	Pkd1	Polycystin-1	Mock Enriched	non WCL change	Non-Lyso	Non-LRRK2	18.785	19.5074	18.8888	18.9493	19.0064	18.5149	19.8043	19.7499	19.5574	19.6482	19.6363	19.4608
1.97489	0.859096	O08856	O08856	ELL_MOUSE	Ell	RNA polymerase II elongation factor ELL	non-Mock Enriched	non WCL change	Non-Lyso	Non-LRRK2	18.2661	18.1197	18.5995	18.251	17.8198	18.5482	17.9292	17.403	18.1823	16.5381	17.4486	16.9483
0.958551	-0.457616	O08908	O08908	P85B_MOUSE	Pik3r2	Phosphatidylinositol 3-kinase regulatory subunit beta	Mock Enriched	non WCL change	Non-Lyso	Non-LRRK2	15.3949	16.4391	15.2563	15.4933	15.9752	15.883	16.7772	16.3686	16.5261	15.7577	16.1909	15.567
0.214215	0.084177	O08912	O08912	GALT1_MOUSE	Galnt1	Polypeptide N-acetylgalactosaminyltransferase 1	Mock Enriched	non WCL change	Non-Lyso	Non-LRRK2	22.5285	22.4273	21.8576	22.3645	22.2933	22.0393	22.695	22.2066	21.7995	22.1143	22.1916	21.9985
0.358702	0.113711	O08912;Q8CF93	O08912;Q8CF93	GALT1_MOUSE;GLT13_MOUSE	Galnt1;Galnt13	Polypeptide N-acetylgalactosaminyltransferase 1	Mock Enriched	non WCL change	Non-Lyso	Non-LRRK2	22.1301	22.2066	21.9847	22.0559	22.0625	21.8034	22.4451	21.8576	21.5545	22.1079	21.8987	21.6971
1.17218	-0.52372	O08915	O08915	AIP_MOUSE	Aip	AH receptor-interacting protein	non-Mock Enriched	non WCL change	Non-Lyso	Non-LRRK2	20.2877	20.6006	20.0691	19.8595	20.3211	19.5557	21.1143	20.9672	21.1332	20.0292	20.4972	20.0951
0.131228	0.0620111	O08917	O08917	FLOT1_MOUSE	Flot1	Flotillin-1	Mock Enriched	non WCL change	Lyso	Non-LRRK2	26.0233	26.0422	25.4892	25.4892	25.5522	25.0567	25.9406	25.632	25.5135	25.2856	25.5955	25.3135
0.564627	-0.181254	O08919	O08919	NUMBL_MOUSE	Numbl	Numb-like protein	non-Mock Enriched	non WCL change	Non-Lyso	Non-LRRK2	20.1079	20.7056	20.3101	20.3101	20.5069	20.2989	21.0691	20.7223	20.3538	20.3211	20.654	20.2066
0.981148	0.200754	O08919;Q9QZS3	Q9QZS3;O08919	NUMBL_MOUSE;NUMB_MOUSE	Numb;Numbl	Numb-like protein	non-Mock Enriched	non WCL change	Non-Lyso	Non-LRRK2	21.343	21.5545	21.2593	21.3321	21.3211	20.9316	21.3321	21.1269	20.9951	21.1765	21.1269	20.7796
0.779644	0.562836	O08967	O08967	CYH3_MOUSE	Cyth3	Cytohesin-3	non-Mock Enriched	non WCL change	Non-Lyso	Non-LRRK2	18.4276	18.2166	17.7799	18.709	18.8202	17.9815	17.4643	18.1879	19.1227	16.7002	17.3384	17.7442
0.69086	-0.344914	O08989	O08989	RASM_MOUSE	Mras	Ras-related protein M-Ras	non-Mock Enriched	non WCL change	Non-Lyso	Non-LRRK2	19.5997	19.2046	19.3563	18.2933	19.1203	18.8385	19.8424	19.7448	19.4496	19.0289	19.6342	18.7822
0.842448	-0.272344	O08992	O08992	SDCB1_MOUSE	Sdcbp	Syntenin-1	Mock Enriched	non WCL change	Non-Lyso	Non-LRRK2	24.7441	24.7234	24.2679	24.317	24.3578	23.7695	24.867	24.7796	24.5522	24.2891	24.8093	24.5165
2.04815	-0.796559	O08997	O08997	ATOX1_MOUSE	Atox1	Copper transport protein ATOX1	Mock Enriched	WCL Change	Non-Lyso	Non-LRRK2	17.5988	17.4196	16.9528	17.0335	16.4215	16.7144	17.2643	18.0016	18.0223	17.5029	17.6999	18.4288
0.685448	0.198658	O08999	O08999	LTBP2_MOUSE	Ltbp2	Latent-transforming growth factor beta-binding protein 2	Mock Enriched	non WCL change	Non-Lyso	Non-LRRK2	22.9829	22.9566	22.6029	22.7975	22.8783	22.4501	23.0838	22.6757	22.391	22.4092	22.6431	22.2736
3.40422	-0.257686	O09005	O09005	DEGS1_MOUSE	Degs1	Sphingolipid delta(4)-desaturase DES1	non-Mock Enriched	non WCL change	Non-Lyso	Non-LRRK2	22.4874	22.4247	22.5213	22.5475	22.5213	22.502	22.7675	22.6929	22.7735	22.8093	22.9225	22.5846
0.0801159	-0.0406195	O09012	O09012	PEX5_MOUSE	Pex5	Peroxisomal targeting signal 1 receptor	Mock Enriched	non WCL change	Non-Lyso	Non-LRRK2	18.5271	18.5846	18.1096	18.159	18.1699	17.9211	18.4233	18.5813	18.7411	17.7525	18.2603	17.9565
1.9292	-0.669439	O09030	O09030	I13R1_MOUSE	Il13ra1	Interleukin-13 receptor subunit alpha-1	Mock Enriched	non WCL change	Non-Lyso	Non-LRRK2	19.2044	19.1641	18.4038	18.8115	18.949	18.1574	19.9882	19.4829	19.4866	19.0479	19.5287	19.1726
0.0501375	-0.0163037	O09044	O09044	SNP23_MOUSE	Snap23	Synaptosomal-associated protein 23	non-Mock Enriched	non WCL change	Lyso	Non-LRRK2	23.1704	23.1111	22.8727	23.0459	23.0886	22.8614	23.4551	23.1457	22.7533	22.8423	23.1127	22.9388
0.182118	-0.118345	O09061	O09061	PSB1_MOUSE	Psmb1	Proteasome subunit beta type-1	Mock Enriched	non WCL change	Non-Lyso	Non-LRRK2	22.3211	22.8307	21.7553	22.2989	22.2707	21.8576	22.9061	22.4898	22.5427	21.4775	22.5823	22.0459
1.66637	0.866021	O09106	O09106	HDAC1_MOUSE	Hdac1	Histone deacetylase 1	non-Mock Enriched	non WCL change	Non-Lyso	Non-LRRK2	21.9637	22.0426	22.5685	21.8346	21.8073	22.3403	22.0854	21.2361	22.0088	20.4273	21.1457	20.4576
1.15987	0.628885	O09106;P70288	P70288;O09106	HDAC1_MOUSE;HDAC2_MOUSE	Hdac1;Hdac2	Histone deacetylase 1	non-Mock Enriched	non WCL change	Non-Lyso	Non-LRRK2	24.5926	24.4738	24.8717	24.3712	24.391	24.7024	24.3376	23.848	24.9088	22.7895	24.217	23.5285
0.309685	-0.186704	O09110	O09110	MP2K3_MOUSE	Map2k3	Dual specificity mitogen-activated protein kinase kinase 3	Mock Enriched	non WCL change	Non-Lyso	Non-LRRK2	17.7817	18.2218	16.9616	17.5259	18.1249	17.0897	18.1149	17.7119	18.3657	17.3943	17.5352	17.7038
2.20736	-1.54146	O09110;P70236	P70236;O09110	MP2K3_MOUSE;MP2K6_MOUSE	Map2k3;Map2k6	Dual specificity mitogen-activated protein kinase kinase 3	non-Mock Enriched	WCL Change	Non-Lyso	Non-LRRK2	17.4404	16.4818	17.7228	16.3951	18.0583	15.4981	18.9412	17.9077	18.6376	17.8483	19.0436	18.4668
0.276149	-0.100337	O09111	O09111	NDUBB_MOUSE	Ndufb11	NADH dehydrogenase [ubiquinone] 1 beta subcomplex subunit 11, mitochondrial	non-Mock Enriched	non WCL change	Non-Lyso	Non-LRRK2	23.8385	23.7286	23.7077	24.141	23.9584	24.3376	23.9043	23.9043	23.976	24.1642	23.7895	24.5754
1.69831	0.435381	O09117	O09117	SYPL1_MOUSE	Sypl1	Synaptophysin-like protein 1	non-Mock Enriched	non WCL change	Non-Lyso	Non-LRRK2	24.7441	24.8717	24.4362	24.7995	24.6595	24.48	24.6971	24.4105	23.6865	24.3307	24.0443	24.2096
1.4188	-0.525013	O09131	O09131	GSTO1_MOUSE	Gsto1	Glutathione S-transferase omega-1	Mock Enriched	non WCL change	Non-Lyso	Non-LRRK2	20.8423	21.3805	20.5731	20.8113	20.6364	20.4874	22.0625	21.3156	21.0426	20.9388	21.5404	20.9812
0.210927	0.0935122	O09159	O09159	MA2B1_MOUSE	Man2b1	Lysosomal alpha-mannosidase	Mock Enriched	non WCL change	Lyso	Non-LRRK2	25.5075	25.6237	25.0567	24.9495	25.065	24.6153	25.3477	25.1488	25.1055	24.7745	25.141	24.7389
6.15095	-2.60606	O09164	O09164	SODE_MOUSE	Sod3	Extracellular superoxide dismutase [Cu-Zn]	Mock Enriched	WCL Change	Non-Lyso	Non-LRRK2	17.2423	18.2027	17.2048	17.1079	17.6723	16.8628	20.4476	19.6147	19.6613	20.1581	19.8409	20.2066
0.575243	0.108865	O09167	O09167	RL21_MOUSE	Rpl21	60S ribosomal protein L21	non-Mock Enriched	non WCL change	Non-Lyso	Non-LRRK2	24.141	24.3778	24.2607	24.2961	24.3239	24.1795	24.275	24.019	24.4362	23.8764	24.275	24.0443
0.177518	-0.132686	O09172	O09172	GSH0_MOUSE	Gclm	Glutamate--cysteine ligase regulatory subunit	non-Mock Enriched	non WCL change	Non-Lyso	Non-LRRK2	20.0691	20.2185	19.5459	19.44	19.9742	19.032	20.7223	19.9742	20.1946	19.2251	19.6646	19.2949
1.07268	-0.165982	O09174	O09174	AMACR_MOUSE	Amacr	Alpha-methylacyl-CoA racemase	non-Mock Enriched	non WCL change	Non-Lyso	Non-LRRK2	22.1886	22.0691	21.714	22.2448	22.2707	22.0526	22.239	22.1704	22.2535	22.343	22.2477	22.2821
0.489634	0.283278	O35071	O35071	KIF1C_MOUSE	Kif1c	Kinesin-like protein KIF1C	non-Mock Enriched	non WCL change	Non-Lyso	Non-LRRK2	19.222	19.3299	18.874	18.7816	18.9065	18.2721	19.1379	19.1336	18.9533	18.2527	18.4428	17.7661
0.214542	0.122972	O35071;Q60575	O35071;Q60575;P33173	KIF1B_MOUSE;KIF1C_MOUSE	Kif1b;Kif1c	Kinesin-like protein KIF1C	Mock Enriched	non WCL change	Non-Lyso	Non-LRRK2	19.4617	19.5118	19.267	19.2586	19.0465	18.7022	19.5924	19.4276	19.5238	18.4577	18.671	18.8375
0.757154	-0.468566	O35075	O35075	VP26C_MOUSE	Vps26c	Vacuolar protein sorting-associated protein 26C	Mock Enriched	non WCL change	Non-Lyso	Non-LRRK2	18.5562	18.7497	18.3543	18.0543	18.502	17.1262	19.3216	19.0406	19.0869	18.4056	18.2722	18.0271
0.575524	0.175623	O35083	O35083	PLCA_MOUSE	Agpat1	1-acyl-sn-glycerol-3-phosphate acyltransferase alpha	non-Mock Enriched	non WCL change	Non-Lyso	Non-LRRK2	20.68	20.5261	20.3962	20.417	20.4067	20.5261	20.7389	20.417	19.7075	20.265	20.5165	20.2535
1.01438	-0.314304	O35114	O35114	SCRB2_MOUSE	Scarb2	Lysosome membrane protein 2	Mock Enriched	non WCL change	Lyso	Non-LRRK2	26.1214	26.0711	25.5105	25.5255	25.5609	25.1681	26.2944	26.0752	25.8788	25.767	26.0484	25.7796
0.621057	-0.381198	O35126	O35126	ATN1_MOUSE	Atn1	Atrophin-1	Mock Enriched	non WCL change	Non-Lyso	Non-LRRK2	18.5229	18.1369	18.5817	19.0559	18.9042	18.9079	19.2388	18.8713	18.7038	NaN	18.4215	20.0951
0.178237	-0.0471156	O35129	O35129	PHB2_MOUSE	Phb2	Prohibitin-2	non-Mock Enriched	non WCL change	Non-Lyso	Non-LRRK2	26.8741	26.8019	26.6595	27.0296	27.0084	26.976	26.673	26.8264	26.8264	27.1507	26.9203	27.2353
1.62556	0.426781	O35130	O35130	NEP1_MOUSE	Emg1	Ribosomal RNA small subunit methyltransferase NEP1	non-Mock Enriched	non WCL change	Non-Lyso	Non-LRRK2	23.3511	23.4041	23.7492	23.3101	23.2051	23.2477	23.2448	22.9406	23.3101	22.5165	23.1238	22.5708
2.36521	1.19119	O35134	O35134	RPA1_MOUSE	Polr1a	DNA-directed RNA polymerase I subunit RPA1	non-Mock Enriched	WCL Change	Non-Lyso	Non-LRRK2	21.2125	21.2125	22.0359	21.3645	21.2006	21.8073	20.6628	20.1457	21.2419	19.2159	20.5823	19.8378
3.65804	-1.74711	O35143	O35143	ATIF1_MOUSE	Atp5if1	ATPase inhibitor, mitochondrial	non-Mock Enriched	non WCL change	Non-Lyso	Non-LRRK2	21.5731	21.7265	21.1395	22.3592	22.3805	21.2125	22.6119	23.5045	23.3778	23.5983	23.4923	24.2891
0.497531	0.339548	O35144	O35144	TERF2_MOUSE	Terf2	Telomeric repeat-binding factor 2	non-Mock Enriched	non WCL change	Non-Lyso	Non-LRRK2	19.4738	19.2763	19.863	19.2029	18.9721	19.4235	19.5453	19.1272	19.9264	17.897	19.1893	18.4892
2.65855	-0.412092	O35149	O35149	ZNT4_MOUSE	Slc30a4	Zinc transporter 4	Mock Enriched	non WCL change	Lyso	Non-LRRK2	22.0156	22.1015	21.8269	21.9316	21.9243	21.4775	22.4898	22.2764	22.1673	22.1825	22.3266	22.3073
0.463949	0.16807	O35153	O35153	BET1L_MOUSE	Bet1l	BET1-like protein	Mock Enriched	non WCL change	Non-Lyso	Non-LRRK2	21.3211	21.1395	20.8876	21.1581	20.8113	20.8423	21.4324	20.9459	20.6276	20.8423	20.3645	20.9388
0.341712	0.088157	O35166	O35166	GOSR2_MOUSE	Gosr2	Golgi SNAP receptor complex member 2	Mock Enriched	non WCL change	Non-Lyso	Non-LRRK2	21.7955	21.7836	21.4273	21.8152	21.9388	21.5638	22.019	21.6453	21.5498	21.4118	21.5869	21.5823
4.18769	-1.35891	O35177;Q61140	O35177;Q61140	BCAR1_MOUSE;CASL_MOUSE	Bcar1;Nedd9	Enhancer of filamentation 1	non-Mock Enriched	non WCL change	Non-Lyso	Non-LRRK2	20.5261	21.0292	20.9672	20.6971	20.9098	19.8277	22.4601	22.0088	21.9566	21.7995	22.0625	21.823
0.594073	0.223119	O35188	O35188	X3CL1_MOUSE	Cx3cl1	Fractalkine	non-Mock Enriched	non WCL change	Non-Lyso	Non-LRRK2	21.1269	20.9742	20.895	21.2535	21.0359	20.5545	21.4015	20.68	20.8191	20.2066	20.6971	20.6971
0.22567	-0.183781	O35215	O35215	DOPD_MOUSE	Ddt	D-dopachrome decarboxylase	Mock Enriched	non WCL change	Non-Lyso	Non-LRRK2	17.5614	18.1102	16.9107	16.7976	17.2176	16.1778	18.1476	16.9841	17.5416	16.9829	17.3212	16.9005
0.175071	0.121179	O35216	O35216	CENPA_MOUSE	Cenpa	Histone H3-like centromeric protein A	non-Mock Enriched	non WCL change	Non-Lyso	Non-LRRK2	20.1457	19.7602	20.8034	19.6983	20.0426	20.343	20.4775	19.5004	20.5915	19.4356	20.4067	19.6545
0.664404	0.331227	O35218	O35218	CPSF2_MOUSE	Cpsf2	Cleavage and polyadenylation specificity factor subunit 2	non-Mock Enriched	non WCL change	Non-Lyso	Non-LRRK2	21.5961	21.5869	22.0325	21.3592	21.5069	21.6628	21.7553	21.265	21.9495	20.4576	21.5261	20.8034
0.408668	-0.21518	O35226	O35226	PSMD4_MOUSE	Psmd4	26S proteasome non-ATPase regulatory subunit 4	non-Mock Enriched	non WCL change	Non-Lyso	Non-LRRK2	21.1206	21.5498	21.002	20.8651	20.953	20.5451	21.85	21.417	21.3805	20.6186	21.4067	20.654
0.089885	-0.0209284	O35231	O35231	KIFC3_MOUSE	Kifc3	Kinesin-like protein KIFC3	non-Mock Enriched	non WCL change	Non-Lyso	Non-LRRK2	19.5363	19.3137	19.1067	19.4694	19.297	19.2484	19.119	19.3915	19.4599	19.2505	19.3657	19.5103
3.5948	-1.27337	O35235	O35235	TNF11_MOUSE	Tnfsf11	Tumor necrosis factor ligand superfamily member 11	Mock Enriched	WCL Change	Non-Lyso	Non-LRRK2	18.6768	17.7471	18.1035	17.4826	18.0639	17.3441	19.5977	19.3151	18.731	19.2353	19.1338	19.0453
0.207316	-0.124642	O35239	O35239	PTN9_MOUSE	Ptpn9	Tyrosine-protein phosphatase non-receptor type 9	Mock Enriched	non WCL change	Non-Lyso	Non-LRRK2	20.2989	20.3752	20.0821	19.7608	20.2877	19.4146	20.9024	20.2185	20.3752	20.0292	19.9076	19.5344
4.39367	-0.344002	O35245	O35245	PKD2_MOUSE	Pkd2	Polycystin-2	non-Mock Enriched	non WCL change	Non-Lyso	Non-LRRK2	21.3211	21.3962	21.3699	21.417	21.3805	21.4626	21.9388	21.714	21.7098	21.6051	21.7594	21.6843
0.204462	-0.0873686	O35250	O35250	EXOC7_MOUSE	Exoc7	Exocyst complex component 7	non-Mock Enriched	non WCL change	Non-Lyso	Non-LRRK2	19.357	19.173	18.7684	18.9007	19.0593	18.9	19.5375	19.2207	19.2578	18.6991	19.3375	18.63
0.0134925	-0.0100425	O35280	O35280	CHK1_MOUSE	Chek1	Serine/threonine-protein kinase Chk1	non-Mock Enriched	non WCL change	Non-Lyso	Non-LRRK2	18.4729	18.7932	18.2742	18.3153	18.567	17.4003	18.7656	18.5127	18.3906	17.6737	18.5342	18.0065
1.48217	0.625312	O35286	O35286	DHX15_MOUSE	Dhx15	Pre-mRNA-splicing factor ATP-dependent RNA helicase DHX15	non-Mock Enriched	non WCL change	Non-Lyso	Non-LRRK2	23.8576	23.8385	24.3578	23.6865	23.7492	24.0935	23.7594	23.2679	23.9584	22.4221	23.5045	22.9189
1.84427	-0.349685	O35295	O35295;Q8R4E6	PURB_MOUSE	Purb	Transcriptional activator protein Pur-beta	non-Mock Enriched	non WCL change	Non-Lyso	Non-LRRK2	21.4874	21.2125	21.3045	21.2821	21.3538	20.8346	21.5685	21.7098	21.7634	21.2535	21.714	21.5638
3.88883	1.05944	O35316	O35316	SC6A6_MOUSE	Slc6a6	Sodium- and chloride-dependent taurine transporter	non-Mock Enriched	non WCL change	Non-Lyso	Non-LRRK2	22.928	23.2506	22.9006	23.0054	22.9459	23.1519	22.4874	21.7594	21.4118	22.3988	21.953	21.8152
1.6053	0.626455	O35326	O35326	SRSF5_MOUSE	Srsf5	Serine/arginine-rich splicing factor 5	non-Mock Enriched	non WCL change	Non-Lyso	Non-LRRK2	21.4825	21.6757	21.5777	21.3045	21.343	21.343	21.1765	20.9951	21.3592	19.8868	21.1332	20.417
1.86704	0.662648	O35343	O35343	IMA3_MOUSE	Kpna4	Importin subunit alpha-3	non-Mock Enriched	non WCL change	Non-Lyso	Non-LRRK2	20.8651	20.8113	21.0359	20.8576	20.8876	21.0756	20.8191	20.1206	20.8651	19.6126	20.4067	19.7332
1.58819	0.596948	O35343;O35344	O35343;O35344	IMA3_MOUSE;IMA4_MOUSE	Kpna3;Kpna4	Importin subunit alpha-3	non-Mock Enriched	non WCL change	Non-Lyso	Non-LRRK2	22.8423	23.1127	23.417	22.6276	22.9619	22.9742	22.8557	22.2125	22.9725	21.7594	22.5938	21.9601
2.84301	0.842636	O35344	O35344	IMA4_MOUSE	Kpna3	Importin subunit alpha-4	non-Mock Enriched	non WCL change	Non-Lyso	Non-LRRK2	21.4576	21.8113	22.0592	21.7098	21.8307	21.7389	21.3592	20.8191	21.4526	20.4576	21.0156	20.4476
0.698929	0.315436	O35345	O35345	IMA7_MOUSE	Kpna6	Importin subunit alpha-7	non-Mock Enriched	non WCL change	Non-Lyso	Non-LRRK2	20.6006	20.953	20.8423	20.2989	20.7796	20.5451	20.6364	20.4273	20.8346	19.4855	20.714	20.0292
1.0496	0.457324	O35345;Q60960	Q60960;O35345	IMA5_MOUSE;IMA7_MOUSE	Kpna1;Kpna6	Importin subunit alpha-7	non-Mock Enriched	non WCL change	Non-Lyso	Non-LRRK2	21.8727	21.895	22.2302	21.6757	21.743	21.8727	22.0122	21.2477	22.0325	20.5545	21.5404	21.1581
0.179607	0.084115	O35350	O35350	CAN1_MOUSE	Capn1	Calpain-1 catalytic subunit	non-Mock Enriched	non WCL change	Lyso	Non-LRRK2	19.5767	19.9279	19.3953	19.3561	19.6741	19.1517	19.9183	19.525	19.7349	19.1795	19.2857	18.9337
8.90565	-2.86345	O35368	O35368	IFI3_MOUSE	Ifi203	Interferon-activable protein 203	non-Mock Enriched	non WCL change	Non-Lyso	Non-LRRK2	18.6939	18.3679	18.1996	18.2929	18.2311	17.8924	21.2535	21.2535	21.1332	20.8034	21.3857	21.0292
0.210771	0.0747798	O35375	O35375	NRP2_MOUSE	Nrp2	Neuropilin-2	Mock Enriched	non WCL change	Non-Lyso	Non-LRRK2	22.6822	22.5237	22.2006	22.0691	22.1363	21.9601	22.4849	22.2155	22.0821	21.8839	22.3619	22.0951
1.14834	0.19152	O35379	O35379	MRP1_MOUSE	Abcc1	Multidrug resistance-associated protein 1	non-Mock Enriched	non WCL change	Non-Lyso	Non-LRRK2	22.2707	22.3045	22.0592	22.2736	22.3073	22.1174	22.3805	22.0559	21.9672	21.9985	22.0426	21.7389
0.257475	-0.33025	O35381;Q9EST5	O35381;Q64G17;Q9EST5	AN32A_MOUSE;AN32B_MOUSE	Anp32a;Anp32b	Acidic leucine-rich nuclear phosphoprotein 32 family member A	non-Mock Enriched	non WCL change	Non-Lyso	Non-LRRK2	19.1827	20.6714	19.0912	19.4712	19.0208	18.2686	21.1206	19.3285	19.089	18.1232	20.4576	19.5684
0.38198	-0.14709	O35382	O35382	EXOC4_MOUSE	Exoc4	Exocyst complex component 4	non-Mock Enriched	non WCL change	Non-Lyso	Non-LRRK2	19.3067	19.596	18.9937	19.0763	19.372	18.9355	19.8902	19.3377	19.509	19.1122	19.4069	18.9068
0.0740249	-0.0246681	O35387	O35387	HAX1_MOUSE	Hax1	HCLS1-associated protein X-1	non-Mock Enriched	non WCL change	Non-Lyso	Non-LRRK2	21.3376	21.1946	21.1519	21.5165	21.5638	21.5213	20.9882	21.4726	21.3805	21.6409	21.3376	21.6141
3.50989	-1.07331	O35405	O35405	PLD3_MOUSE	Pld3	5'-3' exonuclease PLD3	Mock Enriched	WCL Change	Lyso	Non-LRRK2	27.9428	27.8264	27.2445	27.1795	27.3066	26.8623	28.8294	28.6075	28.4823	28.2262	28.55	28.1065
0.251957	0.127824	O35425	O35425	BOK_MOUSE	Bok	Bcl-2-related ovarian killer protein	non-Mock Enriched	non WCL change	Non-Lyso	Non-LRRK2	18.7698	18.7752	18.4382	18.8261	18.9972	18.2526	18.3562	18.0825	19.0874	18.3037	19.1158	18.3466
0.00898835	0.00280539	O35435	O35435	PYRD_MOUSE	Dhodh	Dihydroorotate dehydrogenase (quinone), mitochondrial	non-Mock Enriched	non WCL change	Non-Lyso	Non-LRRK2	21.9207	21.8423	21.5498	22.1238	22.019	21.9847	21.6671	21.8839	21.8113	22.0459	21.8727	22.1426
0.554082	0.21408	O35448	O35448	PPT2_MOUSE	Ppt2	Lysosomal thioesterase PPT2	Mock Enriched	non WCL change	Lyso	Non-LRRK2	24.8858	24.9933	24.4298	24.3645	24.48	24.1488	24.9316	24.1795	24.1946	24.4614	24.2317	24.019
0.561594	-0.301925	O35450	O35450	FKBPL_MOUSE	Fkbpl	FK506-binding protein-like	Mock Enriched	non WCL change	Non-Lyso	Non-LRRK2	20.0559	19.8082	18.9916	19.8986	19.6856	19.2804	20.5915	19.6721	19.5415	19.4527	20.4972	19.7769
0.584469	0.237506	O35451	O35451	ATF6B_MOUSE	Atf6b	Cyclic AMP-dependent transcription factor ATF-6 beta	non-Mock Enriched	non WCL change	Non-Lyso	Non-LRRK2	19.127	19.1691	18.6335	18.9993	18.8272	18.6055	19.1227	18.7417	18.7993	18.9927	18.1255	18.1545
1.71072	0.476568	O35454	O35454	CLCN6_MOUSE	Clcn6	Chloride transport protein 6	Mock Enriched	non WCL change	Lyso	Non-LRRK2	21.1332	21.343	20.7389	20.8802	21.002	20.3645	20.7056	20.5451	20.4874	20.0426	20.5915	20.2302
2.49824	-0.390631	O35459	O35459	ECH1_MOUSE	Ech1	Delta(3,5)-Delta(2,4)-dienoyl-CoA isomerase, mitochondrial	non-Mock Enriched	non WCL change	Non-Lyso	Non-LRRK2	22.2155	22.2066	21.9423	22.3699	22.3962	22.1079	22.4092	22.5309	22.4041	22.8269	22.6276	22.7836
1.18778	-0.193367	O35465	O35465	FKBP8_MOUSE	Fkbp8	Peptidyl-prolyl cis-trans isomerase FKBP8	non-Mock Enriched	non WCL change	Non-Lyso	Non-LRRK2	22.5117	22.4947	22.4247	22.6843	22.7286	22.5069	22.5685	22.5961	22.5615	22.9548	22.8969	22.9334
1.31619	0.484599	O35473	O35473	C1D_MOUSE	C1d	Nuclear nucleic acid-binding protein C1D	non-Mock Enriched	non WCL change	Non-Lyso	Non-LRRK2	20.6453	20.7955	20.4576	20.1946	20.0559	20.9316	20.2989	19.918	20.5356	19.4887	20.2535	19.678
1.63282	0.509729	O35474	O35474	EDIL3_MOUSE	Edil3	EGF-like repeat and discoidin I-like domain-containing protein 3	Mock Enriched	non WCL change	Non-Lyso	Non-LRRK2	23.417	23.4041	22.8171	22.6992	22.8595	22.3831	22.6779	22.6096	22.3778	22.2096	22.5356	22.1111
0.705524	0.275062	O35492	O35492	CLK3_MOUSE	Clk3	Dual specificity protein kinase CLK3	Mock Enriched	non WCL change	Non-Lyso	Non-LRRK2	19.3829	19.626	19.6182	19.2548	19.6161	19.3458	19.8066	19.0171	19.6412	19.214	18.9344	18.58
0.133427	-0.0717738	O35493	O35493	CLK4_MOUSE	Clk4	Dual specificity protein kinase CLK4	non-Mock Enriched	non WCL change	Non-Lyso	Non-LRRK2	17.665	17.9484	17.926	17.7939	17.96	17.7003	18.3976	18.2148	18.0819	17.3007	18.1547	17.2744
1.15641	-0.535165	O35493;P22518	P22518;O35493	CLK1_MOUSE;CLK4_MOUSE	Clk1;Clk4	Dual specificity protein kinase CLK4	non-Mock Enriched	non WCL change	Non-Lyso	Non-LRRK2	18.2642	18.246	18.9681	17.1908	17.9044	18.3503	18.9494	18.5523	18.8099	18.299	18.9948	18.5294
0.0165891	0.00560411	O35516	O35516	NOTC2_MOUSE	Notch2	Neurogenic locus notch homolog protein 2	Mock Enriched	non WCL change	Non-Lyso	Non-LRRK2	22.155	22.1946	21.9951	21.9985	22.0983	21.6671	22.3619	22.1047	21.8689	21.9316	22.0526	21.7553
0.15315	0.15801	O35516;Q01705	O35516;Q01705	NOTC1_MOUSE;NOTC2_MOUSE	Notch1;Notch2	Neurogenic locus notch homolog protein 2	Mock Enriched	non WCL change	Non-Lyso	Non-LRRK2	20.3211	19.9882	18.8941	19.9601	20.2877	18.5051	20.1457	20.2764	19.2194	19.4146	18.6193	19.333
0.186335	0.0747995	O35544	O35544	EAA4_MOUSE	Slc1a6	Excitatory amino acid transporter 4	Mock Enriched	non WCL change	Non-Lyso	Non-LRRK2	23.2535	23.7796	23.4425	23.4676	23.5983	23.6431	24.0609	23.3101	23.391	23.5869	23.3645	23.0224
0.751602	-0.604799	O35544;P56564	P56564;O35544	EAA1_MOUSE;EAA4_MOUSE	Slc1a3;Slc1a6	Excitatory amino acid transporter 4	non-Mock Enriched	non WCL change	Non-Lyso	Non-LRRK2	21.4273	21.2933	19.9601	19.4849	20.7876	20.8727	20.7715	20.4972	20.9316	21.6843	22.3457	21.2243
0.082128	-0.0729389	O35551	O35551	RABE1_MOUSE	Rabep1	Rab GTPase-binding effector protein 1	non-Mock Enriched	non WCL change	Non-Lyso	Non-LRRK2	17.1475	17.4381	16.9635	17.5639	17.959	17.5566	18.3733	17.9755	18.0555	16.6712	17.2112	16.7794
2.17764	-0.777125	O35565	O35565	FGF10_MOUSE	Fgf10	Fibroblast growth factor 10	non-Mock Enriched	non WCL change	Non-Lyso	Non-LRRK2	18.2217	17.7346	17.8028	17.5818	17.4734	17.0708	19.0923	18.7307	18.2427	18.1114	18.3323	18.0385
6.36447	-1.26375	O35566	O35566	CD151_MOUSE	Cd151	CD151 antigen	Mock Enriched	WCL Change	Non-Lyso	Non-LRRK2	21.2989	21.1946	20.6628	20.9459	20.9243	21.0886	22.3805	22.2419	22.1111	22.3294	22.1426	22.4923
0.352739	-0.177881	O35593	O35593	PSDE_MOUSE	Psmd14	26S proteasome non-ATPase regulatory subunit 14	non-Mock Enriched	non WCL change	Non-Lyso	Non-LRRK2	21.2302	21.6141	21.0951	21.0691	21.4118	20.85	22.002	21.3484	21.7223	20.6886	21.5404	21.0359
2.5454	-0.935102	O35594	O35594	IFT81_MOUSE	Ift81	Intraflagellar transport protein 81 homolog	non-Mock Enriched	non WCL change	Non-Lyso	Non-LRRK2	16.932	17.1327	16.3339	16.8472	16.2567	15.8502	17.3781	17.5709	17.6567	16.9281	17.5655	17.8638
0.333054	-0.120063	O35598	O35598	ADA10_MOUSE	Adam10	Disintegrin and metalloproteinase domain-containing protein 10	Mock Enriched	non WCL change	Non-Lyso	Non-LRRK2	23.5754	23.4425	22.9298	23.019	23.0292	22.8307	23.6971	23.2961	23.1269	23.1901	23.2679	22.969
0.163614	-0.0690667	O35604	O35604	NPC1_MOUSE	Npc1	NPC intracellular cholesterol transporter 1	Mock Enriched	non WCL change	Lyso	Non-LRRK2	25.8881	26.0422	25.5404	25.4105	25.4862	25.0401	25.9562	25.6622	25.4488	25.558	25.7415	25.4551
0.219454	-0.0803315	O35607	O35607	BMPR2_MOUSE	Bmpr2	Bone morphogenetic protein receptor type-2	Mock Enriched	non WCL change	Non-Lyso	Non-LRRK2	20.4676	20.4676	20.2066	20.2066	20.3211	19.8037	20.7955	20.5165	20.1206	20.1704	20.2066	20.1457
1.20247	-0.245668	O35609	O35609	SCAM3_MOUSE	Scamp3	Secretory carrier-associated membrane protein 3	Mock Enriched	non WCL change	Non-Lyso	Non-LRRK2	24.002	23.9584	23.6431	23.6865	23.6649	23.417	24.1174	23.9672	23.8288	23.8093	24.275	23.848
0.503758	-0.453883	O35613	O35613	DAXX_MOUSE	Daxx	Death domain-associated protein 6	non-Mock Enriched	non WCL change	Non-Lyso	Non-LRRK2	18.3887	18.7655	19.8102	19.0215	18.7627	18.6456	20.1206	19.8373	19.6006	17.6884	18.8827	19.9882
1.17604	-0.56447	O35621;Q9Z2M7	O35621;Q9Z2M7	PMM1_MOUSE;PMM2_MOUSE	Pmm1;Pmm2	Phosphomannomutase 1	Mock Enriched	non WCL change	Non-Lyso	Non-LRRK2	16.4221	17.0896	16.965	17.01	15.9536	16.6896	18.1068	16.9399	16.6649	17.0652	17.5583	17.1819
0.250366	0.110511	O35623	O35623	BET1_MOUSE	Bet1	BET1 homolog	Mock Enriched	non WCL change	Non-Lyso	Non-LRRK2	20.9459	20.7553	20.417	20.6886	20.6628	20.2877	21.0224	20.3962	20.6364	20.7634	19.9112	20.3645
2.53194	1.63468	O35625	O35625	AXIN1_MOUSE	Axin1	Axin-1	Mock Enriched	non WCL change	Non-Lyso	Non-LRRK2	20.3538	20.4273	19.4828	19.8908	19.7489	21.0224	19.6925	17.934	18.3299	18.8852	17.7567	NaN
1.45604	-0.318433	O35632	O35632	HYAL2_MOUSE	Hyal2	Hyaluronidase-2	Mock Enriched	non WCL change	Lyso	Non-LRRK2	19.9101	19.6995	19.5027	19.6168	19.3935	19.2779	20.1079	19.8737	19.5069	19.7969	20.1206	19.9051
2.14895	0.967811	O35638	O35638	STAG2_MOUSE	Stag2	Cohesin subunit SA-2	non-Mock Enriched	non WCL change	Non-Lyso	Non-LRRK2	20.6186	20.6886	21.1704	20.6886	20.6096	21.0493	20.3752	19.5834	20.654	19.0455	20.1704	19.1897
1.66251	0.886324	O35638;Q9D3E6	O35638;Q9D3E6	STAG1_MOUSE;STAG2_MOUSE	Stag1;Stag2	Cohesin subunit SA-2	non-Mock Enriched	non WCL change	Non-Lyso	Non-LRRK2	20.002	20.0821	20.5638	19.8979	19.8672	20.5261	19.8336	19.1259	20.0559	18.0814	19.6783	18.8462
0.100545	-0.0532064	O35639	O35639	ANXA3_MOUSE	Anxa3	Annexin A3	Mock Enriched	non WCL change	Non-Lyso	Non-LRRK2	21.7955	22.1856	21.5309	21.4726	21.5869	21.3538	22.2621	21.7675	21.7348	21.0886	21.823	21.5685
0.121532	0.0816333	O35640	O35640	ANXA8_MOUSE	Anxa8	Annexin A8	Mock Enriched	non WCL change	Non-Lyso	Non-LRRK2	19.3523	20.0292	19.1208	19.3051	19.3231	18.7468	19.8641	19.1713	19.1518	18.4653	19.2065	19.5285
0.288279	0.0734463	O35643	O35643	AP1B1_MOUSE	Ap1b1	AP-1 complex subunit beta-1	non-Mock Enriched	non WCL change	Lyso	Non-LRRK2	22.6475	22.8346	22.4676	22.5333	22.6822	22.2933	22.7533	22.417	22.4849	22.417	22.695	22.2506
1.45348	0.207716	O35643;Q9DBG3	Q9DBG3;O35643	AP1B1_MOUSE;AP2B1_MOUSE	Ap1b1;Ap2b1	AP-1 complex subunit beta-1	non-Mock Enriched	non WCL change	Non-Lyso	Non-LRRK2	24.7846	24.9977	24.8385	24.848	24.9716	24.7338	24.895	24.5638	24.6703	24.6595	24.7745	24.3645
5.87699	2.13855	O35646	O35646	CAN6_MOUSE	Capn6	Calpain-6	Mock Enriched	WCL Change	Non-Lyso	Non-LRRK2	20.9601	20.8876	20.4676	20.4676	20.4972	20.2185	19.2893	18.0574	18.3519	18.3316	18.3363	18.3007
1.4438	-0.417575	O35648	O35648	CETN3_MOUSE	Cetn3	Centrin-3	non-Mock Enriched	non WCL change	Non-Lyso	Non-LRRK2	20.0821	20.3857	20.2764	20.5356	20.7223	20.0821	20.3321	20.6006	20.9672	20.5356	21.2593	20.895
0.0268803	0.0211182	O35654	O35654	DPOD2_MOUSE	Pold2	DNA polymerase delta subunit 2	non-Mock Enriched	non WCL change	Non-Lyso	Non-LRRK2	18.418	19.0362	18.7955	18.5687	18.3577	18.4901	18.9356	18.9189	19.0651	17.5738	18.9796	18.0665
2.44713	-0.656284	O35657	O35657	NEUR1_MOUSE	Neu1	Sialidase-1	Mock Enriched	WCL Change	Lyso	Non-LRRK2	24.2535	24.3444	23.8764	23.7492	23.848	23.3645	24.976	24.5926	24.4984	24.5345	24.5045	24.2679
1.4173	0.298886	O35658	O35658	C1QBP_MOUSE	C1qbp	Complement component 1 Q subcomponent-binding protein, mitochondrial	non-Mock Enriched	non WCL change	Non-Lyso	Non-LRRK2	25.9428	25.6944	25.5315	26.1332	26.1332	26.0874	25.5926	25.6096	25.4984	25.9562	25.4769	25.5955
0.428882	-0.324538	O35664	O35664	INAR2_MOUSE	Ifnar2	Interferon alpha/beta receptor 2	non-Mock Enriched	non WCL change	Non-Lyso	Non-LRRK2	17.1745	17.958	17.0599	16.9858	17.7981	16.9303	16.8661	17.6477	18.5656	16.7785	18.3003	17.6955
1.61886	-0.833083	O35671	O35671	ITBP1_MOUSE	Itgb1bp1	Integrin beta-1-binding protein 1	non-Mock Enriched	non WCL change	Non-Lyso	Non-LRRK2	17.7309	17.7891	16.1171	16.739	16.9295	16.5804	17.954	18.0787	17.824	17.7355	18.2007	17.0916
1.26747	-0.569818	O35674	O35674	ADA19_MOUSE	Adam19	Disintegrin and metalloproteinase domain-containing protein 19	Mock Enriched	non WCL change	Non-Lyso	Non-LRRK2	18.3655	18.5692	18.3332	18.5972	18.8945	17.4302	19.212	19.2997	19.2055	18.2878	18.6332	18.9706
1.74651	0.486616	O35680	O35680	RT12_MOUSE	Mrps12	28S ribosomal protein S12, mitochondrial	Mock Enriched	non WCL change	Non-Lyso	Non-LRRK2	22.6164	22.2707	21.8876	22.6628	22.4526	22.3884	21.9601	22.0918	21.9423	22.1457	21.2764	21.9423
0.440657	0.10224	O35682	O35682	MYADM_MOUSE	Myadm	Myeloid-associated differentiation marker	non-Mock Enriched	non WCL change	Non-Lyso	Non-LRRK2	25.7155	25.867	25.6181	25.7129	25.6944	25.3545	25.9157	25.48	25.3239	25.4923	25.5135	25.6237
1.47719	-0.376201	O35683	O35683	NDUA1_MOUSE	Ndufa1	NADH dehydrogenase [ubiquinone] 1 alpha subcomplex subunit 1	non-Mock Enriched	non WCL change	Non-Lyso	Non-LRRK2	23.7895	23.2036	23.6649	23.976	23.8764	23.7389	23.8576	24.2096	23.9584	24.1795	23.8093	24.4923
0.246145	0.164653	O35685	O35685	NUDC_MOUSE	Nudc	Nuclear migration protein nudC	Mock Enriched	non WCL change	Non-Lyso	Non-LRRK2	20.6364	21.3211	20.4972	20.8576	21.0426	20.0951	21.1642	20.7223	20.7553	19.7158	20.9098	20.1946
1.98896	0.800496	O35691	O35691	PININ_MOUSE	Pnn	Pinin	non-Mock Enriched	non WCL change	Non-Lyso	Non-LRRK2	22.7077	22.68	23.391	22.7182	22.6822	23.1519	22.4501	21.9951	22.7975	21.265	22.265	21.7553
2.34788	-0.277488	O35704	O35704	SPTC1_MOUSE	Sptlc1	Serine palmitoyltransferase 1	non-Mock Enriched	non WCL change	Non-Lyso	Non-LRRK2	21.632	21.4526	21.3321	21.5638	21.4726	21.5309	21.9423	21.8346	21.8689	21.502	21.7955	21.7056
1.23204	0.444523	O35710	O35710	NOCT_MOUSE	Noct	Nocturnin	non-Mock Enriched	non WCL change	Non-Lyso	Non-LRRK2	19.8314	19.9459	19.6399	20.0691	19.9742	19.1817	19.6783	19.4565	18.9244	18.9591	19.8587	19.0981
0.079244	-0.101761	O35723	O35723	DNJB3_MOUSE	Dnajb3	DnaJ homolog subfamily B member 3	non-Mock Enriched	non WCL change	Non-Lyso	Non-LRRK2	18.2504	19.2838	18.6816	18.9523	18.9359	18.0123	18.5639	18.6508	18.9024	18.0537	17.7926	20.7634
0.391987	0.423377	O35730	O35730	RING1_MOUSE	Ring1	E3 ubiquitin-protein ligase RING1	non-Mock Enriched	non WCL change	Non-Lyso	Non-LRRK2	18.6064	18.6467	18.714	17.933	18.1106	18.4628	18.7412	18.4051	19.1805	16.2566	18.4706	16.8792
0.11266	-0.108729	O35730;Q9CQJ4	O35730;Q9CQJ4	RING1_MOUSE;RING2_MOUSE	Ring1;Rnf2	E3 ubiquitin-protein ligase RING1	non-Mock Enriched	non WCL change	Non-Lyso	Non-LRRK2	19.9459	19.7803	20.1457	19.627	19.6851	20.3538	20.3645	20.2989	21.1332	18.7681	20.3101	19.3153
2.31609	0.980475	O35737	O35737	HNRH1_MOUSE	Hnrnph1	Heterogeneous nuclear ribonucleoprotein H	non-Mock Enriched	non WCL change	Non-Lyso	Non-LRRK2	25.558	25.4831	25.9912	25.4984	25.4298	25.8409	25.0443	24.6703	25.3778	23.632	24.9406	24.2535
2.61732	0.97233	O35737;P70333	P70333;O35737	HNRH1_MOUSE;HNRH2_MOUSE	Hnrnph1;Hnrnph2	Heterogeneous nuclear ribonucleoprotein H	non-Mock Enriched	non WCL change	Non-Lyso	Non-LRRK2	24.6486	24.6703	25.2096	24.4984	24.5522	24.9406	24.1871	23.6649	24.4923	23.0592	23.9043	23.3778
3.23653	1.53432	O35737;P70333;Q9Z2X1	Q9Z2X1;P70333;O35737	HNRH1_MOUSE;HNRH2_MOUSE;HNRPF_MOUSE	Hnrnpf;Hnrnph1;Hnrnph2	Heterogeneous nuclear ribonucleoprotein H	non-Mock Enriched	non WCL change	Non-Lyso	Non-LRRK2	25.5463	25.6181	26.1155	25.4425	25.5404	25.8215	24.8997	24.1719	24.848	23.9847	24.0443	22.9298
1.3525	1.21575	O35737;Q9Z2X1	Q9Z2X1;O35737	HNRH1_MOUSE;HNRPF_MOUSE	Hnrnpf;Hnrnph1	Heterogeneous nuclear ribonucleoprotein H	non-Mock Enriched	non WCL change	Non-Lyso	Non-LRRK2	17.6793	NaN	18.1516	18.1715	17.8441	17.0728	16.2406	17.6325	17.6139	NaN	16.1672	15.1861
0.986988	-0.295025	O35738	O35738	KLF12_MOUSE	Klf12	Krueppel-like factor 12	non-Mock Enriched	non WCL change	Non-Lyso	Non-LRRK2	18.0968	17.9113	17.962	17.6096	17.8806	17.7605	17.7465	18.5012	17.8093	18.0817	18.6624	18.1899
0.204248	-0.384234	O35738;Q60980	O35738;Q60980	KLF12_MOUSE;KLF3_MOUSE	Klf12;Klf3	Krueppel-like factor 12	non-Mock Enriched	non WCL change	Non-Lyso	Non-LRRK2	17.2609	18.8191	18.385	14.6529	17.7085	19.9601	18.7728	17.9301	18.283	17.8438	18.682	17.5803
1.7998	0.801479	O35841	O35841	API5_MOUSE	Api5	Apoptosis inhibitor 5	non-Mock Enriched	non WCL change	Non-Lyso	Non-LRRK2	22.1704	22.3857	22.5846	21.9061	22.2214	22.417	22.0658	21.5213	22.2214	20.654	21.5869	20.8269
0.580727	-0.139046	O35855	O35855	BCAT2_MOUSE	Bcat2	Branched-chain-amino-acid aminotransferase, mitochondrial	non-Mock Enriched	non WCL change	Non-Lyso	Non-LRRK2	24.6649	24.5345	24.2679	24.8433	24.7389	24.7945	24.4984	24.8093	24.7492	24.9495	24.6486	25.0233
0.56028	0.138645	O35857	O35857	TIM44_MOUSE	Timm44	Mitochondrial import inner membrane translocase subunit TIM44	non-Mock Enriched	non WCL change	Non-Lyso	Non-LRRK2	23.3239	23.3239	23.1047	23.5869	23.5165	23.4298	23.0342	23.155	23.0139	23.5165	23.1704	23.5638
0.121117	0.114061	O35864	O35864	CSN5_MOUSE	Cops5	COP9 signalosome complex subunit 5	Mock Enriched	non WCL change	Non-Lyso	Non-LRRK2	19.6831	20.2419	19.3915	19.4541	19.6071	18.8261	20.3752	19.6164	19.8208	18.5652	19.6642	18.4776
0.116474	-0.0471512	O35874	O35874	SATT_MOUSE	Slc1a4	Neutral amino acid transporter A	non-Mock Enriched	non WCL change	Non-Lyso	Non-LRRK2	20.3538	20.4375	20.2185	20.4874	20.4067	20.0559	20.953	19.9459	20.4375	20.2066	20.4576	20.2419
0.155868	-0.0615136	O35887	O35887	CALU_MOUSE	Calu	Calumenin	non-Mock Enriched	non WCL change	Non-Lyso	Non-LRRK2	26.3359	26.3729	26.0691	26.533	26.4346	26.6458	26.8385	26.2517	26.0874	26.8741	26.3324	26.3762
1.82029	0.793646	O35900	O35900	LSM2_MOUSE	Lsm2	U6 snRNA-associated Sm-like protein LSm2	non-Mock Enriched	non WCL change	Non-Lyso	Non-LRRK2	21.4118	21.2707	21.8307	21.2361	21.2006	21.6714	21.1581	20.6006	21.2593	19.5606	20.8034	20.4775
0.881868	0.299691	O35927	O35927	CTND2_MOUSE	Ctnnd2	Catenin delta-2	Mock Enriched	non WCL change	Non-Lyso	Non-LRRK2	18.0739	18.0424	18.2059	18.3165	18.5175	18.2216	18.4899	18.2845	17.8794	17.724	17.3305	17.8715
0.20154	0.166901	O35942	O35942	NEK2_MOUSE	Nek2	Serine/threonine-protein kinase Nek2	non-Mock Enriched	non WCL change	Non-Lyso	Non-LRRK2	16.8359	17.0558	16.7873	16.5425	16.8981	16.6062	17.797	16.2277	16.6463	16.9262	16.7443	15.3829
0.898451	-0.572727	O35943	O35943	FRDA_MOUSE	Fxn	Frataxin, mitochondrial	non-Mock Enriched	non WCL change	Non-Lyso	Non-LRRK2	19.9882	19.4992	19.1516	20.1457	19.2852	20.1581	19.5214	20.1332	20.4273	19.7909	20.2185	21.5731
1.68151	-0.489049	O35954	O35954	PITM1_MOUSE	Pitpnm1	Membrane-associated phosphatidylinositol transfer protein 1	non-Mock Enriched	non WCL change	Non-Lyso	Non-LRRK2	18.4062	18.563	18.2069	18.1348	18.2174	17.9727	19.0382	18.952	19.0518	18.2402	18.8971	18.2558
0.227822	0.0794808	O35963	O35963;P97950	RB33B_MOUSE	Rab33b	Ras-related protein Rab-33B	Mock Enriched	non WCL change	Non-Lyso	Non-LRRK2	24.7895	25.0691	24.5345	24.6595	24.9043	24.6971	25.2133	24.558	24.3239	24.7695	24.6971	24.6153
0.0655097	0.0187991	O35972	O35972	RM23_MOUSE	Mrpl23	39S ribosomal protein L23, mitochondrial	non-Mock Enriched	non WCL change	Non-Lyso	Non-LRRK2	22.8404	22.6736	22.6453	23.1441	23.0088	22.9829	22.6671	22.7935	22.8913	23.0707	22.7389	23.0207
0.341593	0.175121	O35980	O35980	NTH_MOUSE	Nthl1	Endonuclease III-like protein 1	non-Mock Enriched	non WCL change	Non-Lyso	Non-LRRK2	18.1858	18.3946	18.0039	17.6101	17.6598	18.6251	17.5699	18.198	18.3838	17.4572	18.1188	17.7008
0.103287	-0.0350291	O35988	O35988	SDC4_MOUSE	Sdc4	Syndecan-4	Mock Enriched	non WCL change	Non-Lyso	Non-LRRK2	22.8858	22.9261	22.5165	22.8014	22.8152	22.6119	23.2821	22.7895	22.5117	22.6141	22.7389	22.8307
0.24326	0.0519009	O54692	O54692	ZW10_MOUSE	Zw10	Centromere/kinetochore protein zw10 homolog	non-Mock Enriched	non WCL change	Non-Lyso	Non-LRRK2	20.417	20.7715	20.417	20.4775	20.4874	20.417	20.7223	20.3211	20.5069	20.3538	20.5069	20.265
0.636347	-0.117552	O54724	O54724	CAVN1_MOUSE	Cavin1	Caveolae-associated protein 1	non-Mock Enriched	non WCL change	Non-Lyso	Non-LRRK2	26.6595	26.673	26.6181	26.7129	26.7517	26.6458	27.1604	26.8385	26.7895	26.673	26.8142	26.4908
0.789486	0.114689	O54734	O54734	OST48_MOUSE	Ddost	Dolichyl-diphosphooligosaccharide--protein glycosyltransferase 48 kDa subunit	non-Mock Enriched	non WCL change	Non-Lyso	Non-LRRK2	25.8717	25.9134	25.6595	26.0833	25.9694	25.9495	25.8385	25.726	25.6403	25.9066	25.7024	25.945
1.58171	0.57257	O54774	O54774	AP3D1_MOUSE	Ap3d1	AP-3 complex subunit delta-1	Mock Enriched	non WCL change	Lyso	Non-LRRK2	21.4425	21.5869	20.9951	20.85	21.0292	20.5165	21.0691	20.6453	20.3962	20.2764	20.6096	19.9882
1.46582	-0.493803	O54775	O54775	CCN4_MOUSE	Ccn4	CCN family member 4	Mock Enriched	non WCL change	Non-Lyso	Non-LRRK2	22.5522	22.3239	21.9024	22.1332	22.1642	21.68	22.8307	23.0723	22.9637	22.1238	22.3988	22.3294
0.470807	0.38352	O54781	O54781	SRPK2_MOUSE	Srpk2	SRSF protein kinase 2	non-Mock Enriched	non WCL change	Non-Lyso	Non-LRRK2	17.9023	19.2324	18.0401	18.2786	18.1726	17.4802	18.6061	17.8274	18.3807	16.5184	17.8346	17.6377
0.892158	-0.266507	O54782	O54782	MA2B2_MOUSE	Man2b2	Epididymis-specific alpha-mannosidase	Mock Enriched	non WCL change	Lyso	Non-LRRK2	26.0317	26.1293	25.6784	25.5609	25.7024	25.1642	26.2188	26.0505	26.019	25.8191	26.0588	25.6998
1.16405	0.32072	O54784	O54784	DAPK3_MOUSE	Dapk3	Death-associated protein kinase 3	non-Mock Enriched	non WCL change	Non-Lyso	Non-LRRK2	22.3936	22.239	22.1795	22.1825	22.2849	21.7836	22.2621	21.9777	21.9916	21.9637	21.5685	21.3752
0.996258	0.912562	O54784;Q8VDF3	Q8VDF3;O54784	DAPK2_MOUSE;DAPK3_MOUSE	Dapk2;Dapk3	Death-associated protein kinase 3	non-Mock Enriched	non WCL change	Non-Lyso	Non-LRRK2	20.1825	19.7459	19.8035	19.7855	19.8789	19.5963	19.9009	19.4186	19.4173	16.538	19.4718	18.7706
0.999358	0.440381	O54790	O54790	MAFG_MOUSE	Mafg	Transcription factor MafG	non-Mock Enriched	non WCL change	Non-Lyso	Non-LRRK2	20.0559	20.0292	20.7056	20.0951	20.0821	20.3211	20.1581	19.7265	20.3538	18.8486	19.9882	19.5715
0.00713857	-0.00538794	O54791	O54791	MAFF_MOUSE	Maff	Transcription factor MafF	non-Mock Enriched	non WCL change	Non-Lyso	Non-LRRK2	20.2989	20.3962	21.2877	20.4775	20.417	20.6186	20.8423	20.7553	21.2006	19.8498	20.8113	20.0691
2.87094	1.00917	O54825	O54825	BYST_MOUSE	Bysl	Bystin	non-Mock Enriched	non WCL change	Non-Lyso	Non-LRRK2	21.3211	21.5117	22.0359	21.391	21.4067	21.8113	21.2764	20.5356	20.9243	19.9742	20.5915	20.1206
2.663	-0.901108	O54827	O54827	AT10A_MOUSE	Atp10a	Phospholipid-transporting ATPase VA	Mock Enriched	non WCL change	Non-Lyso	Non-LRRK2	17.4912	17.6661	17.2139	17.1668	17.9301	17.9646	18.4895	18.4894	18.3188	18.0411	19.0274	NaN
3.32766	0.645793	O54833	O54833	CSK22_MOUSE	Csnk2a2	Casein kinase II subunit alpha'	non-Mock Enriched	non WCL change	Non-Lyso	Non-LRRK2	21.3156	21.4476	21.2419	21.0691	21.1704	20.9601	20.9742	20.4576	20.7056	20.343	20.5731	20.2764
0.136096	0.0927388	O54836	O54836	ZMAT3_MOUSE	Zmat3	Zinc finger matrin-type protein 3	non-Mock Enriched	non WCL change	Non-Lyso	Non-LRRK2	17.4287	17.2848	17.661	17.0825	16.8512	17.1107	17.5392	17.2373	17.8953	16.3855	17.2452	16.5599
3.12971	1.38398	O54864	O54864	SUV91_MOUSE	Suv39h1	Histone-lysine N-methyltransferase SUV39H1	non-Mock Enriched	WCL Change	Non-Lyso	Non-LRRK2	19.9459	19.6784	20.7223	19.9742	19.6966	20.3101	19.1033	18.4427	19.338	17.8147	19.0464	18.2786
0.764176	0.268641	O54890	O54890	ITB3_MOUSE	Itgb3	Integrin beta-3	Mock Enriched	non WCL change	Non-Lyso	Non-LRRK2	19.2434	19.2491	19.1689	18.7643	19.1561	18.8558	19.291	19.0952	18.8767	18.6839	18.7352	18.1437
2.36168	-0.566236	O54907	O54907	TNF12_MOUSE	Tnfsf12	Tumor necrosis factor ligand superfamily member 12	Mock Enriched	non WCL change	Non-Lyso	Non-LRRK2	20.1946	20.2419	19.7246	19.5825	19.6973	19.4125	20.6453	20.417	20.4676	20.1704	20.3321	20.2185
2.39381	0.52849	O54916	O54916	REPS1_MOUSE	Reps1	RalBP1-associated Eps domain-containing protein 1	non-Mock Enriched	non WCL change	Non-Lyso	Non-LRRK2	21.1206	21.0088	20.85	21.0625	21.0156	20.5261	20.8191	20.4576	20.5451	20.0951	20.3752	20.1206
0.138372	-0.143908	O54918	O54918	B2L11_MOUSE	Bcl2l11	Bcl-2-like protein 11	non-Mock Enriched	non WCL change	Non-Lyso	Non-LRRK2	15.5885	15.7711	13.7044	15.3163	15.6921	14.3878	15.1369	15.329	NaN	14.7203	15.4248	15.492
0.485299	-0.392982	O54926	O54926	SIVA_MOUSE	Siva1	Apoptosis regulatory protein Siva	non-Mock Enriched	non WCL change	Non-Lyso	Non-LRRK2	18.1094	17.3775	16.7344	16.6521	16.7899	16.069	18.1389	17.855	17.6233	16.807	16.5894	17.0766
0.23202	0.0753183	O54931	O54931	AKAP2_MOUSE	Akap2	A-kinase anchor protein 2	non-Mock Enriched	non WCL change	Non-Lyso	Non-LRRK2	22.2125	21.9985	21.8346	22.0088	22.1174	21.8113	22.44	21.8423	21.9742	21.8307	21.8802	21.5638
2.02534	0.596823	O54940	O54940	BNIP2_MOUSE	Bnip2	BCL2/adenovirus E1B 19 kDa protein-interacting protein 2	Mock Enriched	non WCL change	Non-Lyso	Non-LRRK2	18.5017	19.0142	18.2483	18.3831	18.8677	18.4359	18.5957	17.9535	18.1099	17.8537	17.6831	17.6741
1.65944	0.830756	O54941	O54941	SMCE1_MOUSE	Smarce1	SWI/SNF-related matrix-associated actin-dependent regulator of chromatin subfamily E member 1	non-Mock Enriched	non WCL change	Non-Lyso	Non-LRRK2	21.6628	21.6671	22.3936	21.6141	21.5451	22.0088	21.5915	20.8346	21.8423	20.0821	21.1395	20.417
2.98873	-0.809155	O54941;P46460	O54941;P46460	NSF_MOUSE;SMCE1_MOUSE	Nsf;Smarce1	SWI/SNF-related matrix-associated actin-dependent regulator of chromatin subfamily E member 1	Mock Enriched	WCL Change	Non-Lyso	Non-LRRK2	22.3017	22.9152	23.0241	22.5475	22.7675	22.0854	23.5285	23.1734	23.0902	23.48	23.7077	23.5165
0.440146	0.173766	O54946	Q9QYI8;O54946	DNJB6_MOUSE	Dnajb6	DnaJ homolog subfamily B member 6	non-Mock Enriched	non WCL change	Non-Lyso	Non-LRRK2	23.6971	23.9672	23.3778	23.48	23.5045	22.9134	23.7077	23.3645	22.9985	23.3239	23.4923	23.0105
0.499146	-0.201205	O54950	O54950	AAKG1_MOUSE	Prkag1	5'-AMP-activated protein kinase subunit gamma-1	Mock Enriched	non WCL change	Non-Lyso	Non-LRRK2	18.665	18.5396	18.3	18.1674	18.5207	17.7362	19.0471	18.6583	18.5884	18.2306	18.4556	18.1561
0.114381	0.0720526	O54956	O54956	DPOE2_MOUSE	Pole2	DNA polymerase epsilon subunit 2	Mock Enriched	non WCL change	Non-Lyso	Non-LRRK2	18.2091	18.63	18.7403	18.3846	17.6258	18.1737	18.6011	17.9733	18.61	NaN	18.1914	17.7335
1.56261	0.836939	O54962	O54962	BAF_MOUSE	Banf1	Barrier-to-autointegration factor	non-Mock Enriched	non WCL change	Non-Lyso	Non-LRRK2	20.5731	20.5915	21.2933	21.1642	20.265	21.3752	20.3211	19.1188	20.5165	19.375	20.1704	20.7389
2.18189	-0.544472	O54965	O54965	RNF13_MOUSE	Rnf13	E3 ubiquitin-protein ligase RNF13	Mock Enriched	non WCL change	Lyso	Non-LRRK2	23.7389	23.7182	23.155	23.1253	23.1976	22.8595	23.9584	23.9495	23.8093	23.5404	23.9847	23.8191
3.3234	-0.523057	O54967	O54967	ACK1_MOUSE	Tnk2	Activated CDC42 kinase 1	non-Mock Enriched	non WCL change	Non-Lyso	Non-LRRK2	18.8532	18.8768	18.5591	18.8284	19.0186	18.686	19.6551	19.3197	19.3209	19.0437	19.3298	19.2913
0.319206	-0.091843	O54984	O54984	GET3_MOUSE	Get3	ATPase GET3	non-Mock Enriched	non WCL change	Non-Lyso	Non-LRRK2	22.2096	22.2535	21.9243	22.0592	22.1363	22.0625	22.4626	22.1143	22.4898	21.7836	22.3511	21.9951
1.1972	-0.340904	O54988	O54988	SLK_MOUSE	Slk	STE20-like serine/threonine-protein kinase	non-Mock Enriched	non WCL change	Non-Lyso	Non-LRRK2	20.0559	20.1946	19.6845	19.9742	20.1457	19.7268	20.5545	20.1704	20.4576	19.7117	20.6453	20.2877
0.0867349	0.0469538	O54988;O55098	O54988;O55098	SLK_MOUSE;STK10_MOUSE	Slk;Stk10	STE20-like serine/threonine-protein kinase	Mock Enriched	non WCL change	Non-Lyso	Non-LRRK2	19.2157	19.8003	19.4634	19.54	19.6839	18.7257	19.7205	19.3041	19.6493	18.8928	19.294	19.2865
0.356964	-0.74427	O54992	O54992	MAPK5_MOUSE	Mapkapk5	MAP kinase-activated protein kinase 5	non-Mock Enriched	non WCL change	Non-Lyso	Non-LRRK2	18.3803	21.6497	19.3794	18.73	21.1825	19.3204	21.3321	18.6403	18.6692	NaN	21.8152	22.1332
2.72302	-0.526698	O54998	O54998	FKBP7_MOUSE	Fkbp7	Peptidyl-prolyl cis-trans isomerase FKBP7	non-Mock Enriched	non WCL change	Non-Lyso	Non-LRRK2	20.9024	21.5404	21.0886	21.5356	21.2821	21.6364	21.8346	21.7512	21.7876	22.0325	21.8191	21.9207
0.965269	-0.562692	O55003	O55003	BNIP3_MOUSE	Bnip3	BCL2/adenovirus E1B 19 kDa protein-interacting protein 3	non-Mock Enriched	non WCL change	Non-Lyso	Non-LRRK2	16.7385	16.0573	16.6761	15.5582	16.6905	16.8503	17.3807	16.73	16.2628	17.9366	16.6574	16.9796
1.13832	-0.388546	O55013	O55013	TPPC3_MOUSE	Trappc3	Trafficking protein particle complex subunit 3	Mock Enriched	non WCL change	Non-Lyso	Non-LRRK2	19.3341	19.5916	18.9988	19.2043	19.2183	18.9122	20.1946	19.4217	19.8138	18.9969	19.4473	19.7162
0.464896	-0.137373	O55022	O55022	PGRC1_MOUSE	Pgrmc1	Membrane-associated progesterone receptor component 1	non-Mock Enriched	non WCL change	Non-Lyso	Non-LRRK2	23.1976	23.2036	23.0393	23.3778	22.969	23.4041	23.2961	23.211	23.6209	22.8689	23.3645	23.654
2.68719	-0.732212	O55023	O55023	IMPA1_MOUSE	Impa1	Inositol monophosphatase 1	Mock Enriched	WCL Change	Non-Lyso	Non-LRRK2	19.677	20.1457	19.1741	19.4593	19.4168	19.2465	20.6364	20.3538	20.2419	19.9601	20.3321	19.9882
1.28046	-0.241841	O55028	O55028	BCKD_MOUSE	Bckdk	[3-methyl-2-oxobutanoate dehydrogenase [lipoamide]] kinase, mitochondrial	non-Mock Enriched	non WCL change	Non-Lyso	Non-LRRK2	22.0951	21.9707	21.7223	22.1143	22.1976	22.1395	22.0559	22.2593	22.2214	22.4701	22.1015	22.5823
0.212044	-0.0746024	O55029	O55029	COPB2_MOUSE	Copb2	Coatomer subunit beta'	Mock Enriched	non WCL change	Non-Lyso	Non-LRRK2	22.1426	22.3805	21.6886	21.9207	22.0951	21.7594	22.4247	22.1457	22.1079	21.7836	22.1457	21.8269
1.74368	-0.439803	O55033	O55033	NCK2_MOUSE	Nck2	Cytoplasmic protein NCK2	non-Mock Enriched	non WCL change	Non-Lyso	Non-LRRK2	19.6152	19.5724	18.8476	19.4011	19.574	19.2118	19.6934	19.8825	20.0821	19.3919	19.9157	19.8953
0.0687192	0.16007	O55047;Q8C0V0	Q8C0V0;O55047	TLK1_MOUSE;TLK2_MOUSE	Tlk1;Tlk2	Serine/threonine-protein kinase tousled-like 2	non-Mock Enriched	non WCL change	Non-Lyso	Non-LRRK2	18.0819	18.4658	16.3455	NaN	17.2595	16.5802	16.6626	18.6653	16.4284	16.0008	15.5445	19.8177
0.594789	-0.300596	O55057	O55057	PDE6D_MOUSE	Pde6d	Retinal rod rhodopsin-sensitive cGMP 3',5'-cyclic phosphodiesterase subunit delta	non-Mock Enriched	non WCL change	Non-Lyso	Non-LRRK2	19.085	19.3588	18.7527	19.1299	19.1576	18.5115	19.6156	19.3383	18.2721	19.3689	19.7246	19.4797
2.45728	-1.13488	O55091	O55091	IMPCT_MOUSE	Impact	Protein IMPACT	Mock Enriched	WCL Change	Non-Lyso	Non-LRRK2	18.2365	18.5103	17.5131	17.3816	17.7607	17.1482	19.5914	18.9513	19.2324	18.2002	18.958	18.4265
0.0243365	-0.0110257	O55098	O55098	STK10_MOUSE	Stk10	Serine/threonine-protein kinase 10	non-Mock Enriched	non WCL change	Non-Lyso	Non-LRRK2	17.2626	17.7252	17.7504	17.2516	17.8658	17.2307	17.5864	17.7861	17.6775	17.0788	17.5867	17.437
0.884163	-0.224445	O55106	O55106	STRN_MOUSE	Strn	Striatin	non-Mock Enriched	non WCL change	Non-Lyso	Non-LRRK2	20.4273	20.5915	20.0292	20.3752	20.3101	20.3211	21.0359	20.68	20.6006	20.4067	20.4476	20.2302
0.746852	0.338543	O55106;P58404;Q9ERG2	O55106;P58404;Q9ERG2	STRN3_MOUSE;STRN4_MOUSE;STRN_MOUSE	Strn;Strn3;Strn4	Striatin	non-Mock Enriched	non WCL change	Non-Lyso	Non-LRRK2	20.7056	20.7223	20.343	20.1332	19.3729	20.2989	19.7306	19.8174	19.4859	20.1946	20.1581	20.1581
3.2458	0.588035	O55125	O55125	NIPS1_MOUSE	Nipsnap1	Protein NipSnap homolog 1	non-Mock Enriched	WCL Change	Non-Lyso	Non-LRRK2	22.8461	22.6736	22.5404	22.848	22.8132	22.6736	21.7471	21.9098	22.1825	22.3129	22.2821	22.4324
0.845129	-0.228673	O55126	O55126	NIPS2_MOUSE	Nipsnap2	Protein NipSnap homolog 2	non-Mock Enriched	non WCL change	Non-Lyso	Non-LRRK2	23.8288	24.0275	23.6096	24.0359	24.1871	24.0359	23.9495	24.0609	23.867	24.5345	24.1565	24.5285
0.566441	0.256375	O55128	O55128	SAP18_MOUSE	Sap18	Histone deacetylase complex subunit SAP18	non-Mock Enriched	non WCL change	Non-Lyso	Non-LRRK2	23.8191	24.1642	24.824	24.0526	24.217	24.3578	24.0609	23.867	24.5696	23.3645	24.275	23.7594
0.795524	-0.21651	O55131	O55131	SEPT7_MOUSE	Septin7	Septin-7	non-Mock Enriched	non WCL change	Non-Lyso	Non-LRRK2	22.4972	22.7594	22.2361	22.343	22.4751	22.2764	23.0409	22.7553	22.8269	22.3266	22.6431	22.2933
0.343022	0.161792	O55135	O55135	IF6_MOUSE	Eif6	Eukaryotic translation initiation factor 6	non-Mock Enriched	non WCL change	Non-Lyso	Non-LRRK2	26.8019	27.1015	26.7645	26.5135	26.6181	26.3545	27.2714	26.5696	26.5014	26.2643	26.6181	25.9584
4.77964	0.361079	O55142	O55142	RL35A_MOUSE	Rpl35a	60S ribosomal protein L35a	non-Mock Enriched	non WCL change	Non-Lyso	Non-LRRK2	25.3066	25.4394	25.4138	25.4394	25.3612	25.3204	25.1214	25.1371	25.0484	24.9495	24.895	24.9628
2.16189	-0.172891	O55143	O55143	AT2A2_MOUSE	Atp2a2	Sarcoplasmic/endoplasmic reticulum calcium ATPase 2	non-Mock Enriched	non WCL change	Non-Lyso	Non-LRRK2	24.4551	24.4488	24.3844	24.4676	24.4425	24.5926	24.7745	24.5345	24.5105	24.6096	24.7129	24.6865
0.35163	0.283261	O55176	O55176	PJA1_MOUSE	Pja1	E3 ubiquitin-protein ligase Praja-1	Mock Enriched	non WCL change	Non-Lyso	Non-LRRK2	17.414	16.8799	15.6671	16.19	16.2679	16.0782	17.0418	16.2965	15.8651	15.6777	16.5306	15.3857
1.77459	0.521483	O55186	O55186	CD59A_MOUSE	Cd59a	CD59A glycoprotein	Mock Enriched	non WCL change	Non-Lyso	Non-LRRK2	20.8576	20.9459	20.6006	20.7056	20.4067	19.9112	20.343	20.1457	19.9742	20.0156	20.1825	19.6375
0.407868	0.392625	O55187	O55187	CBX4_MOUSE	Cbx4	E3 SUMO-protein ligase CBX4	non-Mock Enriched	non WCL change	Non-Lyso	Non-LRRK2	18.6739	19.0537	19.4679	18.6784	18.6659	18.804	19.2596	18.5957	19.5565	16.692	18.8055	18.079
1.41154	0.810677	O55201	O55201	SPT5H_MOUSE	Supt5h	Transcription elongation factor SPT5	non-Mock Enriched	non WCL change	Non-Lyso	Non-LRRK2	20.9812	21.0625	21.6051	21.0292	20.9812	21.4676	21.0426	20.343	21.2707	19.1749	20.6453	19.7863
1.02028	-0.370203	O55222	O55222	ILK_MOUSE	Ilk	Integrin-linked protein kinase	non-Mock Enriched	non WCL change	Non-Lyso	Non-LRRK2	22.0156	22.3484	21.928	21.8152	22.2477	21.4576	22.7695	22.4324	22.6453	21.9134	22.4118	21.8614
0.00943271	-0.0053126	O55234	O55234	PSB5_MOUSE	Psmb5	Proteasome subunit beta type-5	Mock Enriched	non WCL change	Non-Lyso	Non-LRRK2	21.6584	22.0054	21.4874	21.5117	21.5685	21.2361	22.2214	21.7675	21.4526	21.1704	21.6929	21.1946
3.81281	-0.755032	O55236	O55236	MCE1_MOUSE	Rngtt	mRNA-capping enzyme	non-Mock Enriched	non WCL change	Non-Lyso	Non-LRRK2	20.0426	19.9601	19.6614	19.8501	19.8876	19.5342	20.9812	20.6453	20.6096	20.3645	20.6006	20.265
3.25393	0.544932	O55242	O55242	SGMR1_MOUSE	Sigmar1	Sigma non-opioid intracellular receptor 1	non-Mock Enriched	non WCL change	Non-Lyso	Non-LRRK2	21.9207	22.0122	22.3403	22.2006	22.1916	22.2679	21.9024	21.2535	21.6628	21.6453	21.6929	21.5069
2.82711	0.71624	O70126	O70126	AURKB_MOUSE	Aurkb	Aurora kinase B	non-Mock Enriched	non WCL change	Non-Lyso	Non-LRRK2	21.3376	21.2066	21.6051	21.2066	21.2302	21.391	20.8802	20.6096	21.0821	20.0559	20.7307	20.3211
1.71092	0.809552	O70133	O70133	DHX9_MOUSE	Dhx9	ATP-dependent RNA helicase A	non-Mock Enriched	non WCL change	Non-Lyso	Non-LRRK2	24.9406	25.0062	25.7389	24.9539	24.9316	25.4298	24.824	24.1642	25.1642	23.4923	24.632	23.867
2.46325	0.313876	O70152	O70152	DPM1_MOUSE	Dpm1	Dolichol-phosphate mannosyltransferase subunit 1	non-Mock Enriched	non WCL change	Non-Lyso	Non-LRRK2	22.5189	22.5285	22.6096	22.5892	22.5777	22.8557	22.5451	22.1015	22.1976	22.4144	22.3017	22.2361
2.48217	0.243027	O70157	O70157	TOP3A_MOUSE	Top3a	DNA topoisomerase 3-alpha	non-Mock Enriched	non WCL change	Non-Lyso	Non-LRRK2	18.6224	18.7064	18.6238	18.6937	18.6407	18.4826	18.3763	18.4625	18.582	18.3489	18.1801	18.3618
0.716661	0.316219	O70161	O70161	PI51C_MOUSE	Pip5k1c	Phosphatidylinositol 4-phosphate 5-kinase type-1 gamma	non-Mock Enriched	non WCL change	Non-Lyso	Non-LRRK2	18.794	18.6517	18.345	18.3242	18.3846	18.1004	18.9003	18.2372	18.0515	17.3775	17.9305	18.2057
0.0924082	-0.0627356	O70172	O70172	PI42A_MOUSE	Pip4k2a	Phosphatidylinositol 5-phosphate 4-kinase type-2 alpha	non-Mock Enriched	non WCL change	Lyso	Non-LRRK2	18.2898	19.3612	19.2388	19.1592	19.3842	18.6916	19.4562	19.2106	19.3351	18.2603	19.273	18.9661
0.901343	0.522136	O70172;Q80XI4	O70172;Q80XI4	PI42A_MOUSE;PI42B_MOUSE	Pip4k2a;Pip4k2b	Phosphatidylinositol 5-phosphate 4-kinase type-2 alpha	non-Mock Enriched	non WCL change	Non-Lyso	Non-LRRK2	20.0951	20.1079	19.7367	19.7746	19.8016	19.5364	20.0821	19.4445	19.6258	19.115	19.6807	17.9714
0.954413	0.207324	O70194	O70194	EIF3D_MOUSE	Eif3d	Eukaryotic translation initiation factor 3 subunit D	non-Mock Enriched	non WCL change	Non-Lyso	Non-LRRK2	22.4947	22.5261	22.2185	22.3988	22.3045	22.0658	22.4923	22.1015	22.1825	21.9812	22.2036	21.8034
0.0601401	0.0339645	O70228;P98195	O70228;P98195	ATP9A_MOUSE;ATP9B_MOUSE	Atp9a;Atp9b	Probable phospholipid-transporting ATPase IIA	Mock Enriched	non WCL change	Non-Lyso	Non-LRRK2	19.3929	19.0199	19.5224	19.192	19.1882	18.8179	19.8156	19.08	18.8207	19.5337	18.953	18.7265
0.983911	1.41031	O70230	O70230	ZN143_MOUSE	Znf143	Zinc finger protein 143	non-Mock Enriched	non WCL change	Non-Lyso	Non-LRRK2	18.2815	18.5581	18.895	18.3131	18.3366	18.6109	17.8183	18.3506	18.3546	13.3357	17.7907	16.8834
1.06752	0.306737	O70251	O70251	EF1B_MOUSE	Eef1b	Elongation factor 1-beta	non-Mock Enriched	non WCL change	Non-Lyso	Non-LRRK2	23.0309	23.5285	22.8876	23.0443	22.9098	23.2214	23.3101	22.5754	22.6518	22.4425	22.9637	22.8385
0.0407145	-0.00814247	O70252	O70252	HMOX2_MOUSE	Hmox2	Heme oxygenase 2	non-Mock Enriched	non WCL change	Non-Lyso	Non-LRRK2	22.2036	22.1206	22.1426	22.3645	22.2448	22.3699	22.4526	22.2361	22.3211	22.2273	22.2185	22.0393
2.80111	-0.380039	O70258	O70258	SGCE_MOUSE	Sgce	Epsilon-sarcoglycan	non-Mock Enriched	non WCL change	Non-Lyso	Non-LRRK2	21.7836	21.8346	21.7389	21.7715	21.8385	21.6006	22.4775	22.0493	22.1269	22.1269	22.1946	21.8727
0.401734	0.184147	O70274	O70274	TP4A2_MOUSE	Ptp4a2	Protein tyrosine phosphatase type IVA 2	Mock Enriched	non WCL change	Non-Lyso	Non-LRRK2	19.1997	19.1694	18.7829	18.8238	18.2676	18.2459	18.8181	18.5908	18.3901	18.1049	18.9084	18.5722
2.19524	0.5186	O70274;Q63739	O70274;Q63739	TP4A1_MOUSE;TP4A2_MOUSE	Ptp4a1;Ptp4a2	Protein tyrosine phosphatase type IVA 2	Mock Enriched	non WCL change	Non-Lyso	Non-LRRK2	20.0951	20.0951	19.8048	19.7586	19.8496	19.4484	19.8036	19.4651	19.1418	19.0463	19.1459	19.3372
1.19587	0.450626	O70279	O70279	ESS2_MOUSE	Ess2	Splicing factor ESS-2 homolog	non-Mock Enriched	non WCL change	Non-Lyso	Non-LRRK2	19.0545	18.7304	19.4319	19.0587	18.9439	18.9571	18.9478	18.7079	19.0563	17.9728	18.7939	17.994
0.0710612	-0.0406335	O70281	O70281	TPST1_MOUSE	Tpst1	Protein-tyrosine sulfotransferase 1	Mock Enriched	non WCL change	Non-Lyso	Non-LRRK2	20.343	20.0951	19.5351	20.3321	20.265	19.93	20.7056	20.343	20.002	19.9459	20.2302	19.5174
0.22945	0.124084	O70293	O70293	GRK6_MOUSE	Grk6	G protein-coupled receptor kinase 6	Mock Enriched	non WCL change	Non-Lyso	Non-LRRK2	19.8765	19.9225	19.3696	19.9103	19.8938	19.3236	20.265	19.7556	19.0798	19.2316	19.9285	19.2913
0.0327842	0.0190808	O70305	O70305	ATX2_MOUSE	Atxn2	Ataxin-2	non-Mock Enriched	non WCL change	Non-Lyso	Non-LRRK2	20.2877	20.0156	19.5097	19.6604	19.732	19.3998	20.2302	20.0821	19.8667	19.3965	19.616	19.2992
1.75868	0.733602	O70306	O70306	TBX15_MOUSE	Tbx15	T-box transcription factor TBX15	non-Mock Enriched	WCL Change	Non-Lyso	Non-LRRK2	21.8764	21.7715	21.1269	21.6971	21.5451	20.6886	20.8269	20.9742	21.2243	19.9742	20.8269	20.4775
1.26501	-0.258154	O70309	O70309	ITB5_MOUSE	Itgb5	Integrin beta-5	Mock Enriched	non WCL change	Non-Lyso	Non-LRRK2	22.2214	22.3699	21.8913	21.9742	22.155	21.8269	22.632	22.4273	22.1916	22.2125	22.4324	22.0918
1.0027	-0.72281	O70310	O70310	NMT1_MOUSE	Nmt1	Glycylpeptide N-tetradecanoyltransferase 1	non-Mock Enriched	non WCL change	Non-Lyso	Non-LRRK2	20.4476	20.6971	19.744	19.6595	19.7896	19.1099	21.9098	21.0493	20.5638	19.9204	20.5915	19.7497
0.432364	-0.587798	O70310;O70311	O70311;O70310	NMT1_MOUSE;NMT2_MOUSE	Nmt1;Nmt2	Glycylpeptide N-tetradecanoyltransferase 1	non-Mock Enriched	non WCL change	Non-Lyso	Non-LRRK2	20.3645	20.4874	19.1635	19.855	19.5118	17.5326	21.6453	20.0156	19.8637	19.8127	20.7307	18.3737
0.232834	-0.153399	O70311	O70311	NMT2_MOUSE	Nmt2	Glycylpeptide N-tetradecanoyltransferase 2	non-Mock Enriched	non WCL change	Non-Lyso	Non-LRRK2	19.5111	20.3211	19.1483	19.4663	19.7838	18.7413	20.1457	19.7489	19.9742	19.3125	19.5945	19.1166
1.55557	0.358516	O70318	O70318	E41L2_MOUSE	Epb41l2	Band 4.1-like protein 2	non-Mock Enriched	non WCL change	Non-Lyso	Non-LRRK2	23.5285	23.5045	23.1395	23.3101	23.391	23.2961	23.5404	23.0037	23.0037	22.953	22.9423	22.5754
0.475257	0.17153	O70318;Q9WV92	O70318;Q9WV92	E41L2_MOUSE;E41L3_MOUSE	Epb41l2;Epb41l3	Band 4.1-like protein 2	non-Mock Enriched	non WCL change	Non-Lyso	Non-LRRK2	23.2477	23.7286	23.4551	22.6074	23.2679	23.3645	23.0658	23.0838	22.85	23.0088	23.3376	23.2961
2.36319	1.3049	O70318;Q9WV92;Q9Z2H5	O70318;Q9WV92;Q9Z2H5	E41L1_MOUSE;E41L2_MOUSE;E41L3_MOUSE	Epb41l1;Epb41l2;Epb41l3	Band 4.1-like protein 2	Mock Enriched	non WCL change	Non-Lyso	Non-LRRK2	20.3101	20.2764	19.6254	20.0292	20.002	20.0426	19.9459	18.7863	17.5569	19.2906	18.7158	18.1607
1.34755	-0.255622	O70325	O70325	GPX4_MOUSE	Gpx4	Phospholipid hydroperoxide glutathione peroxidase	non-Mock Enriched	non WCL change	Non-Lyso	Non-LRRK2	21.3156	21.4067	21.0951	21.2821	21.502	21.2125	21.3962	21.5069	21.9316	21.2593	21.6714	21.5823
5.09356	-2.19024	O70326	O70326	GREM1_MOUSE	Grem1	Gremlin-1	Mock Enriched	non WCL change	Non-Lyso	Non-LRRK2	18.5156	18.4931	18.1597	16.9345	17.9158	17.4969	20.343	20.2185	20.1079	19.833	20.1946	19.9601
5.43951	-2.00493	O70326;O88273	O70326;O88273	GREM1_MOUSE;GREM2_MOUSE	Grem1;Grem2	Gremlin-1	Mock Enriched	non WCL change	Non-Lyso	Non-LRRK2	17.1668	16.8728	17.3846	16.7898	16.4238	NaN	18.7522	19.0577	18.4938	18.832	19.3325	19.1266
3.51758	0.619609	O70333	O70333	CRIPT_MOUSE	Cript	Cysteine-rich PDZ-binding protein	non-Mock Enriched	non WCL change	Non-Lyso	Non-LRRK2	20.4375	20.4067	20.1206	20.1206	20.1581	20.2419	19.8343	19.5819	19.3644	19.8846	19.7773	19.3251
2.42706	-0.822584	O70338	O70338	RNH1_MOUSE	Rnaseh1	Ribonuclease H1	non-Mock Enriched	non WCL change	Non-Lyso	Non-LRRK2	18.873	18.919	18.489	18.6336	18.1914	17.8039	19.1306	19.5012	19.4837	18.7305	19.6006	19.3989
0.608402	-0.299025	O70362	O70362	PHLD_MOUSE	Gpld1	Phosphatidylinositol-glycan-specific phospholipase D	Mock Enriched	non WCL change	Lyso	Non-LRRK2	19.1938	19.2305	18.491	18.8117	18.3845	17.8494	19.3093	19.1633	19.0401	18.549	18.9173	18.7759
2.97599	-0.193873	O70378	O70378	EMC8_MOUSE	Emc8	ER membrane protein complex subunit 8	non-Mock Enriched	non WCL change	Non-Lyso	Non-LRRK2	22.3752	22.3857	22.2036	22.4726	22.343	22.3266	22.5708	22.4651	22.5261	22.6029	22.6006	22.5045
0.8934	0.34618	O70400	O70400	PDLI1_MOUSE	Pdlim1	PDZ and LIM domain protein 1	non-Mock Enriched	non WCL change	Non-Lyso	Non-LRRK2	22.0756	21.8461	21.5685	21.7223	21.6843	21.5069	21.9243	21.5685	21.6141	20.7955	21.6051	20.8191
0.520561	0.211241	O70401	O70401	TSN6_MOUSE	Tspan6	Tetraspanin-6	Mock Enriched	non WCL change	Non-Lyso	Non-LRRK2	24.2607	24.5345	24.0275	23.867	24.0359	23.391	24.1946	23.7995	23.4425	23.9933	23.867	23.5522
0.633097	-0.198436	O70404	O70404	VAMP8_MOUSE	Vamp8	Vesicle-associated membrane protein 8	Mock Enriched	non WCL change	Lyso	Non-LRRK2	26.1623	26.2353	25.7568	25.797	25.9584	25.2317	26.2874	26.0955	25.9562	25.9383	26.0148	26.0401
1.33431	0.597767	O70421	O70421	FZD1_MOUSE	Fzd1	Frizzled-1	non-Mock Enriched	non WCL change	Non-Lyso	Non-LRRK2	19.4463	19.2617	18.9394	19.1591	18.8384	19.0947	19.4148	18.2822	18.0918	19.1426	17.9225	18.2992
1.70202	-1.60816	O70421;Q61090;Q9JIP6	Q61090;O70421;Q9JIP6	FZD1_MOUSE;FZD2_MOUSE;FZD7_MOUSE	Fzd1;Fzd2;Fzd7	Frizzled-1	non-Mock Enriched	WCL Change	Non-Lyso	Non-LRRK2	15.9838	17.2879	14.8937	14.8212	14.1562	13.6649	16.4947	16.9813	15.8451	16.9265	17.476	16.7332
1.61248	0.459493	O70422	O70422	TF2H4_MOUSE	Gtf2h4	General transcription factor IIH subunit 4	non-Mock Enriched	non WCL change	Non-Lyso	Non-LRRK2	22.2125	22.4118	22.417	22.1143	22.0886	22.1143	22.3988	21.5638	22.002	21.8034	21.5685	21.265
6.11763	-1.723	O70423	O70423	AOC3_MOUSE	Aoc3	Membrane primary amine oxidase	non-Mock Enriched	WCL Change	Non-Lyso	Non-LRRK2	17.0335	17.1562	16.4812	16.7198	17.0036	16.4498	18.7479	18.4643	18.8213	18.3318	18.6329	18.1839
0.0211101	-0.00762717	O70433	O70433	FHL2_MOUSE	Fhl2	Four and a half LIM domains protein 2	non-Mock Enriched	non WCL change	Non-Lyso	Non-LRRK2	22.953	23.0789	22.7955	22.7244	22.8651	22.3699	22.969	22.969	22.8307	22.6096	22.9116	22.5427
0.269617	-0.125285	O70435	O70435	PSA3_MOUSE	Psma3	Proteasome subunit alpha type-3	Mock Enriched	non WCL change	Non-Lyso	Non-LRRK2	21.8538	22.2792	21.4923	21.6671	21.5777	21.5117	22.4898	21.9707	21.8307	21.391	21.8689	21.5823
1.01298	-0.271967	O70439	O70439	STX7_MOUSE	Stx7	Syntaxin-7	Mock Enriched	non WCL change	Lyso	Non-LRRK2	25.7077	25.6944	25.417	25.3612	25.4457	24.8336	25.8312	25.8093	25.5869	25.4614	25.8741	25.5285
1.51562	0.609102	O70445	O70445	BARD1_MOUSE	Bard1	BRCA1-associated RING domain protein 1	non-Mock Enriched	non WCL change	Non-Lyso	Non-LRRK2	18.9162	18.9079	18.9258	18.6784	18.6891	18.8965	18.392	17.8187	18.3134	19.0468	17.5618	NaN
0.486733	0.309973	O70456;P61982;P62259;P63101;P68254;P68510;Q9CQV8	P68254;P61982;P62259;O70456;P68510;Q9CQV8;P63101	1433B_MOUSE;1433E_MOUSE;1433F_MOUSE;1433G_MOUSE;1433S_MOUSE;1433T_MOUSE;1433Z_MOUSE	Sfn;Ywhab;Ywhae;Ywhag;Ywhah;Ywhaq;Ywhaz	14-3-3 protein sigma	Mock Enriched	non WCL change	Non-Lyso	Non-LRRK2	23.7077	23.8191	23.0054	23.0526	23.5522	22.695	24.0526	22.969	22.8346	22.5662	22.4118	23.1379
0.438553	-0.132016	O70458	O70458	OSMR_MOUSE	Osmr	Oncostatin-M-specific receptor subunit beta	non-Mock Enriched	non WCL change	Non-Lyso	Non-LRRK2	21.6929	21.6971	21.2125	21.3645	21.5213	21.0691	21.9423	21.5451	21.4874	21.3592	21.6671	21.3484
4.92914	0.28591	O70472	O70472	TM131_MOUSE	Tmem131	Transmembrane protein 131	non-Mock Enriched	non WCL change	Non-Lyso	Non-LRRK2	20.5638	20.343	20.4067	20.4972	20.4273	20.4972	20.1457	20.1825	20.1825	20.1079	20.2185	20.1825
0.985066	-0.539765	O70475	O70475	UGDH_MOUSE	Ugdh	UDP-glucose 6-dehydrogenase	Mock Enriched	non WCL change	Non-Lyso	Non-LRRK2	20.5356	21.0691	20.0426	20.1206	20.2877	19.5741	21.714	20.8651	20.8191	20.1704	20.9459	20.3538
0.262238	0.222431	O70479	O70479	BACD2_MOUSE	Tnfaip1	BTB/POZ domain-containing adapter for CUL3-mediated RhoA degradation protein 2	non-Mock Enriched	non WCL change	Non-Lyso	Non-LRRK2	18.0191	18.1209	17.8211	16.7468	17.9597	16.5895	18.2486	17.138	17.6121	17.2048	16.7157	17.0033
0.861993	0.283396	O70479;Q922M3	Q922M3;O70479;Q8BGV7	BACD2_MOUSE;BACD3_MOUSE	Kctd10;Tnfaip1	BTB/POZ domain-containing adapter for CUL3-mediated RhoA degradation protein 2	non-Mock Enriched	non WCL change	Non-Lyso	Non-LRRK2	21.5117	21.5261	21.2477	20.8423	21.0224	20.7307	21.3538	20.7389	20.7471	20.9024	20.8651	20.5731
0.956009	0.275639	O70480	O70480	VAMP4_MOUSE	Vamp4	Vesicle-associated membrane protein 4	Mock Enriched	non WCL change	Non-Lyso	Non-LRRK2	23.0691	22.8576	22.2933	22.5568	22.5638	22.2933	22.6186	22.3538	22.0559	22.0592	22.5069	22.3857
0.190448	-0.155639	O70481	O70481	UBR1_MOUSE	Ubr1	E3 ubiquitin-protein ligase UBR1	non-Mock Enriched	non WCL change	Non-Lyso	Non-LRRK2	17.8961	18.7088	17.4044	17.5709	17.8698	16.6867	18.4824	18.0286	18.1258	17.5848	17.6053	17.2435
1.43231	-0.346317	O70492	O70492	SNX3_MOUSE	Snx3	Sorting nexin-3	Mock Enriched	non WCL change	Non-Lyso	Non-LRRK2	22.0951	22.0258	21.5869	21.7955	22.1143	21.6096	22.6649	22.2302	22.3017	22.0258	22.1581	21.9243
0.555779	-0.189219	O70492;O70493	O70492;O70493	SNX12_MOUSE;SNX3_MOUSE	Snx12;Snx3	Sorting nexin-3	Mock Enriched	non WCL change	Non-Lyso	Non-LRRK2	21.5915	21.7223	21.4476	21.5498	21.6096	21.0691	22.3045	21.5777	21.8307	21.4476	21.4626	21.502
1.35049	-0.417476	O70493	O70493	SNX12_MOUSE	Snx12	Sorting nexin-12	Mock Enriched	non WCL change	Non-Lyso	Non-LRRK2	20.0426	20.5356	20.2185	20.1079	20.5261	19.7467	21.0088	20.6714	20.8876	20.1206	20.6186	20.3752
1.04731	0.35111	O70494	O70494	SP3_MOUSE	Sp3	Transcription factor Sp3	non-Mock Enriched	non WCL change	Non-Lyso	Non-LRRK2	19.3167	19.4969	19.8962	19.5687	19.3978	19.6827	19.5705	19.242	19.5715	18.6509	19.4514	18.7658
0.0706526	-0.0330814	O70496	O70496	CLCN7_MOUSE	Clcn7	H(+)/Cl(-) exchange transporter 7	Mock Enriched	non WCL change	Lyso	Non-LRRK2	24.9043	24.9977	24.5225	24.4923	24.5754	23.976	24.9225	24.7286	24.4923	24.4298	24.7024	24.391
2.35436	-0.19761	O70503	O70503	DHB12_MOUSE	Hsd17b12	Very-long-chain 3-oxoacyl-CoA reductase	non-Mock Enriched	non WCL change	Non-Lyso	Non-LRRK2	24.7695	24.8576	24.6595	24.9361	24.7846	24.9134	25.1642	24.9316	24.9803	25.0062	25.0567	24.9672
1.77505	0.793315	O70546	O70546	KDM6A_MOUSE	Kdm6a	Lysine-specific demethylase 6A	non-Mock Enriched	non WCL change	Non-Lyso	Non-LRRK2	17.9837	17.5754	18.4926	17.9098	17.7797	18.2117	17.303	16.9942	17.8844	16.6312	17.8717	16.5085
0.939881	-0.530136	O70546;P79457	O70546;P79457	KDM6A_MOUSE;UTY_MOUSE	Kdm6a;Uty	Lysine-specific demethylase 6A	non-Mock Enriched	non WCL change	Non-Lyso	Non-LRRK2	17.5315	18.8507	17.5835	17.9947	18.8587	18.0333	19.3063	18.6229	19.1208	18.2121	18.6206	18.1505
1.145	0.367504	O70551	O70551	SRPK1_MOUSE	Srpk1	SRSF protein kinase 1	non-Mock Enriched	non WCL change	Non-Lyso	Non-LRRK2	21.0292	21.1332	20.654	20.7223	20.9882	20.4476	21.0493	20.5915	20.4775	20.1079	20.4874	20.0559
1.52511	-0.677445	O70566	O70566	DIAP2_MOUSE	Diaph2	Protein diaphanous homolog 2	non-Mock Enriched	WCL Change	Non-Lyso	Non-LRRK2	18.0922	18.289	17.7093	17.559	18.1992	16.784	19.005	18.3883	18.5802	18.0286	18.4977	18.1976
0.0645673	-0.0145353	O70572	O70572	NSMA_MOUSE	Smpd2	Sphingomyelin phosphodiesterase 2	non-Mock Enriched	non WCL change	Non-Lyso	Non-LRRK2	20.7553	20.7553	20.6096	20.5069	20.5545	20.5356	20.9316	20.7056	20.5261	20.6276	20.5165	20.4972
2.53516	0.796734	O70579	O70579	PM34_MOUSE	Slc25a17	Peroxisomal membrane protein PMP34	Mock Enriched	non WCL change	Non-Lyso	Non-LRRK2	20.0292	20.3752	20.1581	20.1704	20.1825	20.6276	19.8101	19.0014	18.9712	20.1206	19.3586	19.5005
1.09395	-0.484372	O70583	O70583	TRI18_MOUSE	Mid1	E3 ubiquitin-protein ligase Midline-1	Mock Enriched	non WCL change	Non-Lyso	Non-LRRK2	22.8932	22.9829	22.2096	22.265	22.3403	21.6186	23.3511	23.0951	22.7735	22.5498	23.019	22.4273
0.0625062	-0.0620502	O70583;Q9QUS6	Q9QUS6;O70583	TRI18_MOUSE;TRIM1_MOUSE	Mid1;Mid2	E3 ubiquitin-protein ligase Midline-1	Mock Enriched	non WCL change	Non-Lyso	Non-LRRK2	19.9316	20.7307	18.9399	18.9399	18.7288	19.7478	20.1704	19.8844	19.6848	19.2241	19.3147	19.1126
0.656872	-0.140042	O70585	O70585	DTNB_MOUSE	Dtnb	Dystrobrevin beta	non-Mock Enriched	non WCL change	Non-Lyso	Non-LRRK2	19.5931	19.8795	20.002	19.9882	20.0426	19.7332	20.2302	20.0292	20.2535	19.8094	19.9262	19.8302
1.58046	-0.653176	O70585;Q9D2N4	O70585;Q9D2N4	DTNA_MOUSE;DTNB_MOUSE	Dtna;Dtnb	Dystrobrevin beta	non-Mock Enriched	non WCL change	Non-Lyso	Non-LRRK2	18.1129	17.9593	18.947	18.5127	19.0514	18.9252	19.5339	19.0479	19.3977	19.7313	18.6117	19.1049
0.245297	0.0699781	O70589	O70589	CSKP_MOUSE	Cask	Peripheral plasma membrane protein CASK	non-Mock Enriched	non WCL change	Non-Lyso	Non-LRRK2	22.1238	22.1301	21.7715	21.9882	22.1581	21.7955	22.2419	21.9495	22.0393	21.7715	21.9812	21.5638
0.0613638	-0.0729977	O70591	O70591	PFD2_MOUSE	Pfdn2	Prefoldin subunit 2	non-Mock Enriched	non WCL change	Non-Lyso	Non-LRRK2	17.382	18.3989	17.3231	17.6865	17.2268	17.0687	18.8621	17.4977	18.2448	16.0937	17.3336	17.4921
0.0128727	-0.00402927	O88196	O88196	TTC3_MOUSE	Ttc3	E3 ubiquitin-protein ligase TTC3	non-Mock Enriched	non WCL change	Non-Lyso	Non-LRRK2	18.9173	18.8882	18.2977	18.7499	18.626	18.7644	18.7361	18.7046	18.8622	18.5045	18.8362	18.6241
2.34463	-0.370066	O88207	O88207	CO5A1_MOUSE	Col5a1	Collagen alpha-1(V) chain	non-Mock Enriched	non WCL change	Non-Lyso	Non-LRRK2	23.2961	23.6757	23.2434	23.7995	23.654	23.417	23.9316	23.867	23.6971	23.895	24.002	23.9134
1.8861	0.749122	O88207;Q61245	O88207;Q61245	CO5A1_MOUSE;COBA1_MOUSE	Col11a1;Col5a1	Collagen alpha-1(V) chain	non-Mock Enriched	WCL Change	Non-Lyso	Non-LRRK2	21.4324	21.9061	21.1457	22.1704	21.8152	21.714	21.5592	20.8034	20.3645	21.5356	20.7634	20.6628
2.36728	0.66052	O88207;Q61245;Q64739	O88207;Q64739;Q61245	CO5A1_MOUSE;COBA1_MOUSE;COBA2_MOUSE	Col11a1;Col11a2;Col5a1	Collagen alpha-1(V) chain	Mock Enriched	WCL Change	Non-Lyso	Non-LRRK2	23.9495	24.0359	23.4676	24.5225	24.141	24.1174	23.8093	23.3376	23.3511	23.5045	22.9584	23.3101
1.29219	1.19672	O88271	O88271	CFDP1_MOUSE	Cfdp1	Craniofacial development protein 1	non-Mock Enriched	non WCL change	Non-Lyso	Non-LRRK2	18.6084	19.1977	19.1264	18.8556	18.4001	18.8343	19.3514	17.746	18.7273	16.552	17.5509	15.9146
2.85449	1.22185	O88273	O88273	GREM2_MOUSE	Grem2	Gremlin-2	Mock Enriched	non WCL change	Non-Lyso	Non-LRRK2	17.7899	17.8673	18.0794	17.8465	18.1959	16.9856	17.1137	16.5579	15.9672	16.4813	17.2723	16.0411
1.87644	1.0092	O88286	O88286	WIZ_MOUSE	Wiz	Protein Wiz	non-Mock Enriched	non WCL change	Non-Lyso	Non-LRRK2	20.7955	20.6628	21.391	20.7715	20.7471	21.0951	20.4676	19.5648	20.9388	18.8668	20.2302	19.3396
1.32688	0.681994	O88291	O88291	ZN326_MOUSE	Znf326	DBIRD complex subunit ZNF326	non-Mock Enriched	non WCL change	Non-Lyso	Non-LRRK2	22.7876	22.6929	23.3376	22.654	22.5141	22.9847	22.5451	22.1269	22.9916	21.0756	22.4298	21.7098
1.6642	-0.699781	O88307	O88307	SORL_MOUSE	Sorl1	Sortilin-related receptor	Mock Enriched	non WCL change	Non-Lyso	Non-LRRK2	17.8399	18.1718	17.1373	17.194	17.7288	16.6311	18.5877	17.9865	18.1241	17.8674	18.3979	17.9379
0.203662	-0.0505072	O88322	O88322	NID2_MOUSE	Nid2	Nidogen-2	non-Mock Enriched	non WCL change	Non-Lyso	Non-LRRK2	22.6186	22.5915	22.6051	22.4501	22.5333	22.5938	22.8913	22.5261	22.7975	22.4092	22.7695	22.3017
4.05369	-0.817809	O88327	O88327	CTNL1_MOUSE	Ctnnal1	Alpha-catulin	non-Mock Enriched	WCL Change	Non-Lyso	Non-LRRK2	19.7837	19.9742	19.8533	19.8657	19.904	19.3949	20.5165	20.6276	20.9601	20.5731	20.7634	20.2419
0.433627	-0.126419	O88342	O88342	WDR1_MOUSE	Wdr1	WD repeat-containing protein 1	non-Mock Enriched	non WCL change	Non-Lyso	Non-LRRK2	24.217	24.2679	23.9406	24.0443	24.1015	23.6209	24.5522	24.1488	24.1015	23.9043	24.2679	23.976
1.49274	-0.334414	O88343	O88343	S4A4_MOUSE	Slc4a4	Electrogenic sodium bicarbonate cotransporter 1	Mock Enriched	non WCL change	Non-Lyso	Non-LRRK2	19.5425	19.5982	19.2276	19.5532	19.2296	19.6046	20.1581	19.9316	19.4546	19.7776	19.9459	19.4942
1.0482	-0.674866	O88351	O88351	IKKB_MOUSE	Ikbkb	Inhibitor of nuclear factor kappa-B kinase subunit beta	Mock Enriched	non WCL change	Non-Lyso	Non-LRRK2	16.9919	16.0207	NaN	16.3082	16.8317	15.7114	17.9669	17.3756	17.3329	16.7329	16.6028	16.2747
2.15651	1.11069	O88379	O88379	BAZ1A_MOUSE	Baz1a	Bromodomain adjacent to zinc finger domain protein 1A	non-Mock Enriched	non WCL change	Non-Lyso	Non-LRRK2	20.3538	20.2989	21.2535	20.5356	20.417	21.0691	20.0156	19.2437	20.4775	18.5259	19.8106	19.1904
0.272473	0.0957133	O88384	O88384	VTI1B_MOUSE	Vti1b	Vesicle transport through interaction with t-SNAREs homolog 1B	Mock Enriched	non WCL change	Lyso	Non-LRRK2	24.8764	25.0401	24.6757	24.4298	24.5345	24.1795	24.7945	24.6431	24.3578	24.3844	24.6375	24.3444
5.63047	-1.20997	O88393	O88393	TGBR3_MOUSE	Tgfbr3	Transforming growth factor beta receptor type 3	Mock Enriched	WCL Change	Non-Lyso	Non-LRRK2	19.6576	19.9459	19.5336	19.44	19.5261	19.3462	21.2185	20.6971	20.6364	20.5915	20.8269	20.7389
1.87526	0.32395	O88396	O88396	GRPE2_MOUSE	Grpel2	GrpE protein homolog 2, mitochondrial	non-Mock Enriched	non WCL change	Non-Lyso	Non-LRRK2	20.6628	20.3645	20.3645	20.6364	20.7634	20.6971	19.9459	20.4775	20.4375	20.2535	20.1206	20.3101
0.031469	0.0159292	O88413	O88413	TULP3_MOUSE	Tulp3	Tubby-related protein 3	non-Mock Enriched	non WCL change	Non-Lyso	Non-LRRK2	18.8561	18.5704	18.4556	18.3286	18.49	18.3071	19.1708	18.5802	18.4326	18.3554	18.3647	18.0086
0.595948	0.218281	O88425	O88425	NDK6_MOUSE	Nme6	Nucleoside diphosphate kinase 6	non-Mock Enriched	non WCL change	Non-Lyso	Non-LRRK2	20.4576	20.5356	20.343	20.7056	20.7471	20.6886	20.0559	20.265	20.0292	21.0559	20.1079	20.654
0.793076	-0.93113	O88428	O88428	PAPS2_MOUSE	Papss2	Bifunctional 3'-phosphoadenosine 5'-phosphosulfate synthase 2	non-Mock Enriched	non WCL change	Non-Lyso	Non-LRRK2	15.9528	17.8921	16.6144	NaN	17.3861	16.7907	18.0264	16.6169	17.8946	16.7701	17.9459	19.8963
0.915564	-0.235895	O88441	O88441	MTX2_MOUSE	Mtx2	Metaxin-2	non-Mock Enriched	non WCL change	Non-Lyso	Non-LRRK2	23.4298	23.6757	23.2821	23.8093	23.7492	23.5165	23.654	23.5404	23.5869	24.1253	23.7995	24.1719
0.0848891	-0.0500278	O88447	O88447	KLC1_MOUSE	Klc1	Kinesin light chain 1	non-Mock Enriched	non WCL change	Non-Lyso	Non-LRRK2	19.499	19.7168	19.3175	19.2504	19.5436	18.9315	19.9241	19.6696	19.7859	18.8028	19.4121	18.9644
1.06719	-0.587818	O88447;O88448	O88448;O88447	KLC1_MOUSE;KLC2_MOUSE	Klc1;Klc2	Kinesin light chain 1	non-Mock Enriched	non WCL change	Non-Lyso	Non-LRRK2	NaN	17.4702	16.9931	17.2947	17.3189	17.1795	18.3746	18.0727	18.1415	16.5387	17.9716	17.9354
0.077026	0.0700741	O88447;O88448;Q9DBS5	O88448;O88447;Q9DBS5	KLC1_MOUSE;KLC2_MOUSE;KLC4_MOUSE	Klc1;Klc2;Klc4	Kinesin light chain 1	non-Mock Enriched	non WCL change	Non-Lyso	Non-LRRK2	18.4901	18.9865	18.0609	18.0239	18.6924	17.4698	19.1696	18.3817	17.644	18.0939	18.4938	17.52
0.0807776	-0.0625321	O88448	O88448	KLC2_MOUSE	Klc2	Kinesin light chain 2	non-Mock Enriched	non WCL change	Non-Lyso	Non-LRRK2	20.0821	20.2989	19.6504	19.7211	19.7634	19.3207	20.8576	19.4977	20.1581	19.9882	19.1382	19.5722
0.881038	0.640601	O88448;Q9DBS5	O88448;Q9DBS5	KLC2_MOUSE;KLC4_MOUSE	Klc2;Klc4	Kinesin light chain 2	non-Mock Enriched	non WCL change	Non-Lyso	Non-LRRK2	18.8839	19.2544	18.8086	17.1689	18.4488	17.6907	17.731	NaN	18.1339	17.2057	17.9804	17.6254
1.11274	0.12475	O88455	O88455	DHCR7_MOUSE	Dhcr7	7-dehydrocholesterol reductase	non-Mock Enriched	non WCL change	Non-Lyso	Non-LRRK2	21.8307	21.6628	21.5117	21.7796	21.6843	21.8764	21.6757	21.502	21.502	21.6096	21.68	21.6276
0.224164	-0.113164	O88456	Q9D7J7;O88456	CPNS1_MOUSE	Capns1	Calpain small subunit 1	Mock Enriched	non WCL change	Non-Lyso	Non-LRRK2	21.0625	21.6757	21.0625	21.1642	21.4221	20.9742	21.9388	21.2764	21.7553	20.8191	21.2419	21.0088
0.195004	-0.0806373	O88456;Q9D7J7	Q9D7J7;O88456	CPNS1_MOUSE;CPNS2_MOUSE	Capns1;Capns2	Calpain small subunit 1	Mock Enriched	non WCL change	Non-Lyso	Non-LRRK2	20.9882	21.3266	20.8727	20.7796	21.2125	20.5915	21.4825	20.9388	21.2933	20.6364	20.895	21.0088
2.00332	0.894936	O88466	O88466	ZN106_MOUSE	Znf106	Zinc finger protein 106	non-Mock Enriched	non WCL change	Non-Lyso	Non-LRRK2	19.6365	19.4067	20.0559	19.6038	19.5347	19.7686	19.3519	18.604	19.6813	17.9561	18.7965	18.2467
0.470969	-0.103057	O88477	O88477	IF2B1_MOUSE	Igf2bp1	Insulin-like growth factor 2 mRNA-binding protein 1	non-Mock Enriched	non WCL change	Non-Lyso	Non-LRRK2	22.1143	22.002	21.8307	21.895	21.895	21.6409	22.2214	22.0918	22.1143	21.7553	22.0459	21.7675
0.0930774	0.0820554	O88477;Q9CPN8	Q9CPN8;O88477	IF2B1_MOUSE;IF2B3_MOUSE	Igf2bp1;Igf2bp3	Insulin-like growth factor 2 mRNA-binding protein 1	non-Mock Enriched	non WCL change	Non-Lyso	Non-LRRK2	21.3699	21.8073	20.9672	21.68	21.7348	21.7013	22.0258	22.1111	22.1301	20.9742	21.1519	20.3752
1.60888	-0.313396	O88487	O88487	DC1I2_MOUSE	Dync1i2	Cytoplasmic dynein 1 intermediate chain 2	Mock Enriched	non WCL change	Non-Lyso	Non-LRRK2	20.6453	21.0756	20.6006	21.0156	20.8034	20.7223	21.3211	21.2243	21.1765	21.1825	21.1332	20.7056
1.8006	0.872346	O88491	O88491	NSD1_MOUSE	Nsd1	Histone-lysine N-methyltransferase, H3 lysine-36 specific	non-Mock Enriched	non WCL change	Non-Lyso	Non-LRRK2	19.2111	19.0079	19.6623	19.1397	18.9864	19.4099	18.8985	18.3198	19.2727	17.393	18.4886	17.8107
1.54697	-0.887726	O88492	O88492	PLIN4_MOUSE	Plin4	Perilipin-4	Mock Enriched	WCL Change	Non-Lyso	Non-LRRK2	20.4576	19.5073	19.0358	18.852	19.4557	18.5063	20.9672	20.2185	20.5165	19.7178	20.1332	19.5879
2.01707	-0.443885	O88502	O88502	PDE8A_MOUSE	Pde8a	High affinity cAMP-specific and IBMX-insensitive 3',5'-cyclic phosphodiesterase 8A	non-Mock Enriched	non WCL change	Non-Lyso	Non-LRRK2	20.8802	20.9812	20.5823	20.3538	20.6453	20.2066	21.3266	21.0088	21.0224	20.9316	21.1581	20.8651
3.20387	1.40727	O88508	O88508	DNM3A_MOUSE	Dnmt3a	DNA (cytosine-5)-methyltransferase 3A	non-Mock Enriched	WCL Change	Non-Lyso	Non-LRRK2	21.3376	21.2419	21.8987	21.3962	21.1642	21.7955	20.5069	19.8293	20.85	19.159	20.4273	19.6181
0.410676	0.187223	O88520	O88520	SHOC2_MOUSE	Shoc2	Leucine-rich repeat protein SHOC-2	non-Mock Enriched	non WCL change	Non-Lyso	Non-LRRK2	20.0821	20.1079	20.1332	19.5884	20.0691	19.7222	20.0292	19.6787	20.2535	19.0506	20.0951	19.4724
2.84086	-0.665222	O88531	O88531	PPT1_MOUSE	Ppt1	Palmitoyl-protein thioesterase 1	Mock Enriched	WCL Change	Lyso	Non-LRRK2	25.2207	25.3545	24.7182	24.824	24.9361	24.4298	25.8623	25.5195	25.4923	25.5433	25.6595	25.3975
1.51771	0.805339	O88532	O88532	ZFR_MOUSE	Zfr	Zinc finger RNA-binding protein	non-Mock Enriched	non WCL change	Non-Lyso	Non-LRRK2	22.4874	22.3672	23.0258	22.3073	22.2273	22.7182	22.2933	21.6886	22.5961	20.6096	21.895	21.2185
0.00296785	0.00245953	O88543	O88543	CSN3_MOUSE	Cops3	COP9 signalosome complex subunit 3	Mock Enriched	non WCL change	Non-Lyso	Non-LRRK2	19.3694	19.9221	19.1391	19.0176	19.6785	19.171	20.2764	19.4349	19.8464	18.7052	18.9989	19.0211
0.36129	-0.231355	O88544	O88544	CSN4_MOUSE	Cops4	COP9 signalosome complex subunit 4	Mock Enriched	non WCL change	Non-Lyso	Non-LRRK2	20.6971	21.002	20.3857	20.4273	20.8346	20.0691	21.5731	20.9882	21.2477	20.0426	20.8191	20.1332
0.243157	-0.171081	O88545	O88545	CSN6_MOUSE	Cops6	COP9 signalosome complex subunit 6	Mock Enriched	non WCL change	Non-Lyso	Non-LRRK2	19.7857	20.2764	19.5113	19.7669	19.8681	19.3679	20.6186	20.0691	20.4676	18.8864	20.0559	19.5053
0.981533	0.299656	O88554	O88554	PARP2_MOUSE	Parp2	Poly [ADP-ribose] polymerase 2	non-Mock Enriched	non WCL change	Non-Lyso	Non-LRRK2	23.6096	23.8576	23.4041	23.3511	23.48	22.9152	23.3645	23.2961	23.0838	22.9406	23.4041	22.7307
1.53599	0.81808	O88559	O88559	MEN1_MOUSE	Men1	Menin	non-Mock Enriched	non WCL change	Non-Lyso	Non-LRRK2	19.8388	19.7198	20.68	19.7917	19.6721	20.4273	19.7508	18.9152	20.1332	18.5526	19.3745	18.4949
2.23368	0.230069	O88561	O88561	S27A3_MOUSE	Slc27a3	Solute carrier family 27 member 3	non-Mock Enriched	non WCL change	Non-Lyso	Non-LRRK2	21.9459	21.8034	21.7756	21.8113	21.823	21.9423	21.7013	21.6628	21.8113	21.417	21.6364	21.4923
1.02548	0.486394	O88569	O88569	ROA2_MOUSE	Hnrnpa2b1	Heterogeneous nuclear ribonucleoproteins A2/B1	non-Mock Enriched	non WCL change	Non-Lyso	Non-LRRK2	27.7708	27.5682	28.1937	27.524	27.5315	27.9814	27.7129	27.1604	27.9705	26.3745	27.524	26.9088
0.7791	-0.223256	O88572	O88572	LRP6_MOUSE	Lrp6	Low-density lipoprotein receptor-related protein 6	Mock Enriched	non WCL change	Non-Lyso	Non-LRRK2	21.1642	20.7715	20.8034	20.6971	20.9024	20.4067	21.3699	21.1765	21.002	20.6364	21.1206	20.7796
0.23541	0.131736	O88572;Q91VN0	O88572;Q91VN0	LRP5_MOUSE;LRP6_MOUSE	Lrp5;Lrp6	Low-density lipoprotein receptor-related protein 6	Mock Enriched	non WCL change	Non-Lyso	Non-LRRK2	20.2302	20.0821	19.4264	19.4323	19.825	19.4605	20.0951	19.5493	19.504	20.002	19.6565	18.8595
2.51779	-0.706706	O88572;Q91VN0;Q91ZX7	O88572;Q91ZX7;Q91VN0	LRP1_MOUSE;LRP5_MOUSE;LRP6_MOUSE	Lrp1;Lrp5;Lrp6	Low-density lipoprotein receptor-related protein 6	Mock Enriched	non WCL change	Non-Lyso	Non-LRRK2	23.7995	23.8288	23.0443	23.1519	23.7077	23.0241	24.4551	24.275	24.2096	23.9406	23.9847	23.9316
1.08621	0.736106	O88573	O88573	AFF1_MOUSE	Aff1	AF4/FMR2 family member 1	non-Mock Enriched	non WCL change	Non-Lyso	Non-LRRK2	18.3477	18.7398	19.0491	18.2195	18.2898	18.5445	18.0974	18.2099	19.1021	16.5665	17.5621	17.2357
1.41932	0.719381	O88574	O88574	SAP30_MOUSE	Sap30	Histone deacetylase complex subunit SAP30	non-Mock Enriched	non WCL change	Non-Lyso	Non-LRRK2	20.2877	20.7796	21.3645	20.5823	20.3752	20.7876	19.1993	19.6357	20.4067	19.4726	20.8034	20.343
3.60368	-0.519454	O88587	O88587	COMT_MOUSE	Comt	Catechol O-methyltransferase	non-Mock Enriched	non WCL change	Non-Lyso	Non-LRRK2	22.1642	22.1015	22.1174	22.1238	22.1111	21.9134	22.5869	22.2849	22.8932	22.4751	22.741	22.6671
0.208412	0.117598	O88597	O88597	BECN1_MOUSE	Becn1	Beclin-1	Mock Enriched	non WCL change	Non-Lyso	Non-LRRK2	21.4576	21.3699	20.68	20.6096	20.8727	20.2535	21.2933	20.7223	20.4476	20.6971	20.9098	20.4676
0.7337	-0.214448	O88630	O88630	GOSR1_MOUSE	Gosr1	Golgi SNAP receptor complex member 1	Mock Enriched	non WCL change	Non-Lyso	Non-LRRK2	21.4015	21.1457	20.8423	21.2419	21.1581	21.2185	21.895	21.5777	20.9672	21.3376	21.3045	21.2125
2.98364	-0.696492	O88632	O88632	SEM3F_MOUSE	Sema3f	Semaphorin-3F	Mock Enriched	non WCL change	Non-Lyso	Non-LRRK2	21.1395	21.0292	20.8191	20.6628	20.5915	20.3538	21.7182	21.654	21.2243	21.2185	21.6497	21.3101
0.455422	-0.222466	O88643;Q61036	O88643;Q61036	PAK1_MOUSE;PAK3_MOUSE	Pak1;Pak3	Serine/threonine-protein kinase PAK 1	non-Mock Enriched	non WCL change	Non-Lyso	Non-LRRK2	19.2925	19.0921	18.6044	19.2597	19.0194	18.9974	19.8067	19.3192	19.6161	19.2972	19.1993	18.3618
0.0367393	-0.0316016	O88643;Q61036;Q8CIN4	O88643;Q8CIN4;Q61036	PAK1_MOUSE;PAK2_MOUSE;PAK3_MOUSE	Pak1;Pak2;Pak3	Serine/threonine-protein kinase PAK 1	Mock Enriched	non WCL change	Non-Lyso	Non-LRRK2	20.6006	19.5738	19.7275	19.8799	20.6714	19.5861	19.9316	19.6608	20.9316	19.5671	20.4676	19.6702
0.408333	0.339901	O88643;Q8CIN4	O88643;Q8CIN4	PAK1_MOUSE;PAK2_MOUSE	Pak1;Pak2	Serine/threonine-protein kinase PAK 1	Mock Enriched	non WCL change	Non-Lyso	Non-LRRK2	18.9805	18.6245	17.5264	18.415	18.7866	18.1043	18.7932	18.8736	18.5772	17.306	17.6121	17.2358
0.420006	0.190726	O88653	O88653	LTOR3_MOUSE	Lamtor3	Ragulator complex protein LAMTOR3	Mock Enriched	non WCL change	Non-Lyso	Non-LRRK2	25.5983	25.6096	24.848	25.0609	24.9803	24.654	25.2643	25.2607	25.0894	24.4923	24.8191	24.6811
2.00879	0.667525	O88665	O88665	BRD7_MOUSE	Brd7	Bromodomain-containing protein 7	non-Mock Enriched	non WCL change	Non-Lyso	Non-LRRK2	20.1825	20.1581	20.7715	20.2764	20.1079	20.4676	20.1079	19.3486	20.0559	19.1559	20.0292	19.2614
0.0592073	0.0242198	O88668	O88668	CREG1_MOUSE	Creg1	Protein CREG1	Mock Enriched	non WCL change	Lyso	Non-LRRK2	22.9777	22.9298	22.2593	22.4701	22.3805	22.2989	22.6886	22.7056	22.5685	22.5237	22.4196	22.265
2.54418	-1.42	O88673	O88673	DGKA_MOUSE	Dgka	Diacylglycerol kinase alpha	non-Mock Enriched	non WCL change	Non-Lyso	Non-LRRK2	16.2017	16.0571	NaN	15.3595	15.577	14.3688	17.4647	16.8881	16.832	16.3114	17.3597	16.741
0.0279601	-0.0131111	O88685	O88685	PRS6A_MOUSE	Psmc3	26S proteasome regulatory subunit 6A	non-Mock Enriched	non WCL change	Non-Lyso	Non-LRRK2	21.8727	22.2477	21.7594	21.7634	21.8614	21.5638	22.391	21.8913	21.9171	21.502	21.9388	21.5069
0.23193	-0.0733747	O88693	O88693	CEGT_MOUSE	Ugcg	Ceramide glucosyltransferase	Mock Enriched	non WCL change	Non-Lyso	Non-LRRK2	20.9951	21.1143	20.5069	20.8269	20.8876	20.5638	21.2361	21.0088	20.7715	20.6186	20.8651	20.8346
0.00149657	-0.000609716	O88696	O88696	CLPP_MOUSE	Clpp	ATP-dependent Clp protease proteolytic subunit, mitochondrial	non-Mock Enriched	non WCL change	Non-Lyso	Non-LRRK2	23.9225	23.7286	23.867	24.1946	24.141	24.2607	23.6865	23.8385	23.9134	24.2679	24.0275	24.3844
1.40286	0.410213	O88697	O88697	STK16_MOUSE	Stk16	Serine/threonine-protein kinase 16	Mock Enriched	non WCL change	Non-Lyso	Non-LRRK2	19.5127	19.3426	18.7882	19.1258	19.4753	19.0307	19.3102	19.0364	18.4608	18.7828	18.6493	18.5744
1.54433	0.662536	O88708	O88708	ORC4_MOUSE	Orc4	Origin recognition complex subunit 4	non-Mock Enriched	non WCL change	Non-Lyso	Non-LRRK2	20.2302	20.2302	20.6886	20.1581	20.1581	20.3752	19.7502	19.6557	20.5823	18.8805	19.88	19.1164
1.41272	0.870074	O88712	O88712	CTBP1_MOUSE	Ctbp1	C-terminal-binding protein 1	non-Mock Enriched	non WCL change	Non-Lyso	Non-LRRK2	20.7056	20.6886	20.9672	20.4676	20.3321	20.7715	20.8727	19.6483	20.5261	19.0139	20.0292	18.622
1.14545	0.65123	O88712;P56546	O88712;P56546	CTBP1_MOUSE;CTBP2_MOUSE	Ctbp1;Ctbp2	C-terminal-binding protein 1	non-Mock Enriched	non WCL change	Non-Lyso	Non-LRRK2	21.4576	21.9672	22.3565	21.5731	21.8269	22.1612	21.8727	21.4221	21.9882	20.2535	21.4015	20.4972
0.695722	-0.112354	O88736	O88736	DHB7_MOUSE	Hsd17b7	3-keto-steroid reductase/17-beta-hydroxysteroid dehydrogenase 7	non-Mock Enriched	non WCL change	Non-Lyso	Non-LRRK2	20.7634	20.4775	20.7471	20.9098	20.7223	20.8576	21.0625	20.895	20.8423	20.7796	20.9098	20.6628
0.202235	0.11525	O88738	O88738	BIRC6_MOUSE	Birc6	Baculoviral IAP repeat-containing protein 6	non-Mock Enriched	non WCL change	Non-Lyso	Non-LRRK2	19.5749	19.8423	19.3458	19.2045	19.6518	18.8884	19.9601	19.4227	19.4959	18.7362	19.3406	18.8607
0.905602	-0.279798	O88746	O88746	TOM1_MOUSE	Tom1	Target of Myb protein 1	Mock Enriched	non WCL change	Non-Lyso	Non-LRRK2	21.8423	21.928	21.5069	21.5165	21.5213	21.0625	22.2419	21.8538	21.9459	21.5261	21.9388	21.5498
0.0190583	0.00644557	O88783	O88783	FA5_MOUSE	F5	Coagulation factor V	Mock Enriched	non WCL change	Non-Lyso	Non-LRRK2	22.6671	22.5615	22.3645	22.3619	22.3725	22.1111	22.7876	22.3538	22.3857	22.265	22.4375	22.1704
9.68343	-3.53995	O88792	O88792	JAM1_MOUSE	F11r	Junctional adhesion molecule A	Mock Enriched	WCL Change	Non-Lyso	Non-LRRK2	19.8587	19.7412	19.2934	19.3558	19.3738	19.2453	23.4425	22.9261	22.8538	23.1047	22.895	22.8858
2.71558	1.34344	O88796	O88796	RPP30_MOUSE	Rpp30	Ribonuclease P protein subunit p30	non-Mock Enriched	non WCL change	Non-Lyso	Non-LRRK2	21.5869	21.5545	21.7876	21.3962	21.391	21.5915	20.9601	20.3211	21.0625	19.2375	20.3211	19.3446
0.0859018	-0.0498959	O88809;Q9JLM8	O88809;Q9JLM8	DCLK1_MOUSE;DCX_MOUSE	Dclk1;Dcx	Neuronal migration protein doublecortin	non-Mock Enriched	non WCL change	Non-Lyso	Non-LRRK2	19.2804	19.8664	19.4302	19.1794	19.5161	18.7468	19.9601	19.5229	19.0985	19.0827	19.6007	19.0537
2.56614	-0.50482	O88811	O88811	STAM2_MOUSE	Stam2	Signal transducing adapter molecule 2	Mock Enriched	non WCL change	Non-Lyso	Non-LRRK2	20.5451	20.5823	20.1946	20.4067	20.5915	20.0821	21.3211	20.7796	20.7876	20.8802	20.9742	20.6886
1.40161	-0.550275	O88811;P70297	O88811;P70297	STAM1_MOUSE;STAM2_MOUSE	Stam;Stam2	Signal transducing adapter molecule 2	Mock Enriched	non WCL change	Non-Lyso	Non-LRRK2	20.4375	20.9316	20.002	20.9243	20.9024	20.343	21.4726	21.0821	20.3321	21.3211	21.3752	21.2593
2.09716	-0.919583	O88822	O88822	SC5D_MOUSE	Sc5d	Lathosterol oxidase	non-Mock Enriched	non WCL change	Non-Lyso	Non-LRRK2	20.2877	19.2267	19.9198	19.8071	19.4879	18.9238	20.3211	20.6186	20.8576	19.679	20.9388	20.7553
0.933588	0.217046	O88824	O88824	JTB_MOUSE	Jtb	Protein JTB	Mock Enriched	non WCL change	Non-Lyso	Non-LRRK2	22.2905	21.9207	21.9243	21.953	21.8538	21.6186	22.0821	21.6051	21.4923	21.5261	21.8307	21.7223
1.73898	0.491986	O88829	O88829	SIAT9_MOUSE	St3gal5	Lactosylceramide alpha-2,3-sialyltransferase	Mock Enriched	non WCL change	Non-Lyso	Non-LRRK2	19.7831	19.7712	19.5437	19.5191	19.5347	19.5265	19.8528	18.7749	18.9034	19.2865	19.1095	18.7994
0.323996	0.105955	O88839	O88839	ADA15_MOUSE	Adam15	Disintegrin and metalloproteinase domain-containing protein 15	Mock Enriched	non WCL change	Non-Lyso	Non-LRRK2	21.0156	21.0756	20.4067	20.7307	20.7056	20.3962	21.002	20.5638	20.5915	20.5823	20.4874	20.4676
1.20768	-1.06135	O88842	O88842	FGD3_MOUSE	Fgd3	FYVE, RhoGEF and PH domain-containing protein 3	Mock Enriched	non WCL change	Non-Lyso	Non-LRRK2	18.2264	16.842	16.8129	18.0555	15.9026	15.8527	17.5646	18.0208	17.8475	19.0744	18.4859	17.0667
1.91877	-0.684775	O88844	O88844	IDHC_MOUSE	Idh1	Isocitrate dehydrogenase [NADP] cytoplasmic	Mock Enriched	WCL Change	Non-Lyso	Non-LRRK2	19.9285	20.0951	19.3316	19.4027	19.3868	19.187	20.9601	20.3101	19.9742	19.7969	20.343	20.0559
1.09995	-1.07073	O88845	O88845	AKA10_MOUSE	Akap10	A-kinase anchor protein 10, mitochondrial	non-Mock Enriched	non WCL change	Non-Lyso	Non-LRRK2	17.1395	16.3503	17.3695	14.0246	16.147	15.3013	17.2132	16.1828	17.1287	17.5089	17.6601	17.0627
0.360801	-0.104207	O88848	O88848	ARL6_MOUSE	Arl6	ADP-ribosylation factor-like protein 6	non-Mock Enriched	non WCL change	Non-Lyso	Non-LRRK2	19.7838	19.4706	19.2198	19.6659	19.1476	19.6447	19.4352	19.8165	19.7249	19.3727	19.7073	19.5011
0.179333	0.0936257	O88852	O88852	TSYL1_MOUSE	Tspyl1	Testis-specific Y-encoded-like protein 1	non-Mock Enriched	non WCL change	Non-Lyso	Non-LRRK2	19.2897	19.4811	19.6388	19.2891	19.4893	19.2675	20.0426	19.355	19.6024	19.0894	19.1981	18.6062
1.63806	-0.324361	O88856	O88856	TPST2_MOUSE	Tpst2	Protein-tyrosine sulfotransferase 2	Mock Enriched	non WCL change	Non-Lyso	Non-LRRK2	21.1765	21.0559	20.7307	21.0951	21.0625	20.7876	21.7223	21.4476	21.2243	21.1704	21.1946	21.0951
0.958723	-0.35396	O88874	O88874	CCNK_MOUSE	Ccnk	Cyclin-K	non-Mock Enriched	non WCL change	Non-Lyso	Non-LRRK2	21.2419	21.1581	21.2535	20.9243	21.2821	20.5545	22.0054	21.6409	21.4015	21.0821	21.5356	20.8727
0.335855	-0.0682732	O88876	O88876	DHRS3_MOUSE	Dhrs3	Short-chain dehydrogenase/reductase 3	non-Mock Enriched	non WCL change	Non-Lyso	Non-LRRK2	19.6381	20.002	19.8327	19.6875	19.5439	19.542	19.8708	19.6771	19.8287	19.5758	19.8941	19.8093
1.34676	-1.35973	O88879	O88879	APAF_MOUSE	Apaf1	Apoptotic protease-activating factor 1	Mock Enriched	WCL Change	Non-Lyso	Non-LRRK2	15.6034	15.6654	NaN	14.2137	15.6754	13.525	16.6768	15.0998	16.6514	15.9274	NaN	17.1262
0.118791	0.0627155	O88888	O88888	APBA3_MOUSE	Apba3	Amyloid-beta A4 precursor protein-binding family A member 3	Mock Enriched	non WCL change	Non-Lyso	Non-LRRK2	18.6354	18.7664	18.5086	18.4226	18.5785	17.7503	18.7825	18.3079	18.2805	18.0768	18.7981	18.0396
0.0634719	-0.0370061	O88895	O88895	HDAC3_MOUSE	Hdac3	Histone deacetylase 3	non-Mock Enriched	non WCL change	Non-Lyso	Non-LRRK2	19.4342	19.5336	19.681	19.041	19.0895	18.9887	19.6184	19.5361	19.7891	18.7171	19.4273	18.9019
0.98197	0.357397	O88907	O88907	PIAS1_MOUSE	Pias1	E3 SUMO-protein ligase PIAS1	non-Mock Enriched	non WCL change	Non-Lyso	Non-LRRK2	21.2361	21.3538	21.2877	20.8651	21.0156	20.3645	20.4375	20.7634	20.5069	20.4972	21.2764	20.4972
1.9264	0.781138	O88939	O88939	ZBT7A_MOUSE	Zbtb7a	Zinc finger and BTB domain-containing protein 7A	non-Mock Enriched	non WCL change	Non-Lyso	Non-LRRK2	19.9316	20.0426	20.6364	19.9742	20.0156	20.4576	19.6987	19.5653	20.0821	18.5908	19.5365	18.8978
0.891161	0.336543	O88947	O88947	FA10_MOUSE	F10	Coagulation factor X	Mock Enriched	non WCL change	Non-Lyso	Non-LRRK2	19.3469	19.6848	19.0136	19.1335	18.7317	18.964	19.2742	18.5339	18.8118	18.2469	19.056	18.9323
1.15095	0.261461	O88952	O88952	LIN7C_MOUSE	Lin7c	Protein lin-7 homolog C	non-Mock Enriched	non WCL change	Non-Lyso	Non-LRRK2	23.3778	23.3645	23.0088	23.1395	23.3239	23.0838	23.3376	23.1222	23.0658	22.7244	22.8858	22.5938
0.890951	0.83519	O88958	O88958	GNPI1_MOUSE	Gnpda1	Glucosamine-6-phosphate isomerase 1	Mock Enriched	non WCL change	Non-Lyso	Non-LRRK2	17.181	18.363	17.9189	17.4733	17.8347	17.946	17.9501	17.5826	16.8508	15.0255	17.3458	NaN
0.284101	-0.0792214	O88967	O88967	YMEL1_MOUSE	Yme1l1	ATP-dependent zinc metalloprotease YME1L1	non-Mock Enriched	non WCL change	Non-Lyso	Non-LRRK2	23.4425	23.2821	23.1269	23.6096	23.5638	23.4923	23.2185	23.4298	23.3376	23.7077	23.48	23.8191
2.72812	0.981439	O88974	O88974	SETB1_MOUSE	Setdb1	Histone-lysine N-methyltransferase SETDB1	non-Mock Enriched	non WCL change	Non-Lyso	Non-LRRK2	18.8554	18.9462	18.6393	18.4931	19.2328	18.6208	18.6295	NaN	17.4242	17.5896	17.7676	17.6715
0.710663	0.222913	O88983	O88983	STX8_MOUSE	Stx8	Syntaxin-8	Mock Enriched	non WCL change	Lyso	Non-LRRK2	24.5696	24.7129	24.2821	24.2243	24.391	23.8093	24.5165	24.141	23.8764	24.1795	24.0526	23.8858
0.203536	0.0495599	O88986	O88986	KBL_MOUSE	Gcat	2-amino-3-ketobutyrate coenzyme A ligase, mitochondrial	non-Mock Enriched	non WCL change	Non-Lyso	Non-LRRK2	22.4726	22.3073	22.0821	22.4576	22.3538	22.3857	22.0789	22.2621	22.0592	22.4726	22.3725	22.5165
3.57596	-0.745458	O89001	O89001	CBPD_MOUSE	Cpd	Carboxypeptidase D	Mock Enriched	non WCL change	Non-Lyso	Non-LRRK2	23.48	23.5165	23.0207	23.1379	23.2051	22.7594	24.1642	23.9134	23.8576	23.7286	24.1095	23.8191
1.83111	0.543094	O89013	O89013	OBRG_MOUSE	Leprot	Leptin receptor gene-related protein	Mock Enriched	non WCL change	Non-Lyso	Non-LRRK2	21.1642	21.2419	20.7876	20.7389	20.6186	20.3962	20.8269	20.1581	19.9601	20.4775	20.1457	20.1206
0.298893	-0.13078	O89016	O89016	ABCD4_MOUSE	Abcd4	Lysosomal cobalamin transporter ABCD4	Mock Enriched	non WCL change	Lyso	Non-LRRK2	20.7955	20.9388	20.5451	20.3321	20.3645	19.8154	21.0426	20.5638	20.4775	20.5545	20.5731	20.3645
3.64993	-0.749355	O89017	O89017	LGMN_MOUSE	Lgmn	Legumain	Mock Enriched	WCL Change	Lyso	Non-LRRK2	26.1852	26.0317	26.0084	25.7389	25.8191	25.6237	27.0084	26.8142	26.726	26.4707	26.5754	26.3083
0.497574	-0.210086	O89023	O89023	TPP1_MOUSE	Tpp1	Tripeptidyl-peptidase 1	Mock Enriched	non WCL change	Lyso	Non-LRRK2	27.4394	27.5898	26.9316	26.8623	26.673	26.4676	27.5826	27.2353	27.2353	27.0711	27.1795	26.9203
0.274373	-0.206756	O89026	O89026	ROBO1_MOUSE	Robo1	Roundabout homolog 1	non-Mock Enriched	non WCL change	Non-Lyso	Non-LRRK2	20.68	20.4874	20.1079	20.0821	19.8008	19.6437	20.7876	20.7715	20.5823	20.3752	20.5261	18.9998
0.194889	-0.0748059	O89032	O89032	SPD2A_MOUSE	Sh3pxd2a	SH3 and PX domain-containing protein 2A	Mock Enriched	non WCL change	Non-Lyso	Non-LRRK2	19.2736	19.162	19.0136	18.771	19.091	18.752	19.5997	19.1922	18.916	18.8393	19.2124	18.7526
1.0965	0.415962	O89050	O89050	MKLN1_MOUSE	Mkln1	Muskelin	non-Mock Enriched	non WCL change	Non-Lyso	Non-LRRK2	19.8774	20.2877	19.8923	20.0691	20.1457	19.704	20.1332	19.803	19.9208	19.2968	19.5141	18.8125
3.18027	-1.04686	O89051	O89051	ITM2B_MOUSE	Itm2b	Integral membrane protein 2B	Mock Enriched	WCL Change	Non-Lyso	Non-LRRK2	22.6606	22.8404	21.9352	22.4015	22.1765	22.2243	24.2317	23.3645	23.0772	23.2679	23.2961	23.2821
0.732873	-0.425913	O89053	O89053	COR1A_MOUSE	Coro1a	Coronin-1A	Mock Enriched	non WCL change	Non-Lyso	Non-LRRK2	18.7687	18.7861	18.5432	17.6868	18.0542	18.1375	19.7743	18.6616	18.1855	18.4227	18.4052	19.0827
0.141276	-0.0814069	O89053;Q9WUM4	O89053;Q9WUM4	COR1A_MOUSE;COR1C_MOUSE	Coro1a;Coro1c	Coronin-1A	non-Mock Enriched	non WCL change	Non-Lyso	Non-LRRK2	21.2243	22.3619	22.3073	21.85	22.3101	21.7675	22.2564	21.9882	22.48	21.5404	22.0426	22.002
0.176191	-0.0883996	O89079	O89079	COPE_MOUSE	Cope	Coatomer subunit epsilon	Mock Enriched	non WCL change	Non-Lyso	Non-LRRK2	21.1581	21.2243	20.68	21.0756	20.714	20.6714	21.4874	21.0292	21.2821	20.2764	20.9098	21.0691
0.669348	0.39183	O89086	O89086	RBM3_MOUSE	Rbm3	RNA-binding protein 3	non-Mock Enriched	non WCL change	Non-Lyso	Non-LRRK2	23.1961	23.5754	24.3101	23.48	23.6757	23.6865	23.6649	23.3778	24.0359	22.4092	23.4551	22.6298
2.21031	0.722715	O89090	O89090	SP1_MOUSE	Sp1	Transcription factor Sp1	non-Mock Enriched	non WCL change	Non-Lyso	Non-LRRK2	21.5545	21.7915	21.9566	21.5261	21.3752	21.7915	21.2361	21.1015	21.3699	20.2302	21.2243	20.4972
0.125151	0.0957265	O89091	O89091	KLF10_MOUSE	Klf10	Krueppel-like factor 10	non-Mock Enriched	non WCL change	Non-Lyso	Non-LRRK2	15.8516	16.3451	16.6392	16.0024	16.7261	15.4146	16.4574	16.3074	16.342	16.4626	15.351	15.4843
0.993209	-0.369733	O89112	O89112	LANC1_MOUSE	Lancl1	Glutathione S-transferase LANCL1	Mock Enriched	non WCL change	Non-Lyso	Non-LRRK2	19.7875	19.8575	19.3712	19.5625	19.7183	18.8273	20.3538	20.1332	19.7309	19.7471	19.9459	19.4318
1.31481	-0.577396	O89114	O89114	DNJB5_MOUSE	Dnajb5	DnaJ homolog subfamily B member 5	Mock Enriched	non WCL change	Non-Lyso	Non-LRRK2	16.9626	17.3334	18.4005	17.7721	17.8921	16.8711	18.0954	18.0437	18.3083	17.9908	18.4296	17.8283
1.5205	-0.444858	O89116	O89116	VTI1A_MOUSE	Vti1a	Vesicle transport through interaction with t-SNAREs homolog 1A	Mock Enriched	non WCL change	Non-Lyso	Non-LRRK2	21.6453	21.823	21.4324	21.7182	21.7876	20.9672	22.2877	22.1519	22.1111	22.0951	21.9243	21.4726
0.7279	-0.287542	P00015;P62897	P62897;P00015	CYC2_MOUSE;CYC_MOUSE	Cycs;Cyct	Cytochrome c, testis-specific	non-Mock Enriched	non WCL change	Non-Lyso	Non-LRRK2	24.989	25.141	24.4984	25.4008	25.2133	25.4984	25.2317	25.1293	25.1681	25.8528	25.2243	25.8599
4.0315	1.54519	P00158	P00158	CYB_MOUSE	Mt-Cyb	Cytochrome b	non-Mock Enriched	WCL Change	Non-Lyso	Non-LRRK2	20.7796	21.1079	20.6628	21.5165	21.2419	21.4067	19.5607	19.0546	19.3669	20.3752	19.164	19.9228
1.88172	-0.754342	P00375	P00375	DYR_MOUSE	Dhfr	Dihydrofolate reductase	non-Mock Enriched	WCL Change	Non-Lyso	Non-LRRK2	19.0714	19.4917	18.4137	18.92	19.2195	18.2112	20.1457	19.6817	19.5049	19.0281	19.8468	19.6464
3.08412	1.25734	P00397	P00397	COX1_MOUSE	Mtco1	Cytochrome c oxidase subunit 1	non-Mock Enriched	non WCL change	Non-Lyso	Non-LRRK2	20.1206	20.3645	19.7633	20.7056	20.417	21.1206	19.5102	19.092	18.6413	19.4242	18.6055	19.6743
0.769785	0.203166	P00405	P00405	COX2_MOUSE	Mtco2	Cytochrome c oxidase subunit 2	non-Mock Enriched	non WCL change	Non-Lyso	Non-LRRK2	26.3204	26.1965	25.8741	26.518	26.3595	26.5725	26.1927	26.0464	25.9428	26.4362	25.8019	26.2021
3.02922	1.39507	P00416	P00416	COX3_MOUSE	mt-Co3	Cytochrome c oxidase subunit 3	Mock Enriched	non WCL change	Non-Lyso	Non-LRRK2	20.3101	20.4476	19.9601	20.8727	20.6364	21.4476	19.286	18.8392	18.4958	20.002	19.1189	19.5623
1.36487	-0.543214	P00493	P00493	HPRT_MOUSE	Hprt1	Hypoxanthine-guanine phosphoribosyltransferase	Mock Enriched	non WCL change	Non-Lyso	Non-LRRK2	19.6057	19.9742	19.2784	19.3962	19.4332	18.9454	20.7553	20.0691	19.8999	19.3869	20.0951	19.6862
0.937138	0.276646	P00520	P00520	ABL1_MOUSE	Abl1	Tyrosine-protein kinase ABL1	non-Mock Enriched	non WCL change	Non-Lyso	Non-LRRK2	18.3011	18.2192	17.9996	17.7484	18.1007	17.8036	18.0635	17.8589	18.1055	17.5916	17.6487	17.2444
0.141337	-0.0600917	P00520;Q4JIM5	P00520;Q4JIM5	ABL1_MOUSE;ABL2_MOUSE	Abl1;Abl2	Tyrosine-protein kinase ABL1	non-Mock Enriched	non WCL change	Non-Lyso	Non-LRRK2	19.2179	19.1307	18.9337	18.7432	19.0139	18.7913	19.5649	19.246	19.1475	18.8833	18.7634	18.5861
0.158003	-0.0763969	P01027	P01027	CO3_MOUSE	C3	Complement C3	Mock Enriched	non WCL change	Non-Lyso	Non-LRRK2	22.8346	23.1658	22.4825	22.6298	22.4576	21.9637	23.0641	22.7955	22.4996	22.5708	22.6096	22.4526
1.0386	-0.364329	P01029	P01029	CO4B_MOUSE	C4b	Complement C4-B	Mock Enriched	non WCL change	Non-Lyso	Non-LRRK2	24.9271	24.9225	24.3578	24.5754	24.3444	23.7796	25.2058	24.895	24.6757	24.8528	24.848	24.6153
0.514722	-0.595804	P01592	P01592	IGJ_MOUSE	Jchain	Immunoglobulin J chain	non-Mock Enriched	non WCL change	Non-Lyso	Non-LRRK2	14.5694	17.0878	16.5511	15.2005	16.5944	16.9121	17.3439	17.7866	16.4103	17.1415	16.533	15.2748
0.869918	0.597359	P01630	P01630	KV2A6_MOUSE		Ig kappa chain V-II region 7S34.1	non-Mock Enriched	non WCL change	Non-Lyso	Non-LRRK2	20.8727	20.7471	20.895	20.1079	20.1079	20.4273	21.1332	19.9172	18.8869	20.6006	19.6868	19.3491
1.05893	0.37165	P01631	P01631	KV2A7_MOUSE		Ig kappa chain V-II region 26-10	non-Mock Enriched	non WCL change	Non-Lyso	Non-LRRK2	23.3511	23.5285	22.9882	23.1332	22.9024	22.6342	22.9847	22.8054	22.1704	22.8764	22.3936	23.0772
0.164736	0.0757507	P01635	P01635	KV5A3_MOUSE		Ig kappa chain V-V region K2 (Fragment)	Mock Enriched	non WCL change	Non-Lyso	Non-LRRK2	21.953	22.1047	21.7223	21.5356	21.5165	21.4015	22.2448	21.7836	21.4375	21.3045	21.6231	21.3857
0.167115	-0.102198	P01636	P01636	KV5A4_MOUSE		Ig kappa chain V-V region MOPC 149	non-Mock Enriched	non WCL change	Non-Lyso	Non-LRRK2	21.2361	21.654	21.1765	20.9601	20.85	20.4775	21.9812	21.1015	20.9951	20.8191	21.2593	20.8113
0.282316	-0.121833	P01638	P01638;P01637	KV5A6_MOUSE		Ig kappa chain V-V region L6 (Fragment)	non-Mock Enriched	non WCL change	Non-Lyso	Non-LRRK2	22.5938	22.7553	22.2448	22.2125	22.1426	21.9388	22.9024	22.7056	22.3752	22.2214	22.44	21.9742
0.0452874	0.0340033	P01639	P01639	KV5A7_MOUSE	Gm5571	Ig kappa chain V-V region MOPC 41	non-Mock Enriched	non WCL change	Non-Lyso	Non-LRRK2	18.956	19.602	19.0035	18.8336	18.6654	18.1466	19.2907	18.6701	18.9539	18.1099	19.2889	18.6895
0.167808	0.082517	P01642	P01642	KV5A9_MOUSE	Gm10881	Ig kappa chain V-V region L7 (Fragment)	Mock Enriched	non WCL change	Non-Lyso	Non-LRRK2	21.2707	21.4626	20.7715	20.714	20.7307	20.7389	21.391	21.1143	20.6628	20.7634	20.8346	20.4273
1.34526	1.03897	P01643;P01644;P01645	P01644;P01643;P01645;P01647	KV5AA_MOUSE;KV5AB_MOUSE;KV5AC_MOUSE		Ig kappa chain V-V region MOPC 173	Mock Enriched	non WCL change	Non-Lyso	Non-LRRK2	22.0224	22.2185	21.7995	21.6757	21.632	21.4476	22.2096	21.2302	20.5638	21.0886	20.5165	18.9531
0.566925	-0.190698	P01644;P01645	P04946;P01646;P01644;P01645;P01647;P01648	KV5AB_MOUSE;KV5AC_MOUSE		Ig kappa chain V-V region HP R16.7	non-Mock Enriched	non WCL change	Non-Lyso	Non-LRRK2	23.6865	23.5638	23.4551	23.3239	23.0526	22.9795	23.9933	23.6431	23.2125	23.4425	23.632	23.2821
0.201573	0.0878042	P01654;P01657;P01660;P01665;P01666;P01668;P01673;P03977	P01669;P01672;P01670;P01656;P01657;P01668;P01655;P01667;P01671;P01659;P01666;P01664;P01673;P03977;P01654;P01660;P01665	KV3A1_MOUSE;KV3A4_MOUSE;KV3A5_MOUSE;KV3A8_MOUSE;KV3AD_MOUSE;KV3AE_MOUSE;KV3AG_MOUSE;KV3AL_MOUSE		Ig kappa chain V-III region PC 2880/PC 1229	non-Mock Enriched	non WCL change	Non-Lyso	Non-LRRK2	22.7735	23.0292	22.5045	22.5731	22.44	22.1704	22.8614	22.7035	22.1332	22.2821	22.7594	22.2243
0.00168237	0.00105445	P01654;P03977	P01656;P01655;P03977;P01654	KV3A1_MOUSE;KV3A4_MOUSE		Ig kappa chain V-III region PC 2880/PC 1229	Mock Enriched	non WCL change	Non-Lyso	Non-LRRK2	22.1946	21.928	21.6453	21.3266	21.5545	21.3321	22.2361	21.9171	21.5915	21.1825	21.743	21.3045
0.428751	-0.138833	P01660;P01662;P01663	P01661;P01663;P01662;P01660	KV3A8_MOUSE;KV3AA_MOUSE;KV3AB_MOUSE		Ig kappa chain V-III region PC 3741/TEPC 111	Mock Enriched	non WCL change	Non-Lyso	Non-LRRK2	21.0691	21.4526	20.7955	20.895	20.85	20.6096	21.4118	21.2185	20.9388	20.7715	21.0821	21.0821
0.499747	0.226269	P01662;P01663	P01663;P01662	KV3AA_MOUSE;KV3AB_MOUSE		Ig kappa chain V-III region ABPC 22/PC 9245	Mock Enriched	non WCL change	Non-Lyso	Non-LRRK2	21.0821	21.2302	20.3752	20.6628	20.5261	20.3211	21.1886	20.4676	20.3645	20.343	20.343	20.1332
0.134352	-0.0744143	P01665;P01666;P01668	P01668;P01666;P01664;P01665	KV3AD_MOUSE;KV3AE_MOUSE;KV3AG_MOUSE		Ig kappa chain V-III region PC 7043	non-Mock Enriched	non WCL change	Non-Lyso	Non-LRRK2	21.2243	21.7715	21.3376	20.9672	21.1332	20.6886	21.928	21.3805	20.9243	21.0756	21.2933	20.9672
3.69897	-1.5331	P01675;P01676;P01677;P01678;P04940;P04941;P04944	P04944;P01677;P01675;P04941;P01679;P04940;P01678;P01676	KV6A1_MOUSE;KV6A2_MOUSE;KV6A3_MOUSE;KV6A4_MOUSE;KV6A6_MOUSE;KV6A7_MOUSE;KV6AA_MOUSE		Ig kappa chain V-VI region XRPC 44	non-Mock Enriched	non WCL change	Non-Lyso	Non-LRRK2	20.1581	19.9235	19.9459	19.1599	19.6735	18.6986	21.4324	21.0756	20.4476	21.3484	21.2006	21.2535
0.443137	-0.182585	P01680	P01680	KV4A1_MOUSE		Ig kappa chain V-IV region S107B	Mock Enriched	non WCL change	Non-Lyso	Non-LRRK2	22.002	22.1734	21.7013	21.5165	21.3101	21.2361	22.1488	22.0625	21.6364	21.417	21.7995	21.9707
0.546121	0.171105	P01723;P01726;P01727;P01728;P01729	P01729;P01728;P01723;P01727;P01726	LV1A_MOUSE;LV1D_MOUSE;LV1E_MOUSE;LV2A_MOUSE;LV2B_MOUSE		Ig lambda-1 chain V region	non-Mock Enriched	non WCL change	Non-Lyso	Non-LRRK2	22.417	22.6231	22.1488	22.1795	22.0359	21.7098	22.3073	22.0493	21.8152	22.1704	21.8764	21.8689
2.35949	0.93356	P01756;P01757;P06330	P01756;P01757;P06330	HVM12_MOUSE;HVM13_MOUSE;HVM51_MOUSE		Ig heavy chain V region MOPC 104E	Mock Enriched	non WCL change	Non-Lyso	Non-LRRK2	23.4298	23.895	22.9477	23.2821	23.184	23.2961	23.2081	22.9079	22.1174	22.3073	22.0854	21.8073
0.376557	-0.175348	P01759	P01759	HVM15_MOUSE		Ig heavy chain V region BCL1	Mock Enriched	non WCL change	Non-Lyso	Non-LRRK2	17.8011	18.0205	18.3255	17.9781	18.0915	17.6528	18.8182	18.406	17.6395	17.9108	18.3828	17.7644
0.292971	0.356442	P01786	P01786	HVM17_MOUSE		Ig heavy chain V region MOPC 47A	non-Mock Enriched	non WCL change	Non-Lyso	Non-LRRK2	19.4596	19.5015	19.4142	18.9776	16.9954	18.7308	19.2095	18.8479	16.9743	19.1594	18.638	18.1115
2.98451	0.621028	P01798;P01801	P01796;P01797;P01798;P01799;P01800;P01801;P01802	HVM29_MOUSE;HVM32_MOUSE		Ig heavy chain V-III region E109	non-Mock Enriched	non WCL change	Non-Lyso	Non-LRRK2	20.4972	20.4972	20.4676	20.5069	20.7056	20.5165	19.9298	19.4061	20.1946	19.6429	20.1332	20.1581
1.66353	0.672544	P01801	P01801	HVM32_MOUSE		Ig heavy chain V-III region J606	non-Mock Enriched	non WCL change	Non-Lyso	Non-LRRK2	18.2471	18.6712	18.1863	17.9156	18.072	17.4288	17.8089	17.8713	16.7564	17.6992	17.1181	17.2319
1.45902	-1.11692	P01806;P01807;P01808;P01809;P01810;P01812	P01806;P01807;P01808;P01809;P01810;P01812	HVM36_MOUSE;HVM37_MOUSE;HVM38_MOUSE;HVM39_MOUSE;HVM40_MOUSE;HVM42_MOUSE		Ig heavy chain V region 441	non-Mock Enriched	non WCL change	Non-Lyso	Non-LRRK2	20.4775	19.6961	19.1125	19.065	19.2045	17.2867	20.2535	20.7389	20.3101	19.617	20.5165	20.1079
0.4927	-0.187548	P01806;P01807;P01808;P01809;P01812	P01806;P01807;P01808;P01809;P01812	HVM36_MOUSE;HVM37_MOUSE;HVM38_MOUSE;HVM39_MOUSE;HVM42_MOUSE		Ig heavy chain V region 441	Mock Enriched	non WCL change	Non-Lyso	Non-LRRK2	21.2707	21.4972	20.8802	20.9882	20.8802	20.6628	21.5498	21.5915	21.2535	20.7955	21.1825	20.9316
0.114009	-0.096132	P01819;P01820	P01819;P01820	HVM43_MOUSE;HVM44_MOUSE		Ig heavy chain V region MOPC 141	Mock Enriched	non WCL change	Non-Lyso	Non-LRRK2	19.9601	20.6096	20.2989	20.1457	19.6699	19.0878	20.9459	20.343	19.9882	20.1332	19.639	19.2996
11.9205	-3.57284	P01831	P01831	THY1_MOUSE	Thy1	Thy-1 membrane glycoprotein	Mock Enriched	WCL Change	Non-Lyso	Non-LRRK2	21.5451	21.6006	21.5356	21.6276	21.4576	21.3376	25.2643	25.1449	25.065	24.7796	25.239	25.0484
0.0369975	0.0196816	P01837	P01837	IGKC_MOUSE	Igkc	Immunoglobulin kappa constant	non-Mock Enriched	non WCL change	Non-Lyso	Non-LRRK2	25.9847	26.3877	25.9361	25.6944	25.6513	25.6068	26.4378	25.9316	25.3811	25.9517	25.7543	25.6865
0.581928	-0.123432	P01843	P01843	LAC1_MOUSE		Ig lambda-1 chain C region	non-Mock Enriched	non WCL change	Non-Lyso	Non-LRRK2	20.4874	20.7307	20.1825	20.3645	20.2302	20.1946	20.5545	20.3857	20.3211	20.5261	20.7056	20.4375
1.02481	-0.420315	P01844	P01844	LAC2_MOUSE	Iglc2	Ig lambda-2 chain C region	Mock Enriched	non WCL change	Non-Lyso	Non-LRRK2	19.3859	19.7224	18.3154	19.3919	18.8011	18.8009	19.7163	19.5069	19.7208	19.1909	19.4014	19.4033
0.0103072	-0.0070165	P01844;P01845	P01844;P01845	LAC2_MOUSE;LAC3_MOUSE	Iglc2;Iglc3	Ig lambda-2 chain C region	non-Mock Enriched	non WCL change	Non-Lyso	Non-LRRK2	20.0426	20.0821	19.431	19.7302	18.905	18.9183	19.7501	19.6605	19.2891	19.4276	19.7462	19.2779
1.50352	0.467884	P01863;P01865	P01865;P01863;P01864	GCAA_MOUSE;GCAM_MOUSE	Igh-1a;Ighg	Ig gamma-2A chain C region, A allele	Mock Enriched	non WCL change	Non-Lyso	Non-LRRK2	25.5869	25.6784	25.1871	25.3135	25.1214	25.1449	25.5754	25.065	24.632	24.6757	24.7543	24.5225
1.05351	0.390313	P01867	P01867	IGG2B_MOUSE	Igh-3	Ig gamma-2B chain C region	non-Mock Enriched	non WCL change	Non-Lyso	Non-LRRK2	26.0105	26.1015	25.7645	25.6458	25.6264	25.391	26.1449	25.5135	25.0233	25.275	25.2961	24.945
0.189456	0.10187	P01868;P01869	P01868;P01869	IGH1M_MOUSE;IGHG1_MOUSE	Ighg1	Ig gamma-1 chain C region secreted form	Mock Enriched	non WCL change	Non-Lyso	Non-LRRK2	28.7988	28.8741	28.4551	28.2535	28.217	27.8445	28.94	28.5203	28.0137	28.1459	28.1459	28.066
0.443135	0.235828	P01872	P01872	IGHM_MOUSE	Ighm	Immunoglobulin heavy constant mu	Mock Enriched	non WCL change	Non-Lyso	Non-LRRK2	21.8614	22.2448	21.8152	21.4972	21.3484	21.3321	22.1856	21.6584	20.8191	21.6276	21.0559	21.3376
0.32701	0.184857	P01878	P01878	IGHA_MOUSE		Ig alpha chain C region	Mock Enriched	non WCL change	Non-Lyso	Non-LRRK2	19.5964	20.1079	19.3722	19.3423	18.8599	19.1018	19.8199	19.5976	19.1058	19.1423	18.6752	18.9305
5.51114	-1.34026	P01887	P01887	B2MG_MOUSE	B2m	Beta-2-microglobulin	non-Mock Enriched	WCL Change	Non-Lyso	Non-LRRK2	23.4676	23.4041	23.2036	23.3376	23.4298	23.1395	25.1332	24.4425	24.7077	24.2096	24.6264	24.9043
0.202566	-0.182384	P01895;P01898;P01899;P01901;P04223;P14426;P14430	P14429;P01901;P01895;P04223;P01897;P01899;P14430;P03991;P14428;P14426;P01900;P01898;P01896	HA10_MOUSE;HA11_MOUSE;HA13_MOUSE;HA18_MOUSE;HA1B_MOUSE;HA1K_MOUSE;HA1Y_MOUSE	H2-D1;H2-K1;H2-Q10;H2-Q8	H-2 class I histocompatibility antigen, alpha chain (Fragment)	non-Mock Enriched	non WCL change	Non-Lyso	Non-LRRK2	23.8576	24.2243	22.8783	23.4041	23.3511	23.1765	24.7645	23.9134	23.5285	24.0443	22.6453	23.0902
5.08652	-1.65929	P01895;P01899;P14427	P01895;P01897;P01899;P01900;P14427	HA11_MOUSE;HA14_MOUSE;HA1Y_MOUSE	H2-D1	H-2 class I histocompatibility antigen, alpha chain (Fragment)	non-Mock Enriched	WCL Change	Non-Lyso	Non-LRRK2	23.3511	23.2448	23.6209	23.48	23.8858	22.695	25.2891	24.8288	24.6375	24.9803	25.341	25.1565
2.51478	-1.95779	P01898	P01898	HA10_MOUSE	H2-Q10	H-2 class I histocompatibility antigen, Q10 alpha chain	non-Mock Enriched	WCL Change	Non-Lyso	Non-LRRK2	18.5525	18.295	17.7767	17.3893	17.7408	15.2934	19.5909	19.5737	19.7406	18.6534	19.8073	19.4286
0.994069	-0.579502	P01898;P01899	P01899;P01898	HA10_MOUSE;HA11_MOUSE	H2-D1;H2-Q10	H-2 class I histocompatibility antigen, Q10 alpha chain	non-Mock Enriched	non WCL change	Non-Lyso	Non-LRRK2	22.8307	23.0756	22.8054	21.9812	22.2792	22.4118	23.9933	22.9672	22.4751	23.7895	23.2821	22.3538
5.25832	-1.08642	P01899	P01897;P01899	HA11_MOUSE	H2-D1	H-2 class I histocompatibility antigen, D-B alpha chain	non-Mock Enriched	WCL Change	Non-Lyso	Non-LRRK2	25.065	25.1253	24.7234	24.7796	24.7796	24.4105	26.1546	25.7441	25.9716	25.726	25.9672	25.8385
3.17171	-1.25447	P01899;P01901;P04223	P01901;P04223;P01899;P03991;P14428;P01900	HA11_MOUSE;HA1B_MOUSE;HA1K_MOUSE	H2-D1;H2-K1	H-2 class I histocompatibility antigen, D-B alpha chain	non-Mock Enriched	WCL Change	Non-Lyso	Non-LRRK2	24.3778	24.1332	23.9847	23.8093	23.7895	22.632	25.2926	25.1488	24.8717	24.8528	25.1604	24.9271
0.0659798	-0.160542	P01899;P01901;P04223;P06339;P14426;P14427;P14430	P14429;P01901;P04223;P01897;P01899;P14430;P06339;P03991;P14428;P14426;P14431;P01900;P14427	HA11_MOUSE;HA13_MOUSE;HA14_MOUSE;HA15_MOUSE;HA18_MOUSE;HA1B_MOUSE;HA1K_MOUSE	H2-D1;H2-K1;H2-Q8;H2-T23	H-2 class I histocompatibility antigen, D-B alpha chain	non-Mock Enriched	non WCL change	Non-Lyso	Non-LRRK2	19.1225	19.8243	20.1079	19.375	19.6948	20.3752	22.3457	19.4787	18.1376	22.7715	18.3894	18.3399
1.0735	-0.460061	P01899;P14430	P14429;P01899;P14430;P14431	HA11_MOUSE;HA18_MOUSE	H2-D1;H2-Q8	H-2 class I histocompatibility antigen, D-B alpha chain	non-Mock Enriched	non WCL change	Non-Lyso	Non-LRRK2	23.7182	23.8576	23.3239	23.1976	23.3778	23.1916	24.5869	23.7695	23.2679	24.4551	23.8191	23.5285
6.18353	-1.48611	P01901	P01901	HA1B_MOUSE	H2-K1	H-2 class I histocompatibility antigen, K-B alpha chain	Mock Enriched	WCL Change	Non-Lyso	Non-LRRK2	22.2933	22.3884	21.9171	22.0493	22.0658	21.8576	24.0935	23.5165	23.417	23.5285	23.5285	23.4041
3.49357	-1.67725	P01901;P01902	P01901;P01902	HA1B_MOUSE;HA1D_MOUSE	H2-K1	H-2 class I histocompatibility antigen, K-B alpha chain	Mock Enriched	WCL Change	Non-Lyso	Non-LRRK2	24.4551	24.3444	23.5165	23.2021	23.9672	23.1253	26.0464	25.7871	25.6971	24.6971	25.4488	24.9977
2.08027	-1.45623	P01901;P01902;P04223	P01901;P04223;P03991;P14428;P01902	HA1B_MOUSE;HA1D_MOUSE;HA1K_MOUSE	H2-K1	H-2 class I histocompatibility antigen, K-B alpha chain	non-Mock Enriched	WCL Change	Non-Lyso	Non-LRRK2	18.9221	18.4245	16.3763	18.6983	18.6771	18.5102	20.3962	20.0691	20.1581	19.1336	19.2848	19.3039
0.898877	-0.56865	P01901;P04223	P01901;P04223	HA1B_MOUSE;HA1K_MOUSE	H2-K1	H-2 class I histocompatibility antigen, K-B alpha chain	Mock Enriched	non WCL change	Non-Lyso	Non-LRRK2	23.2679	23.2961	22.2621	22.743	22.714	22.5285	24.5926	23.0376	23.3101	23.6757	22.4144	23.1931
4.85217	-0.994312	P01901;P04223;P14426	P01901;P04223;P03991;P14428;P14426	HA13_MOUSE;HA1B_MOUSE;HA1K_MOUSE	H2-D1;H2-K1	H-2 class I histocompatibility antigen, K-B alpha chain	Mock Enriched	WCL Change	Non-Lyso	Non-LRRK2	22.1946	22.3484	22.1765	22.3511	22.2593	21.7715	22.9243	23.2288	23.1795	22.9171	23.3376	23.48
0.153457	-0.156852	P01901;P14426;P14430	P14429;P01901;P14430;P14426;P14431	HA13_MOUSE;HA18_MOUSE;HA1B_MOUSE	H2-D1;H2-K1;H2-Q8	H-2 class I histocompatibility antigen, K-B alpha chain	Mock Enriched	non WCL change	Non-Lyso	Non-LRRK2	22.0459	22.4676	21.9352	21.9171	21.8614	21.4221	23.417	21.3592	21.4923	23.0789	21.3592	21.8839
0.933794	-1.20654	P01902	P01902	HA1D_MOUSE	H2-K1	H-2 class I histocompatibility antigen, K-D alpha chain	Mock Enriched	non WCL change	Non-Lyso	Non-LRRK2	17.8307	18.2092	18.2343	17.078	15.0279	17.6872	19.7705	18.8505	19.0732	19.3784	16.4802	17.7536
0.357365	-0.12235	P01942	P06467;P01942	HBA_MOUSE	Hba	Hemoglobin subunit alpha	Mock Enriched	non WCL change	Non-Lyso	Non-LRRK2	22.2877	22.6843	22.3321	22.3457	22.5545	22.3672	23.1063	22.6693	22.632	22.1704	22.48	22.2477
0.0863947	-0.0926565	P02301;P68433;P84228;P84244	P68433;P84244;P84228;P02301	H31_MOUSE;H32_MOUSE;H33_MOUSE;H3C_MOUSE	H3-3a;H3-5;H3c1;H3c2	Histone H3.3C	non-Mock Enriched	non WCL change	Non-Lyso	Non-LRRK2	29.8203	29.8234	30.2869	29.8564	30.0479	30.2869	30.1361	29.7973	31.2814	28.604	30.933	29.9259
1.42554	0.810757	P02340	P02340	P53_MOUSE	Tp53	Cellular tumor antigen p53	non-Mock Enriched	non WCL change	Non-Lyso	Non-LRRK2	22.0951	22.1704	22.0918	21.823	21.9742	21.8576	21.9707	21.5869	21.953	20.2066	21.2477	20.1825
3.41881	-0.568041	P02463	P02463	CO4A1_MOUSE	Col4a1	Collagen alpha-1(IV) chain	Mock Enriched	non WCL change	Non-Lyso	Non-LRRK2	22.2006	22.4067	22.019	22.5451	22.44	22.1269	22.9334	22.6628	22.6779	22.9548	23.0967	22.821
4.70845	-0.720081	P02468	P02468	LAMC1_MOUSE	Lamc1	Laminin subunit gamma-1	Mock Enriched	non WCL change	Non-Lyso	Non-LRRK2	22.9171	23.002	22.5356	22.9043	22.8288	22.6253	23.7492	23.5522	23.3645	23.4298	23.6209	23.417
6.79771	-0.734956	P02469	P02469	LAMB1_MOUSE	Lamb1	Laminin subunit beta-1	non-Mock Enriched	non WCL change	Non-Lyso	Non-LRRK2	22.6431	22.6186	22.3962	22.6584	22.6606	22.4996	23.48	23.2405	23.2361	23.2821	23.3376	23.3101
0.318801	0.463311	P02535	P02535	K1C10_MOUSE	Krt10	Keratin, type I cytoskeletal 10	Mock Enriched	non WCL change	Non-Lyso	Non-LRRK2	27.4551	25.9803	24.9316	25.654	26.53	26.1719	26.8142	25.6153	23.8576	25.3101	24.9225	27.4234
0.160112	0.242318	P02535;P08730	P08730;P02535	K1C10_MOUSE;K1C13_MOUSE	Krt10;Krt13	Keratin, type I cytoskeletal 10	non-Mock Enriched	non WCL change	Non-Lyso	Non-LRRK2	28.5052	27.1115	25.7077	26.4218	27.3324	27.141	27.6998	27.3578	25.3745	26.0526	26.0874	28.1937
0.410089	0.582113	P02535;Q61414;Q61781;Q9Z2K1	Q8VCW2;Q9Z2K1;Q61781;Q9Z320;P02535;Q61414	K1C10_MOUSE;K1C14_MOUSE;K1C15_MOUSE;K1C16_MOUSE	Krt10;Krt14;Krt15;Krt16	Keratin, type I cytoskeletal 10	Mock Enriched	non WCL change	Non-Lyso	Non-LRRK2	29.4727	28.1015	27.0505	27.5898	28.3282	28.3662	28.6831	28.1747	25.6622	27.2891	26.4346	29.1724
6.38875	-2.57995	P02798	P02798	MT2_MOUSE	Mt2	Metallothionein-2	Mock Enriched	WCL change - but ratio	Non-Lyso	Non-LRRK2	16.3759	16.8434	15.7085	16.106	16.6907	15.5149	18.9121	18.6101	18.7207	18.9356	18.6986	18.842
2.30116	0.726048	P03888	P03888	NU1M_MOUSE	Mtnd1	NADH-ubiquinone oxidoreductase chain 1	non-Mock Enriched	non WCL change	Non-Lyso	Non-LRRK2	22.4601	22.7915	22.6364	22.9388	22.867	23.2821	22.1519	21.8307	21.6096	22.654	21.8689	22.5045
0.122476	0.148144	P03893	P03893	NU2M_MOUSE	Mtnd2	NADH-ubiquinone oxidoreductase chain 2	non-Mock Enriched	non WCL change	Non-Lyso	Non-LRRK2	18.4905	20.1946	20.7553	20.6886	20.8802	20.7715	NaN	20.0821	19.7527	20.9171	19.7036	20.2877
2.7284	0.816742	P03911	P03911	NU4M_MOUSE	Mtnd4	NADH-ubiquinone oxidoreductase chain 4	non-Mock Enriched	non WCL change	Non-Lyso	Non-LRRK2	22.6757	22.9864	22.2679	22.7451	22.8171	22.9006	22.0258	21.4576	21.6096	22.4874	21.6584	22.2535
2.50399	0.539488	P03921	P03921	NU5M_MOUSE	Mtnd5	NADH-ubiquinone oxidoreductase chain 5	non-Mock Enriched	non WCL change	Non-Lyso	Non-LRRK2	24.0526	24.0359	23.8764	24.1174	24.0443	24.0691	23.5285	23.1534	23.1332	23.895	23.391	23.8576
0.444336	0.168577	P03930	P03930	ATP8_MOUSE	Mtatp8	ATP synthase protein 8	non-Mock Enriched	non WCL change	Non-Lyso	Non-LRRK2	22.5475	22.4551	22.2621	22.8595	22.5869	22.8249	22.2849	22.6231	21.9061	22.3457	22.3645	23.0002
1.83501	-0.711097	P03958	P03958	ADA_MOUSE	Ada	Adenosine deaminase	Mock Enriched	non WCL change	Lyso	Non-LRRK2	19.2449	19.3239	18.6937	18.647	18.81	18.1304	20.1457	19.7355	19.6417	19.2501	19.2812	19.0622
0.95799	-0.176333	P03975	P03975	IGEB_MOUSE	Iap	IgE-binding protein	non-Mock Enriched	non WCL change	Non-Lyso	Non-LRRK2	21.2933	21.2933	21.1015	21.1269	21.3321	20.9243	21.3538	21.5777	21.2707	21.5823	21.2243	21.1206
0.0812144	-0.0405512	P03987	P03987	IGHG3_MOUSE		Ig gamma-3 chain C region	non-Mock Enriched	non WCL change	Non-Lyso	Non-LRRK2	24.7745	24.8433	24.2463	24.3239	24.2096	23.895	24.8385	24.6153	24.3101	24.1871	24.4362	24.1488
0.219888	0.325685	P04104	P04104	K2C1_MOUSE	Krt1	Keratin, type II cytoskeletal 1	non-Mock Enriched	non WCL change	Non-Lyso	Non-LRRK2	28.1747	27.1604	25.6918	26.632	27.3828	26.3662	27.4314	27.3662	25.0894	25.8623	25.6181	28.0864
0.818525	0.997279	P04104;P07744;P50446;Q3TTY5;Q3UV17;Q6IFZ6;Q6IME9;Q6NXH9;Q8BGZ7;Q8VED5;Q922U2	Q8BGZ7;Q9R0H5;Q8VED5;Q9Z331;P04104;Q6NXH9;Q3TTY5;P07744;Q922U2;P11679;P50446;Q6IFZ6;Q9DCV7;Q6IFZ9;Q99M73;Q3UV17;Q6IME9	K22E_MOUSE;K22O_MOUSE;K2C1B_MOUSE;K2C1_MOUSE;K2C4_MOUSE;K2C5_MOUSE;K2C6A_MOUSE;K2C72_MOUSE;K2C73_MOUSE;K2C75_MOUSE;K2C79_MOUSE	Krt1;Krt2;Krt4;Krt5;Krt6a;Krt72;Krt73;Krt75;Krt76;Krt77;Krt79	Keratin, type II cytoskeletal 1	non-Mock Enriched	non WCL change	Non-Lyso	Non-LRRK2	26.7771	25.5225	24.002	25.0935	25.632	25.7155	26.2262	24.4614	22.4701	24.5696	23.7389	25.2926
0.550116	-0.695134	P04104;P50446;Q3TTY5;Q3UV17;Q6IFZ6;Q6IME9;Q6NXH9;Q8BGZ7;Q8VED5;Q922U2	Q8BGZ7;Q9R0H5;Q8VED5;Q9Z331;P04104;Q6NXH9;Q3TTY5;P07744;Q922U2;P11679;P50446;Q6IFZ6;Q9DCV7;Q6IFZ9;Q99M73;Q3UV17;Q6IME9	K22E_MOUSE;K22O_MOUSE;K2C1B_MOUSE;K2C1_MOUSE;K2C5_MOUSE;K2C6A_MOUSE;K2C72_MOUSE;K2C73_MOUSE;K2C75_MOUSE;K2C79_MOUSE	Krt1;Krt2;Krt5;Krt6a;Krt72;Krt73;Krt75;Krt76;Krt77;Krt79	Keratin, type II cytoskeletal 1	non-Mock Enriched	non WCL change	Non-Lyso	Non-LRRK2	25.6757	24.558	23.1316	23.7796	24.6811	23.4425	24.7995	25.5345	23.7182	23.8764	24.6486	26.8623
0.493621	0.719353	P04104;P50446;Q3TTY5;Q6IFZ6;Q8BGZ7;Q8VED5;Q922U2	Q8BGZ7;Q8VED5;Q9Z331;P04104;Q3TTY5;Q922U2;P11679;P50446;Q6IFZ6	K22E_MOUSE;K2C1B_MOUSE;K2C1_MOUSE;K2C5_MOUSE;K2C6A_MOUSE;K2C75_MOUSE;K2C79_MOUSE	Krt1;Krt2;Krt5;Krt6a;Krt75;Krt77;Krt79	Keratin, type II cytoskeletal 1	non-Mock Enriched	non WCL change	Non-Lyso	Non-LRRK2	20.953	19.3147	17.5751	19.5791	20.002	18.181	19.0813	18.8052	NaN	17.5865	17.4726	19.7951
0.273027	0.382525	P04104;Q6IFZ6;Q6NXH9	Q9R0H5;P04104;Q6NXH9;Q6IFZ6;Q6IFZ9	K2C1B_MOUSE;K2C1_MOUSE;K2C73_MOUSE	Krt1;Krt73;Krt77	Keratin, type II cytoskeletal 1	non-Mock Enriched	non WCL change	Non-Lyso	Non-LRRK2	24.3511	23.7389	22.1581	23.0658	23.7077	23.895	23.8764	24.1095	21.4576	22.7056	21.9985	24.4738
0.337852	-0.371706	P04117	P04117	FABP4_MOUSE	Fabp4	Fatty acid-binding protein, adipocyte	Mock Enriched	non WCL change	Non-Lyso	Non-LRRK2	17.5691	18.4169	17.4434	17.7415	17.7505	15.639	18.8766	17.7097	18.378	17.6221	16.8887	17.3155
2.1441	-0.593405	P04184	P04184	KITH_MOUSE	Tk1	Thymidine kinase, cytosolic	non-Mock Enriched	non WCL change	Non-Lyso	Non-LRRK2	19.9035	20.265	19.7271	19.9175	20.1457	19.9882	21.1765	20.8876	20.4874	20.3962	20.4775	20.0821
0.400745	-0.300838	P04186	P04186	CFAB_MOUSE	Cfb	Complement factor B	non-Mock Enriched	non WCL change	Non-Lyso	Non-LRRK2	17.9005	18.2359	17.8353	17.8601	17.8295	16.6591	18.5026	18.1754	17.9977	16.7763	18.3331	18.3402
0.288682	-0.142668	P04202	P04202	TGFB1_MOUSE	Tgfb1	Transforming growth factor beta-1 proprotein	Mock Enriched	non WCL change	Non-Lyso	Non-LRRK2	18.5539	18.7388	18.7234	18.4511	18.3361	18.2575	19.3513	18.451	18.0683	19.0822	18.5972	18.3669
0.74837	-0.359575	P04627	P04627	ARAF_MOUSE	Araf	Serine/threonine-protein kinase A-Raf	Mock Enriched	non WCL change	Non-Lyso	Non-LRRK2	19.0768	19.2009	18.4396	18.8974	19.0966	18.1057	19.7345	19.3944	19.2875	18.8028	19.2074	18.548
0.380997	-0.259723	P04627;P28028;Q99N57	Q99N57;P04627;P28028	ARAF_MOUSE;BRAF_MOUSE;RAF1_MOUSE	Araf;Braf;Raf1	Serine/threonine-protein kinase A-Raf	Mock Enriched	non WCL change	Non-Lyso	Non-LRRK2	19.1778	19.4233	19.253	18.8025	19.0168	18.3311	19.9742	19.6335	19.6585	18.3933	19.3378	18.5655
2.06003	-0.482179	P04925	P04925	PRIO_MOUSE	Prnp	Major prion protein	non-Mock Enriched	non WCL change	Non-Lyso	Non-LRRK2	21.3101	21.4874	21.2006	21.2989	21.3266	20.9459	22.2736	21.6714	21.3321	21.895	21.6409	21.6497
0.79721	-0.270979	P04940;P04941;P04944	P04944;P04941;P04940;P04943	KV6A6_MOUSE;KV6A7_MOUSE;KV6AA_MOUSE		Ig kappa chain V-VI region NQ2-17.4.1	Mock Enriched	non WCL change	Non-Lyso	Non-LRRK2	20.4676	20.7223	20.0951	20.0156	20.0156	19.8246	20.8651	20.7223	20.3857	20.2185	20.417	20.1581
0.326846	0.10581	P04945	P04945	KV6AB_MOUSE		Ig kappa chain V-VI region NQ2-6.1	non-Mock Enriched	non WCL change	Non-Lyso	Non-LRRK2	19.0564	19.3631	19.1145	19.0504	18.954	18.5963	19.2667	18.9691	18.8923	18.6295	19.0629	18.6795
2.58881	-1.35117	P05063	P05063	ALDOC_MOUSE	Aldoc	Fructose-bisphosphate aldolase C	non-Mock Enriched	non WCL change	Non-Lyso	Non-LRRK2	17.8631	18.0722	16.0345	17.4595	17.0412	17.1541	19.3553	18.829	18.5018	18.3009	18.3989	18.3457
2.11595	1.06119	P05063;P05064	P05063;P05064	ALDOA_MOUSE;ALDOC_MOUSE	Aldoa;Aldoc	Fructose-bisphosphate aldolase C	non-Mock Enriched	non WCL change	Non-Lyso	Non-LRRK2	22.9968	22.7675	24.0526	23.6757	23.6096	23.5045	23.0756	21.8987	21.6453	23.0625	22.5938	21.9637
0.150607	0.222885	P05063;P05064;Q91Y97	Q91Y97;P05063;P05064	ALDOA_MOUSE;ALDOB_MOUSE;ALDOC_MOUSE	Aldoa;Aldob;Aldoc	Fructose-bisphosphate aldolase C	Mock Enriched	non WCL change	Non-Lyso	Non-LRRK2	21.7056	22.0658	20.4676	20.8423	21.1395	21.2877	22.743	21.9916	21.4874	19.3338	19.9182	20.6971
2.05365	-0.840382	P05064	P05064	ALDOA_MOUSE	Aldoa	Fructose-bisphosphate aldolase A	Mock Enriched	WCL Change	Non-Lyso	Non-LRRK2	22.4626	23.019	21.9601	22.3184	22.2506	21.8073	23.895	23.1348	22.937	22.4626	23.3376	23.0935
0.419413	0.0965385	P05132	P05132	KAPCA_MOUSE	Prkaca	cAMP-dependent protein kinase catalytic subunit alpha	Mock Enriched	non WCL change	Non-Lyso	Non-LRRK2	19.8399	20.0559	19.7184	19.9261	20.0951	19.7014	20.1206	19.6426	19.7359	19.6616	19.9459	19.6509
0.0419375	-0.0129169	P05132;P68181	P05132;P68181	KAPCA_MOUSE;KAPCB_MOUSE	Prkaca;Prkacb	cAMP-dependent protein kinase catalytic subunit alpha	Mock Enriched	non WCL change	Non-Lyso	Non-LRRK2	22.882	22.9134	22.4067	22.5568	22.5498	22.5189	22.867	22.7161	22.6907	22.4067	22.7203	22.5045
2.0513	-0.855222	P05201	P05201	AATC_MOUSE	Got1	Aspartate aminotransferase, cytoplasmic	Mock Enriched	non WCL change	Lyso	Non-LRRK2	19.4552	19.4968	18.5258	18.8079	18.915	18.2915	20.5069	19.7452	19.811	19.2856	19.8549	19.42
0.529304	-0.124155	P05202	P05202	AATM_MOUSE	Got2	Aspartate aminotransferase, mitochondrial	non-Mock Enriched	non WCL change	Non-Lyso	Non-LRRK2	26.8974	26.7645	26.604	27.0813	26.9977	26.9316	26.8019	26.9977	26.8504	27.2262	26.8385	27.3066
1.02435	-0.311227	P05214;P68368	P68369;P68368;P05214;P05213	TBA3_MOUSE;TBA4A_MOUSE	Tuba3a;Tuba4a	Tubulin alpha-3 chain	non-Mock Enriched	non WCL change	Non-Lyso	Non-LRRK2	22.2707	23.0935	22.58	22.4726	22.2066	22.1238	22.8538	22.8876	22.823	22.4221	23.0071	22.6209
0.777193	-0.30113	P05214;P68368;P68373	P68369;P68373;P68368;P05214;P05213	TBA1C_MOUSE;TBA3_MOUSE;TBA4A_MOUSE	Tuba1c;Tuba3a;Tuba4a	Tubulin alpha-3 chain	non-Mock Enriched	non WCL change	Non-Lyso	Non-LRRK2	25.3511	25.604	25.0691	25.1253	25.1565	24.5812	26.0105	25.4645	25.0275	25.1055	25.6403	25.4457
0.412795	-0.275331	P05214;P68368;P68373;Q3UX10;Q9JJZ2	P68369;P68373;Q3UX10;P68368;P05214;Q9JJZ2;P05213	TBA1C_MOUSE;TBA3_MOUSE;TBA4A_MOUSE;TBA8_MOUSE;TBAL3_MOUSE	Tuba1c;Tuba3a;Tuba4a;Tuba8;Tubal3	Tubulin alpha-3 chain	non-Mock Enriched	non WCL change	Non-Lyso	Non-LRRK2	24.8576	24.824	24.2607	24.2021	24.2821	22.9882	24.8433	24.3975	24.0359	24.417	24.8623	24.5105
0.0375425	-0.0212978	P05214;P68368;P68373;Q9JJZ2	P68369;P68373;P68368;P05214;Q9JJZ2;P05213	TBA1C_MOUSE;TBA3_MOUSE;TBA4A_MOUSE;TBA8_MOUSE	Tuba1c;Tuba3a;Tuba4a;Tuba8	Tubulin alpha-3 chain	non-Mock Enriched	non WCL change	Non-Lyso	Non-LRRK2	26.1908	26.5565	25.9383	25.9933	26.1565	25.5345	26.6865	26.0935	25.9825	25.7895	26.2408	25.705
0.92669	-0.37826	P05214;P68373	P68369;P68373;P05214;P05213	TBA1C_MOUSE;TBA3_MOUSE	Tuba1c;Tuba3a	Tubulin alpha-3 chain	non-Mock Enriched	non WCL change	Non-Lyso	Non-LRRK2	23.8764	24.3101	23.7895	23.5754	23.9584	23.3511	24.7441	24.3376	24.2021	23.5404	24.4488	23.8576
0.888597	-0.405182	P05214;P68373;Q9JJZ2	P68369;P68373;P05214;Q9JJZ2	TBA1C_MOUSE;TBA3_MOUSE;TBA8_MOUSE	Tuba1c;Tuba3a;Tuba8	Tubulin alpha-3 chain	non-Mock Enriched	non WCL change	Non-Lyso	Non-LRRK2	21.9459	22.0122	21.4324	21.5356	21.6757	20.7389	22.5356	21.9916	21.8073	21.5213	22.2707	21.6453
0.0227665	0.0120907	P05480	P05480	SRC_MOUSE	Src	Neuronal proto-oncogene tyrosine-protein kinase Src	non-Mock Enriched	non WCL change	Lyso	Non-LRRK2	21.1825	21.0951	20.4576	20.7634	20.895	20.5069	21.2933	20.9024	20.8113	20.2764	20.9171	20.6276
1.40732	0.66508	P05480;P08103;P25911;P39688;Q04736	P05480;P25911;P08103;P39688;Q04736	FYN_MOUSE;HCK_MOUSE;LYN_MOUSE;SRC_MOUSE;YES_MOUSE	Fyn;Hck;Lyn;Src;Yes1	Neuronal proto-oncogene tyrosine-protein kinase Src	non-Mock Enriched	non WCL change	Non-Lyso	Non-LRRK2	19.6135	20.1581	20.0292	19.5566	19.8156	20.1332	20.1581	18.6554	18.7971	19.7746	19.2816	18.6489
0.587246	-0.117791	P05480;P39688;Q04736	P05480;P39688;Q04736	FYN_MOUSE;SRC_MOUSE;YES_MOUSE	Fyn;Src;Yes1	Neuronal proto-oncogene tyrosine-protein kinase Src	non-Mock Enriched	non WCL change	Non-Lyso	Non-LRRK2	22.4751	22.5213	22.2593	22.1916	22.4015	22.1765	22.6779	22.4996	22.6186	22.1612	22.4425	22.3321
1.49136	-1.01212	P05480;Q04736	P05480;Q04736	SRC_MOUSE;YES_MOUSE	Src;Yes1	Neuronal proto-oncogene tyrosine-protein kinase Src	non-Mock Enriched	non WCL change	Non-Lyso	Non-LRRK2	19.1462	20.4576	18.7276	20.2066	19.5609	20.1704	20.7389	21.0559	21.0756	19.2719	20.9812	21.2185
1.42495	-0.303449	P05622	P05622	PGFRB_MOUSE	Pdgfrb	Platelet-derived growth factor receptor beta	Mock Enriched	non WCL change	Lyso	Non-LRRK2	22.7119	22.6671	22.3778	22.2448	22.3857	22.0983	23.0723	22.7223	22.5983	22.5309	22.7955	22.5869
1.17872	-0.257595	P05622;P26618	P26618;P05622	PGFRA_MOUSE;PGFRB_MOUSE	Pdgfra;Pdgfrb	Platelet-derived growth factor receptor beta	Mock Enriched	non WCL change	Non-Lyso	Non-LRRK2	21.5356	21.4775	21.4726	21.265	21.4273	21.0821	21.9495	21.7876	21.6497	21.3045	21.7553	21.3592
2.11366	1.0597	P05627	P05627	JUN_MOUSE	Jun	Transcription factor AP-1	non-Mock Enriched	non WCL change	Non-Lyso	Non-LRRK2	20.0951	19.9742	20.9024	20.1332	20.1704	20.5545	19.6116	19.6062	19.9601	18.0677	19.4535	18.7724
1.15213	1.31478	P05784;P08730;P19001;Q61414;Q9QWL7	P05784;P08730;Q9QWL7;P19001;Q61414	K1C13_MOUSE;K1C15_MOUSE;K1C17_MOUSE;K1C18_MOUSE;K1C19_MOUSE	Krt13;Krt15;Krt17;Krt18;Krt19	Keratin, type I cytoskeletal 18	non-Mock Enriched	non WCL change	Non-Lyso	Non-LRRK2	23.9134	22.976	21.7836	22.7327	23.2288	22.9207	23.2961	22.2214	19.4182	21.8764	20.4067	22.4476
0.721738	0.806397	P05784;P19001;Q61414;Q9QWL7	P05784;P08730;Q9QWL7;P19001;Q61414	K1C15_MOUSE;K1C17_MOUSE;K1C18_MOUSE;K1C19_MOUSE	Krt15;Krt17;Krt18;Krt19	Keratin, type I cytoskeletal 18	non-Mock Enriched	non WCL change	Non-Lyso	Non-LRRK2	28.3992	27.5609	26.5711	27.391	27.9484	27.7129	28.4194	27.4154	24.824	26.9977	25.8717	27.217
0.529006	0.32331	P05977	P05977;P09542	MYL1_MOUSE	Myl1	Myosin light chain 1/3, skeletal muscle isoform	non-Mock Enriched	non WCL change	Non-Lyso	Non-LRRK2	21.6714	21.895	21.4118	22.2302	21.5165	21.6141	21.4972	21.9207	21.714	20.2877	20.9882	21.9916
0.506642	-0.294595	P06151	P06151	LDHA_MOUSE	Ldha	L-lactate dehydrogenase A chain	Mock Enriched	non WCL change	Non-Lyso	Non-LRRK2	23.0359	23.654	22.5069	22.9006	22.8249	22.3294	24.1015	23.1472	22.8913	22.7307	23.2535	22.895
0.0897928	0.0580546	P06330	P06330	HVM51_MOUSE		Ig heavy chain V region AC38 205.12	non-Mock Enriched	non WCL change	Non-Lyso	Non-LRRK2	21.4118	21.6364	21.0088	20.895	20.7389	20.4273	21.4526	20.8191	20.6276	20.895	21.4118	20.5638
0.2099	-0.189374	P06537	P06537	GCR_MOUSE	Nr3c1	Glucocorticoid receptor	non-Mock Enriched	non WCL change	Non-Lyso	Non-LRRK2	17.8155	17.5453	16.9511	17.3989	17.1388	15.9867	17.9399	17.4442	17.7883	16.6392	17.706	16.4549
0.599393	-0.286477	P06745	P06745	G6PI_MOUSE	Gpi	Glucose-6-phosphate isomerase	Mock Enriched	non WCL change	Non-Lyso	Non-LRRK2	20.0292	20.3857	19.1875	19.8337	19.5967	19.2976	20.4874	20.2419	19.7318	19.5358	20.1825	19.8698
4.01318	0.491336	P06795	P06795	MDR1B_MOUSE	Abcb1b	ATP-dependent translocase ABCB1	non-Mock Enriched	non WCL change	Non-Lyso	Non-LRRK2	20.343	20.4775	20.2764	20.4576	20.5356	20.2419	20.0951	19.887	19.9167	19.8036	20.0156	19.6661
1.44447	0.277296	P06795;P21440;P21447	P21440;P06795;P21447	MDR1A_MOUSE;MDR1B_MOUSE;MDR3_MOUSE	Abcb1a;Abcb1b;Abcb4	ATP-dependent translocase ABCB1	non-Mock Enriched	non WCL change	Non-Lyso	Non-LRRK2	21.0821	20.9742	20.9951	21.0951	21.0886	20.5915	20.7876	20.714	20.8346	20.4375	20.9316	20.4576
2.29824	0.335572	P06795;P21447	P06795;P21447	MDR1A_MOUSE;MDR1B_MOUSE	Abcb1a;Abcb1b	ATP-dependent translocase ABCB1	non-Mock Enriched	non WCL change	Non-Lyso	Non-LRRK2	20.7715	20.6096	20.4874	20.6006	20.6628	20.4273	20.5823	20.1825	20.2419	20.0559	20.3752	20.1079
1.55009	-0.348329	P06797	P06797	CATL1_MOUSE	Ctsl	Procathepsin L	Mock Enriched	non WCL change	Lyso	Non-LRRK2	26.0813	25.867	25.3342	25.4707	25.7155	25.6292	26.3926	26.1155	25.895	25.9361	25.9584	25.8904
1.79383	-0.698761	P06801	P06801	MAOX_MOUSE	Me1	NADP-dependent malic enzyme	Mock Enriched	WCL Change	Non-Lyso	Non-LRRK2	18.8422	18.7602	17.8566	17.9779	18.0473	17.8097	19.1443	18.8572	18.7813	18.3952	18.8177	19.4905
2.52911	-0.272813	P06802	P06802	ENPP1_MOUSE	Enpp1	Ectonucleotide pyrophosphatase/phosphodiesterase family member 1	non-Mock Enriched	non WCL change	Lyso	Non-LRRK2	21.5592	21.391	21.3962	21.5592	21.4375	21.3538	21.9566	21.7056	21.6757	21.5638	21.8269	21.6051
3.55407	-1.20769	P06837	P06837	NEUM_MOUSE	Gap43	Neuromodulin	Mock Enriched	WCL Change	Non-Lyso	Non-LRRK2	17.2009	17.5667	17.0387	17.0381	17.4038	16.8553	19.0848	18.5023	18.4267	18.6177	17.7783	17.9398
1.17612	-0.238125	P06869	P06869	UROK_MOUSE	Plau	Urokinase-type plasminogen activator	Mock Enriched	non WCL change	Non-Lyso	Non-LRRK2	19.5523	19.4186	19.207	19.26	19.3046	19.1068	19.9227	19.5898	19.292	19.5589	19.6195	19.295
0.526317	-0.359718	P07091	P07091	S10A4_MOUSE	S100a4	Protein S100-A4	Mock Enriched	non WCL change	Non-Lyso	Non-LRRK2	21.3805	21.9352	21.3752	21.5823	21.391	21.1206	23.2006	21.5261	20.9812	21.4526	21.9061	21.8764
0.667641	0.184985	P07141	P07141	CSF1_MOUSE	Csf1	Macrophage colony-stimulating factor 1	Mock Enriched	non WCL change	Non-Lyso	Non-LRRK2	20.3538	20.5356	20.1332	20.5638	20.3857	20.3645	20.7876	20.265	20.0821	19.9284	20.1079	20.0559
1.7664	-0.484293	P07214	P07214	SPRC_MOUSE	Sparc	SPARC	Mock Enriched	non WCL change	Non-Lyso	Non-LRRK2	24.5983	24.6649	24.019	24.3712	24.391	24.2607	25.5522	24.7129	24.5983	24.7492	24.7695	24.8288
0.334417	-0.438874	P07309	P07309	TTHY_MOUSE	Ttr	Transthyretin	Mock Enriched	non WCL change	Non-Lyso	Non-LRRK2	22.5823	23.7077	22.1047	22.9225	20.6453	22.6298	22.6186	21.8576	24.0443	22.2419	24.1174	22.3457
1.41511	-0.373384	P07356	P07356	ANXA2_MOUSE	Anxa2	Annexin A2	non-Mock Enriched	non WCL change	Lyso	Non-LRRK2	24.3578	24.5404	23.9495	23.848	23.9672	23.8191	24.9043	24.4234	24.3239	24.1871	24.4862	24.3975
1.13804	-0.756813	P07607	P07607	TYSY_MOUSE	Tyms	Thymidylate synthase	Mock Enriched	non WCL change	Non-Lyso	Non-LRRK2	15.9996	17.6804	15.671	16.4444	16.5445	16.617	18.3055	16.9225	16.5911	16.9406	17.6383	17.0997
0.237049	-0.110577	P07724	P07724	ALBU_MOUSE	Alb	Albumin	Mock Enriched	non WCL change	Non-Lyso	Non-LRRK2	23.1269	23.3376	22.7035	23.1379	22.9098	22.3321	23.6209	22.9243	22.8461	22.9933	23.0509	22.7756
0.801296	-0.464689	P07742	P07742	RIR1_MOUSE	Rrm1	Ribonucleoside-diphosphate reductase large subunit	non-Mock Enriched	non WCL change	Non-Lyso	Non-LRRK2	19.6613	20.2764	19.2655	19.3547	19.5925	19.0143	20.9459	20.1825	20.1581	19.466	19.9742	19.2261
3.76044	-0.721821	P07744;P20152;P50446;Q3UV17;Q8BGZ7;Q8VED5;Q922U2	Q8BGZ7;Q9Z2T6;Q9ERE2;Q8VED5;Q9Z331;Q6IMF0;P07744;Q922U2;P03995;P11679;P50446;Q9DCV7;Q99M73;P97861;Q3UV17;P20152	K22O_MOUSE;K2C4_MOUSE;K2C5_MOUSE;K2C6A_MOUSE;K2C75_MOUSE;K2C79_MOUSE;VIME_MOUSE	Krt4;Krt5;Krt6a;Krt75;Krt76;Krt79;Vim	Keratin, type II cytoskeletal 4	non-Mock Enriched	non WCL change	Non-Lyso	Non-LRRK2	27.1214	27.341	27.2535	27.019	27.3153	26.8385	27.6798	27.8974	27.5536	27.8264	28.141	28.1214
0.643129	-0.697699	P07744;P50446;Q3TTY5;Q3UV17;Q6NXH9;Q8BGZ7;Q922U2	Q8BGZ7;Q9Z331;Q6NXH9;Q3TTY5;P07744;Q922U2;P50446;Q3UV17;P19246	K22E_MOUSE;K22O_MOUSE;K2C4_MOUSE;K2C5_MOUSE;K2C6A_MOUSE;K2C73_MOUSE;K2C75_MOUSE	Krt2;Krt4;Krt5;Krt6a;Krt73;Krt75;Krt76	Keratin, type II cytoskeletal 4	Mock Enriched	non WCL change	Non-Lyso	Non-LRRK2	20.265	20.6276	21.7389	19.6772	20.5165	20.8113	22.3672	20.7307	20.5069	19.9237	21.4067	22.8876
0.121223	0.214485	P07744;P50446;Q3UV17;Q8BGZ7;Q922U2	Q8BGZ7;Q9Z331;P07744;Q922U2;P50446;Q3UV17	K22O_MOUSE;K2C4_MOUSE;K2C5_MOUSE;K2C6A_MOUSE;K2C75_MOUSE	Krt4;Krt5;Krt6a;Krt75;Krt76	Keratin, type II cytoskeletal 4	Mock Enriched	non WCL change	Non-Lyso	Non-LRRK2	25.604	24.3031	21.7876	23.9584	24.2821	23.1946	23.7995	24.4738	22.7856	22.9079	22.6628	25.2133
0.9197	0.593412	P07758;Q00896	P07758;Q00896	A1AT1_MOUSE;A1AT3_MOUSE	Serpina1a;Serpina1c	Alpha-1-antitrypsin 1-1	Mock Enriched	non WCL change	Non-Lyso	Non-LRRK2	19.8853	19.7342	18.7372	19.1701	19.1657	18.2461	19.0809	19.3818	18.7597	18.1862	18.036	17.9336
0.630106	0.285952	P07759	P07759	SPA3K_MOUSE	Serpina3k	Serine protease inhibitor A3K	non-Mock Enriched	non WCL change	Non-Lyso	Non-LRRK2	20.8034	21.2243	20.5165	20.68	20.5165	20.0292	21.0359	20.4067	19.9882	20.3645	20.2989	19.9601
0.0981554	-0.0472479	P07901	P07901	HS90A_MOUSE	Hsp90aa1	Heat shock protein HSP 90-alpha	non-Mock Enriched	non WCL change	Non-Lyso	Non-LRRK2	24.2891	24.6375	24.1488	24.1488	24.3645	23.9225	24.7234	24.2535	24.5045	23.7182	24.5345	24.0609
0.88553	0.291539	P07901;P11499	P07901;P11499	HS90A_MOUSE;HS90B_MOUSE	Hsp90aa1;Hsp90ab1	Heat shock protein HSP 90-alpha	non-Mock Enriched	non WCL change	Non-Lyso	Non-LRRK2	26.4877	26.8385	26.2661	26.4645	26.5285	25.9539	26.6595	26.019	26.1155	25.8433	26.3239	25.8288
0.712371	-0.842941	P07903	P07903	ERCC1_MOUSE	Ercc1	DNA excision repair protein ERCC-1	non-Mock Enriched	non WCL change	Non-Lyso	Non-LRRK2	16.1908	17.1792	17.2512	15.4499	16.5576	16.1492	17.1027	18.1573	18.0854	14.7442	17.6857	18.0602
4.64169	-0.642316	P08003	P08003	PDIA4_MOUSE	Pdia4	Protein disulfide-isomerase A4	non-Mock Enriched	non WCL change	Non-Lyso	Non-LRRK2	24.2535	24.3975	23.9933	24.4041	24.3778	24.3239	25.0359	24.7594	24.7441	24.9803	25.0401	25.0443
0.0193397	0.0103842	P08030	P08030	APT_MOUSE	Aprt	Adenine phosphoribosyltransferase	Mock Enriched	non WCL change	Non-Lyso	Non-LRRK2	20.0426	20.8876	20.2302	20.4676	20.3962	19.8526	20.6186	20.3752	20.4067	19.846	20.4476	20.1206
2.71329	1.06455	P08046	P08046	EGR1_MOUSE	Egr1	Early growth response protein 1	non-Mock Enriched	non WCL change	Non-Lyso	Non-LRRK2	19.5976	19.3515	20.1079	19.5078	19.7171	19.7457	18.9667	18.5517	19.5482	17.9915	18.4155	18.1667
0.997593	-0.75684	P08071	P08071	TRFL_MOUSE	Ltf	Lactotransferrin	non-Mock Enriched	non WCL change	Non-Lyso	Non-LRRK2	17.7289	18.6568	17.8793	17.4807	17.7978	16.5093	19.7477	18.4821	18.086	18.1923	18.5984	17.4874
5.05569	-0.675476	P08074	P08074	CBR2_MOUSE	Cbr2	Carbonyl reductase [NADPH] 2	non-Mock Enriched	non WCL change	Non-Lyso	Non-LRRK2	25.141	24.9134	24.8811	25.1135	25.0975	24.9316	25.4614	25.6622	25.604	25.7594	25.6944	25.9495
3.92504	-0.592183	P08113	P08113	ENPL_MOUSE	Hsp90b1	Endoplasmin	non-Mock Enriched	non WCL change	Non-Lyso	Non-LRRK2	27.2262	27.4154	27.1507	27.4707	27.3745	27.3494	27.965	27.6998	27.6389	28.0137	28.0914	28.1312
0.0270473	0.00955232	P08113;P11499	P08113;P11499	ENPL_MOUSE;HS90B_MOUSE	Hsp90ab1;Hsp90b1	Endoplasmin	Mock Enriched	non WCL change	Non-Lyso	Non-LRRK2	25.3778	26.0254	25.5014	25.7234	25.8528	25.8019	25.902	25.7363	25.5165	25.9406	25.5926	25.5374
3.39977	-0.587508	P08121	P08121	CO3A1_MOUSE	Col3a1	Collagen alpha-1(III) chain	non-Mock Enriched	non WCL change	Non-Lyso	Non-LRRK2	22.9725	23.1111	22.6141	23.1158	23.1534	22.7915	23.8093	23.5522	23.417	23.417	23.6971	23.391
1.34114	-0.448234	P08121;P28481	P28481;P08121	CO2A1_MOUSE;CO3A1_MOUSE	Col2a1;Col3a1	Collagen alpha-1(III) chain	non-Mock Enriched	non WCL change	Non-Lyso	Non-LRRK2	20.9243	20.85	20.2764	21.1395	20.68	20.2764	21.5451	21.3699	21.265	20.6628	20.8727	21.1206
2.659	-0.417129	P08122	P08122	CO4A2_MOUSE	Col4a2	Collagen alpha-2(IV) chain	Mock Enriched	non WCL change	Non-Lyso	Non-LRRK2	20.8034	20.9742	20.5638	20.9882	20.9388	20.654	21.5638	21.2477	21.0886	21.2535	21.1765	21.0951
0.14333	-0.0739075	P08226	P08226	APOE_MOUSE	Apoe	Apolipoprotein E	non-Mock Enriched	non WCL change	Lyso	Non-LRRK2	19.1368	19.2247	18.8763	18.8244	18.9076	18.4423	19.2169	19.3653	19.069	18.2221	19.1155	18.8667
5.88964	-1.716	P08228	P08228	SODC_MOUSE	Sod1	Superoxide dismutase [Cu-Zn]	Mock Enriched	WCL Change	Lyso	Non-LRRK2	23.7594	23.8191	23.2051	23.3239	23.3778	23.3239	25.4676	25.4984	25.4008	24.7594	25.1214	24.8576
1.20703	-0.232662	P08249	P08249	MDHM_MOUSE	Mdh2	Malate dehydrogenase, mitochondrial	non-Mock Enriched	non WCL change	Non-Lyso	Non-LRRK2	27.9539	27.8203	27.7517	28.189	28.1164	28.003	27.9484	28.141	28.0813	28.3578	28.1556	28.5463
1.62923	-0.412905	P08556	P08556	RASN_MOUSE	Nras	GTPase NRas	non-Mock Enriched	non WCL change	Non-Lyso	Non-LRRK2	21.1946	21.5498	21.4676	20.8113	21.6006	21.2066	21.7715	22.0756	21.7056	21.391	21.8191	21.5451
0.637577	0.198567	P08556;P32883;Q61411	P08556;P32883;Q61411	RASH_MOUSE;RASK_MOUSE;RASN_MOUSE	Hras;Kras;Nras	GTPase NRas	Mock Enriched	non WCL change	Non-Lyso	Non-LRRK2	24.0854	24.0275	23.3239	23.7286	23.9672	23.6209	24.019	23.5638	23.6096	23.5522	23.5638	23.2535
0.124835	0.0476996	P08556;Q61411	P08556;Q61411	RASH_MOUSE;RASN_MOUSE	Hras;Nras	GTPase NRas	Mock Enriched	non WCL change	Non-Lyso	Non-LRRK2	22.2506	22.3511	21.7471	22.002	22.1111	21.7836	22.3565	21.9916	21.9882	21.6671	22.2006	21.7553
0.457956	-0.615772	P08730;P19001	P08730;P19001	K1C13_MOUSE;K1C19_MOUSE	Krt13;Krt19	Keratin, type I cytoskeletal 13	non-Mock Enriched	non WCL change	Non-Lyso	Non-LRRK2	19.4514	19.9316	17.8332	17.5038	18.5907	20.002	19.9601	19.1678	18.6581	19.0106	18.694	21.5165
0.0176965	0.033109	P08730;P19001;Q61414;Q9QWL7	P08730;Q9QWL7;P19001;Q61414	K1C13_MOUSE;K1C15_MOUSE;K1C17_MOUSE;K1C19_MOUSE	Krt13;Krt15;Krt17;Krt19	Keratin, type I cytoskeletal 13	Mock Enriched	non WCL change	Non-Lyso	Non-LRRK2	25.0105	23.9672	22.0393	23.1916	23.9495	23.8764	24.239	24.4984	22.4092	22.654	22.654	25.3811
0.0846735	-0.177623	P08730;Q61414;Q61781;Q6IFX2;Q9QWL7;Q9Z2K1	Q9D312;Q6IFX2;Q9Z2K1;P08730;Q61781;Q9QWL7;Q61414	K1C13_MOUSE;K1C14_MOUSE;K1C15_MOUSE;K1C16_MOUSE;K1C17_MOUSE;K1C42_MOUSE	Krt13;Krt14;Krt15;Krt16;Krt17;Krt42	Keratin, type I cytoskeletal 13	non-Mock Enriched	non WCL change	Non-Lyso	Non-LRRK2	23.4676	22.7594	21.823	22.2214	22.9968	22.5777	23.7182	23.3239	20.343	22.6276	21.4221	25.4769
1.55577	-0.272477	P08752	P08752	GNAI2_MOUSE	Gnai2	Guanine nucleotide-binding protein G(i) subunit alpha-2	Mock Enriched	non WCL change	Lyso	Non-LRRK2	26.3562	26.4154	26.1852	26.2445	26.1757	26.0233	26.673	26.5165	26.48	26.1115	26.7389	26.515
1.85441	0.958476	P08775	P08775	RPB1_MOUSE	Polr2a	DNA-directed RNA polymerase II subunit RPB1	non-Mock Enriched	non WCL change	Non-Lyso	Non-LRRK2	22.0559	22.0691	22.7223	22.0258	21.9985	22.4273	21.8269	21.2185	22.1301	20.1704	21.5309	20.6714
0.0450291	0.0774516	P09041	P09041	PGK2_MOUSE	Pgk2	Phosphoglycerate kinase 2	non-Mock Enriched	non WCL change	Non-Lyso	Non-LRRK2	15.6699	18.6231	15.3911	15.2948	16.275	16.4586	15.492	15.8345	16.1143	16.9894	NaN	16.6096
0.901098	-0.438046	P09041;P09411	P09411;P09041	PGK1_MOUSE;PGK2_MOUSE	Pgk1;Pgk2	Phosphoglycerate kinase 2	Mock Enriched	non WCL change	Non-Lyso	Non-LRRK2	21.8269	22.3484	21.3805	21.5777	21.2185	21.1457	22.6714	22.1206	21.9601	21.2877	22.2361	21.85
0.316296	-0.050566	P09055	P09055	ITB1_MOUSE	Itgb1	Integrin beta-1	non-Mock Enriched	non WCL change	Non-Lyso	Non-LRRK2	26.5389	26.632	26.3629	26.5374	26.4676	26.4831	26.8264	26.574	26.4953	26.4923	26.53	26.4073
4.59364	-0.741726	P09103	P09103	PDIA1_MOUSE	P4hb	Protein disulfide-isomerase	non-Mock Enriched	non WCL change	Non-Lyso	Non-LRRK2	25.9406	26.2553	25.7466	26.3101	26.2944	26.1469	26.9203	26.7389	26.7645	26.8858	26.8264	27.0084
2.89428	1.2156	P09405	P09405	NUCL_MOUSE	Ncl	Nucleolin	non-Mock Enriched	non WCL change	Non-Lyso	Non-LRRK2	26.3629	26.4346	27.1115	26.3545	26.3393	26.6458	25.6153	25.4488	26.1253	24.417	25.4862	24.8623
1.28501	-0.54042	P09411	P09411	PGK1_MOUSE	Pgk1	Phosphoglycerate kinase 1	Mock Enriched	non WCL change	Non-Lyso	Non-LRRK2	21.6453	22.2036	21.3484	21.6141	21.4874	21.1457	22.7876	22.1363	22.0658	21.417	22.4651	21.8152
2.5047	1.11763	P09450	P09450	JUNB_MOUSE	Junb	Transcription factor jun-B	non-Mock Enriched	WCL Change	Non-Lyso	Non-LRRK2	19.7862	19.8068	20.6971	20.1457	20.1825	20.2185	19.2041	19.0662	19.8754	18.1177	19.3554	18.5121
2.58993	-0.914229	P09528	P09528	FRIH_MOUSE	Fth1	Ferritin heavy chain	Mock Enriched	WCL Change	Lyso	Non-LRRK2	24.019	24.275	23.1253	23.5165	23.2679	23.48	24.895	24.4488	24.5463	23.9584	24.4488	24.8717
4.60283	2.10233	P09602	P09602	HMGN2_MOUSE	Hmgn2	Non-histone chromosomal protein HMG-17	non-Mock Enriched	non WCL change	Non-Lyso	Non-LRRK2	22.6843	23.1143	23.1222	22.9298	22.4874	23.1519	21.7389	21.0821	20.953	20.85	20.4375	19.8143
1.16742	-0.239502	P09671	P09671	SODM_MOUSE	Sod2	Superoxide dismutase [Mn], mitochondrial	non-Mock Enriched	non WCL change	Non-Lyso	Non-LRRK2	25.0813	24.8811	24.7182	25.1642	24.9716	25.0105	25.0401	24.989	24.976	25.4457	25.2996	25.5135
1.46271	-0.236537	P09925	P09925	SURF1_MOUSE	Surf1	Surfeit locus protein 1	non-Mock Enriched	non WCL change	Non-Lyso	Non-LRRK2	22.0723	21.8576	21.7715	22.1581	22.1976	22.0951	22.0951	22.2185	22.1174	22.3884	22.2332	22.5189
0.0384635	0.0540657	P0C090	P0C090	RC3H2_MOUSE	Rc3h2	Roquin-2	non-Mock Enriched	non WCL change	Non-Lyso	Non-LRRK2	NaN	16.2524	15.966	16.6591	16.9617	17.2739	17.4375	17.4907	16.8097	15.4871	15.6178	NaN
0.510527	0.321523	P0C090;Q4VGL6	Q4VGL6;P0C090	RC3H1_MOUSE;RC3H2_MOUSE	Rc3h1;Rc3h2	Roquin-2	non-Mock Enriched	non WCL change	Non-Lyso	Non-LRRK2	16.7891	17.7136	16.7166	16.8483	16.618	15.9982	16.8238	NaN	16.333	16.5347	16.7804	15.8236
1.22325	0.327941	P0C0A3	P0C0A3	CHMP6_MOUSE	Chmp6	Charged multivesicular body protein 6	Mock Enriched	non WCL change	Non-Lyso	Non-LRRK2	20.2877	20.3538	20.1946	20.3211	20.4972	20.0156	20.3857	19.7874	19.9041	20.3538	19.6896	19.5818
2.05163	1.17394	P0C0S6;Q3THW5	P0C0S6;Q3THW5	H2AV_MOUSE;H2AZ_MOUSE	H2az1;H2az2	Histone H2A.Z	non-Mock Enriched	non WCL change	Non-Lyso	Non-LRRK2	26.6998	26.2408	26.3612	26.4923	26.3066	26.8741	25.9088	25.3778	26.5898	24.3101	25.228	24.5165
2.82134	0.441002	P0CB42	P0CB42	ALKB1_MOUSE	Alkbh1	Nucleic acid dioxygenase ALKBH1	non-Mock Enriched	non WCL change	Non-Lyso	Non-LRRK2	20.3962	20.265	20.1825	20.3211	20.4476	20.2302	19.889	19.9882	19.411	19.9882	20.0156	19.9047
0.692343	-0.291951	P0DJE0	P0DJE0	PT100_MOUSE	Pet100	Protein PET100 homolog, mitochondrial	non-Mock Enriched	non WCL change	Non-Lyso	Non-LRRK2	17.225	17.0122	17.2232	17.8644	18.1193	17.6488	17.856	17.6932	17.6549	18.0275	17.38	18.2332
5.1e-05	-5.4e-05	P0DN34	P0DN34	NDUB1_MOUSE	Ndufb1	NADH dehydrogenase [ubiquinone] 1 beta subcomplex subunit 1	non-Mock Enriched	non WCL change	Non-Lyso	Non-LRRK2	20.2764	20.6186	20.2302	21.1395	20.7471	21.4576	19.8639	20.5261	21.0951	20.7307	20.2764	21.9777
1.88231	-1.66588	P0DOV1	P0DOV1	IFI5B_MOUSE	Mnda	Interferon-activable protein 205-B	non-Mock Enriched	WCL Change	Non-Lyso	Non-LRRK2	19.6759	19.9742	19.6422	17.8096	17.4486	NaN	21.1519	20.9672	20.9316	19.9095	20.6364	19.8594
4.38183	-1.59969	P0DOV1;P0DOV2	P0DOV2;P0DOV1	IFI4_MOUSE;IFI5B_MOUSE	Ifi204;Mnda	Interferon-activable protein 205-B	non-Mock Enriched	WCL Change	Non-Lyso	Non-LRRK2	19.5619	19.8471	19.1691	19.5308	19.4991	18.9674	21.9459	21.0224	20.8034	20.895	20.9243	20.5823
7.13712	-1.71931	P0DOV1;P0DOV2;Q8CGE8	P0DOV2;P0DOV1;Q8CGE8	IFI4_MOUSE;IFI5A_MOUSE;IFI5B_MOUSE	Ifi204;Ifi205a;Mnda	Interferon-activable protein 205-B	non-Mock Enriched	WCL Change	Non-Lyso	Non-LRRK2	20.6364	20.68	20.4676	20.5069	20.7553	20.7715	22.8014	22.502	22.1457	22.0983	22.4375	22.1488
2.40696	-1.3398	P0DOV1;Q8CGE8	P0DOV1;Q8CGE8	IFI5A_MOUSE;IFI5B_MOUSE	Ifi205a;Mnda	Interferon-activable protein 205-B	non-Mock Enriched	WCL Change	Non-Lyso	Non-LRRK2	20.8269	20.8269	20.0821	20.002	20.1079	19.5607	22.6029	22.0393	21.7348	21.0756	21.4476	20.5451
4.65102	-2.1157	P0DOV2	P0DOV2	IFI4_MOUSE	Ifi204	Interferon-activable protein 204	non-Mock Enriched	WCL Change	Non-Lyso	Non-LRRK2	19.4606	19.6537	18.9082	18.5493	18.8351	18.4521	21.8113	21.3645	21.3484	20.6714	20.8802	20.4775
0.253058	0.277299	P0DP26;P0DP27;P0DP28	P0DP27;P0DP28;P0DP26	CALM1_MOUSE;CALM2_MOUSE;CALM3_MOUSE	Calm1;Calm2;Calm3	Calmodulin-1	Mock Enriched	non WCL change	Non-Lyso	Non-LRRK2	20.1332	20.1825	20.2066	20.5638	19.9601	21.0426	20.5915	19.4847	18.7416	20.6714	19.3581	21.5777
2.18782	1.39608	P0DP99	P0DP99	STMP1_MOUSE	Stmp1	Short transmembrane mitochondrial protein 1	non-Mock Enriched	non WCL change	Non-Lyso	Non-LRRK2	NaN	16.7713	17.2053	16.741	16.7556	16.8594	16.1774	15.3541	16.6086	14.1351	15.4042	15.1431
1.83226	-0.679115	P10107	P10107	ANXA1_MOUSE	Anxa1	Annexin A1	Mock Enriched	WCL Change	Lyso	Non-LRRK2	22.1079	22.5662	21.9423	22.002	22.1457	21.4273	23.1379	22.823	22.9406	21.9951	22.9654	22.4041
0.7764	-0.296204	P10126	P10126	EF1A1_MOUSE	Eef1a1	Elongation factor 1-alpha 1	non-Mock Enriched	non WCL change	Non-Lyso	Non-LRRK2	26.0401	26.1623	25.5374	25.7389	25.792	25.3578	26.6595	26.1391	26.0505	25.4583	26.1095	25.989
0.364674	-0.202432	P10126;P62631	P10126;P62631	EF1A1_MOUSE;EF1A2_MOUSE	Eef1a1;Eef1a2	Elongation factor 1-alpha 1	Mock Enriched	non WCL change	Non-Lyso	Non-LRRK2	27.8203	27.9977	27.0914	27.3066	27.3992	26.976	28.203	27.673	27.8445	26.8741	27.7958	27.4154
3.21813	-1.41741	P10287	P10287	CADH3_MOUSE	Cdh3	Cadherin-3	non-Mock Enriched	WCL Change	Non-Lyso	Non-LRRK2	19.3553	19.446	18.0295	19.517	18.9677	19.9882	20.9243	20.2989	20.4874	20.6364	20.8423	20.6186
4.18995	0.591167	P10404	P10404	ENV1_MOUSE		MLV-related proviral Env polyprotein	Mock Enriched	non WCL change	Non-Lyso	Non-LRRK2	22.8576	22.9548	22.4576	22.7634	22.7614	22.7553	22.4221	22.1581	21.9742	22.1395	22.1856	22.1238
6.94393	-1.25624	P10493	P10493	NID1_MOUSE	Nid1	Nidogen-1	Mock Enriched	WCL Change	Non-Lyso	Non-LRRK2	22.019	21.9847	21.8576	21.8576	21.8191	21.7098	23.48	23.1158	23.0054	23.0641	23.2229	22.8969
0.160686	-0.151295	P10518	P10518	HEM2_MOUSE	Alad	Delta-aminolevulinic acid dehydratase	non-Mock Enriched	non WCL change	Non-Lyso	Non-LRRK2	18.9919	19.1846	16.9521	18.5773	17.8263	18.8419	19.022	18.6286	18.2287	18.7511	18.3571	18.2944
0.0430382	-0.0184342	P10605	P10605	CATB_MOUSE	Ctsb	Cathepsin B	Mock Enriched	non WCL change	Lyso	Non-LRRK2	28.6595	28.8264	28.6697	28.3869	28.2714	28.0296	28.8623	28.4314	28.3662	28.6527	28.3745	28.267
0.350004	-0.16292	P10630	P10630	IF4A2_MOUSE	Eif4a2	Eukaryotic initiation factor 4A-II	non-Mock Enriched	non WCL change	Non-Lyso	Non-LRRK2	20.6096	20.6714	20.0821	20.1581	20.3211	19.6332	20.8651	20.4273	20.6006	19.8742	20.3538	20.3321
1.59373	0.382387	P10630;P60843	P60843;P10630	IF4A1_MOUSE;IF4A2_MOUSE	Eif4a1;Eif4a2	Eukaryotic initiation factor 4A-II	non-Mock Enriched	non WCL change	Non-Lyso	Non-LRRK2	25.0813	25.1871	24.6649	24.867	25.0567	24.6595	24.989	24.3975	24.6486	24.3511	24.6264	24.2096
1.73428	0.521041	P10630;P60843;Q91VC3	P60843;Q91VC3;P10630	IF4A1_MOUSE;IF4A2_MOUSE;IF4A3_MOUSE	Eif4a1;Eif4a2;Eif4a3	Eukaryotic initiation factor 4A-II	non-Mock Enriched	non WCL change	Non-Lyso	Non-LRRK2	25.8019	25.8997	25.8552	25.6944	25.6568	25.7103	25.7389	25.1795	25.604	24.604	25.4892	24.8764
0.579977	-0.246917	P10639	P10639	THIO_MOUSE	Txn	Thioredoxin	Mock Enriched	non WCL change	Non-Lyso	Non-LRRK2	23.2821	23.3376	22.6518	22.7935	22.7995	22.417	23.6096	23.2961	23.1658	22.654	23.2821	22.7553
1.17736	-0.806069	P10649	P10649	GSTM1_MOUSE	Gstm1	Glutathione S-transferase Mu 1	Mock Enriched	non WCL change	Non-Lyso	Non-LRRK2	17.9473	18.9794	16.8295	18.4367	18.87	18.4323	19.9168	19.3191	18.972	18.6917	19.1173	18.315
0.0715454	-0.0550871	P10711	P10711	TCEA1_MOUSE	Tcea1	Transcription elongation factor A protein 1	non-Mock Enriched	non WCL change	Non-Lyso	Non-LRRK2	22.5117	23.0999	22.3778	22.2361	22.4676	21.9495	23.3511	22.714	22.4118	21.5961	22.5708	22.3294
0.0450728	-0.0597445	P10711;Q9QVN7	P10711;Q9QVN7	TCEA1_MOUSE;TCEA2_MOUSE	Tcea1;Tcea2	Transcription elongation factor A protein 1	non-Mock Enriched	non WCL change	Non-Lyso	Non-LRRK2	17.653	18.4999	17.2293	17.8203	17.351	17.0852	18.5484	18.3847	18.0359	15.7798	18.0213	17.227
3.72632	-0.827617	P10810	P10810	CD14_MOUSE	Cd14	Monocyte differentiation antigen CD14	non-Mock Enriched	WCL Change	Non-Lyso	Non-LRRK2	16.9519	16.8759	16.9886	16.5193	16.9052	17.1104	17.9945	17.4996	17.9228	17.2368	17.8416	17.8217
1.24646	-0.254522	P10833	P10833	RRAS_MOUSE	Rras	Ras-related protein R-Ras	Mock Enriched	non WCL change	Non-Lyso	Non-LRRK2	24.0935	24.1253	23.7995	23.8764	23.8764	23.48	24.4234	24.1565	24.0443	23.976	24.2021	23.976
0.442491	0.17268	P10833;P62071	P62071;P10833	RRAS2_MOUSE;RRAS_MOUSE	Rras;Rras2	Ras-related protein R-Ras	Mock Enriched	non WCL change	Non-Lyso	Non-LRRK2	25.317	25.3511	24.7234	25.0813	24.9225	24.5522	25.2058	24.7796	25.0894	24.7846	24.7077	24.3444
3.06052	0.373255	P10852	P10852	4F2_MOUSE	Slc3a2	4F2 cell-surface antigen heavy chain	non-Mock Enriched	non WCL change	Lyso	Non-LRRK2	25.9473	25.8834	25.8264	25.7995	25.8974	25.7517	25.7312	25.48	25.5492	25.3307	25.558	25.217
0.39792	0.260893	P10853;Q64475;Q64524;Q64525;Q8CGP0;Q8CGP2;Q9D2U9	Q9D2U9;Q6ZWY9;Q64524;P10853;Q8CGP2;Q64478;Q8CGP1;P70696;P10854;Q64525;Q64475;Q8CGP0	H2B1B_MOUSE;H2B1F_MOUSE;H2B1P_MOUSE;H2B2B_MOUSE;H2B2E_MOUSE;H2B3A_MOUSE;H2B3B_MOUSE	H2bc21;H2bc3;H2bc7;H2bu1;Hist1h2bp;Hist2h2bb;Hist3h2ba	Histone H2B type 1-F/J/L	non-Mock Enriched	non WCL change	Non-Lyso	Non-LRRK2	27.9372	27.7325	28.4551	27.9814	27.8385	28.5609	27.8799	27.965	28.7864	26.8142	27.9484	27.5463
2.05514	1.30841	P10853;Q64475;Q64525;Q8CGP0;Q8CGP2;Q9D2U9	Q9D2U9;Q6ZWY9;P10853;Q8CGP2;Q64478;P70696;P10854;Q64525;Q64475;Q8CGP0	H2B1B_MOUSE;H2B1F_MOUSE;H2B1P_MOUSE;H2B2B_MOUSE;H2B3A_MOUSE;H2B3B_MOUSE	H2bc3;H2bc7;H2bu1;Hist1h2bp;Hist2h2bb;Hist3h2ba	Histone H2B type 1-F/J/L	Mock Enriched	WCL Change	Non-Lyso	Non-LRRK2	18.6506	17.9466	19.0656	19.0008	18.7558	19.5841	17.9546	16.8207	18.9398	17.5372	17.1313	16.7693
0.361182	0.293682	P10853;Q64475;Q64525;Q8CGP2	Q6ZWY9;P10853;Q8CGP2;Q64478;Q8CGP1;P70696;P10854;Q64525;Q64475	H2B1B_MOUSE;H2B1F_MOUSE;H2B1P_MOUSE;H2B2B_MOUSE	H2bc3;H2bc7;Hist1h2bp;Hist2h2bb	Histone H2B type 1-F/J/L	non-Mock Enriched	non WCL change	Non-Lyso	Non-LRRK2	28.1164	28.1556	29.2054	28.4629	28.3367	28.7162	28.4668	27.5969	29.2602	27.189	28.8324	27.8858
1.82017	0.859798	P10922	P10922	H10_MOUSE	H1-0	Histone H1.0	non-Mock Enriched	WCL Change	Non-Lyso	Non-LRRK2	23.8858	23.9043	24.7846	23.9225	23.5638	24.3645	23.5404	22.6453	24.002	22.5615	23.5522	22.9654
4.38359	1.33217	P10923	P10923	OSTP_MOUSE	Spp1	Osteopontin	Mock Enriched	WCL Change	Non-Lyso	Non-LRRK2	21.2419	21.2477	20.7876	21.4118	21.2361	21.1704	20.4874	19.8023	19.2584	19.6466	19.762	20.1457
1.91582	0.771316	P11031	P11031	TCP4_MOUSE	Sub1	Activated RNA polymerase II transcriptional coactivator p15	non-Mock Enriched	non WCL change	Non-Lyso	Non-LRRK2	20.8576	21.3156	21.4576	20.8346	21.2125	21.4375	21.0156	20.4375	20.5731	20.7307	20.3321	19.3986
0.999688	0.16153	P11087	P11087	CO1A1_MOUSE	Col1a1	Collagen alpha-1(I) chain	non-Mock Enriched	non WCL change	Non-Lyso	Non-LRRK2	26.8623	26.9316	26.6458	27.1604	27.0084	26.8019	26.8019	26.7645	26.6595	26.5433	26.9203	26.7517
1.34865	0.389607	P11087;P28481	P11087;P28481	CO1A1_MOUSE;CO2A1_MOUSE	Col1a1;Col2a1	Collagen alpha-1(I) chain	non-Mock Enriched	non WCL change	Non-Lyso	Non-LRRK2	26.3444	26.4723	26.0935	26.5551	26.6865	26.1776	26.3662	25.3975	25.8433	25.9694	26.1908	26.2243
1.46911	0.896921	P11087;Q3U962	P11087;Q3U962	CO1A1_MOUSE;CO5A2_MOUSE	Col1a1;Col5a2	Collagen alpha-1(I) chain	non-Mock Enriched	non WCL change	Non-Lyso	Non-LRRK2	22.9654	23.3511	22.8538	23.5045	23.1688	22.6907	23.2125	22.3565	21.4118	22.895	21.0292	22.2477
0.212925	0.0855586	P11103	P11103	PARP1_MOUSE	Parp1	Poly [ADP-ribose] polymerase 1	non-Mock Enriched	non WCL change	Non-Lyso	Non-LRRK2	23.5522	23.6209	23.417	23.2288	23.2821	23.0526	23.5983	23.4041	23.3645	22.9298	23.5638	22.7796
0.853042	0.338829	P11157	P11157	RIR2_MOUSE	Rrm2	Ribonucleoside-diphosphate reductase subunit M2	Mock Enriched	non WCL change	Non-Lyso	Non-LRRK2	19.822	20.1332	19.801	19.9882	20.1946	19.8772	20.0559	19.1053	19.9459	19.2815	20.2066	19.188
6.27807	-1.99943	P11214	P11214	TPA_MOUSE	Plat	Tissue-type plasminogen activator	Mock Enriched	WCL Change	Non-Lyso	Non-LRRK2	21.7307	21.4825	21.0224	21.1519	21.0426	20.7796	23.6757	23.2036	22.9316	22.9777	23.2066	23.211
0.203291	-0.0505476	P11276	P11276	FINC_MOUSE	Fn1	Fibronectin	non-Mock Enriched	non WCL change	Non-Lyso	Non-LRRK2	28.6251	28.6865	28.9677	28.7453	28.7864	28.9428	29.0322	28.6764	28.9841	28.6629	29.066	28.6355
1.308	-0.200537	P11352	P11352	GPX1_MOUSE	Gpx1	Glutathione peroxidase 1	non-Mock Enriched	non WCL change	Non-Lyso	Non-LRRK2	21.343	21.2066	20.8034	21.0625	21.1269	20.8876	21.2302	21.1269	21.3376	21.2419	21.3645	21.3321
3.22124	0.897261	P11370	P10404;P11370	ENV2_MOUSE	Fv4	Retrovirus-related Env polyprotein from Fv-4 locus	Mock Enriched	WCL Change	Non-Lyso	Non-LRRK2	24.1946	24.2607	23.6865	23.9225	23.9672	23.9847	23.7895	22.9812	22.9495	23.2961	22.6298	22.9864
1.31239	-0.328374	P11438	P11438	LAMP1_MOUSE	Lamp1	Lysosome-associated membrane glycoprotein 1	Mock Enriched	non WCL change	Lyso	Non-LRRK2	29.1015	29.2399	28.6355	28.7162	28.6424	28.3452	29.2147	29.1239	29.104	28.94	29.2979	28.9705
0.0973222	-0.0527582	P11440	P11440	CDK1_MOUSE	Cdk1	Cyclin-dependent kinase 1	non-Mock Enriched	non WCL change	Non-Lyso	Non-LRRK2	21.8113	22.1734	21.7995	21.6497	21.8802	21.4972	22.3184	21.9388	22.1174	21.1642	22.1015	21.4874
0.317682	0.129028	P11499	P11499	HS90B_MOUSE	Hsp90ab1	Heat shock protein HSP 90-beta	non-Mock Enriched	non WCL change	Lyso	Non-LRRK2	26.5433	26.8264	26.3562	26.3861	26.5754	26.1115	26.8385	26.3545	26.4938	25.824	26.4676	26.0464
0.236854	0.0761147	P11531	P11531	DMD_MOUSE	Dmd	Dystrophin	non-Mock Enriched	non WCL change	Non-Lyso	Non-LRRK2	22.7594	22.9024	22.6475	22.5708	22.6649	22.4775	22.8932	22.5189	22.9672	22.5117	22.4923	22.1825
2.37596	-0.792269	P11609	P11609	CD1D1_MOUSE	Cd1d1	Antigen-presenting glycoprotein CD1d1	Mock Enriched	non WCL change	Lyso	Non-LRRK2	18.4744	18.7317	18.1328	18.4637	18.4888	17.4454	19.4702	19.3535	18.9096	19.0103	18.8342	18.9124
0.838737	-0.160541	P11688	P11688	ITA5_MOUSE	Itga5	Integrin alpha-5	non-Mock Enriched	non WCL change	Non-Lyso	Non-LRRK2	24.9847	24.9716	24.8093	24.9271	25.0317	24.5983	25.3307	25.065	25.0813	24.895	25.1293	24.7846
0.549215	-0.484497	P11862	P11862	GAS2_MOUSE	Gas2	Growth arrest-specific protein 2	non-Mock Enriched	non WCL change	Non-Lyso	Non-LRRK2	19.286	19.6017	19.1697	18.9134	19.0683	18.3315	20.6453	20.0156	20.2764	18.6699	19.4697	18.2007
0.785932	-0.150147	P11881	P11881	ITPR1_MOUSE	Itpr1	Inositol 1,4,5-trisphosphate receptor type 1	non-Mock Enriched	non WCL change	Non-Lyso	Non-LRRK2	19.4731	19.4508	19.1066	19.6092	19.506	19.3894	19.8875	19.4739	19.5176	19.6347	19.5403	19.3817
0.914483	-0.161237	P11881;P70227;Q9Z329	Q9Z329;P70227;P11881	ITPR1_MOUSE;ITPR2_MOUSE;ITPR3_MOUSE	Itpr1;Itpr2;Itpr3	Inositol 1,4,5-trisphosphate receptor type 1	non-Mock Enriched	non WCL change	Non-Lyso	Non-LRRK2	21.3805	21.4576	21.2361	21.1395	21.0088	21.1269	21.5451	21.2535	21.1704	21.5069	21.5309	21.3101
0.100915	-0.0947987	P11881;Q9Z329	Q9Z329;P11881	ITPR1_MOUSE;ITPR2_MOUSE	Itpr1;Itpr2	Inositol 1,4,5-trisphosphate receptor type 1	non-Mock Enriched	non WCL change	Non-Lyso	Non-LRRK2	18.5092	18.579	18.3729	17.3541	18.052	18.2257	18.8222	18.4659	18.5474	18.6069	18.4122	16.8073
8.4173	-2.1201	P11928	P11928	OAS1A_MOUSE	Oas1a	2'-5'-oligoadenylate synthase 1A	non-Mock Enriched	WCL Change	Non-Lyso	Non-LRRK2	21.5685	21.5404	21.3645	21.0224	21.4015	21.5213	23.7594	23.4923	23.48	23.2288	23.6865	23.4923
2.10238	-0.329641	P11930	P11930	NUD19_MOUSE	Nudt19	Nucleoside diphosphate-linked moiety X motif 19	non-Mock Enriched	non WCL change	Non-Lyso	Non-LRRK2	21.7995	21.8876	21.4067	21.8538	21.7756	22.0292	22.0918	21.9916	22.0592	22.3376	22.0493	22.2006
0.00372864	-0.00280603	P11983	P11983	TCPA_MOUSE	Tcp1	T-complex protein 1 subunit alpha	Mock Enriched	non WCL change	Non-Lyso	Non-LRRK2	22.5892	22.8802	22.2933	22.2419	22.58	21.8152	23.0641	22.5069	22.5938	21.7594	22.654	21.8385
3.39339	-0.721159	P12023	P12023	A4_MOUSE	App	Amyloid-beta A4 protein	Mock Enriched	non WCL change	Lyso	Non-LRRK2	24.1795	24.1565	23.6757	23.848	23.8385	23.6096	25.0443	24.6595	24.3712	24.4105	24.5285	24.6209
3.89483	-0.898652	P12023;Q06335	P12023;Q06335	A4_MOUSE;APLP2_MOUSE	Aplp2;App	Amyloid-beta A4 protein	Mock Enriched	non WCL change	Non-Lyso	Non-LRRK2	22.9388	22.7756	22.6276	22.6074	22.4923	22.3156	23.9847	23.5983	23.0658	23.4676	23.5404	23.4923
2.82943	-0.459798	P12032	P12032	TIMP1_MOUSE	Timp1	Metalloproteinase inhibitor 1	Mock Enriched	non WCL change	Non-Lyso	Non-LRRK2	21.7594	21.8538	21.6714	21.9243	21.6671	21.5731	22.5069	22.0258	21.9316	22.0789	22.3884	22.2764
0.103146	0.0605707	P12246	P12246	SAMP_MOUSE	Apcs	Serum amyloid P-component	non-Mock Enriched	non WCL change	Non-Lyso	Non-LRRK2	19.8914	19.8432	19.3218	19.3732	19.4182	18.8239	19.879	19.5911	19.3981	18.855	19.518	19.0672
0.87023	0.291727	P12265	P12265	BGLR_MOUSE	Gusb	Beta-glucuronidase	Mock Enriched	non WCL change	Lyso	Non-LRRK2	26.9428	26.9428	26.3959	26.2926	26.3612	25.9495	26.506	26.3528	26.0443	26.0975	26.1449	25.989
0.888884	-0.158059	P12367	P12367	KAP2_MOUSE	Prkar2a	cAMP-dependent protein kinase type II-alpha regulatory subunit	non-Mock Enriched	non WCL change	Non-Lyso	Non-LRRK2	22.2821	22.5069	22.0625	22.3266	22.1916	22.0756	22.5498	22.3725	22.3778	22.1946	22.6253	22.2736
2.3865	-0.407137	P12367;P31324	P12367;P31324	KAP2_MOUSE;KAP3_MOUSE	Prkar2a;Prkar2b	cAMP-dependent protein kinase type II-alpha regulatory subunit	non-Mock Enriched	non WCL change	Non-Lyso	Non-LRRK2	21.9672	22.0592	21.5165	21.6051	21.7756	21.4324	22.1856	22.0918	22.155	21.9742	22.2621	22.1301
0.787922	-0.291308	P12382	P12382	PFKAL_MOUSE	Pfkl	ATP-dependent 6-phosphofructokinase, liver type	non-Mock Enriched	non WCL change	Non-Lyso	Non-LRRK2	20.5356	20.8269	20.0951	20.2302	20.3211	20.2535	21.3538	20.6096	20.7307	20.1332	20.5915	20.5915
0.432228	-0.352461	P12382;P47857	P47857;P12382	PFKAL_MOUSE;PFKAM_MOUSE	Pfkl;Pfkm	ATP-dependent 6-phosphofructokinase, liver type	Mock Enriched	non WCL change	Non-Lyso	Non-LRRK2	17.7554	18.4517	16.105	18.0639	17.6188	17.226	18.1119	18.2029	18.3725	17.3906	17.3633	17.8943
0.643077	-0.456437	P12787	P12787	COX5A_MOUSE	Cox5a	Cytochrome c oxidase subunit 5A, mitochondrial	non-Mock Enriched	non WCL change	Non-Lyso	Non-LRRK2	23.7286	23.6096	23.4676	24.3578	23.239	24.2243	23.867	23.9847	24.4551	23.6971	23.7077	25.654
0.365169	0.136823	P12815	P12815	PDCD6_MOUSE	Pdcd6	Programmed cell death protein 6	Mock Enriched	non WCL change	Non-Lyso	Non-LRRK2	20.8651	20.8876	20.8191	20.4972	20.5356	20.7223	21.002	20.4874	20.9672	19.9882	20.5545	20.5069
1.96608	-0.68775	P12960	P12960	CNTN1_MOUSE	Cntn1	Contactin-1	Mock Enriched	non WCL change	Non-Lyso	Non-LRRK2	19.4676	19.498	18.9334	19.1525	18.5429	18.9085	19.9882	19.9235	20.2535	19.1241	19.8166	19.5235
1.5286	0.259935	P12970	P12970	RL7A_MOUSE	Rpl7a	60S ribosomal protein L7a	non-Mock Enriched	non WCL change	Non-Lyso	Non-LRRK2	25.9825	26.0874	26.0338	26.1015	26.0732	26.0401	25.9157	25.8336	26.0711	25.3778	25.9203	25.6403
0.786978	0.831323	P13011	P13011	SCD2_MOUSE	Scd2	Stearoyl-CoA desaturase 2	Mock Enriched	non WCL change	Non-Lyso	Non-LRRK2	20.5731	19.7784	18.4496	20.6186	20.0821	20.7715	20.2419	20.2302	18.4318	18.3475	NaN	18.8198
0.41783	-0.132768	P13011;P13516	Q99PL7;P13011;P13516	ACOD1_MOUSE;SCD2_MOUSE	Scd1;Scd2	Stearoyl-CoA desaturase 2	non-Mock Enriched	non WCL change	Non-Lyso	Non-LRRK2	22.502	22.2243	22.0756	22.2361	22.0325	22.4324	22.2764	22.1015	22.2535	22.1426	22.8054	22.7203
1.71355	-0.540752	P13020	P13020	GELS_MOUSE	Gsn	Gelsolin	non-Mock Enriched	non WCL change	Non-Lyso	Non-LRRK2	23.2961	23.3645	22.928	22.969	23.1127	22.4067	24.0609	23.7389	23.5869	23.2405	23.5285	23.1658
0.106686	0.0984942	P13439	P13439	UMPS_MOUSE	Umps	Uridine 5'-monophosphate synthase	Mock Enriched	non WCL change	Non-Lyso	Non-LRRK2	19.2233	20.1457	19.4644	19.4894	19.8882	18.5662	19.9742	19.6036	19.9882	18.4198	19.4528	18.7476
2.15984	-0.367036	P13504	P13504	IL1R1_MOUSE	Il1r1	Interleukin-1 receptor type 1	Mock Enriched	non WCL change	Non-Lyso	Non-LRRK2	19.6952	19.5391	19.6171	19.3017	19.3552	19.2409	19.9171	20.002	19.8247	19.6183	20.0156	19.5738
0.613803	0.341435	P13516	P13516	ACOD1_MOUSE	Scd1	Acyl-CoA desaturase 1	non-Mock Enriched	non WCL change	Non-Lyso	Non-LRRK2	18.3294	17.9619	17.8393	17.9845	17.6501	17.6012	17.1023	17.9407	16.5128	17.6856	18.0233	18.0531
1.78621	0.97827	P13541	P13541	MYH3_MOUSE	Myh3	Myosin-3	non-Mock Enriched	non WCL change	Non-Lyso	Non-LRRK2	19.7721	18.8617	18.607	19.3787	19.2401	18.5287	17.8732	18.0391	16.8633	18.5525	18.5157	18.6749
4.65783	-0.605103	P13595	P13595	NCAM1_MOUSE	Ncam1	Neural cell adhesion molecule 1	non-Mock Enriched	non WCL change	Non-Lyso	Non-LRRK2	23.1031	23.0821	22.9189	22.9812	23.141	22.8442	23.9043	23.6096	23.5869	23.5754	23.6209	23.4041
4.52945	1.20437	P13597	P13597	ICAM1_MOUSE	Icam1	Intercellular adhesion molecule 1	non-Mock Enriched	WCL Change	Non-Lyso	Non-LRRK2	19.3883	19.2423	19.0785	18.9648	19.0767	18.8188	18.1632	18.395	17.9667	17.6857	17.729	17.4035
1.19337	0.719883	P13705	P13705	MSH3_MOUSE	Msh3	DNA mismatch repair protein Msh3	Mock Enriched	non WCL change	Non-Lyso	Non-LRRK2	19.7081	20.6628	19.2759	20.1457	20.2764	19.4329	18.1688	18.7246	20.0292	19.4122	19.5662	19.2816
0.90945	0.18957	P13808	P13808	B3A2_MOUSE	Slc4a2	Anion exchange protein 2	Mock Enriched	non WCL change	Non-Lyso	Non-LRRK2	21.4118	21.1395	20.8651	21.0088	21.1079	20.85	21.1642	20.9812	20.7715	20.7389	20.9098	20.68
3.28543	1.22579	P13864	P13864	DNMT1_MOUSE	Dnmt1	DNA (cytosine-5)-methyltransferase 1	non-Mock Enriched	non WCL change	Non-Lyso	Non-LRRK2	23.0325	22.9584	23.5285	22.9548	22.9079	23.1596	22.2989	21.9916	22.4775	21.1765	22.0359	21.2066
2.53012	-0.925512	P14069	P14069	S10A6_MOUSE	S100a6	Protein S100-A6	Mock Enriched	WCL Change	Non-Lyso	Non-LRRK2	19.3714	20.0691	19.441	19.0997	19.6882	19.239	20.8651	20.3645	20.2066	19.7658	20.2302	21.0292
6.25328	-0.871146	P14094	P14094	AT1B1_MOUSE	Atp1b1	Sodium/potassium-transporting ATPase subunit beta-1	non-Mock Enriched	WCL Change	Non-Lyso	Non-LRRK2	25.8069	25.433	25.4862	25.5812	25.6403	25.4266	26.5898	26.4186	26.3578	26.2517	26.5374	26.4457
0.0793506	-0.0423228	P14106	P14106	C1QB_MOUSE	C1qb	Complement C1q subcomponent subunit B	Mock Enriched	non WCL change	Non-Lyso	Non-LRRK2	27.2353	27.509	26.8019	26.7129	26.7895	26.4362	27.3745	27.1795	26.8264	26.7645	26.976	26.6181
2.42138	0.300055	P14115	P14115	RL27A_MOUSE	Rpl27a	60S ribosomal protein L27a	non-Mock Enriched	non WCL change	Non-Lyso	Non-LRRK2	25.433	25.5045	25.452	25.4676	25.4551	25.3844	25.2571	25.1604	25.3239	24.848	25.3135	24.9933
1.64346	0.296279	P14131	P14131	RS16_MOUSE	Rps16	40S ribosomal protein S16	non-Mock Enriched	non WCL change	Non-Lyso	Non-LRRK2	26.3101	26.3376	26.2661	26.2696	26.2188	26.1253	26.3135	25.9134	26.1115	25.5551	26.0275	25.8288
1.78919	0.206592	P14148	P14148	RL7_MOUSE	Rpl7	60S ribosomal protein L7	non-Mock Enriched	non WCL change	Non-Lyso	Non-LRRK2	25.433	25.5522	25.4008	25.4266	25.4105	25.2926	25.3273	25.1719	25.3679	24.9495	25.3031	25.1565
1.08187	-0.459604	P14152	P14152	MDHC_MOUSE	Mdh1	Malate dehydrogenase, cytoplasmic	Mock Enriched	non WCL change	Non-Lyso	Non-LRRK2	21.5545	21.9742	21.0359	21.4273	21.2933	20.8651	22.6431	21.8802	21.5823	21.4375	21.7553	21.6096
1.70192	0.330286	P14206	P14206	RSSA_MOUSE	Rpsa	40S ribosomal protein SA	non-Mock Enriched	non WCL change	Non-Lyso	Non-LRRK2	25.0275	25.1642	24.7945	24.9406	24.824	24.9361	24.8997	24.5754	24.9043	24.2317	24.6264	24.4676
1.17114	-0.210502	P14211	P14211	CALR_MOUSE	Calr	Calreticulin	non-Mock Enriched	non WCL change	Non-Lyso	Non-LRRK2	27.0296	27.189	26.8741	27.2714	27.1507	27.3153	27.5389	27.1795	27.0711	27.5463	27.3745	27.3828
0.737608	0.650873	P14211;P35564	P14211;P35564	CALR_MOUSE;CALX_MOUSE	Calr;Canx	Calreticulin	Mock Enriched	non WCL change	Non-Lyso	Non-LRRK2	18.7023	18.7606	16.4545	18.8544	18.6309	18.6935	18.6248	17.7242	17.4783	18.0963	16.8442	17.4231
1.72375	0.963827	P14404	P14404	MECOM_MOUSE	Mecom	Histone-lysine N-methyltransferase MECOM	non-Mock Enriched	non WCL change	Non-Lyso	Non-LRRK2	20.7307	20.7056	21.1581	20.4476	20.4676	20.8651	20.2989	19.8236	20.7955	18.5197	19.9231	19.2308
3.29697	-1.41824	P14430	P14430	HA18_MOUSE	H2-Q8	H-2 class I histocompatibility antigen, Q8 alpha chain	Mock Enriched	WCL Change	Non-Lyso	Non-LRRK2	19.3299	20.654	19.4377	18.7847	19.4818	19.5948	21.4726	21.1457	20.9243	20.7307	20.9459	20.5731
0.226571	-0.123094	P14576	P14576	SRP54_MOUSE	Srp54	Signal recognition particle 54 kDa protein	non-Mock Enriched	non WCL change	Non-Lyso	Non-LRRK2	22.4144	22.3184	22.0691	21.8651	22.002	21.4425	22.7471	22.2593	22.2764	21.7389	22.2506	21.5777
0.736491	0.671286	P14602	P14602	HSPB1_MOUSE	Hspb1	Heat shock protein beta-1	Mock Enriched	non WCL change	Non-Lyso	Non-LRRK2	22.2361	22.0088	23.7895	20.5069	21.8385	21.4425	21.8073	21.4526	21.343	20.9171	20.7389	21.5356
0.101307	0.0508134	P14685	P14685	PSMD3_MOUSE	Psmd3	26S proteasome non-ATPase regulatory subunit 3	non-Mock Enriched	non WCL change	Non-Lyso	Non-LRRK2	21.3538	21.7307	21.002	21.2933	21.4118	21.0426	21.8802	21.1269	21.391	20.8423	21.343	20.9459
0.207845	0.055364	P14719	P14719	ILRL1_MOUSE	Il1rl1	Interleukin-1 receptor-like 1	Mock Enriched	non WCL change	Non-Lyso	Non-LRRK2	23.2961	23.1961	22.9566	23.0443	23.087	22.9116	23.3239	23.1206	22.7098	22.8614	23.1627	22.9812
1.09002	0.540855	P14733	P14733	LMNB1_MOUSE	Lmnb1	Lamin-B1	non-Mock Enriched	non WCL change	Non-Lyso	Non-LRRK2	24.8997	24.7594	25.5522	24.7995	24.7796	25.0317	24.8764	24.2607	25.1833	23.5045	24.7077	24.0443
0.12453	-0.12447	P14733;P21619	P21619;P14733	LMNB1_MOUSE;LMNB2_MOUSE	Lmnb1;Lmnb2	Lamin-B1	non-Mock Enriched	non WCL change	Non-Lyso	Non-LRRK2	23.0821	22.5522	23.141	22.8461	22.7975	22.1206	22.9207	23.0609	24.0105	21.3805	23.1504	22.7634
1.81972	0.786078	P14733;P21619;P48678	P21619;P14733;P48678	LMNA_MOUSE;LMNB1_MOUSE;LMNB2_MOUSE	Lmna;Lmnb1;Lmnb2	Lamin-B1	non-Mock Enriched	non WCL change	Non-Lyso	Non-LRRK2	26.0588	26.5609	26.6595	26.2408	26.3926	26.558	26.6595	25.3645	25.7846	25.6757	25.4953	24.7745
2.64945	0.902249	P14824	P14824	ANXA6_MOUSE	Anxa6	Annexin A6	Mock Enriched	non WCL change	Lyso	Non-LRRK2	22.0224	22.4676	21.8576	21.8913	22.1301	21.3699	21.6886	21.1332	21.0224	20.5823	21.2361	20.6628
3.01407	0.351937	P14869	P14869	RLA0_MOUSE	Rplp0	60S acidic ribosomal protein P0	non-Mock Enriched	non WCL change	Non-Lyso	Non-LRRK2	25.1214	25.3511	24.9628	25.3477	25.3066	25.0854	25.0105	24.8288	24.7995	24.8191	24.8717	24.7338
0.0398222	-0.0252994	P14873	P14873	MAP1B_MOUSE	Map1b	Microtubule-associated protein 1B	non-Mock Enriched	non WCL change	Non-Lyso	Non-LRRK2	18.6942	18.8333	18.6046	18.0123	18.5577	17.92	18.995	18.2385	18.7332	18.4221	18.5391	17.8462
0.242482	0.296529	P14873;Q9QYR6	Q9QYR6;P14873	MAP1A_MOUSE;MAP1B_MOUSE	Map1a;Map1b	Microtubule-associated protein 1B	non-Mock Enriched	non WCL change	Non-Lyso	Non-LRRK2	18.9716	18.7052	19.075	18.1836	19.2375	17.9205	19.7211	18.2893	19.3871	18.1518	18.2474	16.5177
0.480636	-0.194497	P14901	P14901	HMOX1_MOUSE	Hmox1	Heme oxygenase 1	Mock Enriched	non WCL change	Non-Lyso	Non-LRRK2	22.2905	21.9847	22.2821	22.4996	21.9951	22.6209	22.7389	22.1916	22.7389	21.8802	22.3988	22.8913
2.78025	1.33249	P15066	P15066	JUND_MOUSE	Jund	Transcription factor jun-D	non-Mock Enriched	non WCL change	Non-Lyso	Non-LRRK2	19.0437	19.071	19.6951	19.1041	19.3616	19.6426	18.422	17.3556	19.0112	17.2562	18.3428	17.5353
5.91319	-0.597968	P15116	P15116	CADH2_MOUSE	Cdh2	Cadherin-2	non-Mock Enriched	non WCL change	Non-Lyso	Non-LRRK2	22.1332	22.0756	22.1426	22.1946	22.2707	22.1363	22.9477	22.8442	22.7776	22.6822	22.6886	22.6006
2.43991	-0.412745	P15208	P15208	INSR_MOUSE	Insr	Insulin receptor	non-Mock Enriched	non WCL change	Lyso	Non-LRRK2	18.8035	18.8612	18.8935	18.999	18.7968	18.6556	19.5607	19.1546	19.1757	18.8624	19.3184	19.4142
0.644281	0.159084	P15208;Q60751	P15208;Q60751	IGF1R_MOUSE;INSR_MOUSE	Igf1r;Insr	Insulin receptor	non-Mock Enriched	non WCL change	Non-Lyso	Non-LRRK2	20.3645	20.3211	20.265	20.0821	20.1457	19.9316	20.3538	19.6376	19.8296	20.0691	20.0951	20.1704
1.46815	-0.248763	P15208;Q60751;Q9WTL4	Q9WTL4;P15208;Q60751	IGF1R_MOUSE;INSRR_MOUSE;INSR_MOUSE	Igf1r;Insr;Insrr	Insulin receptor	non-Mock Enriched	non WCL change	Non-Lyso	Non-LRRK2	21.5261	21.3752	21.3962	21.2185	21.654	21.5498	22.0292	21.8113	21.6497	21.5592	21.6757	21.4874
1.28715	-0.427443	P15261	P15261	INGR1_MOUSE	Ifngr1	Interferon gamma receptor 1	Mock Enriched	non WCL change	Non-Lyso	Non-LRRK2	22.1825	21.9672	21.4221	21.3699	21.3962	21.0359	22.2302	22.0325	21.7995	21.714	22.1916	21.9707
2.49361	0.803318	P15306	P15306	TRBM_MOUSE	Thbd	Thrombomodulin	Mock Enriched	non WCL change	Non-Lyso	Non-LRRK2	19.5317	19.1875	18.9322	19.2203	19.3738	19.1358	19.2901	18.5944	18.3467	18.0863	18.042	18.2017
3.94139	-0.895246	P15331;P20152	P15331;P20152	PERI_MOUSE;VIME_MOUSE	Prph;Vim	Peripherin	non-Mock Enriched	non WCL change	Non-Lyso	Non-LRRK2	26.5667	25.8623	25.9847	26.2262	26.1488	26.1371	26.8142	27.1312	27.3578	26.6458	27.1312	27.217
5.30636	-1.21024	P15331;P20152;P31001	P15331;P31001;P11679;Q9DCV7;P20152	DESM_MOUSE;PERI_MOUSE;VIME_MOUSE	Des;Prph;Vim	Peripherin	non-Mock Enriched	non WCL change	Non-Lyso	Non-LRRK2	27.6458	27.7064	28.2399	27.8019	27.8799	27.4394	28.9595	28.6998	28.9031	29.2736	28.976	29.1628
0.271852	0.0914195	P15379	P15379	CD44_MOUSE	Cd44	CD44 antigen	non-Mock Enriched	non WCL change	Non-Lyso	Non-LRRK2	26.0567	26.204	25.9517	26.2768	26.2408	26.2732	26.5285	26.204	26.0975	26.17	25.8764	25.5783
2.47403	0.365222	P15508;Q62261	Q62261;P15508	SPTB1_MOUSE;SPTB2_MOUSE	Sptb;Sptbn1	Spectrin beta chain, erythrocytic	non-Mock Enriched	non WCL change	Non-Lyso	Non-LRRK2	22.9916	22.9495	22.6231	22.8727	22.9189	22.9006	22.8614	22.4576	22.5498	22.4247	22.4923	22.2792
1.3774	-0.51579	P15532	P15532	NDKA_MOUSE	Nme1	Nucleoside diphosphate kinase A	Mock Enriched	non WCL change	Non-Lyso	Non-LRRK2	19.2512	19.9316	19.086	19.2574	19.0467	19.6906	20.4375	19.8028	19.3771	19.5586	20.2877	19.8945
0.331696	-0.155321	P15532;Q01768	P15532;Q01768	NDKA_MOUSE;NDKB_MOUSE	Nme1;Nme2	Nucleoside diphosphate kinase A	Mock Enriched	non WCL change	Non-Lyso	Non-LRRK2	24.558	24.7895	23.895	24.2821	24.0443	24.0443	25.0935	24.4862	24.4041	24.0275	24.317	24.217
2.65594	-0.428697	P15535	P15535	B4GT1_MOUSE	B4galt1	Beta-1,4-galactosyltransferase 1	Mock Enriched	non WCL change	Non-Lyso	Non-LRRK2	21.3045	21.3962	21.0156	21.1395	21.3156	21.2185	22.019	21.5069	21.391	21.6757	21.7553	21.6141
3.83824	0.902117	P15655	P15655	FGF2_MOUSE	Fgf2	Fibroblast growth factor 2	non-Mock Enriched	WCL Change	Non-Lyso	Non-LRRK2	19.7032	20.0691	20.0559	19.9459	20.0559	19.3921	19.1923	19.1917	18.8602	18.9902	19.0576	18.5174
0.734502	0.541048	P15806;Q60722;Q61286	Q60722;Q61286;P15806	HTF4_MOUSE;ITF2_MOUSE;TFE2_MOUSE	Tcf12;Tcf3;Tcf4	Transcription factor E2-alpha	non-Mock Enriched	non WCL change	Non-Lyso	Non-LRRK2	16.5964	15.658	16.7219	16.2241	17.0945	17.1947	16.0706	16.0221	16.7499	14.6826	16.1075	16.6108
0.895975	0.55774	P15864	P15864	H12_MOUSE	H1-2	Histone H1.2	non-Mock Enriched	non WCL change	Non-Lyso	Non-LRRK2	26.5165	26.8019	27.3662	26.8385	26.8741	26.9203	27.1312	26.558	27.1312	25.1984	26.2262	25.726
0.592256	-0.68833	P15864;P43274;P43275;P43277	P43274;P15864;P43275;P43277	H11_MOUSE;H12_MOUSE;H13_MOUSE;H14_MOUSE	H1-1;H1-2;H1-3;H1-4	Histone H1.2	non-Mock Enriched	non WCL change	Non-Lyso	Non-LRRK2	24.5696	24.019	25.1527	24.5463	24.275	25.4862	25.2926	25.8599	26.976	23.0459	25.5841	25.4202
0.861064	0.770742	P15864;P43274;P43276;P43277	P43276;P43274;P15864;P43277	H12_MOUSE;H13_MOUSE;H14_MOUSE;H15_MOUSE	H1-2;H1-3;H1-4;H1-5	Histone H1.2	non-Mock Enriched	non WCL change	Non-Lyso	Non-LRRK2	20.3857	20.3645	20.2066	20.3211	19.5611	19.5809	19.9459	19.1866	20.3752	17.2374	19.7866	19.2638
0.53118	-0.350731	P15864;P43274;P43277	P43274;Q07133;P15864;P43277	H12_MOUSE;H13_MOUSE;H14_MOUSE	H1-2;H1-3;H1-4	Histone H1.2	non-Mock Enriched	non WCL change	Non-Lyso	Non-LRRK2	27.7129	27.6663	28.6964	27.6998	27.5754	27.2625	28.5014	27.9923	28.9002	27.2353	28.4154	27.673
0.540399	0.439148	P15864;P43277	P15864;P43277	H12_MOUSE;H13_MOUSE	H1-2;H1-3	Histone H1.2	non-Mock Enriched	non WCL change	Non-Lyso	Non-LRRK2	27.0914	27.217	27.2625	26.9428	27.2077	27.4234	27.4707	26.965	27.9923	25.4551	26.6998	25.9271
0.0825107	-0.032856	P15920	P15920	VPP2_MOUSE	Atp6v0a2	V-type proton ATPase 116 kDa subunit a2	Mock Enriched	non WCL change	Lyso	Non-LRRK2	22.1976	22.4349	21.8034	21.9061	21.895	21.7594	22.4726	21.8876	21.7876	22.0789	22.0756	21.8913
2.45783	-0.658891	P16045	P16045	LEG1_MOUSE	Lgals1	Galectin-1	non-Mock Enriched	non WCL change	Non-Lyso	Non-LRRK2	24.9406	25.4892	24.9539	25.2463	25.2961	25.0275	26.4473	25.7745	26.0212	25.4676	25.6181	25.5783
0.293437	-0.108401	P16054	P16054	KPCE_MOUSE	Prkce	Protein kinase C epsilon type	non-Mock Enriched	non WCL change	Non-Lyso	Non-LRRK2	20.3857	20.5261	20.4476	20.4874	20.7223	19.9601	20.4576	20.6453	20.85	20.2419	20.8269	20.1581
1.71409	-0.305812	P16056	P16056	MET_MOUSE	Met	Hepatocyte growth factor receptor	non-Mock Enriched	non WCL change	Non-Lyso	Non-LRRK2	19.0117	18.9868	18.7375	18.8448	18.9179	18.5806	19.492	19.2232	19.1948	18.9703	19.15	18.8841
2.92863	-0.532358	P16092	P16092	FGFR1_MOUSE	Fgfr1	Fibroblast growth factor receptor 1	Mock Enriched	non WCL change	Non-Lyso	Non-LRRK2	20.7796	20.8191	20.3645	20.4375	20.5638	20.2185	21.3376	21.0951	21.0088	20.9601	21.1332	20.8423
2.91345	-0.931964	P16110	P16110	LEG3_MOUSE	Lgals3	Galectin-3	non-Mock Enriched	non WCL change	Non-Lyso	Non-LRRK2	21.5638	21.9566	21.2006	21.7223	22.0088	21.4775	23.0139	22.6119	22.9352	21.8764	22.6671	22.417
0.832167	-0.309784	P16125	P16125	LDHB_MOUSE	Ldhb	L-lactate dehydrogenase B chain	Mock Enriched	non WCL change	Non-Lyso	Non-LRRK2	18.457	18.2052	17.716	17.9763	18.3498	17.4313	18.8057	18.4785	18.3364	18.0225	18.1917	18.1595
1.52471	-0.650818	P16254	P16254	SRP14_MOUSE	Srp14	Signal recognition particle 14 kDa protein	non-Mock Enriched	non WCL change	Non-Lyso	Non-LRRK2	22.4349	22.3348	21.823	21.8876	22.019	21.6497	23.1627	22.9584	22.9207	21.6628	22.9171	22.4324
2.05432	-0.397433	P16330	P16330	CN37_MOUSE	Cnp	2',3'-cyclic-nucleotide 3'-phosphodiesterase	non-Mock Enriched	non WCL change	Non-Lyso	Non-LRRK2	19.5014	19.3189	19.2234	19.2412	19.388	18.7434	19.8926	19.5045	19.5962	19.5292	19.7142	19.5641
2.00278	-0.364682	P16332	P16332	MUTA_MOUSE	Mmut	Methylmalonyl-CoA mutase, mitochondrial	non-Mock Enriched	non WCL change	Non-Lyso	Non-LRRK2	22.7512	22.821	22.4425	22.8746	22.9098	22.7776	22.8073	23.0592	23.0493	23.3101	23.0838	23.4551
3.21855	1.76091	P16381;Q501J6;Q61656;Q62095;Q62167	Q62167;P16381;Q61656;Q501J6;Q62095	DDX17_MOUSE;DDX3L_MOUSE;DDX3X_MOUSE;DDX3Y_MOUSE;DDX5_MOUSE	D1Pas1;Ddx17;Ddx3x;Ddx3y;Ddx5	Putative ATP-dependent RNA helicase Pl10	non-Mock Enriched	non WCL change	Non-Lyso	Non-LRRK2	26.6595	26.8741	26.8385	26.5653	26.7129	27.0711	26.53	24.6971	24.7286	25.5075	24.5285	24.1642
1.29533	0.320759	P16381;Q62095;Q62167	Q62167;P16381;Q62095	DDX3L_MOUSE;DDX3X_MOUSE;DDX3Y_MOUSE	D1Pas1;Ddx3x;Ddx3y	Putative ATP-dependent RNA helicase Pl10	non-Mock Enriched	non WCL change	Non-Lyso	Non-LRRK2	26.3795	26.521	26.1507	26.1871	26.2445	25.8044	26.2803	25.9495	25.8385	25.6971	26.0422	25.5551
0.872274	0.352986	P16381;Q62167	Q62167;P16381	DDX3L_MOUSE;DDX3X_MOUSE	D1Pas1;Ddx3x	Putative ATP-dependent RNA helicase Pl10	Mock Enriched	non WCL change	Non-Lyso	Non-LRRK2	27.0505	26.9869	26.1565	26.6181	26.6595	26.2996	26.9088	26.5389	26.1253	25.9517	26.2661	25.8623
0.0330899	-0.0183996	P16382	P16382	IL4RA_MOUSE	Il4r	Interleukin-4 receptor subunit alpha	Mock Enriched	non WCL change	Non-Lyso	Non-LRRK2	20.9024	20.8423	20.3211	20.3321	20.5165	19.9601	20.9951	20.6006	20.2185	20.1457	20.6714	20.3538
0.0655781	0.0406453	P16406	P16406	AMPE_MOUSE	Enpep	Glutamyl aminopeptidase	Mock Enriched	non WCL change	Lyso	Non-LRRK2	18.5009	18.3317	17.6291	17.8679	18.111	17.357	18.4103	18.2014	17.9293	17.6071	17.8807	17.5249
3.38031	-1.07126	P16460	P16460	ASSY_MOUSE	Ass1	Argininosuccinate synthase	Mock Enriched	WCL Change	Lyso	Non-LRRK2	20.4972	20.8191	20.3962	20.1079	20.002	19.9205	21.9243	21.2933	21.3962	20.8269	21.5777	21.1519
0.390494	0.077582	P16546	P16546	SPTN1_MOUSE	Sptan1	Spectrin alpha chain, non-erythrocytic 1	non-Mock Enriched	non WCL change	Non-Lyso	Non-LRRK2	24.5345	24.4425	24.2961	24.4234	24.5463	24.3239	24.6703	24.3444	24.4105	24.2463	24.3444	24.0854
0.146583	0.0787881	P16627	P16627	HS71L_MOUSE	Hspa1l	Heat shock 70 kDa protein 1-like	Mock Enriched	non WCL change	Non-Lyso	Non-LRRK2	19.6884	20.1079	19.3659	20.2535	20.2419	19.4749	20.3645	19.8714	19.4861	19.5116	19.7581	19.6679
0.163147	0.0861527	P16627;P17156;P17879;P20029;P63017;Q61696	Q61696;P17156;P17879;P16627;P63017;P20029	BIP_MOUSE;HS71A_MOUSE;HS71B_MOUSE;HS71L_MOUSE;HSP72_MOUSE;HSP7C_MOUSE	Hspa1a;Hspa1b;Hspa1l;Hspa2;Hspa5;Hspa8	Heat shock 70 kDa protein 1-like	non-Mock Enriched	non WCL change	Non-Lyso	Non-LRRK2	27.7517	28.0243	27.6663	27.8324	27.8623	27.632	28.2308	27.4707	27.019	28.258	27.4473	27.8264
0.725474	0.888708	P16627;P17156;P17879;P63017	Q61696;P17156;P17879;P16627;P63017	HS71B_MOUSE;HS71L_MOUSE;HSP72_MOUSE;HSP7C_MOUSE	Hspa1b;Hspa1l;Hspa2;Hspa8	Heat shock 70 kDa protein 1-like	non-Mock Enriched	non WCL change	Non-Lyso	Non-LRRK2	22.7695	23.178	23.1871	22.9985	23.1253	23.3645	23.8385	21.9672	20.1332	23.5869	NaN	21.5498
1.18937	-0.292201	P16627;P17156;P17879;P63017;Q61696	Q61696;P17156;P17879;P16627;P63017	HS71A_MOUSE;HS71B_MOUSE;HS71L_MOUSE;HSP72_MOUSE;HSP7C_MOUSE	Hspa1a;Hspa1b;Hspa1l;Hspa2;Hspa8	Heat shock 70 kDa protein 1-like	non-Mock Enriched	non WCL change	Non-Lyso	Non-LRRK2	27.4154	27.4707	27.3153	27.524	27.4394	27.0084	28.2216	27.6527	27.4394	27.4551	27.5536	27.604
6.79129	-2.69861	P16627;P17156;P17879;Q61696	Q61696;P17156;P17879;P16627	HS71A_MOUSE;HS71B_MOUSE;HS71L_MOUSE;HSP72_MOUSE	Hspa1a;Hspa1b;Hspa1l;Hspa2	Heat shock 70 kDa protein 1-like	Mock Enriched	WCL change - but ratio	Non-Lyso	Non-LRRK2	18.8299	19.4321	18.6738	18.8972	18.716	18.4418	21.9423	21.2066	20.9742	21.9672	21.4825	21.6096
1.23003	-0.192153	P16627;P17156;P20029;P63017	P17156;P16627;P63017;P20029	BIP_MOUSE;HS71L_MOUSE;HSP72_MOUSE;HSP7C_MOUSE	Hspa1l;Hspa2;Hspa5;Hspa8	Heat shock 70 kDa protein 1-like	non-Mock Enriched	non WCL change	Non-Lyso	Non-LRRK2	25.5725	25.902	25.8599	25.792	25.8858	25.7695	26.2002	25.7077	25.8433	26.0711	26.1234	25.989
2.10687	-0.641712	P16627;P17879;Q61696	Q61696;P17879;P16627	HS71A_MOUSE;HS71B_MOUSE;HS71L_MOUSE	Hspa1a;Hspa1b;Hspa1l	Heat shock 70 kDa protein 1-like	Mock Enriched	WCL Change	Non-Lyso	Non-LRRK2	21.9388	22.4775	22.0493	22.1916	22.1765	22.0088	23.4551	22.3831	22.6164	23.0592	22.3156	22.8633
1.99951	-0.603183	P16675	P16675	PPGB_MOUSE	Ctsa	Lysosomal protective protein	Mock Enriched	WCL Change	Lyso	Non-LRRK2	28.2714	28.3023	27.8385	27.6931	27.8019	27.1115	28.5646	28.5052	28.4394	28.2262	28.6355	28.267
0.860768	-0.36708	P16858	P16858	G3P_MOUSE	Gapdh	Glyceraldehyde-3-phosphate dehydrogenase	Mock Enriched	non WCL change	Non-Lyso	Non-LRRK2	25.792	26.1757	25.2243	25.3066	25.4862	25.1293	26.4908	26.0127	25.8044	25.3135	25.9955	25.6998
0.0274783	0.0110442	P16882	P16882	GHR_MOUSE	Ghr	Growth hormone receptor	Mock Enriched	non WCL change	Non-Lyso	Non-LRRK2	18.3432	18.5014	18.2974	18.451	18.4765	17.9281	18.6406	18.3551	18.3029	18.0944	18.5851	17.9531
1.0654	1.21486	P16951	P16951	ATF2_MOUSE	Atf2	Cyclic AMP-dependent transcription factor ATF-2	non-Mock Enriched	non WCL change	Non-Lyso	Non-LRRK2	17.8673	17.6052	18.977	18.138	17.8838	18.7892	17.7045	17.4224	18.4761	16.2947	17.6929	14.3806
0.700608	0.445531	P17012	P17012;P23607	ZFX_MOUSE	Zfx	Zinc finger X-chromosomal protein	non-Mock Enriched	non WCL change	Non-Lyso	Non-LRRK2	20.2764	19.9742	20.5638	19.6771	19.7962	20.3101	20.1332	19.1212	20.5069	18.534	19.9302	19.6992
0.921969	-0.366116	P17047	P17047	LAMP2_MOUSE	Lamp2	Lysosome-associated membrane glycoprotein 2	Mock Enriched	non WCL change	Lyso	Non-LRRK2	28.4473	28.4707	28.0505	27.9088	28.0296	27.1507	28.7389	28.4073	28.3324	28.217	28.4473	28.1115
0.560556	0.267596	P17095	P17095	HMGA1_MOUSE	Hmga1	High mobility group protein HMG-I/HMG-Y	non-Mock Enriched	non WCL change	Non-Lyso	Non-LRRK2	25.6431	25.5551	25.7077	25.3975	25.6458	25.4425	26.1719	25.6068	25.1449	24.8997	25.3645	24.5983
0.257255	-0.0617355	P17125	P17125	TGFB3_MOUSE	Tgfb3	Transforming growth factor beta-3 proprotein	Mock Enriched	non WCL change	Non-Lyso	Non-LRRK2	20.2989	20.2877	19.9742	20.2302	20.1946	19.8387	20.4576	20.0691	20.002	20.265	20.1946	20.2066
3.68156	-0.836928	P17156	P17156	HSP72_MOUSE	Hspa2	Heat shock-related 70 kDa protein 2	non-Mock Enriched	WCL Change	Non-Lyso	Non-LRRK2	19.5335	19.8098	19.4611	19.541	19.6937	19.327	20.7796	20.5165	20.5261	19.8281	20.4273	20.3101
1.07957	0.506987	P17156;P38647;P63017	P17156;P63017;P38647	GRP75_MOUSE;HSP72_MOUSE;HSP7C_MOUSE	Hspa2;Hspa8;Hspa9	Heat shock-related 70 kDa protein 2	non-Mock Enriched	non WCL change	Non-Lyso	Non-LRRK2	22.0789	22.2477	21.6886	22.2621	22.0723	21.7098	22.0691	21.5069	20.6886	22.019	20.8802	21.8538
1.42461	-0.294509	P17156;P63017	P17156;P63017	HSP72_MOUSE;HSP7C_MOUSE	Hspa2;Hspa8	Heat shock-related 70 kDa protein 2	non-Mock Enriched	non WCL change	Non-Lyso	Non-LRRK2	26.7517	27.0296	26.5754	26.7645	26.7517	26.4282	27.3662	27.189	26.9539	26.7645	26.8974	26.8974
1.10541	-0.496216	P17182	P17182	ENOA_MOUSE	Eno1	Alpha-enolase	Mock Enriched	non WCL change	Non-Lyso	Non-LRRK2	23.1472	23.6096	22.8327	22.9951	22.8932	22.4996	24.2535	23.5404	23.3101	22.7675	23.7594	23.3239
0.948636	-0.33998	P17182;P17183	P17183;P17182	ENOA_MOUSE;ENOG_MOUSE	Eno1;Eno2	Alpha-enolase	Mock Enriched	non WCL change	Non-Lyso	Non-LRRK2	22.239	22.714	22.0359	22.5938	21.9882	22.1015	23.2961	22.5498	22.3725	22.4947	22.7369	22.2621
0.439143	0.345127	P17182;P17183;P21550	P17183;P17182;P21550	ENOA_MOUSE;ENOB_MOUSE;ENOG_MOUSE	Eno1;Eno2;Eno3	Alpha-enolase	Mock Enriched	non WCL change	Non-Lyso	Non-LRRK2	20.1457	20.8576	19.3847	20.3645	19.9459	19.6601	20.85	19.676	18.9267	20.0821	18.9847	19.7682
1.76107	-0.74303	P17182;P21550	P17182;P21550	ENOA_MOUSE;ENOB_MOUSE	Eno1;Eno3	Alpha-enolase	Mock Enriched	non WCL change	Non-Lyso	Non-LRRK2	21.0756	21.4923	20.2185	21.0625	20.9243	20.6628	22.2564	21.9423	21.6141	20.953	21.8461	21.2821
1.2411	0.541659	P17225	P17225	PTBP1_MOUSE	Ptbp1	Polypyrimidine tract-binding protein 1	non-Mock Enriched	non WCL change	Non-Lyso	Non-LRRK2	25.019	25.1293	25.6068	24.945	24.989	25.2785	24.9716	24.5869	25.3376	23.7695	24.8576	24.1946
1.60295	0.736772	P17225;Q8BHD7	P17225;Q8BHD7	PTBP1_MOUSE;PTBP3_MOUSE	Ptbp1;Ptbp3	Polypyrimidine tract-binding protein 1	non-Mock Enriched	non WCL change	Non-Lyso	Non-LRRK2	25.1332	25.5404	25.9694	25.417	25.3844	25.275	25.3545	24.8142	25.4457	23.8385	24.5638	24.2821
0.552035	0.096729	P17426	P17426	AP2A1_MOUSE	Ap2a1	AP-2 complex subunit alpha-1	non-Mock Enriched	non WCL change	Non-Lyso	Non-LRRK2	23.7895	23.867	23.867	23.9134	24.0526	23.7895	24.0526	23.7077	23.7594	23.7492	23.9134	23.5165
0.324612	0.0794875	P17426;P17427	P17426;P17427	AP2A1_MOUSE;AP2A2_MOUSE	Ap2a1;Ap2a2	AP-2 complex subunit alpha-1	non-Mock Enriched	non WCL change	Non-Lyso	Non-LRRK2	24.217	24.3712	24.217	24.2243	24.4105	23.9316	24.417	24.1565	24.0854	24.2243	24.2021	23.8093
0.121865	0.026069	P17427	P17427	AP2A2_MOUSE	Ap2a2	AP-2 complex subunit alpha-2	non-Mock Enriched	non WCL change	Non-Lyso	Non-LRRK2	24.2021	24.2317	24.1488	24.2607	24.3778	24.1095	24.4425	24.2021	24.2243	24.0526	24.3031	23.9495
1.23562	-0.395562	P17439	P17439	GLCM_MOUSE	Gba	Lysosomal acid glucosylceramidase	Mock Enriched	non WCL change	Lyso	Non-LRRK2	27.019	27.0813	26.673	26.5433	26.6458	25.9912	27.3745	27.217	27.0296	26.8858	27.0813	26.7389
0.0747065	-0.0522153	P17665	P17665	COX7C_MOUSE	Cox7c	Cytochrome c oxidase subunit 7C, mitochondrial	non-Mock Enriched	non WCL change	Non-Lyso	Non-LRRK2	21.1395	21.3376	20.6628	21.1143	21.6628	22.0592	21.0951	20.9742	21.1519	21.8576	21.3266	21.8839
4.68897	-0.682302	P17710	P17710	HXK1_MOUSE	Hk1	Hexokinase-1	non-Mock Enriched	non WCL change	Non-Lyso	Non-LRRK2	24.5225	24.3712	24.239	24.6264	24.604	24.4041	24.9271	25.0526	25.0894	25.3444	25.1135	25.3342
0.743653	0.634349	P17710;Q91W97	P17710;Q91W97	HKDC1_MOUSE;HXK1_MOUSE	Hk1;Hkdc1	Hexokinase-1	non-Mock Enriched	non WCL change	Non-Lyso	Non-LRRK2	23.7695	24.3307	24.4425	24.5696	24.3712	24.6264	24.7182	23.0105	23.0641	25.3101	22.85	23.3511
1.76293	-0.449024	P17742	P17742	PPIA_MOUSE	Ppia	Peptidyl-prolyl cis-trans isomerase A	Mock Enriched	non WCL change	Non-Lyso	Non-LRRK2	25.5374	25.8191	25.2785	25.5696	25.3975	25.2096	26.3494	25.8312	25.8576	25.4041	26.1075	25.9562
1.55453	-0.508465	P17751	P17751	TPIS_MOUSE	Tpi1	Triosephosphate isomerase	non-Mock Enriched	non WCL change	Non-Lyso	Non-LRRK2	22.3805	22.58	21.8034	22.1488	22.0983	21.7013	23.1734	22.6364	22.4298	22.1143	22.6518	22.7574
2.77009	-0.49726	P17809	P17809	GTR1_MOUSE	Slc2a1	Solute carrier family 2, facilitated glucose transporter member 1	non-Mock Enriched	non WCL change	Non-Lyso	Non-LRRK2	23.5285	23.654	23.1946	23.2679	23.4676	23.1596	24.2679	23.9316	23.7492	23.7182	23.7895	23.7995
1.56656	-0.757755	P17879;P63017;Q61696	Q61696;P17879;P63017	HS71A_MOUSE;HS71B_MOUSE;HSP7C_MOUSE	Hspa1a;Hspa1b;Hspa8	Heat shock 70 kDa protein 1B	non-Mock Enriched	non WCL change	Non-Lyso	Non-LRRK2	23.6649	23.9043	23.9406	23.3645	23.7182	22.7389	24.6971	24.7024	23.6649	24.1946	24.9539	23.6649
6.1129	-1.2494	P17879;Q61696	Q61696;P17879	HS71A_MOUSE;HS71B_MOUSE	Hspa1a;Hspa1b	Heat shock 70 kDa protein 1B	non-Mock Enriched	WCL Change	Non-Lyso	Non-LRRK2	21.714	21.8651	21.4726	21.5165	21.4923	21.2877	23.0902	22.8764	22.6364	22.5638	22.7389	22.9388
2.555	1.2124	P17918	P17918	PCNA_MOUSE	Pcna	Proliferating cell nuclear antigen	non-Mock Enriched	non WCL change	Non-Lyso	Non-LRRK2	23.4298	23.4923	24.2891	23.3239	23.2477	23.6865	23.0902	22.3129	22.9548	21.4324	22.6051	21.7995
1.64458	-0.359403	P18052	P18052	PTPRA_MOUSE	Ptpra	Receptor-type tyrosine-protein phosphatase alpha	non-Mock Enriched	non WCL change	Non-Lyso	Non-LRRK2	21.3962	21.4015	21.1079	21.1704	21.2006	20.8802	21.8576	21.6714	21.5869	21.1704	21.7223	21.3045
1.39586	-1.03353	P18052;P49446	P18052;P49446	PTPRA_MOUSE;PTPRE_MOUSE	Ptpra;Ptpre	Receptor-type tyrosine-protein phosphatase alpha	non-Mock Enriched	non WCL change	Non-Lyso	Non-LRRK2	18.2392	18.899	17.8004	17.3118	18.5112	18.3324	19.092	19.8535	17.4658	19.4438	19.4242	20.0156
3.11813	0.438611	P18155	P18155	MTDC_MOUSE	Mthfd2	Bifunctional methylenetetrahydrofolate dehydrogenase/cyclohydrolase, mitochondrial	non-Mock Enriched	non WCL change	Non-Lyso	Non-LRRK2	24.9134	24.8191	24.6209	25.1015	24.9977	24.8997	24.2243	24.4984	24.4923	24.4425	24.3712	24.6918
0.441634	-0.167483	P18242	P18242	CATD_MOUSE	Ctsd	Cathepsin D	Mock Enriched	non WCL change	Lyso	Non-LRRK2	29.8974	29.8264	29.391	29.326	29.3869	28.9512	30.0737	29.6881	29.611	29.6005	29.461	29.3494
3.50235	-0.772557	P18406	P18406	CCN1_MOUSE	Ccn1	CCN family member 1	Mock Enriched	non WCL change	Non-Lyso	Non-LRRK2	25.558	25.4105	24.989	25.217	25.2571	24.8433	26.2353	26.143	25.848	25.6292	26.1642	25.8904
0.201454	0.0939465	P18524	P18524;P18526	HVM53_MOUSE		Ig heavy chain V region RF	non-Mock Enriched	non WCL change	Non-Lyso	Non-LRRK2	21.2821	21.3645	20.9459	20.9024	20.7715	20.6453	21.6006	20.9316	20.7796	20.6364	20.7634	20.6364
0.0525668	0.0337909	P18525;P18527;P18528	P18525;P18526;P18527;P18528;P18529	HVM54_MOUSE;HVM56_MOUSE;HVM57_MOUSE		Ig heavy chain V region 5-84	non-Mock Enriched	non WCL change	Non-Lyso	Non-LRRK2	22.0983	22.3831	22.0756	21.8034	21.6096	21.1457	22.4041	21.8614	21.3376	21.7634	21.928	21.6186
0.450805	0.259372	P18527	P18527	HVM56_MOUSE		Ig heavy chain V region 914	Mock Enriched	non WCL change	Non-Lyso	Non-LRRK2	21.7307	22.0393	21.2877	21.3156	21.1395	21.1395	22.0723	21.6096	21.0625	20.7056	20.8113	20.8346
0.805232	0.389805	P18528	P18528	HVM57_MOUSE		Ig heavy chain V region 6.96	Mock Enriched	non WCL change	Non-Lyso	Non-LRRK2	22.7098	23.1031	22.1174	22.3538	22.2707	21.9951	22.7265	22.5309	21.6929	21.7955	21.8113	21.654
3.67868	0.796509	P18572	P18572	BASI_MOUSE	Bsg	Basigin	non-Mock Enriched	non WCL change	Non-Lyso	Non-LRRK2	24.3511	24.2961	23.9406	24.1719	24.239	24.217	23.9933	23.5045	23.184	23.3239	23.2821	23.1488
2.8377	-0.623217	P18581	P18581	CTR2_MOUSE	Slc7a2	Cationic amino acid transporter 2	Mock Enriched	non WCL change	Non-Lyso	Non-LRRK2	19.492	19.2716	19.0391	19.2885	19.1512	18.8035	20.1581	19.6229	19.6826	19.4455	19.9459	19.9303
0.442918	-0.417756	P18608	P18608	HMGN1_MOUSE	Hmgn1	Non-histone chromosomal protein HMG-14	non-Mock Enriched	non WCL change	Non-Lyso	Non-LRRK2	18.683	18.636	18.9515	18.2421	18.2773	17.3382	19.1609	19.365	19.6245	17.0804	18.7683	18.6357
0.507488	0.312008	P18653;P18654	P18653;P18654;Q9WUT3	KS6A1_MOUSE;KS6A3_MOUSE	Rps6ka1;Rps6ka3	Ribosomal protein S6 kinase alpha-1	Mock Enriched	non WCL change	Non-Lyso	Non-LRRK2	19.9742	19.8731	19.2714	18.9833	19.5985	18.894	20.1332	19.1129	18.9924	18.4978	19.1768	18.8093
0.963108	-0.342594	P18654	P18654	KS6A3_MOUSE	Rps6ka3	Ribosomal protein S6 kinase alpha-3	Mock Enriched	non WCL change	Non-Lyso	Non-LRRK2	19.2203	19.5532	18.9301	18.8225	19.2005	18.6513	19.8414	19.4234	19.703	18.8642	19.2179	19.3836
0.240526	0.0967013	P18760	P18760	COF1_MOUSE	Cfl1	Cofilin-1	Mock Enriched	non WCL change	Non-Lyso	Non-LRRK2	24.3844	24.6811	24.0935	24.3376	24.2096	24.002	24.6811	24.1488	24.2243	23.7286	24.3778	23.9672
0.340222	-0.430817	P18760;P45591	P18760;P45591	COF1_MOUSE;COF2_MOUSE	Cfl1;Cfl2	Cofilin-1	non-Mock Enriched	non WCL change	Non-Lyso	Non-LRRK2	25.002	24.9933	24.7077	24.7129	24.867	24.2679	23.8191	25.7594	26.3477	23.2081	26.2625	25.7389
0.75222	-0.259126	P18760;P45591;Q9R0P5	P18760;P45591;Q9R0P5	COF1_MOUSE;COF2_MOUSE;DEST_MOUSE	Cfl1;Cfl2;Dstn	Cofilin-1	non-Mock Enriched	non WCL change	Non-Lyso	Non-LRRK2	21.3156	22.1269	21.3321	21.7013	21.4775	21.0156	22.1426	21.5261	21.6141	21.7223	21.7512	21.7675
3.4926	0.468819	P18828	P18828	SDC1_MOUSE	Sdc1	Syndecan-1	non-Mock Enriched	non WCL change	Non-Lyso	Non-LRRK2	23.3645	23.3239	23.1976	23.3778	23.1991	23.0772	23.1031	22.7056	22.6409	22.6865	22.6907	22.9006
0.998432	0.309356	P18872	P18872	GNAO_MOUSE	Gnao1	Guanine nucleotide-binding protein G(o) subunit alpha	Mock Enriched	non WCL change	Non-Lyso	Non-LRRK2	20.85	21.0359	20.654	20.6006	20.6971	20.3538	20.9388	20.2185	20.4273	20.5731	20.265	19.9127
0.638921	0.490822	P18911	P18911	RARG_MOUSE	Rarg	Retinoic acid receptor gamma	non-Mock Enriched	non WCL change	Non-Lyso	Non-LRRK2	17.695	17.5469	18.245	17.1944	17.4671	17.2753	17.94	16.7847	17.0062	15.8601	17.808	NaN
4.35062	-1.13455	P19001	P19001	K1C19_MOUSE	Krt19	Keratin, type I cytoskeletal 19	non-Mock Enriched	WCL Change	Non-Lyso	Non-LRRK2	19.8347	19.9221	19.5803	19.8479	19.9742	19.2002	20.9951	21.1206	21.0625	20.343	20.7955	20.85
0.0917829	-0.193134	P19001;Q61414;Q61781;Q6IFX2;Q9QWL7	Q6IFX2;Q61781;Q9QWL7;P19001;Q61414	K1C14_MOUSE;K1C15_MOUSE;K1C17_MOUSE;K1C19_MOUSE;K1C42_MOUSE	Krt14;Krt15;Krt17;Krt19;Krt42	Keratin, type I cytoskeletal 19	non-Mock Enriched	non WCL change	Non-Lyso	Non-LRRK2	26.0505	24.8811	23.8288	24.6595	25.3943	24.2535	25.4105	26.8741	22.7776	24.5165	23.5869	27.0609
0.452195	-0.250512	P19096	P19096	FAS_MOUSE	Fasn	Fatty acid synthase	Mock Enriched	non WCL change	Non-Lyso	Non-LRRK2	20.7796	21.3266	20.5165	20.5638	20.8346	20.1332	21.6096	21.0691	21.0886	20.2535	21.1395	20.4972
0.00518875	-0.00633144	P19157	P19157	GSTP1_MOUSE	Gstp1	Glutathione S-transferase P 1	Mock Enriched	non WCL change	Non-Lyso	Non-LRRK2	20.6628	20.9951	20.002	19.9601	20.1206	19.8908	21.5261	20.265	20.0426	20.1457	20.8802	18.8097
0.431376	-0.294415	P19157;P46425	P19157;P46425	GSTP1_MOUSE;GSTP2_MOUSE	Gstp1;Gstp2	Glutathione S-transferase P 1	Mock Enriched	non WCL change	Non-Lyso	Non-LRRK2	20.6453	21.002	19.7226	20.417	20.1332	19.7132	21.2764	20.8423	20.7634	20.0426	20.7471	19.7279
0.359301	-0.172519	P19182	P19182	IFRD1_MOUSE	Ifrd1	Interferon-related developmental regulator 1	non-Mock Enriched	non WCL change	Non-Lyso	Non-LRRK2	21.0821	21.632	21.1332	21.3376	21.4626	20.4375	21.5869	21.4874	21.3805	21.2707	21.6231	20.7715
0.078715	-0.0269295	P19221	P19221	THRB_MOUSE	F2	Prothrombin	Mock Enriched	non WCL change	Non-Lyso	Non-LRRK2	21.5731	21.7307	21.4221	21.2302	21.2764	21.265	21.8346	21.1581	21.4067	21.5685	21.3321	21.3592
0.875928	0.193314	P19253	P19253	RL13A_MOUSE	Rpl13a	60S ribosomal protein L13a	non-Mock Enriched	non WCL change	Non-Lyso	Non-LRRK2	25.4707	25.5285	25.1984	25.4425	25.3477	25.2996	25.1795	25.3511	25.5075	24.7338	25.2463	25.1095
1.16373	-0.280751	P19258	P19258	MPV17_MOUSE	Mpv17	Protein Mpv17	non-Mock Enriched	non WCL change	Non-Lyso	Non-LRRK2	22.3805	22.265	21.6141	22.4601	22.0691	22.2707	22.3538	22.5754	22.5189	22.4898	22.2214	22.5846
1.6022	-0.350718	P19324	P19324	SERPH_MOUSE	Serpinh1	Serpin H1	Mock Enriched	non WCL change	Non-Lyso	Non-LRRK2	27.1312	27.1604	26.5255	27.1312	27.0296	27.1795	27.6595	27.1984	27.17	27.5463	27.217	27.4707
0.755872	0.277883	P19426	P19426	NELFE_MOUSE	Nelfe	Negative elongation factor E	non-Mock Enriched	non WCL change	Non-Lyso	Non-LRRK2	18.0382	18.4545	18.1109	17.5787	17.9978	17.8415	18.1588	17.5946	17.8466	17.0769	17.8552	17.8222
1.52563	-0.900353	P19536	P19536	COX5B_MOUSE	Cox5b	Cytochrome c oxidase subunit 5B, mitochondrial	non-Mock Enriched	non WCL change	Non-Lyso	Non-LRRK2	22.714	22.2448	22.1765	23.0122	22.2961	23.1765	22.867	23.0789	23.48	23.1946	23.417	24.9847
0.179534	-0.0589304	P19783	P19783	COX41_MOUSE	Cox4i1	Cytochrome c oxidase subunit 4 isoform 1, mitochondrial	non-Mock Enriched	non WCL change	Non-Lyso	Non-LRRK2	26.7389	26.8019	26.604	27.0296	27.0609	26.9539	26.8385	26.726	26.6865	27.2979	26.7771	27.217
2.69568	-0.687723	P19788	P19788	MGP_MOUSE	Mgp	Matrix Gla protein	non-Mock Enriched	non WCL change	Non-Lyso	Non-LRRK2	24.7995	24.6264	24.48	24.3712	24.391	23.8093	25.2499	25.3578	25.1214	24.8336	25.2317	24.8093
4.22582	1.59499	P19973	P19973	LSP1_MOUSE	Lsp1	Lymphocyte-specific protein 1	non-Mock Enriched	non WCL change	Non-Lyso	Non-LRRK2	22.4751	22.2679	22.1825	22.3073	22.3857	21.9388	21.3376	20.953	20.714	20.953	20.2419	19.7878
4.56881	-0.519814	P20029	P20029	BIP_MOUSE	Hspa5	Endoplasmic reticulum chaperone BiP	non-Mock Enriched	non WCL change	Non-Lyso	Non-LRRK2	26.9977	27.17	26.965	27.2625	27.17	27.0711	27.6865	27.4862	27.4394	27.6527	27.726	27.7645
0.672293	0.239809	P20060	P20060	HEXB_MOUSE	Hexb	Beta-hexosaminidase subunit beta	Mock Enriched	non WCL change	Lyso	Non-LRRK2	27.8081	27.965	27.4473	27.2979	27.4234	26.8623	27.5536	27.3153	27.189	27.1312	27.2445	26.9316
0.197093	-0.210665	P20067	P20067	ID1_MOUSE	Id1	DNA-binding protein inhibitor ID-1	non-Mock Enriched	non WCL change	Non-Lyso	Non-LRRK2	16.3652	17.2505	16.769	16.596	16.8715	15.6884	17.9072	16.8181	17.6601	15.7588	16.9044	15.7561
0.729541	-0.137166	P20108	P20108	PRDX3_MOUSE	Prdx3	Thioredoxin-dependent peroxide reductase, mitochondrial	non-Mock Enriched	non WCL change	Non-Lyso	Non-LRRK2	25.2891	24.9584	24.9495	25.3545	25.2856	25.1293	25.0935	25.2535	25.2426	25.4862	25.2243	25.4892
4.25579	-0.479792	P20152	P20152	VIME_MOUSE	Vim	Vimentin	non-Mock Enriched	non WCL change	Non-Lyso	Non-LRRK2	29.6831	29.4765	29.6424	29.5862	29.6964	29.3088	30.0864	30.1361	30.1604	29.9539	29.9539	29.9814
0.0768322	0.0493056	P20152;P31001	P31001;P20152	DESM_MOUSE;VIME_MOUSE	Des;Vim	Vimentin	non-Mock Enriched	non WCL change	Non-Lyso	Non-LRRK2	25.918	25.9088	26.0609	25.5667	26.0691	26.0752	26.4282	25.824	25.673	26.6458	25.3376	25.3943
2.65239	-2.19947	P20152;P31001;P46660	P08553;P46660;P31001;P20152	AINX_MOUSE;DESM_MOUSE;VIME_MOUSE	Des;Ina;Vim	Vimentin	non-Mock Enriched	non WCL change	Non-Lyso	Non-LRRK2	27.7958	26.3342	27.0609	27.0609	27.1984	26.0484	27.6663	29.3807	29.8974	27.6458	30.2077	29.8974
1.50248	0.310842	P20352	P20352	TF_MOUSE	F3	Tissue factor	Mock Enriched	non WCL change	Non-Lyso	Non-LRRK2	23.2679	23.4923	22.8249	23.2332	23.3645	23.3239	23.2821	23.0443	22.9243	22.7369	22.8987	22.7553
0.422411	-0.233484	P20357	P20357	MTAP2_MOUSE	Map2	Microtubule-associated protein 2	non-Mock Enriched	non WCL change	Non-Lyso	Non-LRRK2	20.0292	20.3857	19.5386	19.7515	19.7311	19.1897	20.6628	20.343	20.0691	19.3896	19.9459	19.6164
0.691962	-0.168969	P20444	P20444	KPCA_MOUSE	Prkca	Protein kinase C alpha type	non-Mock Enriched	non WCL change	Non-Lyso	Non-LRRK2	21.6929	21.6364	21.5404	21.8689	22.0292	21.5869	21.9024	22.0258	22.1856	21.6757	22.0292	21.5498
2.03767	1.32159	P20444;P28867;P68404;Q02111	P28867;P68404;P20444;Q02111	KPCA_MOUSE;KPCB_MOUSE;KPCD_MOUSE;KPCT_MOUSE	Prkca;Prkcb;Prkcd;Prkcq	Protein kinase C alpha type	non-Mock Enriched	non WCL change	Non-Lyso	Non-LRRK2	17.2485	17.0485	16.5681	17.0832	16.1909	16.6007	16.1004	16.6662	15.1919	14.7284	NaN	14.655
2.6361	0.719075	P20664	P20664	PRI1_MOUSE	Prim1	DNA primase small subunit	non-Mock Enriched	non WCL change	Non-Lyso	Non-LRRK2	19.2235	19.2614	19.35	19.1277	19.1601	19.4039	19.1564	18.4204	18.9002	18.1526	18.5023	18.0803
0.0816521	-0.0430136	P20918	P20918	PLMN_MOUSE	Plg	Plasminogen	non-Mock Enriched	non WCL change	Non-Lyso	Non-LRRK2	20.0426	20.2066	19.6728	19.8379	19.7946	19.3275	20.4576	20.0156	19.6106	19.7669	19.8845	19.4049
2.56593	0.990246	P21107	P21107	TPM3_MOUSE	Tpm3	Tropomyosin alpha-3 chain	non-Mock Enriched	non WCL change	Non-Lyso	Non-LRRK2	22.741	23.3778	22.3645	23.0967	22.6628	23.2302	22.7451	22.1079	21.6453	21.9352	21.3592	21.7389
4.56857	1.13858	P21107;P58771	P21107;P58771	TPM1_MOUSE;TPM3_MOUSE	Tpm1;Tpm3	Tropomyosin alpha-3 chain	non-Mock Enriched	non WCL change	Non-Lyso	Non-LRRK2	23.3101	23.5285	22.8442	23.4425	23.3778	22.9829	22.6141	22.0691	21.8651	21.9098	22.1673	22.0292
0.0961196	0.0556176	P21107;P58771;P58774	P21107;P58771;P58774	TPM1_MOUSE;TPM2_MOUSE;TPM3_MOUSE	Tpm1;Tpm2;Tpm3	Tropomyosin alpha-3 chain	non-Mock Enriched	non WCL change	Non-Lyso	Non-LRRK2	27.4629	27.7581	26.965	27.6527	27.6798	26.7517	27.3828	27.6595	27.5536	26.8019	27.4473	27.0914
0.738786	-0.524782	P21107;P58771;P58774;Q6IRU2	Q6IRU2;P21107;P58771;P58774	TPM1_MOUSE;TPM2_MOUSE;TPM3_MOUSE;TPM4_MOUSE	Tpm1;Tpm2;Tpm3;Tpm4	Tropomyosin alpha-3 chain	non-Mock Enriched	non WCL change	Non-Lyso	Non-LRRK2	20.6276	21.5869	20.8423	22.1795	21.8802	21.85	21.4375	22.5685	22.0756	21.0493	22.6714	22.3129
0.157531	0.0875155	P21126	P21126	UBL4A_MOUSE	Ubl4a	Ubiquitin-like protein 4A	non-Mock Enriched	non WCL change	Non-Lyso	Non-LRRK2	19.7889	19.8084	19.2752	19.6203	19.5221	19.295	19.5887	19.2889	20.002	18.6681	19.8748	19.3623
0.592992	-0.203403	P21271;Q99104	P21271;Q99104	MYO5A_MOUSE;MYO5B_MOUSE	Myo5a;Myo5b	Unconventional myosin-Vb	non-Mock Enriched	non WCL change	Non-Lyso	Non-LRRK2	21.6843	22.1269	21.8269	21.6886	21.8152	21.3376	22.4972	21.9495	21.7836	22.0559	21.8876	21.5261
0.209583	0.0433998	P21278	P21278	GNA11_MOUSE	Gna11	Guanine nucleotide-binding protein subunit alpha-11	non-Mock Enriched	non WCL change	Lyso	Non-LRRK2	22.976	23.1222	22.9707	22.9777	23.1991	22.8727	23.2448	22.928	22.8802	23.1015	22.928	22.7756
2.40717	1.13639	P21278;P21279	P21279;P21278	GNA11_MOUSE;GNAQ_MOUSE	Gna11;Gnaq	Guanine nucleotide-binding protein subunit alpha-11	non-Mock Enriched	non WCL change	Non-Lyso	Non-LRRK2	20.7307	21.1457	21.2006	21.3484	21.2361	21.5498	20.68	19.6677	19.2278	21.1079	19.8102	19.8993
4.57063	-1.40462	P21278;P21279;P27600;P27601;P30677	P21279;P21278;O70443;P30677;P27600;P27601	GNA11_MOUSE;GNA12_MOUSE;GNA13_MOUSE;GNA14_MOUSE;GNAQ_MOUSE	Gna11;Gna12;Gna13;Gna14;Gnaq	Guanine nucleotide-binding protein subunit alpha-11	non-Mock Enriched	non WCL change	Non-Lyso	Non-LRRK2	20.5069	20.7471	20.3538	20.5638	20.9024	20.417	21.9916	21.4221	21.5498	22.4701	22.1206	22.3645
2.84249	0.65803	P21278;P21279;P30677	P21279;P21278;P30677	GNA11_MOUSE;GNA14_MOUSE;GNAQ_MOUSE	Gna11;Gna14;Gnaq	Guanine nucleotide-binding protein subunit alpha-11	Mock Enriched	non WCL change	Non-Lyso	Non-LRRK2	24.391	24.8904	24.6649	24.4425	24.6971	24.4923	24.3645	23.6971	23.8288	24.317	23.7796	23.6431
0.850284	-0.129531	P21279	P21279	GNAQ_MOUSE	Gnaq	Guanine nucleotide-binding protein G(q) subunit alpha	non-Mock Enriched	non WCL change	Lyso	Non-LRRK2	22.4041	22.44	22.3645	22.2506	22.343	22.1363	22.7203	22.3645	22.3045	22.48	22.5475	22.2989
4.30955	-1.31784	P21300	P21300	ALD1_MOUSE	Akr1b7	Aldo-keto reductase family 1 member B7	non-Mock Enriched	WCL Change	Non-Lyso	Non-LRRK2	18.4556	18.2897	17.9321	18.0605	18.3403	18.2325	18.9829	19.7477	19.0455	19.668	19.6657	20.1079
1.63731	-0.904802	P21300;P45377	P21300;P45377	ALD1_MOUSE;ALD2_MOUSE	Akr1b7;Akr1b8	Aldo-keto reductase family 1 member B7	non-Mock Enriched	WCL Change	Non-Lyso	Non-LRRK2	17.8188	18.1635	16.2321	17.9433	17.8178	17.8539	19.2123	18.7136	18.6863	18.1376	17.9989	18.5093
3.28727	-0.745276	P21460	P21460	CYTC_MOUSE	Cst3	Cystatin-C	Mock Enriched	non WCL change	Lyso	Non-LRRK2	24.2243	24.0526	23.6865	23.867	23.895	23.4041	25.002	24.6096	24.4362	24.3578	24.558	24.6375
0.535796	-0.288028	P21550	P21550	ENOB_MOUSE	Eno3	Beta-enolase	Mock Enriched	non WCL change	Non-Lyso	Non-LRRK2	21.5356	21.5869	20.4676	20.9742	20.8191	20.6971	21.9459	21.2477	21.0691	20.6714	21.6096	21.265
1.61116	0.622775	P21619	P21619	LMNB2_MOUSE	Lmnb2	Lamin-B2	non-Mock Enriched	non WCL change	Non-Lyso	Non-LRRK2	23.9933	23.9043	24.48	23.9134	23.9316	24.2021	23.7796	23.3376	24.1719	22.6671	23.6209	23.1111
0.107428	-0.0495888	P21803	P21803	FGFR2_MOUSE	Fgfr2	Fibroblast growth factor receptor 2	Mock Enriched	non WCL change	Non-Lyso	Non-LRRK2	21.2185	21.1886	20.8423	20.7307	20.9243	20.4067	21.502	20.8651	20.7471	20.8191	20.9951	20.68
0.351952	-0.123254	P21956	P21956	MFGM_MOUSE	Mfge8	Lactadherin	Mock Enriched	non WCL change	Non-Lyso	Non-LRRK2	28.2308	28.1937	27.726	27.6931	27.7895	27.4073	28.2535	27.9814	27.8445	27.6865	28.1459	27.8682
4.89914	-0.78109	P21958	P21958	TAP1_MOUSE	Tap1	Antigen peptide transporter 1	non-Mock Enriched	WCL Change	Non-Lyso	Non-LRRK2	20.9812	21.0691	20.953	20.8191	20.8651	21.0224	22.0756	21.4324	21.6584	21.8876	21.6497	21.6929
2.60837	-0.450873	P21981	P21981	TGM2_MOUSE	Tgm2	Protein-glutamine gamma-glutamyltransferase 2	non-Mock Enriched	non WCL change	Non-Lyso	Non-LRRK2	20.6186	20.5165	20.4375	20.5915	20.654	20.6364	21.4576	20.9742	21.0886	20.7634	21.1206	20.7553
4.26609	0.603616	P21995	P21995	EMB_MOUSE	Emb	Embigin	Mock Enriched	non WCL change	Non-Lyso	Non-LRRK2	21.4273	21.3805	21.343	21.2006	21.1825	21.1519	20.8727	20.6714	20.6971	20.343	20.8346	20.6453
5.33987	-1.58077	P22005	P22005	PENK_MOUSE	Penk	Proenkephalin-A	non-Mock Enriched	WCL Change	Non-Lyso	Non-LRRK2	20.2877	20.2419	19.8911	19.8962	20.0156	19.3659	21.9777	21.5638	21.1765	21.2877	21.6276	21.5498
1.78524	-0.324523	P22315	P22315	HEMH_MOUSE	Fech	Ferrochelatase, mitochondrial	non-Mock Enriched	non WCL change	Non-Lyso	Non-LRRK2	23.6757	23.7077	23.4551	23.9495	23.8858	23.7389	23.7492	24.002	23.9406	24.2821	24.0691	24.317
0.850722	-0.579499	P22366	P22366	MYD88_MOUSE	Myd88	Myeloid differentiation primary response protein MyD88	non-Mock Enriched	non WCL change	Non-Lyso	Non-LRRK2	19.1242	19.6425	18.813	18.6998	19.4352	17.528	20.0156	19.7348	19.6837	18.688	19.4522	19.1454
0.674992	0.100374	P22437	P22437	PGH1_MOUSE	Ptgs1	Prostaglandin G/H synthase 1	non-Mock Enriched	non WCL change	Non-Lyso	Non-LRRK2	20.4476	20.417	20.4775	20.4775	20.2066	20.5915	20.5731	20.2419	20.2535	20.4067	20.3101	20.2302
0.384516	-0.239582	P22518	P22518	CLK1_MOUSE	Clk1	Dual specificity protein kinase CLK1	non-Mock Enriched	non WCL change	Non-Lyso	Non-LRRK2	17.4846	18.5976	19.3394	18.6455	18.1281	18.9633	18.7593	18.4481	18.6824	18.6891	19.0748	18.9424
0.425115	-0.254602	P22599;Q00897	P07758;Q00896;Q00897;Q00898;P22599	A1AT2_MOUSE;A1AT4_MOUSE	Serpina1b;Serpina1d	Alpha-1-antitrypsin 1-2	non-Mock Enriched	non WCL change	Non-Lyso	Non-LRRK2	21.8727	22.1143	21.2764	21.7675	21.4923	20.5356	22.2736	21.9777	21.7553	21.2707	21.9024	21.4067
0.0153671	-0.0174735	P22682	P22682	CBL_MOUSE	Cbl	E3 ubiquitin-protein ligase CBL	Mock Enriched	non WCL change	Non-Lyso	Non-LRRK2	18.8512	18.8014	18.0312	18.4765	18.8438	17.3499	19.2805	18.9755	18.8338	17.5069	18.284	17.5782
0.703769	-0.260603	P22725	P22725;P22726	WNT5A_MOUSE	Wnt5a	Protein Wnt-5a	non-Mock Enriched	non WCL change	Non-Lyso	Non-LRRK2	17.0038	17.5335	17.087	17.7471	17.5346	17.2247	18.0366	17.6098	17.6488	17.9678	17.1199	17.3114
0.600024	-0.164973	P22777	P22777	PAI1_MOUSE	Serpine1	Plasminogen activator inhibitor 1	Mock Enriched	non WCL change	Non-Lyso	Non-LRRK2	25.9539	25.9293	25.4984	25.632	25.6676	25.2961	26.1984	25.8215	25.705	25.5551	25.8927	25.7945
0.149295	0.053086	P22892	P22892	AP1G1_MOUSE	Ap1g1	AP-1 complex subunit gamma-1	Mock Enriched	non WCL change	Lyso	Non-LRRK2	22.0258	22.3884	21.8073	21.8802	22.0559	21.5356	22.1363	21.8191	21.8152	21.8876	22.0756	21.6409
0.867699	-0.367559	P22935	P22935	RABP2_MOUSE	Crabp2	Cellular retinoic acid-binding protein 2	non-Mock Enriched	non WCL change	Non-Lyso	Non-LRRK2	18.1336	17.2812	18.1187	18.2583	17.2231	17.8787	17.9059	18.1751	18.6245	17.9239	17.9481	18.5216
2.64239	0.387927	P23116	P23116	EIF3A_MOUSE	Eif3a	Eukaryotic translation initiation factor 3 subunit A	non-Mock Enriched	non WCL change	Non-Lyso	Non-LRRK2	22.7594	22.7836	22.4825	22.6186	22.6736	22.4726	22.4996	22.265	22.417	21.9916	22.1976	22.0918
4.9876	-1.1224	P23188	P23188	FURIN_MOUSE	Furin	Furin	Mock Enriched	non WCL change	Non-Lyso	Non-LRRK2	19.7903	19.7675	19.277	19.6254	19.667	19.1947	20.953	20.7955	20.6971	20.3211	20.7634	20.5261
1.85348	0.828949	P23198	P23198	CBX3_MOUSE	Cbx3	Chromobox protein homolog 3	non-Mock Enriched	non WCL change	Non-Lyso	Non-LRRK2	25.1174	24.9316	25.6096	24.8093	24.7441	25.3376	24.8576	24.2096	24.9495	23.3778	24.3239	23.8576
2.55086	1.10957	P23198;P83917	P23198;P83917	CBX1_MOUSE;CBX3_MOUSE	Cbx1;Cbx3	Chromobox protein homolog 3	non-Mock Enriched	non WCL change	Non-Lyso	Non-LRRK2	22.6096	22.3752	23.0359	22.2273	22.2066	22.5522	21.9777	21.6757	21.8727	20.654	21.5961	20.5731
1.79323	0.733362	P23198;Q61686	P23198;Q61686	CBX3_MOUSE;CBX5_MOUSE	Cbx3;Cbx5	Chromobox protein homolog 3	non-Mock Enriched	non WCL change	Non-Lyso	Non-LRRK2	21.743	21.8346	22.1301	21.5309	21.4324	21.7995	21.3752	20.8346	21.8423	20.2185	21.1457	20.654
2.86596	0.495163	P23242	P23242	CXA1_MOUSE	Gja1	Gap junction alpha-1 protein	Mock Enriched	non WCL change	Lyso	Non-LRRK2	25.7846	25.8044	25.417	25.5014	25.6264	25.2463	25.275	25.1681	24.9539	24.8576	25.2096	24.945
1.60683	-0.320823	P23249	P23249	MOV10_MOUSE	Mov10	Putative helicase MOV-10	non-Mock Enriched	non WCL change	Non-Lyso	Non-LRRK2	20.0821	20.2066	19.8093	19.9601	19.9742	19.733	20.6714	20.3101	20.3752	19.9882	20.2764	20.0691
5.39465	-2.03712	P23336	P23336	GGTA1_MOUSE	Ggta1	N-acetyllactosaminide alpha-1,3-galactosyltransferase	Mock Enriched	non WCL change	Non-Lyso	Non-LRRK2	17.2262	16.0496	NaN	16.5353	16.4887	16.435	19.0632	18.3184	18.5844	18.567	18.5276	18.4439
6.3804	0.794614	P23475	P23475	XRCC6_MOUSE	Xrcc6	X-ray repair cross-complementing protein 6	non-Mock Enriched	non WCL change	Non-Lyso	Non-LRRK2	20.953	20.9098	20.8034	20.7389	20.7223	21.002	20.0691	19.9601	20.0691	20.0156	19.9601	20.2877
2.60101	-0.9213	P23492	P23492	PNPH_MOUSE	Pnp	Purine nucleoside phosphorylase	Mock Enriched	WCL Change	Non-Lyso	Non-LRRK2	19.9459	20.2419	19.3469	19.5686	19.527	19.0804	21.1395	20.6886	20.3645	20.0559	20.68	20.3101
2.67173	-0.400326	P23506	P23506	PIMT_MOUSE	Pcmt1	Protein-L-isoaspartate(D-aspartate) O-methyltransferase	non-Mock Enriched	non WCL change	Non-Lyso	Non-LRRK2	21.5498	21.5777	21.2535	21.4923	21.4375	21.2066	22.0918	21.8651	21.8191	21.632	21.9061	21.6051
0.0821778	-0.0765966	P23591	P23591	FCL_MOUSE	Gfus	GDP-L-fucose synthase	Mock Enriched	non WCL change	Non-Lyso	Non-LRRK2	17.628	17.9192	16.748	17.759	16.8745	17.3288	18.1051	16.5604	17.9958	17.379	16.6981	17.9787
0.220883	0.128449	P23708	P23708	NFYA_MOUSE	Nfya	Nuclear transcription factor Y subunit alpha	non-Mock Enriched	non WCL change	Non-Lyso	Non-LRRK2	20.2764	20.0292	20.3101	19.4043	19.8095	19.6577	20.5638	19.9126	19.6497	19.4249	19.9066	19.2588
0.229412	-0.104715	P23780	P23780	BGAL_MOUSE	Glb1	Beta-galactosidase	Mock Enriched	non WCL change	Lyso	Non-LRRK2	26.3578	26.4457	25.9803	25.8191	25.9406	25.3844	26.5419	26.1174	26.0233	26.0422	26.067	25.7645
0.0264906	0.0361376	P23798	P23798	PCGF2_MOUSE	Pcgf2	Polycomb group RING finger protein 2	non-Mock Enriched	non WCL change	Non-Lyso	Non-LRRK2	15.515	15.3355	17.1488	15.2235	15.9814	16.5676	16.6359	16.3942	16.1569	14.5815	15.8606	NaN
1.54815	0.598231	P23813	P23813	HXD11_MOUSE	Hoxd11	Homeobox protein Hox-D11	non-Mock Enriched	non WCL change	Non-Lyso	Non-LRRK2	17.7827	17.4661	17.8364	17.5378	17.7219	17.8621	17.2439	16.9601	17.8348	16.3376	17.5335	16.7076
0.631059	-0.502726	P23881	P23881	TCEA3_MOUSE	Tcea3	Transcription elongation factor A protein 3	non-Mock Enriched	non WCL change	Non-Lyso	Non-LRRK2	17.939	17.6781	18.9968	16.9849	16.6884	16.889	18.2899	18.3149	17.4598	17.4715	18.2965	18.3599
0.0811883	0.0685774	P23906	P23906	IRF2_MOUSE	Irf2	Interferon regulatory factor 2	non-Mock Enriched	non WCL change	Non-Lyso	Non-LRRK2	17.2987	18.2546	18.6018	18.1481	17.9695	18.6595	18.2621	18.1422	18.9451	17.2715	18.2519	17.648
2.80333	-2.79541	P23927	P23927	CRYAB_MOUSE	Cryab	Alpha-crystallin B chain	Mock Enriched	WCL Change	Non-Lyso	Non-LRRK2	NaN	19.1589	15.8508	16.2987	15.4528	16.039	20.1079	19.3258	19.3898	19.1868	18.9171	19.2052
0.258495	-0.180896	P23953	P23953	EST1C_MOUSE	Ces1c	Carboxylesterase 1C	non-Mock Enriched	non WCL change	Non-Lyso	Non-LRRK2	18.3722	18.7286	18.0806	18.2036	18.3231	17.0962	19.0659	18.6174	17.9209	18.3498	17.9498	17.9859
0.942093	-0.198611	P24270	P24270	CATA_MOUSE	Cat	Catalase	Mock Enriched	non WCL change	Lyso	Non-LRRK2	22.6822	22.5333	21.9882	22.3073	22.2821	22.2273	22.7574	22.4898	22.3805	22.4067	22.6231	22.5545
5.0928	-0.626967	P24369	P24369	PPIB_MOUSE	Ppib	Peptidyl-prolyl cis-trans isomerase B	non-Mock Enriched	non WCL change	Non-Lyso	Non-LRRK2	25.9066	26.2058	25.8142	26.1214	26.1623	25.9361	26.8019	26.5898	26.6181	26.5389	26.6865	26.673
2.60201	-1.18626	P24452	P24452	CAPG_MOUSE	Capg	Macrophage-capping protein	Mock Enriched	WCL Change	Non-Lyso	Non-LRRK2	19.8156	20.0292	19.2104	19.4334	19.6513	18.7214	21.0951	20.8651	20.9388	19.5662	20.8423	20.6714
0.997022	-0.46405	P24527	P24527	LKHA4_MOUSE	Lta4h	Leukotriene A-4 hydrolase	Mock Enriched	non WCL change	Non-Lyso	Non-LRRK2	18.8295	19.4379	18.57	18.4575	18.9918	18.4814	19.8989	19.401	18.9798	18.4741	19.6189	19.1796
0.612406	-0.320559	P24547	P24547	IMDH2_MOUSE	Impdh2	Inosine-5'-monophosphate dehydrogenase 2	Mock Enriched	non WCL change	Non-Lyso	Non-LRRK2	21.3266	21.9707	20.7796	21.2593	21.0951	20.714	22.0224	21.7836	21.5261	20.9024	21.7715	21.0625
0.448893	0.424958	P24547;P50096	P24547;P50096	IMDH1_MOUSE;IMDH2_MOUSE	Impdh1;Impdh2	Inosine-5'-monophosphate dehydrogenase 2	Mock Enriched	non WCL change	Non-Lyso	Non-LRRK2	18.5233	19.7326	18.4595	18.4141	18.5421	18.1213	19.6391	18.352	18.2659	17.7201	18.4195	16.8465
0.507418	0.188999	P24638	P24638	PPAL_MOUSE	Acp2	Lysosomal acid phosphatase	Mock Enriched	non WCL change	Lyso	Non-LRRK2	26.1738	26.3778	25.7129	25.7182	25.8215	25.2996	25.9998	25.7441	25.6703	25.5315	25.6431	25.3811
5.14697	-0.904674	P24668	P24668	MPRD_MOUSE	M6pr	Cation-dependent mannose-6-phosphate receptor	Mock Enriched	non WCL change	Lyso	Non-LRRK2	24.1488	24.317	24.0772	24.0105	24.0772	23.7182	25.228	24.9672	24.8191	24.8528	25.1055	24.8044
1.24055	-0.339536	P24788	P24788	CD11B_MOUSE	Cdk11b	Cyclin-dependent kinase 11B	non-Mock Enriched	non WCL change	Non-Lyso	Non-LRRK2	22.8346	23.417	23.0805	22.9334	23.2332	22.7098	23.5754	23.6209	23.3645	23.2521	23.5638	22.8689
2.91577	0.7871	P24860	P24860	CCNB1_MOUSE	Ccnb1	G2/mitotic-specific cyclin-B1	Mock Enriched	non WCL change	Non-Lyso	Non-LRRK2	20.0292	20.3101	20.0156	19.8646	20.2419	19.8408	19.8049	19.4049	19.5662	18.8683	19.0504	18.8849
0.225553	-0.167857	P25085	P25085	IL1RA_MOUSE	Il1rn	Interleukin-1 receptor antagonist protein	Mock Enriched	non WCL change	Non-Lyso	Non-LRRK2	18.4961	18.217	18.4564	18.5425	17.9658	17.293	19.3416	18.1855	18.2831	17.7915	18.5662	17.8101
1.0808	-0.411795	P25118	P25118	TNR1A_MOUSE	Tnfrsf1a	Tumor necrosis factor receptor superfamily member 1A	Mock Enriched	non WCL change	Non-Lyso	Non-LRRK2	20.1206	20.0951	19.7865	19.6579	19.7043	19.2918	20.9098	20.2877	19.6768	20.2764	19.894	20.0821
3.71662	-1.00644	P25119	P25119	TNR1B_MOUSE	Tnfrsf1b	Tumor necrosis factor receptor superfamily member 1B	Mock Enriched	non WCL change	Non-Lyso	Non-LRRK2	19.5124	19.4281	18.8308	19.227	19.3653	18.6965	20.5545	20.3101	20.2302	19.8272	20.265	19.9116
2.31988	0.912822	P25206	P25206	MCM3_MOUSE	Mcm3	DNA replication licensing factor MCM3	non-Mock Enriched	non WCL change	Non-Lyso	Non-LRRK2	23.087	23.0772	23.4676	22.9116	22.8423	23.1472	22.8249	22.1519	22.7077	21.4273	22.3805	21.5638
0.453022	-0.194228	P25318	P25318	CO8A2_MOUSE	Col8a2	Collagen alpha-2(VIII) chain	Mock Enriched	non WCL change	Non-Lyso	Non-LRRK2	19.754	19.8968	19.5131	19.1886	19.2451	18.8244	19.9121	19.4341	19.3059	19.828	19.8154	19.292
4.96164	-1.43768	P25322	P25322	CCND1_MOUSE	Ccnd1	G1/S-specific cyclin-D1	non-Mock Enriched	WCL Change	Non-Lyso	Non-LRRK2	17.3843	17.3597	17.0392	16.8754	17.162	16.6169	18.5915	18.7428	18.4611	18.0903	18.9532	18.2247
1.06268	0.235039	P25444	P25444	RS2_MOUSE	Rps2	40S ribosomal protein S2	non-Mock Enriched	non WCL change	Non-Lyso	Non-LRRK2	25.3477	25.3975	24.9225	25.2021	25.2463	25.0567	25.2133	25.0317	25.2133	24.6375	24.9539	24.7129
1.65064	-0.242956	P25446	P25446	TNR6_MOUSE	Fas	Tumor necrosis factor receptor superfamily member 6	non-Mock Enriched	non WCL change	Non-Lyso	Non-LRRK2	18.745	18.3484	18.297	18.4497	18.4828	18.3367	18.9597	18.6502	18.5888	18.5676	18.7418	18.6093
3.96457	-1.19786	P25785	P25785	TIMP2_MOUSE	Timp2	Metalloproteinase inhibitor 2	Mock Enriched	non WCL change	Non-Lyso	Non-LRRK2	20.4676	20.3101	19.8771	19.8674	20.2066	19.2743	21.5404	21.1704	20.9742	21.0292	21.343	21.1332
0.0589472	-0.0432034	P25799	P25799	NFKB1_MOUSE	Nfkb1	Nuclear factor NF-kappa-B p105 subunit	non-Mock Enriched	non WCL change	Non-Lyso	Non-LRRK2	17.7721	17.8322	17.8418	17.4401	17.1906	17.3016	18.5414	17.7925	17.7681	17.0556	17.5243	16.9557
4.17955	-2.57102	P25911	P25911	LYN_MOUSE	Lyn	Tyrosine-protein kinase Lyn	non-Mock Enriched	WCL Change	Non-Lyso	Non-LRRK2	NaN	18.6089	19.0107	17.1732	17.9101	16.8861	20.68	20.4775	20.5451	20.3962	20.4067	20.4273
2.2813	0.854495	P25976	P25976	UBF1_MOUSE	Ubtf	Nucleolar transcription factor 1	non-Mock Enriched	non WCL change	Non-Lyso	Non-LRRK2	23.3376	23.2317	23.9847	23.2961	23.2535	23.6096	22.9725	22.5045	23.2375	21.8689	22.8113	22.1916
0.15154	-0.0804532	P26039	P26039	TLN1_MOUSE	Tln1	Talin-1	non-Mock Enriched	non WCL change	Non-Lyso	Non-LRRK2	23.5285	23.6431	23.3645	23.3376	23.654	22.9725	23.9495	23.6431	23.895	23.0071	23.5638	22.9243
0.449427	-0.164041	P26039;Q71LX4	Q71LX4;P26039	TLN1_MOUSE;TLN2_MOUSE	Tln1;Tln2	Talin-1	non-Mock Enriched	non WCL change	Non-Lyso	Non-LRRK2	23.391	23.5165	23.1825	23.1348	23.3511	22.976	23.7995	23.5285	23.7594	23.0609	23.48	22.9079
0.0673341	-0.0282415	P26040	P26040	EZRI_MOUSE	Ezr	Ezrin	Mock Enriched	non WCL change	Non-Lyso	Non-LRRK2	20.2185	20.3962	19.9742	20.002	20.1825	19.6598	20.4576	20.0156	20.0426	19.6507	20.1825	20.2535
0.744496	0.290054	P26040;P26041;P26043	P26041;P26043;P26040	EZRI_MOUSE;MOES_MOUSE;RADI_MOUSE	Ezr;Msn;Rdx	Ezrin	Mock Enriched	non WCL change	Non-Lyso	Non-LRRK2	25.2607	25.3679	24.6703	24.9088	24.9977	24.4862	25.2058	24.7234	24.604	24.1642	24.8433	24.4105
0.703144	-0.328024	P26040;P26043	P26043;P26040	EZRI_MOUSE;RADI_MOUSE	Ezr;Rdx	Ezrin	non-Mock Enriched	non WCL change	Non-Lyso	Non-LRRK2	20.9601	21.1015	20.6096	20.4476	20.2877	20.2764	21.2821	21.0359	21.2125	20.1079	21.3156	20.6971
0.094266	0.0502297	P26041	P26041	MOES_MOUSE	Msn	Moesin	non-Mock Enriched	non WCL change	Non-Lyso	Non-LRRK2	23.8093	23.9584	23.5045	23.5285	23.5285	22.9899	24.0105	23.5754	23.4425	23.0071	23.7286	23.2535
1.56728	0.582092	P26041;P26043	P26041;P26043	MOES_MOUSE;RADI_MOUSE	Msn;Rdx	Moesin	Mock Enriched	non WCL change	Non-Lyso	Non-LRRK2	23.0224	23.2821	22.3294	22.6164	22.4298	22.3403	22.7796	22.0088	22.0658	22.002	22.0756	21.5961
0.291404	0.124528	P26043	P26043	RADI_MOUSE	Rdx	Radixin	non-Mock Enriched	non WCL change	Non-Lyso	Non-LRRK2	22.4015	22.4651	22.0325	21.9207	22.2214	21.7265	22.5237	22.2185	22.0359	21.6186	21.9742	21.6497
2.36699	-0.383682	P26231	P26231	CTNA1_MOUSE	Ctnna1	Catenin alpha-1	non-Mock Enriched	non WCL change	Non-Lyso	Non-LRRK2	23.0325	23.0443	22.8633	22.9024	23.0805	22.5938	23.4298	23.3645	23.4923	23.0658	23.3778	23.0886
0.817245	0.186219	P26231;Q61301	Q61301;P26231	CTNA1_MOUSE;CTNA2_MOUSE	Ctnna1;Ctnna2	Catenin alpha-1	non-Mock Enriched	non WCL change	Non-Lyso	Non-LRRK2	21.9352	22.2961	22.0393	21.9495	22.1734	21.7876	22.1426	21.654	21.7223	22.0592	21.9171	21.5685
1.76139	0.608131	P26369	P26369	U2AF2_MOUSE	U2af2	Splicing factor U2AF 65 kDa subunit	non-Mock Enriched	non WCL change	Non-Lyso	Non-LRRK2	23.7492	23.9847	24.3239	23.7077	23.867	23.9225	23.7492	23.3778	23.7492	22.7776	23.5638	22.6886
1.06202	-0.209767	P26443	P26443	DHE3_MOUSE	Glud1	Glutamate dehydrogenase 1, mitochondrial	non-Mock Enriched	non WCL change	Non-Lyso	Non-LRRK2	26.9977	26.8142	26.7129	27.1507	27.0505	27.0084	27.019	27.0711	27.0084	27.4154	27.0084	27.4707
0.104851	-0.0949748	P26450	P26450	P85A_MOUSE	Pik3r1	Phosphatidylinositol 3-kinase regulatory subunit alpha	Mock Enriched	non WCL change	Non-Lyso	Non-LRRK2	19.4657	19.2775	18.5932	17.9187	18.948	18.8951	19.4808	19.7033	18.8553	18.1852	18.2699	19.1735
0.543455	-0.222015	P26516	P26516	PSMD7_MOUSE	Psmd7	26S proteasome non-ATPase regulatory subunit 7	Mock Enriched	non WCL change	Non-Lyso	Non-LRRK2	20.714	21.1395	20.4476	20.3857	20.8346	20.3101	21.4425	20.9601	21.0292	20.4874	20.7471	20.4972
2.05869	-0.605518	P26618	P26618	PGFRA_MOUSE	Pdgfra	Platelet-derived growth factor receptor alpha	Mock Enriched	non WCL change	Non-Lyso	Non-LRRK2	21.0224	21.1581	20.6276	20.714	20.7223	20.2302	21.7307	21.5213	21.2361	20.8034	21.5117	21.3045
0.144205	-0.11648	P26638	P26638	SYSC_MOUSE	Sars1	Serine--tRNA ligase, cytoplasmic	Mock Enriched	non WCL change	Non-Lyso	Non-LRRK2	19.6325	20.4676	19.0133	19.3603	19.235	18.9531	20.3752	19.7664	19.3519	18.82	19.7183	19.3289
2.61578	0.521957	P26645	P26645	MARCS_MOUSE	Marcks	Myristoylated alanine-rich C-kinase substrate	non-Mock Enriched	non WCL change	Non-Lyso	Non-LRRK2	24.141	24.2463	23.6431	24.0359	23.9933	24.1253	23.9672	23.3645	23.417	23.3645	23.5754	23.3645
1.64363	1.28452	P26687;Q9D030	P26687;Q9D030	TWST1_MOUSE;TWST2_MOUSE	Twist1;Twist2	Twist-related protein 1	non-Mock Enriched	non WCL change	Non-Lyso	Non-LRRK2	15.8296	15.9365	17.5095	16.4035	16.0681	16.8522	14.7449	14.2319	16.5898	NaN	15.4158	14.7612
0.656199	-0.262583	P26883	P26883	FKB1A_MOUSE	Fkbp1a	Peptidyl-prolyl cis-trans isomerase FKBP1A	Mock Enriched	non WCL change	Non-Lyso	Non-LRRK2	21.6453	21.7594	20.7471	21.3538	21.4923	21.0821	21.8987	21.8576	21.7223	21.0559	21.6886	21.4324
1.05809	0.343518	P27038	P27038	AVR2A_MOUSE	Acvr2a	Activin receptor type-2A	Mock Enriched	non WCL change	Non-Lyso	Non-LRRK2	18.5958	18.5231	18.1542	17.7389	17.8948	17.8693	18.2149	17.6268	17.5706	17.9992	17.6779	17.6255
0.81053	-0.216295	P27046	P27046	MA2A1_MOUSE	Man2a1	Alpha-mannosidase 2	Mock Enriched	non WCL change	Non-Lyso	Non-LRRK2	24.8191	24.5522	24.2096	24.6431	24.5045	24.3307	25.1908	24.6811	24.4041	24.6375	24.8336	24.6096
1.78011	-0.443639	P27046;Q8BRK9	Q8BRK9;P27046	MA2A1_MOUSE;MA2A2_MOUSE	Man2a1;Man2a2	Alpha-mannosidase 2	Mock Enriched	non WCL change	Non-Lyso	Non-LRRK2	22.1206	21.8113	21.5869	21.7553	21.9672	21.4015	22.6992	22.1457	21.8913	22.2905	22.0359	22.2419
1.66754	0.509039	P27090	P27090	TGFB2_MOUSE	Tgfb2	Transforming growth factor beta-2 proprotein	Mock Enriched	non WCL change	Non-Lyso	Non-LRRK2	19.0648	18.932	18.6636	18.6353	18.8619	18.1407	18.7607	18.177	18.0237	18.1671	18.3151	17.8004
0.0365715	-0.0311918	P27546	P27546	MAP4_MOUSE	Map4	Microtubule-associated protein 4	non-Mock Enriched	non WCL change	Non-Lyso	Non-LRRK2	20.6886	21.1079	20.2764	20.4972	20.6453	19.9742	21.4476	20.7634	20.8191	19.8499	20.6714	19.8253
1.09719	-0.771708	P27577	P27577	ETS1_MOUSE	Ets1	Protein C-ets-1	non-Mock Enriched	non WCL change	Non-Lyso	Non-LRRK2	15.0588	15.586	15.6447	14.5938	15.3797	14.868	16.5397	16.1412	16.7448	15.7799	14.5955	NaN
0.253072	0.176289	P27600	P27600	GNA12_MOUSE	Gna12	Guanine nucleotide-binding protein subunit alpha-12	Mock Enriched	non WCL change	Non-Lyso	Non-LRRK2	19.3297	19.1676	19.4931	18.9089	19.2376	18.4515	19.9459	19.1647	18.5739	18.6156	19.0307	18.1999
0.713971	1.09932	P27600;P27601	P27600;P27601	GNA12_MOUSE;GNA13_MOUSE	Gna12;Gna13	Guanine nucleotide-binding protein subunit alpha-12	Mock Enriched	non WCL change	Non-Lyso	Non-LRRK2	21.0886	21.3266	18.887	20.6096	20.4067	NaN	NaN	20.9601	20.9098	18.4042	18.4927	18.0551
0.0722592	-0.022157	P27601	P27601	GNA13_MOUSE	Gna13	Guanine nucleotide-binding protein subunit alpha-13	non-Mock Enriched	non WCL change	Non-Lyso	Non-LRRK2	21.4015	21.3376	20.9951	21.1143	21.265	20.9882	21.5309	21.2764	21.2006	20.9459	21.265	21.0156
0.849764	0.289449	P27612	P27612	PLAP_MOUSE	Plaa	Phospholipase A-2-activating protein	Mock Enriched	non WCL change	Non-Lyso	Non-LRRK2	20.265	20.9024	20.1946	20.4273	20.3962	20.2066	20.68	20.0156	20.1946	19.8605	20.2535	19.6511
6.70859	0.986578	P27641	P27641	XRCC5_MOUSE	Xrcc5	X-ray repair cross-complementing protein 5	non-Mock Enriched	non WCL change	Non-Lyso	Non-LRRK2	21.6141	21.6364	21.5356	21.5117	21.6584	21.7756	20.4375	20.6006	20.9316	20.6453	20.6714	20.5261
2.77322	0.315255	P27659	P27659	RL3_MOUSE	Rpl3	60S ribosomal protein L3	non-Mock Enriched	non WCL change	Non-Lyso	Non-LRRK2	25.2058	25.2207	25.019	25.1527	25.1293	25.2317	24.9628	24.9539	24.9134	24.558	24.9406	24.7389
1.37572	-2.47539	P27661	P27661	H2AX_MOUSE	H2ax	Histone H2AX	non-Mock Enriched	non WCL change	Non-Lyso	Non-LRRK2	19.1906	18.5369	19.2353	18.3623	17.1682	19.8467	19.5222	21.5592	22.8307	17.1945	23.7895	22.2961
0.763858	0.789771	P27661;Q64522	P27661;C0HKE1;Q64523;C0HKE9;C0HKE4;C0HKE8;C0HKE5;Q8CGP7;Q8R1M2;C0HKE7;C0HKE2;Q64522;Q8CGP6;C0HKE6;Q6GSS7;C0HKE3;Q8BFU2;Q8CGP5	H2A2B_MOUSE;H2AX_MOUSE	H2ac21;H2ax	Histone H2AX	non-Mock Enriched	non WCL change	Non-Lyso	Non-LRRK2	18.6716	18.5967	20.3645	19.3512	18.9266	18.9231	17.8037	18.0433	20.0156	16.9971	19.4437	17.7918
1.71257	1.09425	P27661;Q64522;Q8CGP5	P27661;C0HKE1;Q64523;C0HKE9;C0HKE4;C0HKE8;C0HKE5;Q8CGP7;Q8R1M2;C0HKE7;C0HKE2;Q64522;Q8CGP6;C0HKE6;Q6GSS7;C0HKE3;Q8BFU2;Q8CGP5	H2A1F_MOUSE;H2A2B_MOUSE;H2AX_MOUSE	H2ac21;H2ax;Hist1h2af	Histone H2AX	non-Mock Enriched	non WCL change	Non-Lyso	Non-LRRK2	24.6649	24.7492	25.3342	24.6264	24.5463	24.895	24.9088	22.8932	24.4984	23.4425	23.9672	22.5404
0.0283561	-0.0506426	P27661;Q8CGP5	P27661;C0HKE1;Q64523;C0HKE9;C0HKE4;C0HKE8;C0HKE5;Q8CGP7;Q8R1M2;C0HKE7;C0HKE2;Q8CGP6;C0HKE6;Q6GSS7;C0HKE3;Q8BFU2;Q8CGP5	H2A1F_MOUSE;H2AX_MOUSE	H2ax;Hist1h2af	Histone H2AX	non-Mock Enriched	non WCL change	Non-Lyso	Non-LRRK2	27.6798	26.8504	27.726	27.4551	27.2353	25.0148	26.7389	27.2714	28.217	24.9977	27.8799	27.1604
4.4914	-0.631534	P27773	P27773	PDIA3_MOUSE	Pdia3	Protein disulfide-isomerase A3	non-Mock Enriched	non WCL change	Non-Lyso	Non-LRRK2	27.5165	27.7129	27.217	27.7064	27.6931	27.611	28.3787	28.1604	28.0762	28.1747	28.1937	28.2625
0.486775	0.214372	P27790	P27790	CENPB_MOUSE	Cenpb	Major centromere autoantigen B	non-Mock Enriched	non WCL change	Non-Lyso	Non-LRRK2	20.0691	19.8282	19.8366	20.2302	19.8575	19.8119	20.2302	19.8021	20.1581	19.19	19.8664	19.1004
0.175374	0.0620753	P27808	P27808	MGAT1_MOUSE	Mgat1	Alpha-1,3-mannosyl-glycoprotein 2-beta-N-acetylglucosaminyltransferase	Mock Enriched	non WCL change	Non-Lyso	Non-LRRK2	22.9116	22.8876	22.3129	22.7915	22.7265	22.5662	23.1565	22.6119	22.48	22.4972	22.5545	22.5237
0.746788	-0.239624	P28028	P28028	BRAF_MOUSE	Braf	Serine/threonine-protein kinase B-raf	Mock Enriched	non WCL change	Non-Lyso	Non-LRRK2	19.9063	20.3211	20.4476	20.2419	20.5165	20.4067	20.2066	21.0292	20.4067	20.714	20.3752	NaN
1.147	0.548302	P28033	P28033	CEBPB_MOUSE	Cebpb	CCAAT/enhancer-binding protein beta	non-Mock Enriched	non WCL change	Non-Lyso	Non-LRRK2	21.632	21.4676	22.2125	21.4015	21.4015	21.85	21.6051	21.1015	21.8034	20.3211	21.2989	20.5451
3.76752	-1.1932	P28063	P28063	PSB8_MOUSE	Psmb8	Proteasome subunit beta type-8	non-Mock Enriched	WCL Change	Non-Lyso	Non-LRRK2	18.7212	19.1563	18.6757	18.689	18.6734	18.1218	20.3857	20.1825	19.5971	19.5524	20.0156	19.4631
2.41303	0.694182	P28229	P28229	CXG1_MOUSE	Gjc1	Gap junction gamma-1 protein	Mock Enriched	WCL Change	Non-Lyso	Non-LRRK2	20.68	20.8576	20.3211	20.5165	20.3645	20.1946	20.4576	19.7123	19.8188	19.8897	19.5714	19.3195
0.303593	-0.189932	P28271	P28271	ACOC_MOUSE	Aco1	Cytoplasmic aconitate hydratase	Mock Enriched	non WCL change	Non-Lyso	Non-LRRK2	18.2169	18.0937	17.8272	17.6547	17.631	17.255	18.7642	18.1593	17.9179	17.1838	18.2676	17.5251
1.66741	-0.243733	P28301	P28301	LYOX_MOUSE	Lox	Protein-lysine 6-oxidase	Mock Enriched	non WCL change	Non-Lyso	Non-LRRK2	24.6096	24.6865	24.48	24.6209	24.5522	24.4041	25.0732	24.7338	24.5105	24.7492	24.9495	24.7995
2.91672	1.06172	P28334	P28334	5HT1B_MOUSE	Htr1b	5-hydroxytryptamine receptor 1B	Mock Enriched	non WCL change	Non-Lyso	Non-LRRK2	20.2877	20.2185	19.2449	20.0292	19.9601	19.3951	18.7233	19.0699	19.3509	18.2043	18.7165	18.7003
1.14983	-0.621341	P28352	P28352	APEX1_MOUSE	Apex1	DNA-(apurinic or apyrimidinic site) endonuclease	non-Mock Enriched	non WCL change	Non-Lyso	Non-LRRK2	19.6691	20.3857	19.3211	19.8573	19.4455	18.6124	20.7955	20.2419	20.1581	19.5214	20.5165	19.7857
0.635261	-0.316584	P28474	P28474	ADHX_MOUSE	Adh5	Alcohol dehydrogenase class-3	Mock Enriched	non WCL change	Non-Lyso	Non-LRRK2	19.7329	19.9882	19.6446	19.7216	19.8637	18.59	20.265	20.2535	19.5357	19.5107	20.0691	19.8064
3.50032	-1.13835	P28481	P28481	CO2A1_MOUSE	Col2a1	Collagen alpha-1(II) chain	Mock Enriched	non WCL change	Non-Lyso	Non-LRRK2	21.9985	21.8913	21.3321	21.6628	21.6453	21.3805	23.3645	22.8152	22.7203	22.4972	23.1946	22.1488
3.85222	-1.41306	P28481;Q3U962	Q3U962;P28481	CO2A1_MOUSE;CO5A2_MOUSE	Col2a1;Col5a2	Collagen alpha-1(II) chain	non-Mock Enriched	non WCL change	Non-Lyso	Non-LRRK2	21.0756	21.5451	21.0756	21.7915	21.502	21.0493	22.6779	22.0886	22.48	23.3778	22.6253	23.2679
3.67401	1.13814	P28571	P28571	SC6A9_MOUSE	Slc6a9	Sodium- and chloride-dependent glycine transporter 1	non-Mock Enriched	WCL Change	Non-Lyso	Non-LRRK2	20.3645	20.1206	20.3962	20.0821	19.9601	19.9601	19.4218	18.7873	18.2386	19.4558	19.1486	19.0028
1.74286	1.07992	P28574	P28574	MAX_MOUSE	Max	Protein max	non-Mock Enriched	non WCL change	Non-Lyso	Non-LRRK2	19.0902	19.1788	19.701	19.4098	18.9746	19.6922	18.0138	18.5359	19.6772	17.6367	18.5739	17.1296
4.94438	-0.902815	P28653	P28653	PGS1_MOUSE	Bgn	Biglycan	Mock Enriched	non WCL change	Non-Lyso	Non-LRRK2	24.9584	24.9495	24.6431	24.6918	24.7846	24.5754	26.0793	25.7182	25.5783	25.4234	25.6595	25.5609
0.346307	0.194779	P28656	P28656	NP1L1_MOUSE	Nap1l1	Nucleosome assembly protein 1-like 1	non-Mock Enriched	non WCL change	Non-Lyso	Non-LRRK2	22.1332	22.5356	22.0625	21.9847	22.1015	21.6096	22.6693	21.9985	22.0325	21.2707	22.0054	21.2821
1.44606	0.751047	P28656;Q78ZA7	Q78ZA7;P28656	NP1L1_MOUSE;NP1L4_MOUSE	Nap1l1;Nap1l4	Nucleosome assembly protein 1-like 1	non-Mock Enriched	non WCL change	Non-Lyso	Non-LRRK2	21.2066	21.4874	21.2989	21.2066	21.3484	21.2243	21.9812	20.4775	20.1946	20.6364	19.9742	20.002
0.0836807	0.0570628	P28658	P28658	ATX10_MOUSE	Atxn10	Ataxin-10	Mock Enriched	non WCL change	Non-Lyso	Non-LRRK2	19.7011	20.2535	19.7398	19.6851	20.3211	19.4288	20.3962	19.5995	20.3752	19.3305	19.849	19.2367
1.74439	0.566436	P28659	P28659	CELF1_MOUSE	Celf1	CUGBP Elav-like family member 1	non-Mock Enriched	non WCL change	Non-Lyso	Non-LRRK2	23.2185	23.3101	23.6971	23.2405	23.3101	23.5754	23.1901	22.8034	23.3511	22.1332	22.9707	22.5045
1.12861	-1.08	P28659;Q9Z0H4	Q9Z0H4;P28659	CELF1_MOUSE;CELF2_MOUSE	Celf1;Celf2	CUGBP Elav-like family member 1	non-Mock Enriched	non WCL change	Non-Lyso	Non-LRRK2	21.6276	21.6141	22.1363	22.5846	22.0325	22.8132	22.6971	23.7182	24.6703	21.1206	23.976	23.1063
0.229332	-0.0896959	P28660	P28660	NCKP1_MOUSE	Nckap1	Nck-associated protein 1	Mock Enriched	non WCL change	Non-Lyso	Non-LRRK2	20.5545	20.714	20.1079	20.1457	20.3962	19.9201	20.8113	20.3645	20.4476	20.0292	20.4476	20.2764
2.67399	1.02429	P28662	P28662	BRI3_MOUSE	Bri3	Brain protein I3	Mock Enriched	non WCL change	Lyso	Non-LRRK2	22.6006	22.7655	22.1734	22.1916	22.3376	21.7756	22.0756	21.1642	20.9882	21.6186	21.2066	20.6453
1.4575	-0.449829	P28665	P28665	MUG1_MOUSE	Mug1	Murinoglobulin-1	Mock Enriched	non WCL change	Non-Lyso	Non-LRRK2	26.8974	26.7645	26.0422	26.2058	26.2535	25.9088	27.1015	26.9428	26.5507	26.574	26.8504	26.7517
0.1242	-0.0677481	P28665;P28666	P28666;P28665	MUG1_MOUSE;MUG2_MOUSE	Mug1;Mug2	Murinoglobulin-1	Mock Enriched	non WCL change	Non-Lyso	Non-LRRK2	23.4298	23.6096	22.8034	22.9916	22.9548	22.4898	23.6096	23.2679	22.8327	23.0772	23.1047	22.7935
1.81323	-0.495819	P28667	P28667	MRP_MOUSE	Marcksl1	MARCKS-related protein	non-Mock Enriched	non WCL change	Non-Lyso	Non-LRRK2	20.7796	20.7955	20.1704	20.5069	20.8113	20.5165	21.5638	21.2125	20.5731	20.9024	21.1206	21.1825
0.0343658	0.0250352	P28700	P28700	RXRA_MOUSE	Rxra	Retinoic acid receptor RXR-alpha	non-Mock Enriched	non WCL change	Non-Lyso	Non-LRRK2	18.0886	18.6781	18.5238	18.2096	18.0907	18.3505	18.9131	18.3635	18.9097	17.7551	18.338	17.5117
0.344261	0.241526	P28700;P28704	P28705;P28700;P28704	RXRA_MOUSE;RXRB_MOUSE	Rxra;Rxrb	Retinoic acid receptor RXR-alpha	non-Mock Enriched	non WCL change	Non-Lyso	Non-LRRK2	18.2026	18.8503	18.6089	17.7503	18.304	17.8643	18.3489	18.615	18.364	17.5634	17.2182	NaN
1.74499	0.785389	P28704	P28704	RXRB_MOUSE	Rxrb	Retinoic acid receptor RXR-beta	non-Mock Enriched	non WCL change	Non-Lyso	Non-LRRK2	18.7568	18.7771	18.9772	18.6894	18.8075	18.8924	18.6544	16.8742	18.4675	17.9538	18.5229	17.7152
1.68526	-0.593667	P28738;Q61768	Q61768;P33175;P28738	KIF5C_MOUSE;KINH_MOUSE	Kif5b;Kif5c	Kinesin heavy chain isoform 5C	non-Mock Enriched	non WCL change	Non-Lyso	Non-LRRK2	20.265	20.6276	19.8761	20.2535	20.5545	19.9316	21.3592	20.8876	20.9882	20.1079	21.0821	20.6453
1.40723	-0.558132	P28740	P28740	KIF2A_MOUSE	Kif2a	Kinesin-like protein KIF2A	non-Mock Enriched	non WCL change	Lyso	Non-LRRK2	20.9742	21.1825	20.714	20.6886	20.8651	20.2066	22.0723	21.5638	21.2764	21.2989	21.1143	20.654
2.5803	-0.780689	P28740;Q922S8	Q8C0N1;P28740;Q922S8	KIF2A_MOUSE;KIF2C_MOUSE	Kif2a;Kif2c	Kinesin-like protein KIF2A	non-Mock Enriched	non WCL change	Non-Lyso	Non-LRRK2	21.0224	21.5165	21.2593	21.0292	21.0292	20.1946	21.7512	21.8764	21.7995	21.5823	22.0983	21.6276
3.93195	-0.87295	P28798	P28798	GRN_MOUSE	Grn	Progranulin	Mock Enriched	WCL Change	Lyso	Non-LRRK2	25.5609	25.5315	24.918	25.0443	24.7995	25.0567	26.2838	26.0401	25.8904	25.9517	25.9134	26.0691
2.30025	-0.472654	P28828	P28828	PTPRM_MOUSE	Ptprm	Receptor-type tyrosine-protein phosphatase mu	Mock Enriched	non WCL change	Non-Lyso	Non-LRRK2	20.7056	20.7471	20.3645	20.5165	20.5638	20.0951	21.2535	21.0559	21.0224	20.6628	21.0625	20.7715
0.520908	0.200929	P28828;P35822	P28828;P35822	PTPRK_MOUSE;PTPRM_MOUSE	Ptprk;Ptprm	Receptor-type tyrosine-protein phosphatase mu	Mock Enriched	non WCL change	Non-Lyso	Non-LRRK2	20.5545	20.2764	19.9459	20.0691	20.2535	19.9601	20.1825	20.0951	19.4218	20.265	20.3321	19.5575
0.542417	-0.176003	P28867	P28867	KPCD_MOUSE	Prkcd	Protein kinase C delta type	non-Mock Enriched	non WCL change	Lyso	Non-LRRK2	19.3283	19.4886	19.5648	19.3493	19.8437	19.3284	19.8869	19.6373	19.9149	19.183	19.9742	19.3627
0.121768	-0.0386877	P29268	P29268	CCN2_MOUSE	Ccn2	CCN family member 2	Mock Enriched	non WCL change	Non-Lyso	Non-LRRK2	26.7129	26.7645	26.4218	26.5754	26.632	26.1719	26.9203	26.6865	26.5448	26.4394	26.5653	26.3545
1.0985	-0.415867	P29319	P29319	EPHA3_MOUSE	Epha3	Ephrin type-A receptor 3	Mock Enriched	non WCL change	Non-Lyso	Non-LRRK2	19.1248	19.2768	18.57	18.9933	18.6599	18.543	20.002	19.402	19.394	19.0028	18.9958	18.8663
2.6079	0.310858	P29341	P29341	PABP1_MOUSE	Pabpc1	Polyadenylate-binding protein 1	non-Mock Enriched	non WCL change	Non-Lyso	Non-LRRK2	25.2891	25.2133	25.0317	25.1681	25.2207	25.0975	25.0233	24.9628	25.0148	24.6595	24.8191	24.6757
0.800793	0.22192	P29387	P29387	GBB4_MOUSE	Gnb4	Guanine nucleotide-binding protein subunit beta-4	Mock Enriched	non WCL change	Lyso	Non-LRRK2	22.0592	21.9742	21.5117	21.6714	21.6757	21.4825	21.7182	21.68	21.5309	21.1946	21.7553	21.1642
0.0635271	-0.0226056	P29387;P62874;P62880	P62880;P29387;Q61011;P62874	GBB1_MOUSE;GBB2_MOUSE;GBB4_MOUSE	Gnb1;Gnb2;Gnb4	Guanine nucleotide-binding protein subunit beta-4	Mock Enriched	non WCL change	Non-Lyso	Non-LRRK2	27.2077	27.2535	26.8741	26.8974	26.965	26.6181	27.2979	27.0505	26.8264	26.8019	27.1604	26.8142
0.446991	-0.165593	P29387;P62880	P62880;P29387	GBB2_MOUSE;GBB4_MOUSE	Gnb2;Gnb4	Guanine nucleotide-binding protein subunit beta-4	non-Mock Enriched	non WCL change	Non-Lyso	Non-LRRK2	24.7594	24.8288	24.4614	24.4488	24.654	23.9043	24.7543	24.4234	24.4425	24.558	25.0975	24.7745
2.18572	-0.545767	P29391	P29391	FRIL1_MOUSE	Ftl1	Ferritin light chain 1	Mock Enriched	non WCL change	Lyso	Non-LRRK2	27.0296	27.0813	26.533	26.7389	26.4999	26.5754	27.6527	27.2714	27.2262	26.8741	27.1115	27.5969
0.183674	0.0848783	P29416	P29416	HEXA_MOUSE	Hexa	Beta-hexosaminidase subunit alpha	Mock Enriched	non WCL change	Lyso	Non-LRRK2	26.8504	27.019	26.5165	26.3629	26.5165	25.9825	26.8858	26.509	26.4154	26.3861	26.4815	26.0609
0.295788	0.089668	P29533	P29533	VCAM1_MOUSE	Vcam1	Vascular cell adhesion protein 1	non-Mock Enriched	non WCL change	Non-Lyso	Non-LRRK2	21.5961	21.3857	20.9672	21.1143	21.1143	20.895	21.3805	21.0691	21.1332	20.9459	21.1332	20.8727
0.0601549	-0.0695594	P29595	P29595	NEDD8_MOUSE	Nedd8	NEDD8	Mock Enriched	non WCL change	Non-Lyso	Non-LRRK2	21.2066	20.7389	19.8832	20.3101	20.1079	21.0559	20.6628	20.9171	21.6141	19.0212	20.5165	20.9882
0.564671	-0.308645	P29699	P29699	FETUA_MOUSE	Ahsg	Alpha-2-HS-glycoprotein	Mock Enriched	non WCL change	Non-Lyso	Non-LRRK2	23.391	23.4425	22.6822	23.9134	23.211	22.3101	23.8576	23.6209	23.48	23.1886	23.6209	23.0342
0.922718	-0.193602	P29758	P29758	OAT_MOUSE	Oat	Ornithine aminotransferase, mitochondrial	non-Mock Enriched	non WCL change	Non-Lyso	Non-LRRK2	27.0813	26.8858	26.4969	27.1312	26.9869	27.0296	27.0084	27.189	27.0505	27.1312	26.9869	27.4073
0.599	-0.23433	P29788	P29788	VTNC_MOUSE	Vtn	Vitronectin	non-Mock Enriched	non WCL change	Non-Lyso	Non-LRRK2	20.7955	21.0224	20.7056	20.5545	20.5731	20.0426	21.3484	21.1457	20.6714	20.5915	20.8651	20.4775
2.15872	0.835598	P30051	P30051	TEAD1_MOUSE	Tead1	Transcriptional enhancer factor TEF-1	non-Mock Enriched	non WCL change	Non-Lyso	Non-LRRK2	21.0886	21.0821	21.6051	20.5915	21.1143	21.4015	20.5261	20.2302	20.9812	19.5348	20.5545	20.0426
1.38328	0.858601	P30051;P70210;Q62296	P70210;P30051;P48301;Q62296	TEAD1_MOUSE;TEAD3_MOUSE;TEAD4_MOUSE	Tead1;Tead3;Tead4	Transcriptional enhancer factor TEF-1	non-Mock Enriched	non WCL change	Non-Lyso	Non-LRRK2	20.3538	19.9144	20.1079	20.4375	19.7228	19.9601	19.3182	19.2262	20.4775	17.8165	19.4821	19.0244
1.89469	0.544462	P30276	P30276	CCNB2_MOUSE	Ccnb2	G2/mitotic-specific cyclin-B2	non-Mock Enriched	non WCL change	Non-Lyso	Non-LRRK2	18.4897	18.2599	18.0761	18.1344	18.511	18.5909	17.8077	17.338	18.4315	17.87	17.4633	17.8849
0.57981	-0.277684	P30285	P30285	CDK4_MOUSE	Cdk4	Cyclin-dependent kinase 4	Mock Enriched	non WCL change	Non-Lyso	Non-LRRK2	19.9002	20.3857	19.6086	19.872	20.1332	19.5694	20.6364	20.4375	20.654	19.6487	20.1946	19.564
0.249501	-0.0455961	P30412	P30412	PPIC_MOUSE	Ppic	Peptidyl-prolyl cis-trans isomerase C	Mock Enriched	non WCL change	Non-Lyso	Non-LRRK2	23.3511	23.654	23.3778	23.632	23.654	23.5404	23.7594	23.417	23.5285	23.6649	23.6209	23.4923
0.969566	0.50194	P30415	P30415	NKTR_MOUSE	Nktr	NK-tumor recognition protein	non-Mock Enriched	non WCL change	Non-Lyso	Non-LRRK2	18.8238	18.9815	19.3688	18.6005	19.0713	18.7418	19.3669	18.3851	19.0329	17.7729	18.094	17.9243
0.242002	0.15017	P30416	P30416	FKBP4_MOUSE	Fkbp4	Peptidyl-prolyl cis-trans isomerase FKBP4	Mock Enriched	non WCL change	Non-Lyso	Non-LRRK2	20.3645	20.9171	20.2419	20.1581	20.1079	19.7645	20.8727	20.2302	20.0821	19.3954	20.3101	19.7625
0.831145	0.22419	P30558	P30558	PAR1_MOUSE	F2r	Proteinase-activated receptor 1	Mock Enriched	non WCL change	Non-Lyso	Non-LRRK2	21.7876	22.0325	21.3266	21.68	21.7634	21.2243	21.4273	21.4324	21.3805	21.2593	21.7223	21.2477
0.551357	0.426846	P30658	P30658	CBX2_MOUSE	Cbx2	Chromobox protein homolog 2	non-Mock Enriched	non WCL change	Non-Lyso	Non-LRRK2	17.5777	17.0923	17.6062	17.7209	16.9367	16.9181	17.5918	16.1465	17.8493	16.3164	17.4574	15.9293
1.59506	-0.910219	P30677	P30677	GNA14_MOUSE	Gna14	Guanine nucleotide-binding protein subunit alpha-14	non-Mock Enriched	non WCL change	Non-Lyso	Non-LRRK2	16.3137	16.4657	16.0677	16.241	16.5932	16.4539	18.3383	17.2868	16.3876	18.1868	16.6013	16.7957
1.74074	0.959983	P30681	P30681	HMGB2_MOUSE	Hmgb2	High mobility group protein B2	non-Mock Enriched	non WCL change	Non-Lyso	Non-LRRK2	21.2535	21.9495	21.5451	21.2066	21.6929	21.0426	21.5261	20.8191	20.8346	19.8548	20.4972	19.3984
1.38163	-1.29401	P30681;P63158	P30681;P63158	HMGB1_MOUSE;HMGB2_MOUSE	Hmgb1;Hmgb2	High mobility group protein B2	non-Mock Enriched	non WCL change	Non-Lyso	Non-LRRK2	21.4676	22.0886	21.5356	21.0359	21.3321	19.0249	22.8307	22.3725	22.417	20.7634	23.1596	22.7056
0.238531	0.0723937	P30999	P30999	CTND1_MOUSE	Ctnnd1	Catenin delta-1	non-Mock Enriched	non WCL change	Non-Lyso	Non-LRRK2	23.7286	23.7389	23.5404	23.5404	23.7286	23.2155	23.8288	23.5983	23.654	23.3101	23.4676	23.1991
2.57583	-1.61723	P31001	P31001	DESM_MOUSE	Des	Desmin	non-Mock Enriched	non WCL change	Non-Lyso	Non-LRRK2	27.7389	27.1312	27.3828	27.2077	27.3494	25.9584	27.9372	29.3367	29.5987	27.6181	28.9595	29.0217
0.20169	0.0497354	P31230	P31230	AIMP1_MOUSE	Aimp1	Aminoacyl tRNA synthase complex-interacting multifunctional protein 1	non-Mock Enriched	non WCL change	Non-Lyso	Non-LRRK2	22.5117	22.6409	22.1047	22.4849	22.5189	22.2877	22.5846	22.4375	22.3752	22.391	22.3321	22.1301
0.522948	-0.330825	P31254;Q02053	Q02053;P31254	UBA1Y_MOUSE;UBA1_MOUSE	Uba1;Uba1y	Ubiquitin-like modifier-activating enzyme 1 Y	Mock Enriched	non WCL change	Non-Lyso	Non-LRRK2	19.8946	20.9459	20.2066	20.1079	20.4676	19.7001	21.3962	20.5638	20.9742	19.6552	20.343	20.3752
1.47438	0.555992	P31266	P31266	SUH_MOUSE	Rbpj	Recombining binding protein suppressor of hairless	non-Mock Enriched	non WCL change	Non-Lyso	Non-LRRK2	22.1206	21.9601	22.3156	22.0359	22.0054	22.2989	21.9495	21.6051	22.1946	20.7056	21.7098	21.2361
2.57082	-0.491669	P31324	P31324	KAP3_MOUSE	Prkar2b	cAMP-dependent protein kinase type II-beta regulatory subunit	non-Mock Enriched	non WCL change	Non-Lyso	Non-LRRK2	21.0691	21.4825	20.9812	21.1581	21.1642	20.7223	21.8802	21.6141	21.5545	21.4476	21.6453	21.3857
0.187687	0.118409	P31750	P31750	AKT1_MOUSE	Akt1	RAC-alpha serine/threonine-protein kinase	Mock Enriched	non WCL change	Non-Lyso	Non-LRRK2	18.3561	18.6308	17.8988	17.9962	18.5612	17.4457	18.7847	18.0321	18.1981	17.7057	17.6976	17.76
0.61728	-0.349138	P31786	P31786	ACBP_MOUSE	Dbi	Acyl-CoA-binding protein	Mock Enriched	non WCL change	Non-Lyso	Non-LRRK2	18.3123	18.2801	17.6892	18.2626	17.7839	18.0288	19.1008	17.6965	18.1887	18.0432	NaN	19.0139
0.740017	-0.435959	P31938	P31938	MP2K1_MOUSE	Map2k1	Dual specificity mitogen-activated protein kinase kinase 1	Mock Enriched	non WCL change	Non-Lyso	Non-LRRK2	18.2267	18.8508	17.7767	18.4941	18.9954	17.7342	19.3668	18.9406	19.1845	17.9612	18.849	18.3915
0.450973	-0.26632	P31938;Q63932	P31938;Q63932	MP2K1_MOUSE;MP2K2_MOUSE	Map2k1;Map2k2	Dual specificity mitogen-activated protein kinase kinase 1	Mock Enriched	non WCL change	Non-Lyso	Non-LRRK2	20.4476	20.9601	20.1206	20.0426	20.9742	19.9601	21.2877	20.8727	21.0559	19.9882	20.6453	20.2535
0.257959	0.132869	P31996	P31996	CD68_MOUSE	Cd68	Macrosialin	Mock Enriched	non WCL change	Lyso	Non-LRRK2	23.1534	23.4923	22.9225	23.0493	23.0376	22.6886	23.6757	22.9968	22.6209	23.1856	22.6074	22.4601
3.37958	-0.403422	P32020	P32020	SCP2_MOUSE	Scp2	Sterol carrier protein 2	non-Mock Enriched	non WCL change	Non-Lyso	Non-LRRK2	24.0854	24.1095	23.7286	24.0105	23.9495	23.7286	24.4041	24.217	24.3844	24.2607	24.4425	24.3239
2.10066	0.921571	P32067	P32067	LA_MOUSE	Ssb	Lupus La protein homolog	non-Mock Enriched	non WCL change	Non-Lyso	Non-LRRK2	22.8614	22.9024	23.4298	22.741	22.7856	23.3101	22.6119	22.0224	22.7492	21.1143	22.3403	21.6628
0.141732	-0.0819982	P32233	P32233	DRG1_MOUSE	Drg1	Developmentally-regulated GTP-binding protein 1	non-Mock Enriched	non WCL change	Non-Lyso	Non-LRRK2	20.2535	20.4067	19.7489	20.2066	20.0559	19.8892	20.714	20.4874	20.417	19.53	20.2989	19.6053
4.43983	-0.919675	P32261	P32261	ANT3_MOUSE	Serpinc1	Antithrombin-III	Mock Enriched	WCL Change	Non-Lyso	Non-LRRK2	25.2058	25.0975	24.989	24.8764	24.9847	24.7594	26.3811	25.9803	25.7695	25.976	25.5696	25.7543
5.43896	-0.883427	P32507	P32507	NECT2_MOUSE	Nectin2	Nectin-2	non-Mock Enriched	non WCL change	Non-Lyso	Non-LRRK2	20.7223	20.5731	20.5261	20.3321	20.5823	20.2185	21.5685	21.3962	21.4375	21.1946	21.4576	21.2006
1.87986	0.268369	P32883	P32883	RASK_MOUSE	Kras	GTPase KRas	non-Mock Enriched	non WCL change	Non-Lyso	Non-LRRK2	20.2764	20.1079	20.1457	20.0292	20.3211	20.1457	19.8867	19.796	19.9176	19.8217	20.265	19.7287
1.35836	0.590192	P32883;Q61411	P32883;Q61411	RASH_MOUSE;RASK_MOUSE	Hras;Kras	GTPase KRas	Mock Enriched	WCL Change	Non-Lyso	Non-LRRK2	21.6231	21.8614	21.9134	22.0325	21.7471	22.882	22.0658	20.9812	21.2302	21.5685	21.7056	20.9672
0.0380743	0.0346708	P32921	P32921	SYWC_MOUSE	Wars1	Tryptophan--tRNA ligase, cytoplasmic	Mock Enriched	non WCL change	Non-Lyso	Non-LRRK2	18.6421	18.6256	18.0996	18.4722	17.9267	18.1459	19.2237	18.549	18.0843	17.1173	18.7293	18.0005
0.144122	0.0425186	P33174	P33174	KIF4_MOUSE	Kif4	Chromosome-associated kinesin KIF4	non-Mock Enriched	non WCL change	Non-Lyso	Non-LRRK2	20.8191	20.85	20.8113	20.6364	20.7955	20.6364	20.8346	20.8191	20.9388	20.3321	20.9316	20.4375
0.319892	-0.108503	P33215	P33215	NEDD1_MOUSE	Nedd1	Protein NEDD1	non-Mock Enriched	non WCL change	Non-Lyso	Non-LRRK2	21.5498	22.1734	21.7512	21.9388	21.9316	21.2821	21.7955	21.8913	21.9672	21.8461	22.1457	21.632
2.16447	0.609083	P33434	P33434	MMP2_MOUSE	Mmp2	72 kDa type IV collagenase	Mock Enriched	WCL Change	Non-Lyso	Non-LRRK2	21.5685	21.632	21.2006	21.3857	21.4923	20.9098	21.1332	20.8346	20.0951	20.7876	20.8727	20.8113
1.36559	0.746388	P33609	P33609	DPOLA_MOUSE	Pola1	DNA polymerase alpha catalytic subunit	non-Mock Enriched	non WCL change	Non-Lyso	Non-LRRK2	18.7873	19.086	19.1747	18.663	18.8769	18.9301	18.7974	18.2732	18.9452	16.8945	18.442	17.6874
0.856952	0.463034	P33610	P33610	PRI2_MOUSE	Prim2	DNA primase large subunit	non-Mock Enriched	non WCL change	Non-Lyso	Non-LRRK2	19.0177	19.3992	19.5479	19.0886	19.0265	19.1978	19.5041	18.6613	19.4292	17.9232	18.9368	18.045
0.744649	0.467059	P33611	P33611	DPOA2_MOUSE	Pola2	DNA polymerase alpha subunit B	non-Mock Enriched	non WCL change	Non-Lyso	Non-LRRK2	19.0995	19.328	19.6593	19.2848	19.4965	19.2605	19.476	19.6251	19.5645	17.9064	18.6272	18.1271
0.353386	0.191366	P33896	P33896	INAR1_MOUSE	Ifnar1	Interferon alpha/beta receptor 1	Mock Enriched	non WCL change	Lyso	Non-LRRK2	19.9882	19.8129	19.4569	19.1032	19.5213	19.2728	20.0691	19.7479	19.1738	19.2174	18.739	19.0599
0.216151	-0.16664	P34022	P34022	RANG_MOUSE	Ranbp1	Ran-specific GTPase-activating protein	Mock Enriched	non WCL change	Non-Lyso	Non-LRRK2	21.1269	21.654	20.6453	21.2006	20.9812	20.5915	21.7512	21.6409	21.4067	20.1457	21.6453	20.6096
0.339436	0.162974	P34152	P34152	FAK1_MOUSE	Ptk2	Focal adhesion kinase 1	Mock Enriched	non WCL change	Non-Lyso	Non-LRRK2	19.4261	19.7671	19.3489	19.5878	19.4234	19.2314	19.7904	19.607	19.7144	18.7755	19.2286	18.6909
0.302181	-0.237177	P34884	P34884	MIF_MOUSE	Mif	Macrophage migration inhibitory factor	Mock Enriched	non WCL change	Non-Lyso	Non-LRRK2	18.9991	20.3211	20.1946	20.3857	19.5995	19.8489	20.5823	19.5651	19.8739	19.3245	20.4874	20.9388
0.10532	-0.0794064	P35123	P35123	UBP4_MOUSE	Usp4	Ubiquitin carboxyl-terminal hydrolase 4	non-Mock Enriched	non WCL change	Non-Lyso	Non-LRRK2	18.635	18.5971	17.905	18.0139	18.2088	17.8712	19.0174	18.5923	18.7823	17.4648	18.0109	17.8399
1.48781	-0.482903	P35235	P35235	PTN11_MOUSE	Ptpn11	Tyrosine-protein phosphatase non-receptor type 11	Mock Enriched	non WCL change	Non-Lyso	Non-LRRK2	20.2535	20.7056	20.1457	20.1079	20.343	19.7493	21.1581	20.7634	21.0359	20.3321	20.6364	20.2764
1.77947	-0.298256	P35276;P35283;P55258;P56371;P61027;P61028;P62821;P63011;Q6PHN9;Q8BHC1;Q8CG50;Q91V41;Q91ZR1;Q923S9;Q9CZT8;Q9D1G1;Q9JKM7	P63011;P62821;P61027;Q6PHN9;Q923S9;Q91V41;Q9D1G1;Q9JKM7;P56371;P35283;P55258;Q504M8;P61028;P35276;Q91ZR1;P62823;Q8CG50;Q8BHC1;Q9CZT8	RAB10_MOUSE;RAB12_MOUSE;RAB14_MOUSE;RAB1A_MOUSE;RAB1B_MOUSE;RAB30_MOUSE;RAB35_MOUSE;RAB37_MOUSE;RAB3A_MOUSE;RAB3B_MOUSE;RAB3D_MOUSE;RAB43_MOUSE;RAB4A_MOUSE;RAB4B_MOUSE;RAB8A_MOUSE;RAB8B_MOUSE;RB39B_MOUSE	Rab10;Rab12;Rab14;Rab1A;Rab1b;Rab30;Rab35;Rab37;Rab39b;Rab3a;Rab3b;Rab3d;Rab43;Rab4a;Rab4b;Rab8a;Rab8b	Ras-related protein Rab-3D	Mock Enriched	non WCL change	Non-Lyso	Non-LRRK2	20.7056	20.654	20.6453	20.7223	20.7955	20.4476	21.0559	20.85	20.8876	20.8576	21.3699	20.7389
0.90859	0.289214	P35276;P55258;P61028;P63011;Q9CZT8;Q9DD03	P63011;P55258;P61028;P35276;P62823;Q9DD03;Q9CZT8	RAB13_MOUSE;RAB3A_MOUSE;RAB3B_MOUSE;RAB3D_MOUSE;RAB8A_MOUSE;RAB8B_MOUSE	Rab13;Rab3a;Rab3b;Rab3d;Rab8a;Rab8b	Ras-related protein Rab-3D	Mock Enriched	non WCL change	Non-Lyso	Non-LRRK2	25.4551	25.3204	25.1095	25.2426	25.2499	24.7024	25.2643	25.1833	25.0526	24.7594	24.4041	24.6811
3.42413	-0.586645	P35278	P35278	RAB5C_MOUSE	Rab5c	Ras-related protein Rab-5C	Mock Enriched	non WCL change	Lyso	Non-LRRK2	24.824	24.8576	24.5165	24.5045	24.632	24.1565	25.2856	25.1253	25.1055	25.1095	25.2996	25.0854
1.5645	-0.244077	P35278;P61021;Q9CQD1	P35278;Q9CQD1;P61021	RAB5A_MOUSE;RAB5B_MOUSE;RAB5C_MOUSE	Rab5a;Rab5b;Rab5c	Ras-related protein Rab-5C	Mock Enriched	non WCL change	Non-Lyso	Non-LRRK2	26.0955	25.9293	25.5898	25.7441	25.8599	25.6264	26.239	26.038	25.9672	25.867	26.1312	26.067
1.26051	-0.269746	P35279	P35279	RAB6A_MOUSE	Rab6a	Ras-related protein Rab-6A	Mock Enriched	non WCL change	Non-Lyso	Non-LRRK2	25.6486	25.604	25.2353	25.6012	25.6237	25.1833	26.141	25.7543	25.5165	25.6918	25.8069	25.604
1.79488	-0.289864	P35279;P61294	P35279;P61294	RAB6A_MOUSE;RAB6B_MOUSE	Rab6a;Rab6b	Ras-related protein Rab-6A	Mock Enriched	non WCL change	Non-Lyso	Non-LRRK2	25.3943	25.3239	25.0567	25.2856	25.141	24.9088	25.6458	25.5522	25.3307	25.2571	25.6403	25.4234
1.79207	-0.334831	P35282	P35282	RAB21_MOUSE	Rab21	Ras-related protein Rab-21	Mock Enriched	non WCL change	Non-Lyso	Non-LRRK2	24.0443	24.1488	23.6096	23.7492	23.848	23.4923	24.2961	24.1642	24.1253	23.9933	24.3031	24.019
0.930745	0.204043	P35283	P35283	RAB12_MOUSE	Rab12	Ras-related protein Rab-12	Mock Enriched	non WCL change	Lyso	LRRK2 Pathway	22.3645	22.502	22.1079	22.239	22.1856	21.8269	22.2214	22.0756	21.8689	21.7876	22.1642	21.8839
0.135195	-0.0330009	P35283;P55258;P56371;P61027;P61028;P62821;P63011;Q6PHN9;Q8BHC1;Q8CG50;Q91V41;Q91ZR1;Q923S9;Q9CZT8;Q9D1G1;Q9JKM7	P63011;P62821;P61027;Q6PHN9;Q923S9;Q91V41;Q9D1G1;Q9JKM7;P56371;P35283;P55258;Q504M8;P61028;P35276;Q91ZR1;P62823;Q8CG50;Q8BHC1;Q9CZT8	RAB10_MOUSE;RAB12_MOUSE;RAB14_MOUSE;RAB1A_MOUSE;RAB1B_MOUSE;RAB30_MOUSE;RAB35_MOUSE;RAB37_MOUSE;RAB3A_MOUSE;RAB3B_MOUSE;RAB43_MOUSE;RAB4A_MOUSE;RAB4B_MOUSE;RAB8A_MOUSE;RAB8B_MOUSE;RB39B_MOUSE	Rab10;Rab12;Rab14;Rab1A;Rab1b;Rab30;Rab35;Rab37;Rab39b;Rab3a;Rab3b;Rab43;Rab4a;Rab4b;Rab8a;Rab8b	Ras-related protein Rab-12	Mock Enriched	non WCL change	Non-Lyso	Non-LRRK2	28.4512	28.3196	28.0813	28.203	28.2353	28.019	28.4823	28.249	28.1556	28.1312	28.4234	28.066
0.805085	0.166013	P35285	P35285	RB22A_MOUSE	Rab22a	Ras-related protein Rab-22A	Mock Enriched	non WCL change	Non-Lyso	Non-LRRK2	22.2535	22.3857	21.8987	21.8876	22.019	21.8346	21.9495	21.895	21.7265	21.7013	22.0756	21.9352
0.816845	-0.186623	P35285;Q921E2	P35285;Q921E2	RAB31_MOUSE;RB22A_MOUSE	Rab22a;Rab31	Ras-related protein Rab-22A	Mock Enriched	non WCL change	Non-Lyso	Non-LRRK2	23.6971	23.8576	23.391	23.3376	23.4551	23.1222	23.5285	23.6757	23.7695	23.5045	23.848	23.654
0.305315	-0.0628691	P35288	P35288	RAB23_MOUSE	Rab23	Ras-related protein Rab-23	Mock Enriched	non WCL change	Non-Lyso	Non-LRRK2	23.119	23.1825	22.8932	22.8519	23.0156	22.8014	23.0821	23.1127	23.0443	22.8557	23.2679	22.8783
3.41764	-0.404495	P35290	P35290	RAB24_MOUSE	Rab24	Ras-related protein Rab-24	non-Mock Enriched	non WCL change	Non-Lyso	Non-LRRK2	21.1765	21.391	21.1269	21.502	21.4526	21.2535	21.5638	21.6584	21.7098	21.8113	21.7098	21.8764
0.115709	0.0297988	P35293	P35293	RAB18_MOUSE	Rab18	Ras-related protein Rab-18	non-Mock Enriched	non WCL change	Non-Lyso	Non-LRRK2	25.2571	25.1946	24.9406	25.0567	25.0609	24.824	25.3273	25.1174	24.9406	24.9316	25.019	24.8191
0.0111807	-0.00622686	P35295	P35295	RAB20_MOUSE	Rab20	Ras-related protein Rab-20	Mock Enriched	non WCL change	Non-Lyso	Non-LRRK2	18.5728	18.718	18.2908	18.3495	18.1881	17.5721	18.5583	18.379	18.1852	17.8611	18.4421	18.3029
3.67543	-1.65693	P35374	P35374	AGTR2_MOUSE	Agtr2	Type-2 angiotensin II receptor	Mock Enriched	WCL Change	Non-Lyso	Non-LRRK2	18.3282	18.1476	17.7367	17.0354	17.7	17.2621	20.1825	19.4496	19.3707	19.3352	19.2603	18.5532
0.0785288	-0.0597808	P35428	P35428	HES1_MOUSE	Hes1	Transcription factor HES-1	non-Mock Enriched	non WCL change	Non-Lyso	Non-LRRK2	16.9661	17.9399	16.5272	17.3394	16.6011	16.7121	16.3846	17.2231	17.2483	17.4909	17.3372	16.7604
0.282868	-0.101929	P35441	P35441	TSP1_MOUSE	Thbs1	Thrombospondin-1	Mock Enriched	non WCL change	Non-Lyso	Non-LRRK2	27.0401	26.976	26.527	26.7517	26.632	26.2926	27.217	26.8504	26.4953	26.6181	26.8858	26.7645
0.0333446	0.0160484	P35441;Q03350;Q05895	Q03350;Q05895;P35441	TSP1_MOUSE;TSP2_MOUSE;TSP3_MOUSE	Thbs1;Thbs2;Thbs3	Thrombospondin-1	Mock Enriched	non WCL change	Non-Lyso	Non-LRRK2	24.5404	24.5045	23.6757	24.2607	23.9672	24.0359	24.5285	23.9672	23.9225	24.1015	24.0105	24.3578
2.93508	-0.478457	P35456	P35456	UPAR_MOUSE	Plaur	Urokinase plasminogen activator surface receptor	non-Mock Enriched	non WCL change	Non-Lyso	Non-LRRK2	22.7056	22.7265	22.2506	22.4451	22.6822	22.265	23.2214	23.0772	22.9316	22.9707	22.8423	22.9024
1.98637	-0.34304	P35486	P35486	ODPA_MOUSE	Pdha1	Pyruvate dehydrogenase E1 component subunit alpha, somatic form, mitochondrial	non-Mock Enriched	non WCL change	Non-Lyso	Non-LRRK2	25.4892	25.3545	25.217	25.4984	25.5492	25.3745	25.4831	25.6676	25.5725	25.9869	25.7415	26.0894
2.56229	1.13084	P35550	P35550	FBRL_MOUSE	Fbl	rRNA 2'-O-methyltransferase fibrillarin	non-Mock Enriched	non WCL change	Non-Lyso	Non-LRRK2	25.9562	25.8044	26.604	25.976	25.7846	26.4583	25.3376	24.7846	25.792	24.0359	25.1833	24.6649
3.90449	2.08128	P35550;Q80WS3	Q80WS3;P35550	FBLL1_MOUSE;FBRL_MOUSE	Fbl;Fbll1	rRNA 2'-O-methyltransferase fibrillarin	non-Mock Enriched	WCL change - but ratio	Non-Lyso	Non-LRRK2	25.1604	24.8997	24.989	24.895	24.8717	25.6068	24.1253	23.1441	23.5165	21.9637	22.9061	22.2792
1.83004	0.311041	P35564	P35564	CALX_MOUSE	Canx	Calnexin	non-Mock Enriched	non WCL change	Non-Lyso	Non-LRRK2	26.4862	26.3427	26.2856	26.3992	26.2643	26.6181	26.48	25.9694	25.902	26.2225	25.9517	26.0041
2.81344	-0.989726	P35569	P35569	IRS1_MOUSE	Irs1	Insulin receptor substrate 1	Mock Enriched	WCL Change	Non-Lyso	Non-LRRK2	18.4382	18.0862	17.6262	17.8656	17.436	17.7011	19.2356	18.8167	19.1183	18.017	18.9602	18.9438
0.401661	-0.132367	P35585	P35585	AP1M1_MOUSE	Ap1m1	AP-1 complex subunit mu-1	Mock Enriched	non WCL change	Lyso	Non-LRRK2	22.2506	22.4972	22.0789	22.1174	22.2006	21.6671	22.5892	22.3321	22.1946	22.0691	22.4751	21.9459
1.09825	0.524911	P35601	P35601	RFC1_MOUSE	Rfc1	Replication factor C subunit 1	non-Mock Enriched	non WCL change	Non-Lyso	Non-LRRK2	20.0559	20.1457	20.1581	19.5918	20.0426	19.6924	19.9191	19.7072	20.0156	18.5588	19.5702	18.7662
0.0165637	0.0125765	P35689	P35689	ERCC5_MOUSE	Ercc5	DNA excision repair protein ERCC-5	Mock Enriched	non WCL change	Non-Lyso	Non-LRRK2	17.572	17.3774	17.1209	17.0187	17.1309	NaN	17.9016	17.6973	17.4953	16.9444	16.7897	16.5599
1.85744	-0.780049	P35700	P35700	PRDX1_MOUSE	Prdx1	Peroxiredoxin-1	Mock Enriched	WCL Change	Non-Lyso	Non-LRRK2	23.5285	23.9672	22.9352	23.2821	23.2096	22.7307	24.7995	24.1871	24.0443	23.3778	24.1253	23.7995
0.196394	0.128616	P35761	P35761	TTK_MOUSE	Ttk	Dual specificity protein kinase TTK	non-Mock Enriched	non WCL change	Non-Lyso	Non-LRRK2	19.1263	19.2112	19.0057	18.7303	19.0112	18.3095	19.2742	18.9914	19.3678	18.3965	18.6755	17.917
1.48036	-0.465359	P35762	P35762	CD81_MOUSE	Cd81	CD81 antigen	non-Mock Enriched	non WCL change	Non-Lyso	Non-LRRK2	23.7492	23.5983	23.5638	23.5983	23.7796	23.5165	24.4298	24.0691	23.2961	24.3101	24.5345	23.9584
1.21988	0.456768	P35803	P35803	GPM6B_MOUSE	Gpm6b	Neuronal membrane glycoprotein M6-b	Mock Enriched	non WCL change	Non-Lyso	Non-LRRK2	20.5069	20.2989	19.7131	19.7827	19.7095	19.2517	19.472	19.5766	19.1511	19.4586	19.796	19.0679
0.111712	0.0207901	P35821	P35821	PTN1_MOUSE	Ptpn1	Tyrosine-protein phosphatase non-receptor type 1	non-Mock Enriched	non WCL change	Non-Lyso	Non-LRRK2	23.3645	23.4298	23.1127	23.417	23.2961	23.48	23.5165	23.3101	23.2535	23.3511	23.3511	23.1931
1.53076	-0.295094	P35822	P35822	PTPRK_MOUSE	Ptprk	Receptor-type tyrosine-protein phosphatase kappa	Mock Enriched	non WCL change	Non-Lyso	Non-LRRK2	21.1332	21.1642	20.8576	20.8727	21.0426	20.6276	21.5545	21.3045	21.1946	21.0292	21.343	21.0426
1.66763	-0.510593	P35831	P35831	PTN12_MOUSE	Ptpn12	Tyrosine-protein phosphatase non-receptor type 12	non-Mock Enriched	non WCL change	Non-Lyso	Non-LRRK2	18.0122	18.6108	17.7436	17.8472	18.0129	17.5995	18.9477	18.5455	18.5888	18.1444	18.4841	18.1792
6.12188	-1.57608	P35917	P35917	VGFR3_MOUSE	Flt4	Vascular endothelial growth factor receptor 3	non-Mock Enriched	non WCL change	Non-Lyso	Non-LRRK2	NaN	17.5152	17.9453	17.8549	17.9997	17.6425	19.7467	19.3534	19.1722	19.2343	19.5097	19.1892
1.55697	0.340579	P35922	P35922	FMR1_MOUSE	Fmr1	Synaptic functional regulator FMR1	non-Mock Enriched	non WCL change	Non-Lyso	Non-LRRK2	22.9707	22.9619	22.7013	22.6886	22.8969	22.695	22.7348	22.6584	22.741	22.1886	22.4923	22.0559
1.09046	0.413911	P35922;Q61584;Q9WVR4	Q9WVR4;Q61584;P35922	FMR1_MOUSE;FXR1_MOUSE;FXR2_MOUSE	Fmr1;Fxr1;Fxr2	Synaptic functional regulator FMR1	non-Mock Enriched	non WCL change	Non-Lyso	Non-LRRK2	24.1795	24.2317	23.7895	24.0609	24.239	23.6096	24.1946	23.7695	22.8519	23.5522	23.8288	23.4298
3.26665	2.08788	P35922;Q9WVR4	Q9WVR4;P35922	FMR1_MOUSE;FXR2_MOUSE	Fmr1;Fxr2	Synaptic functional regulator FMR1	non-Mock Enriched	non WCL change	Non-Lyso	Non-LRRK2	22.8014	22.9261	22.538	22.6409	22.714	22.9654	22.1301	20.4067	20.1946	21.7389	19.8123	19.7761
1.45946	-0.280507	P35951	P35951	LDLR_MOUSE	Ldlr	Low-density lipoprotein receptor	Mock Enriched	non WCL change	Lyso	Non-LRRK2	23.8093	23.8385	23.5285	23.654	23.6865	23.3376	24.275	24.019	23.7389	23.7389	23.976	23.7895
0.85016	-0.276112	P35951;Q924X6	Q924X6;P35951	LDLR_MOUSE;LRP8_MOUSE	Ldlr;Lrp8	Low-density lipoprotein receptor	Mock Enriched	non WCL change	Non-Lyso	Non-LRRK2	22.5545	22.4825	22.2419	21.928	22.2961	21.6141	22.8385	22.6029	22.2736	22.2185	22.3778	22.4626
0.505867	0.239524	P35969	P35969	VGFR1_MOUSE	Flt1	Vascular endothelial growth factor receptor 1	Mock Enriched	non WCL change	Non-Lyso	Non-LRRK2	18.9229	18.6542	18.4871	18.538	18.3025	17.6402	18.6945	18.3568	17.8461	17.957	18.3582	17.8952
2.43787	0.278762	P35979	P35979	RL12_MOUSE	Rpl12	60S ribosomal protein L12	non-Mock Enriched	non WCL change	Non-Lyso	Non-LRRK2	25.6375	25.6403	25.4583	25.558	25.6096	25.6918	25.3877	25.3844	25.4953	25.0975	25.417	25.141
2.80118	0.255143	P35980	P35980	RL18_MOUSE	Rpl18	60S ribosomal protein L18	non-Mock Enriched	non WCL change	Non-Lyso	Non-LRRK2	25.7796	25.895	25.8385	25.6622	25.7492	25.8264	25.6944	25.5225	25.6264	25.3578	25.5667	25.452
1.03208	0.349694	P36363	P36363	FGF7_MOUSE	Fgf7	Fibroblast growth factor 7	Mock Enriched	non WCL change	Non-Lyso	Non-LRRK2	21.0756	21.1642	20.6006	20.5915	20.6006	20.0156	20.6714	20.4576	20.1206	20.1704	20.265	20.265
2.79184	-0.559501	P36371	P36371	TAP2_MOUSE	Tap2	Antigen peptide transporter 2	non-Mock Enriched	non WCL change	Non-Lyso	Non-LRRK2	21.1704	21.3857	21.0886	21.1886	21.0625	20.9812	22.1332	21.6364	21.4874	21.9171	21.7223	21.3376
1.01057	0.423418	P36536	P36536	SAR1A_MOUSE	Sar1a	GTP-binding protein SAR1a	Mock Enriched	non WCL change	Non-Lyso	Non-LRRK2	22.1734	22.1015	21.4015	21.7955	21.8113	21.6628	22.1642	21.6757	21.5117	20.85	21.265	20.9388
1.14674	-0.29733	P36536;Q9CQC9	Q9CQC9;P36536	SAR1A_MOUSE;SAR1B_MOUSE	Sar1a;Sar1b	GTP-binding protein SAR1a	non-Mock Enriched	non WCL change	Non-Lyso	Non-LRRK2	23.6209	24.1253	23.7182	23.7492	23.8093	23.6649	24.604	23.8764	24.0691	23.895	24.2679	23.7594
0.169219	-0.0471894	P36552	P36552	HEM6_MOUSE	Cpox	Oxygen-dependent coproporphyrinogen-III oxidase, mitochondrial	non-Mock Enriched	non WCL change	Non-Lyso	Non-LRRK2	22.8557	22.6628	22.3805	22.8858	22.7816	22.8557	22.6475	22.6606	22.6475	22.9352	22.7161	23.0983
1.16424	-0.33753	P36895	P36895	BMR1A_MOUSE	Bmpr1a	Bone morphogenetic protein receptor type-1A	Mock Enriched	non WCL change	Non-Lyso	Non-LRRK2	20.8191	20.8423	20.6886	20.5261	20.6364	20.1581	21.4118	21.0559	20.5915	20.7715	21.1765	20.6886
1.26021	0.436464	P36895;P36898	P36895;P36898	BMR1A_MOUSE;BMR1B_MOUSE	Bmpr1a;Bmpr1b	Bone morphogenetic protein receptor type-1A	Mock Enriched	non WCL change	Non-Lyso	Non-LRRK2	18.8083	18.9091	18.5671	18.5291	18.5886	18.3479	18.7314	17.9139	17.7602	18.7792	18.0466	17.9002
0.460539	-0.253177	P36916	P36916	GNL1_MOUSE	Gnl1	Guanine nucleotide-binding protein-like 1	non-Mock Enriched	non WCL change	Non-Lyso	Non-LRRK2	18.7412	19.3088	18.5222	18.6917	18.8902	18.0739	19.5816	19.0216	19.2611	18.2116	19.0155	18.6558
1.11758	-0.639558	P36993	P36993	PPM1B_MOUSE	Ppm1b	Protein phosphatase 1B	non-Mock Enriched	non WCL change	Non-Lyso	Non-LRRK2	17.5987	17.8162	16.0669	16.9066	16.3937	16.3981	18.0189	17.5308	17.6379	17.0912	17.6224	17.1162
0.797406	-0.432769	P36993;P49443	P49443;P36993	PPM1A_MOUSE;PPM1B_MOUSE	Ppm1a;Ppm1b	Protein phosphatase 1B	Mock Enriched	non WCL change	Non-Lyso	Non-LRRK2	17.8909	18.5371	17.6656	18.2727	17.4726	17.3212	18.9431	18.2991	18.5956	17.4312	18.4193	18.0683
6.23742	-0.722155	P37040	P37040	NCPR_MOUSE	Por	NADPH--cytochrome P450 reductase	non-Mock Enriched	non WCL change	Non-Lyso	Non-LRRK2	22.8152	22.6649	22.5823	22.6606	22.6584	22.6141	23.5522	23.4676	23.4298	23.1658	23.417	23.2961
0.264008	-0.0939372	P37172	P37172	ACVR1_MOUSE	Acvr1	Activin receptor type-1	Mock Enriched	non WCL change	Non-Lyso	Non-LRRK2	21.7675	21.7307	21.2764	21.0625	21.2302	21.0559	21.7756	21.4775	21.3538	21.3962	21.4476	21.2361
0.0836741	0.0512295	P37804	P37804	TAGL_MOUSE	Tagln	Transgelin	Mock Enriched	non WCL change	Non-Lyso	Non-LRRK2	23.391	23.867	23.2679	23.417	23.7077	23.2243	24.1253	23.4551	23.7594	22.9006	23.4676	22.8595
0.268585	-0.0712929	P37889	P37889	FBLN2_MOUSE	Fbln2	Fibulin-2	non-Mock Enriched	non WCL change	Non-Lyso	Non-LRRK2	25.4202	25.4923	25.7155	25.5165	25.4862	25.6757	25.7995	25.5195	25.797	25.452	25.902	25.2643
0.0775732	0.0616468	P37913	P37913	DNLI1_MOUSE	Lig1	DNA ligase 1	non-Mock Enriched	non WCL change	Non-Lyso	Non-LRRK2	20.5638	20.7876	20.5069	20.0559	20.6971	19.8147	21.1143	20.4972	20.8651	19.7712	20.2185	19.5899
2.79719	-0.407038	P38060	P38060	HMGCL_MOUSE	Hmgcl	Hydroxymethylglutaryl-CoA lyase, mitochondrial	non-Mock Enriched	non WCL change	Non-Lyso	Non-LRRK2	23.0258	22.9207	22.8113	23.2006	23.141	23.0088	23.1704	23.3511	23.3239	23.5404	23.4676	23.6971
0.676449	-0.163395	P38647	P38647	GRP75_MOUSE	Hspa9	Stress-70 protein, mitochondrial	non-Mock Enriched	non WCL change	Non-Lyso	Non-LRRK2	28.5682	28.4032	28.3951	28.7357	28.6798	28.5754	28.4073	28.632	28.5389	28.8829	28.726	29.1507
0.287153	-0.185981	P39053	P39053	DYN1_MOUSE	Dnm1	Dynamin-1	non-Mock Enriched	non WCL change	Non-Lyso	Non-LRRK2	18.8044	19.6289	18.6868	18.9341	19.2372	18.0482	19.5589	19.1418	19.5301	18.6682	18.9762	18.5803
1.26788	-0.487446	P39053;P39054	P39054;P39053	DYN1_MOUSE;DYN2_MOUSE	Dnm1;Dnm2	Dynamin-1	non-Mock Enriched	non WCL change	Non-Lyso	Non-LRRK2	20.1206	21.1457	21.3805	20.9316	21.0625	20.4273	21.4273	21.3045	21.6453	21.0088	21.5777	21.0292
0.797646	-0.418539	P39053;P39054;Q8BZ98	P39054;P39053;Q8BZ98	DYN1_MOUSE;DYN2_MOUSE;DYN3_MOUSE	Dnm1;Dnm2;Dnm3	Dynamin-1	non-Mock Enriched	non WCL change	Non-Lyso	Non-LRRK2	20.2066	20.7056	20.6006	20.2185	20.8113	19.9043	21.5869	21.2006	21.2125	20.2185	20.3857	20.3538
1.44897	-0.902836	P39053;Q8BZ98	P39053;Q8BZ98	DYN1_MOUSE;DYN3_MOUSE	Dnm1;Dnm3	Dynamin-1	Mock Enriched	non WCL change	Non-Lyso	Non-LRRK2	19.3883	20.0691	19.0011	18.5261	18.7928	17.4143	19.8044	20.0156	19.7654	19.7561	19.8361	19.431
2.88032	-0.742419	P39054	P39054	DYN2_MOUSE	Dnm2	Dynamin-2	non-Mock Enriched	non WCL change	Lyso	Non-LRRK2	22.5708	22.7244	22.2125	22.1079	22.6342	22.0459	23.3376	23.1395	23.3778	22.6164	23.2961	22.9829
1.70504	-0.56327	P39054;Q8BZ98	P39054;Q8BZ98	DYN2_MOUSE;DYN3_MOUSE	Dnm2;Dnm3	Dynamin-2	non-Mock Enriched	non WCL change	Non-Lyso	Non-LRRK2	20.1457	20.4273	19.9316	19.5307	20.343	19.6672	21.0886	20.5165	20.8191	20.1457	20.5451	20.3101
3.31697	0.35055	P39061	P39061	COIA1_MOUSE	Col18a1	Collagen alpha-1(XVIII) chain	non-Mock Enriched	non WCL change	Non-Lyso	Non-LRRK2	21.5117	21.3376	21.3752	21.4825	21.5498	21.4118	21.2125	20.8576	21.0359	21.0821	21.0951	21.2821
0.102658	0.0435845	P39098	P39098	MA1A2_MOUSE	Man1a2	Mannosyl-oligosaccharide 1,2-alpha-mannosidase IB	Mock Enriched	non WCL change	Non-Lyso	Non-LRRK2	22.8576	22.6757	22.0258	22.6628	22.5915	22.2821	22.9261	22.4972	22.2066	22.4041	22.4221	22.3778
1.16664	-0.55381	P39429	P39429	TRAF2_MOUSE	Traf2	TNF receptor-associated factor 2	Mock Enriched	non WCL change	Non-Lyso	Non-LRRK2	16.5648	17.2604	16.5177	16.9587	16.9759	16.0729	17.4278	17.8257	17.4538	16.8653	17.6317	16.469
0.916071	0.257833	P39447	P39447	ZO1_MOUSE	Tjp1	Tight junction protein ZO-1	non-Mock Enriched	non WCL change	Non-Lyso	Non-LRRK2	22.6822	22.4015	22.1395	22.239	22.3484	22.1301	22.5938	22.1269	22.1457	21.8385	21.9916	21.6971
0.00408582	0.00158151	P39688;Q04736	P39688;Q04736	FYN_MOUSE;YES_MOUSE	Fyn;Yes1	Tyrosine-protein kinase Fyn	non-Mock Enriched	non WCL change	Non-Lyso	Non-LRRK2	21.5069	21.5213	21.2821	21.3101	21.4324	21.1886	21.8385	21.4067	21.2006	21.3266	21.4923	20.9672
4.68773	-2.13452	P39689	P39689	CDN1A_MOUSE	Cdkn1a	Cyclin-dependent kinase inhibitor 1	non-Mock Enriched	WCL Change	Non-Lyso	Non-LRRK2	17.298	17.459	15.9602	16.3881	17.4249	16.3532	18.9193	19.3147	18.973	18.6204	19.0676	18.7955
0.0954335	-0.0836709	P39749	P39749	FEN1_MOUSE	Fen1	Flap endonuclease 1	non-Mock Enriched	non WCL change	Non-Lyso	Non-LRRK2	21.0224	21.5777	20.7876	20.8576	21.2185	20.6628	21.7389	21.3321	21.6929	19.8416	21.343	20.68
4.11752	-1.25783	P39876	P39876	TIMP3_MOUSE	Timp3	Metalloproteinase inhibitor 3	Mock Enriched	WCL Change	Non-Lyso	Non-LRRK2	23.8576	23.8858	23.2679	23.2477	23.2448	22.9152	25.1055	24.654	24.2607	24.4738	24.7695	24.7024
1.26745	-0.495642	P40124	P40124	CAP1_MOUSE	Cap1	Adenylyl cyclase-associated protein 1	Mock Enriched	non WCL change	Non-Lyso	Non-LRRK2	22.2419	22.7796	21.8987	22.0821	22.2096	21.6051	23.2229	22.6606	22.8404	22.0886	22.6409	22.3376
0.737987	-0.521522	P40142	P40142	TKT_MOUSE	Tkt	Transketolase	Mock Enriched	non WCL change	Non-Lyso	Non-LRRK2	20.2764	21.3592	20.0691	20.5069	20.3645	19.756	21.9742	20.9316	20.7056	19.7871	21.1825	20.8802
2.65373	1.31809	P40201	P40201	CHD1_MOUSE	Chd1	Chromodomain-helicase-DNA-binding protein 1	non-Mock Enriched	non WCL change	Non-Lyso	Non-LRRK2	20.5451	20.5823	21.5961	20.7389	20.7634	21.2361	19.8844	19.1956	20.6714	18.8064	19.8313	19.1642
2.1566	-0.737828	P40224	P40224	SDF1_MOUSE	Cxcl12	Stromal cell-derived factor 1	non-Mock Enriched	non WCL change	Non-Lyso	Non-LRRK2	19.5882	19.7787	19.3366	18.9759	19.6141	18.7177	20.6006	20.2185	19.9882	19.9742	20.0951	19.5616
0.839893	0.312089	P40237	P40237	CD82_MOUSE	Cd82	CD82 antigen	Mock Enriched	non WCL change	Non-Lyso	Non-LRRK2	22.4092	22.3672	21.6409	21.85	21.7836	21.4923	22.1795	21.5731	21.3101	21.6186	21.5117	21.4775
1.28593	0.258522	P40240	P40240	CD9_MOUSE	Cd9	CD9 antigen	non-Mock Enriched	non WCL change	Non-Lyso	Non-LRRK2	21.391	21.5213	21.5451	21.4425	21.5545	22.019	21.4576	21.0951	21.1015	21.4324	21.4874	21.3484
0.716	0.233103	P40336	P40336	VP26A_MOUSE	Vps26a	Vacuolar protein sorting-associated protein 26A	Mock Enriched	non WCL change	Lyso	Non-LRRK2	23.7895	24.019	23.2679	23.417	23.3511	23.0805	23.48	23.3645	23.2006	23.0122	23.4551	23.0139
0.400882	-0.0943247	P40630	P40630	TFAM_MOUSE	Tfam	Transcription factor A, mitochondrial	non-Mock Enriched	non WCL change	Non-Lyso	Non-LRRK2	22.8746	22.8746	22.6518	23.0258	23.0054	22.9189	22.7816	22.9043	22.8708	23.2273	22.823	23.3101
3.20368	0.289512	P41105	P41105	RL28_MOUSE	Rpl28	60S ribosomal protein L28	non-Mock Enriched	non WCL change	Non-Lyso	Non-LRRK2	24.5463	24.6918	24.5285	24.6153	24.632	24.4676	24.1795	24.275	24.4923	24.2021	24.3712	24.2243
0.908783	0.509575	P41209;Q9R1K9	Q9R1K9;P41209	CETN1_MOUSE;CETN2_MOUSE	Cetn1;Cetn2	Centrin-1	non-Mock Enriched	non WCL change	Non-Lyso	Non-LRRK2	21.3645	22.0459	20.5451	21.7756	21.8113	21.3156	20.5165	21.0156	21.0756	20.2535	21.68	21.2593
4.35603	-0.404229	P41216	P41216	ACSL1_MOUSE	Acsl1	Long-chain-fatty-acid--CoA ligase 1	non-Mock Enriched	non WCL change	Non-Lyso	Non-LRRK2	21.5213	21.4923	21.2125	21.4324	21.4726	21.3045	21.8538	21.6971	21.8152	21.7512	21.823	21.9207
1.32561	-0.17102	P41216;Q8JZR0	P41216;Q8JZR0	ACSL1_MOUSE;ACSL5_MOUSE	Acsl1;Acsl5	Long-chain-fatty-acid--CoA ligase 1	non-Mock Enriched	non WCL change	Non-Lyso	Non-LRRK2	21.2477	21.4067	20.9316	21.2764	21.2989	21.1704	21.5592	21.3962	21.3484	21.3857	21.2877	21.3805
0.216111	0.27705	P41230	P41230	KDM5C_MOUSE	Kdm5c	Lysine-specific demethylase 5C	non-Mock Enriched	non WCL change	Non-Lyso	Non-LRRK2	16.9583	17.0841	16.837	18.5533	18.0779	16.7534	17.7852	17.7607	16.9192	15.9378	18.3454	15.8533
0.01514	0.0156676	P41230;Q80Y84	Q62240;Q80Y84;P41230	KDM5B_MOUSE;KDM5C_MOUSE	Kdm5b;Kdm5c	Lysine-specific demethylase 5C	non-Mock Enriched	non WCL change	Non-Lyso	Non-LRRK2	17.551	17.2504	18.631	17.3397	17.4071	18.0316	18.0914	17.3408	18.5613	16.8417	18.1947	17.0869
3.33433	0.624422	P41233	P41233	ABCA1_MOUSE	Abca1	Phospholipid-transporting ATPase ABCA1	Mock Enriched	non WCL change	Non-Lyso	Non-LRRK2	18.1458	18.3695	18.3391	18.3757	18.5671	17.8599	17.438	17.7838	17.6113	17.7091	17.8865	17.4818
0.2159	0.128115	P41234	P41234	ABCA2_MOUSE	Abca2	ATP-binding cassette sub-family A member 2	Mock Enriched	non WCL change	Lyso	Non-LRRK2	22.5189	22.8288	22.0493	22.7182	22.6518	22.7161	23.1719	22.5261	22.1363	22.9459	22.0918	21.8423
0.508485	0.244151	P41241	P41241	CSK_MOUSE	Csk	Tyrosine-protein kinase CSK	non-Mock Enriched	non WCL change	Non-Lyso	Non-LRRK2	20.1946	20.3211	19.6606	19.8189	20.1581	19.3722	20.1704	19.2549	20.1825	19.2278	19.5558	19.6693
2.53101	0.8976	P41438	P41438	S19A1_MOUSE	Slc19a1	Reduced folate transporter	Mock Enriched	WCL Change	Non-Lyso	Non-LRRK2	19.0781	18.8784	18.9404	19.2623	19.1286	19.0634	18.52	18.3699	18.1509	17.1019	18.603	18.22
1.79892	0.722948	P41731	P41731	CD63_MOUSE	Cd63	CD63 antigen	Mock Enriched	non WCL change	Lyso	Non-LRRK2	27.3066	27.673	27.17	27.019	27.1214	26.8858	27.3578	26.3494	26.0127	26.9088	25.9998	26.2096
1.77476	0.875873	P41778	P41778	PBX1_MOUSE	Pbx1	Pre-B-cell leukemia transcription factor 1	non-Mock Enriched	non WCL change	Non-Lyso	Non-LRRK2	19.5501	19.2116	19.6009	19.253	18.8872	19.3449	19.2347	18.5569	19.1518	18.091	18.1792	17.3787
1.58334	0.725794	P41971	P41971	ELK3_MOUSE	Elk3	ETS domain-containing protein Elk-3	non-Mock Enriched	WCL Change	Non-Lyso	Non-LRRK2	18.259	18.0491	18.3283	18.34	17.9613	17.8658	18.1137	17.6472	17.9713	17.0332	17.3229	16.3605
2.34118	-0.38039	P42125	P42125	ECI1_MOUSE	Eci1	Enoyl-CoA delta isomerase 1, mitochondrial	non-Mock Enriched	non WCL change	Non-Lyso	Non-LRRK2	24.8764	24.8623	24.4362	24.9225	24.9628	24.8997	24.9933	25.1871	25.1253	25.3877	25.1253	25.4234
1.69711	0.853456	P42128	P42128	FOXK1_MOUSE	Foxk1	Forkhead box protein K1	non-Mock Enriched	non WCL change	Non-Lyso	Non-LRRK2	20.0156	20.1457	20.2419	19.834	19.846	19.926	19.702	19.3822	20.0691	17.9889	18.9839	18.7623
0.437875	-0.144217	P42208	P42208	SEPT2_MOUSE	Septin2	Septin-2	non-Mock Enriched	non WCL change	Non-Lyso	Non-LRRK2	22.4996	22.9423	22.4015	22.4626	22.4898	22.1825	23.0691	22.7594	22.6497	22.3184	22.6907	22.3565
3.74458	-1.45236	P42225	P42225	STAT1_MOUSE	Stat1	Signal transducer and activator of transcription 1	non-Mock Enriched	WCL Change	Non-Lyso	Non-LRRK2	19.4405	19.8881	19.3109	19.1727	19.5558	18.6902	21.5213	20.9171	21.0359	20.2535	20.68	20.3645
0.724701	-0.401995	P42227	P42227	STAT3_MOUSE	Stat3	Signal transducer and activator of transcription 3	non-Mock Enriched	non WCL change	Non-Lyso	Non-LRRK2	20.5638	20.8423	20.343	20.0951	20.6096	19.7771	21.4221	20.9951	21.3321	20.0156	20.6714	20.2066
0.122886	0.0824712	P42230;P42232	P42232;P42230	STA5A_MOUSE;STA5B_MOUSE	Stat5a;Stat5b	Signal transducer and activator of transcription 5A	Mock Enriched	non WCL change	Non-Lyso	Non-LRRK2	17.9416	18.5357	18.0901	17.5391	18.2673	17.577	18.664	17.6848	18.2642	17.7104	17.8639	17.2685
0.184681	-0.137539	P42232	P42232	STA5B_MOUSE	Stat5b	Signal transducer and activator of transcription 5B	non-Mock Enriched	non WCL change	Non-Lyso	Non-LRRK2	17.3143	18.2538	17.6079	17.9105	18.1666	NaN	18.4995	18.045	18.5442	17.4535	18.1983	17.1884
2.44164	0.469527	P42567	P42567	EPS15_MOUSE	Eps15	Epidermal growth factor receptor substrate 15	non-Mock Enriched	non WCL change	Non-Lyso	Non-LRRK2	20.7223	20.8802	20.5356	20.7223	20.7471	20.5356	20.6096	20.0821	20.265	20.1946	20.3752	19.7996
2.13526	-0.39493	P42669	P42669	PURA_MOUSE	Pura	Transcriptional activator protein Pur-alpha	non-Mock Enriched	non WCL change	Non-Lyso	Non-LRRK2	21.1704	21.2989	21.0886	21.1269	21.2877	21.0224	21.8073	21.8152	21.7223	21.2989	21.5261	21.1946
0.460609	-0.168097	P42703	P42703	LIFR_MOUSE	Lifr	Leukemia inhibitory factor receptor	Mock Enriched	non WCL change	Non-Lyso	Non-LRRK2	20.4874	21.1519	20.6096	20.8269	20.8876	20.6714	21.5915	20.9388	20.6628	20.953	20.6628	20.8346
2.21409	-0.557331	P42859	P42859	HD_MOUSE	Htt	Huntingtin	non-Mock Enriched	non WCL change	Non-Lyso	Non-LRRK2	18.3263	18.6631	18.0796	18.5402	18.6765	18.3311	19.5943	18.8364	19.0718	18.7765	18.7363	18.9455
2.38209	-0.638246	P42867	P42867	GPT_MOUSE	Dpagt1	UDP-N-acetylglucosamine--dolichyl-phosphate N-acetylglucosaminephosphotransferase	non-Mock Enriched	non WCL change	Non-Lyso	Non-LRRK2	18.1901	18.1025	18.6313	18.5869	17.78	18.4244	18.7705	18.4904	19.0648	18.8663	19.1236	19.2291
0.0947404	-0.0570335	P42932	P42932	TCPQ_MOUSE	Cct8	T-complex protein 1 subunit theta	non-Mock Enriched	non WCL change	Non-Lyso	Non-LRRK2	22.7119	23.1504	22.4601	22.4825	22.7975	22.1457	23.2961	22.6822	22.882	22.1238	22.8269	22.2792
0.0924334	-0.128786	P43024	P43024	CX6A1_MOUSE	Cox6a1	Cytochrome c oxidase subunit 6A1, mitochondrial	Mock Enriched	non WCL change	Non-Lyso	Non-LRRK2	22.3565	22.3725	20.0426	22.695	22.4273	22.8932	22.5731	22.5545	22.8288	22.002	20.9171	22.6843
1.81329	0.649	P43135	P43135	COT2_MOUSE	Nr2f2	COUP transcription factor 2	non-Mock Enriched	non WCL change	Non-Lyso	Non-LRRK2	19.9248	20.0559	20.3645	19.8902	20.1079	20.4067	19.8878	19.3584	20.1332	18.8275	19.6127	19.0364
0.048682	0.0340236	P43135;Q60632	Q60632;P43135	COT1_MOUSE;COT2_MOUSE	Nr2f1;Nr2f2	COUP transcription factor 2	non-Mock Enriched	non WCL change	Non-Lyso	Non-LRRK2	20.1704	20.6628	21.2764	20.6886	20.7056	20.5545	20.8727	20.5451	21.2989	19.8639	20.8876	20.3857
0.232771	-0.105191	P43136	P43136	NR2F6_MOUSE	Nr2f6	Nuclear receptor subfamily 2 group F member 6	non-Mock Enriched	non WCL change	Non-Lyso	Non-LRRK2	19.4164	19.3016	19.8675	19.3404	19.2855	19.3495	19.9292	19.3308	20.0292	19.0035	19.2745	19.6249
0.0794005	-0.0683473	P43247	P43247	MSH2_MOUSE	Msh2	DNA mismatch repair protein Msh2	non-Mock Enriched	non WCL change	Non-Lyso	Non-LRRK2	18.8152	19.522	18.9252	18.6737	19.2745	18.6218	20.0292	19.2257	19.3755	18.2727	19.0985	18.241
1.65006	1.12423	P43274	P43274	H14_MOUSE	H1-4	Histone H1.4	non-Mock Enriched	non WCL change	Non-Lyso	Non-LRRK2	28.066	26.7517	27.5315	27.7895	27.604	28.066	27.0711	26.6595	27.7833	25.2856	26.5045	25.7594
0.0203477	-0.0225527	P43274;P43276;P43277	P43276;P43274;P43277	H13_MOUSE;H14_MOUSE;H15_MOUSE	H1-3;H1-4;H1-5	Histone H1.4	Mock Enriched	non WCL change	Non-Lyso	Non-LRRK2	16.2417	16.4746	16.4782	16.5923	16.4998	17.1283	16.6831	15.9696	18.0932	NaN	16.0041	16.2084
1.48769	0.771901	P43275	P43275	H11_MOUSE	H1-1	Histone H1.1	non-Mock Enriched	non WCL change	Non-Lyso	Non-LRRK2	26.1015	26.3014	26.7389	26.1312	26.0169	26.217	25.9847	25.5075	26.5105	24.4923	25.4266	24.9539
1.02225	0.662411	P43276	P43276	H15_MOUSE	H1-5	Histone H1.5	non-Mock Enriched	non WCL change	Non-Lyso	Non-LRRK2	28.3282	28.3578	29.0609	28.217	28.1937	28.2445	28.0965	27.7645	28.8858	26.527	28.003	27.1507
0.426835	-0.0603771	P43406	P43406	ITAV_MOUSE	Itgav	Integrin alpha-V	non-Mock Enriched	non WCL change	Non-Lyso	Non-LRRK2	24.1095	24.0691	23.8858	24.0275	24.0275	23.895	24.275	24.0359	24.0526	23.9316	24.141	23.9406
0.601813	-0.106495	P43407	P43407	SDC2_MOUSE	Sdc2	Syndecan-2	non-Mock Enriched	non WCL change	Non-Lyso	Non-LRRK2	20.3962	20.6186	20.7471	20.6186	20.6714	20.6364	21.0224	20.6886	20.5069	20.7056	20.8034	20.6006
1.61844	-1.11472	P43432	P43432	IL12B_MOUSE	Il12b	Interleukin-12 subunit beta	non-Mock Enriched	non WCL change	Non-Lyso	Non-LRRK2	19.7522	19.1203	18.657	19.9459	18.7584	17.2783	19.8589	20.4775	20.1079	19.4747	19.8747	20.4067
1.13185	-0.50215	P43883	P43883	PLIN2_MOUSE	Plin2	Perilipin-2	non-Mock Enriched	non WCL change	Non-Lyso	Non-LRRK2	18.5916	18.6951	17.7975	17.8408	18.1494	17.8535	19.1614	18.8091	19.1656	18.0026	18.4361	18.366
1.38933	-0.485178	P45376	P45376	ALDR_MOUSE	Akr1b1	Aldo-keto reductase family 1 member B1	Mock Enriched	non WCL change	Non-Lyso	Non-LRRK2	20.2419	20.5731	19.8689	20.0951	19.9316	19.5631	21.1206	20.6096	20.417	20.1206	20.7223	20.1946
5.85065	-1.31349	P45377	P45377	ALD2_MOUSE	Akr1b8	Aldose reductase-related protein 2	non-Mock Enriched	WCL Change	Non-Lyso	Non-LRRK2	18.429	18.7297	18.6911	18.6727	18.5702	18.5333	20.2877	19.8034	19.4523	19.8329	19.9601	20.1704
0.973527	-0.239896	P45591	P45591	COF2_MOUSE	Cfl2	Cofilin-2	non-Mock Enriched	non WCL change	Non-Lyso	Non-LRRK2	22.8802	22.7935	22.6298	23.0476	23.1457	22.5285	23.3511	23.0325	23.2258	22.8034	23.2346	22.8171
0.607427	0.224553	P45700	P45700	MA1A1_MOUSE	Man1a1	Mannosyl-oligosaccharide 1,2-alpha-mannosidase IA	Mock Enriched	non WCL change	Non-Lyso	Non-LRRK2	19.585	19.2689	18.8256	19.3724	19.3321	19.1828	19.6919	18.7114	19.2014	18.912	18.9851	18.7179
5.45754	-0.982003	P45878	P45878	FKBP2_MOUSE	Fkbp2	Peptidyl-prolyl cis-trans isomerase FKBP2	non-Mock Enriched	non WCL change	Non-Lyso	Non-LRRK2	23.632	23.7895	23.217	23.5522	23.632	23.5638	24.5225	24.4234	24.3376	24.4923	24.8433	24.6595
3.34577	-0.493906	P45952	P45952	ACADM_MOUSE	Acadm	Medium-chain specific acyl-CoA dehydrogenase, mitochondrial	non-Mock Enriched	non WCL change	Non-Lyso	Non-LRRK2	24.5754	24.3975	24.2891	24.6703	24.5754	24.5285	24.7234	24.989	24.895	25.1833	24.9628	25.2463
2.05488	0.614472	P46061	P46061	RAGP1_MOUSE	Rangap1	Ran GTPase-activating protein 1	non-Mock Enriched	non WCL change	Non-Lyso	Non-LRRK2	23.7895	23.7594	24.1565	23.6649	23.7286	23.848	23.5522	23.1127	23.7594	22.5662	23.3239	22.9459
0.638509	0.172355	P46062	P46062	SIPA1_MOUSE	Sipa1	Signal-induced proliferation-associated protein 1	non-Mock Enriched	non WCL change	Non-Lyso	Non-LRRK2	20.6971	20.4972	20.343	20.4273	20.654	20.1079	20.5356	20.3538	20.417	20.1457	20.3962	19.844
0.114769	0.0920474	P46412	P46412	GPX3_MOUSE	Gpx3	Glutathione peroxidase 3	non-Mock Enriched	non WCL change	Non-Lyso	Non-LRRK2	19.9167	19.9742	19.1556	19.7184	19.4141	18.4267	20.0292	19.4792	19.1538	19.0102	19.6264	18.7547
0.44603	-0.114785	P46460	P46460	NSF_MOUSE	Nsf	Vesicle-fusing ATPase	Mock Enriched	non WCL change	Lyso	Non-LRRK2	25.0484	25.141	24.7645	24.8336	24.9134	24.4234	25.2096	24.976	24.8288	24.848	25.065	24.8858
0.284755	-0.1136	P46467	P46467	VPS4B_MOUSE	Vps4b	Vacuolar protein sorting-associated protein 4B	Mock Enriched	non WCL change	Non-Lyso	Non-LRRK2	21.0088	21.1519	20.6628	20.6096	20.6096	20.1457	21.0821	20.6971	20.9672	20.5165	20.953	20.654
0.805444	0.498201	P46467;Q8VEJ9	Q8VEJ9;P46467	VPS4A_MOUSE;VPS4B_MOUSE	Vps4a;Vps4b	Vacuolar protein sorting-associated protein 4B	Mock Enriched	non WCL change	Non-Lyso	Non-LRRK2	18.3839	18.3339	18.2507	18.2459	18.1861	17.7011	18.5369	17.7998	16.2721	17.9647	17.9123	17.6267
0.2358	-0.113713	P46471	P46471	PRS7_MOUSE	Psmc2	26S proteasome regulatory subunit 7	non-Mock Enriched	non WCL change	Non-Lyso	Non-LRRK2	21.8152	22.2273	21.6671	21.7796	21.9352	21.4775	22.5662	21.8538	21.9916	21.391	22.1765	21.6051
1.42356	0.362016	P46638	P46638	RB11B_MOUSE	Rab11b	Ras-related protein Rab-11B	non-Mock Enriched	non WCL change	Non-Lyso	Non-LRRK2	24.8142	25.1293	25.1984	24.7077	24.9539	24.7338	24.9225	24.4234	24.3101	24.9584	24.5045	24.2463
0.498592	-0.128596	P46638;P62492	P62492;P46638	RB11A_MOUSE;RB11B_MOUSE	Rab11a;Rab11b	Ras-related protein Rab-11B	Mock Enriched	non WCL change	Non-Lyso	Non-LRRK2	26.4504	26.9428	26.5682	26.5638	26.6865	26.3629	27.0813	26.6998	26.6595	26.8741	26.5255	26.506
1.29693	-0.352565	P46638;P62492;Q9WTL2	P62492;Q9WTL2;P46638	RAB25_MOUSE;RB11A_MOUSE;RB11B_MOUSE	Rab11a;Rab11b;Rab25	Ras-related protein Rab-11B	non-Mock Enriched	non WCL change	Non-Lyso	Non-LRRK2	25.6096	25.7871	25.5345	25.3239	25.341	24.8576	26.0588	25.9495	25.7077	25.5841	25.792	25.4769
1.77919	-0.350425	P46656	P46656	ADX_MOUSE	Fdx1	Adrenodoxin, mitochondrial	non-Mock Enriched	non WCL change	Non-Lyso	Non-LRRK2	22.3239	22.3592	22.3403	22.6276	22.6779	22.6649	22.9388	22.7512	22.6119	23.2229	22.5938	22.9777
0.408833	0.164323	P46662	P46662	MERL_MOUSE	Nf2	Merlin	non-Mock Enriched	non WCL change	Non-Lyso	Non-LRRK2	19.8377	19.8197	19.6788	19.6744	19.8633	19.5159	20.1704	19.1779	19.5848	19.7324	19.7522	18.9862
0.931414	-0.488527	P46664	P46664	PURA2_MOUSE	Adss2	Adenylosuccinate synthetase isozyme 2	Mock Enriched	non WCL change	Non-Lyso	Non-LRRK2	20.3321	20.6628	19.6964	20.3101	19.8449	19.2159	21.2419	20.4676	20.4476	19.7962	20.5823	20.4576
0.874108	0.282478	P46718	P46718	PDCD2_MOUSE	Pdcd2	Programmed cell death protein 2	non-Mock Enriched	non WCL change	Non-Lyso	Non-LRRK2	19.3555	19.9188	19.4742	19.8671	19.6785	19.1706	19.5305	19.2416	19.1459	19.0438	19.7879	19.0201
5.36635	0.723542	P46735	P46735	MYO1B_MOUSE	Myo1b	Unconventional myosin-Ib	non-Mock Enriched	WCL Change	Non-Lyso	Non-LRRK2	20.5261	20.5823	20.4972	20.3645	20.5356	20.1946	19.8309	19.7237	19.7864	19.6647	19.8596	19.4938
0.216697	-0.0688432	P46737	P46737	BRCC3_MOUSE	Brcc3	Lys-63-specific deubiquitinase BRCC36	non-Mock Enriched	non WCL change	Non-Lyso	Non-LRRK2	19.2801	19.8692	19.4743	19.5488	19.7741	19.5099	19.7247	19.5738	19.5123	19.6008	20.0691	19.3889
2.26353	0.670868	P46935	P46935	NEDD4_MOUSE	Nedd4	E3 ubiquitin-protein ligase NEDD4	Mock Enriched	non WCL change	Non-Lyso	Non-LRRK2	24.9933	25.019	24.48	24.4041	24.48	24.0526	24.3778	23.9316	23.8858	23.6865	23.9584	23.5638
4.31882	1.593	P46935;Q8CFI0	Q8CFI0;P46935	NED4L_MOUSE;NEDD4_MOUSE	Nedd4;Nedd4l	E3 ubiquitin-protein ligase NEDD4	Mock Enriched	non WCL change	Non-Lyso	Non-LRRK2	24.019	24.4041	23.5404	23.7492	23.5983	23.5045	23.0241	22.0789	21.8307	22.4576	21.9024	21.9637
0.555885	-0.322931	P46938	P46938	YAP1_MOUSE	Yap1	Transcriptional coactivator YAP1	non-Mock Enriched	non WCL change	Non-Lyso	Non-LRRK2	19.6401	19.9882	19.5791	19.4827	18.8674	19.2843	20.1825	19.6562	20.3211	NaN	19.8979	18.9251
2.29463	0.465464	P46978	P46978	STT3A_MOUSE	Stt3a	Dolichyl-diphosphooligosaccharide--protein glycosyltransferase subunit STT3A	non-Mock Enriched	non WCL change	Non-Lyso	Non-LRRK2	24.654	24.6649	24.4298	24.7695	24.6703	24.7543	24.4041	24.0105	23.8093	24.6096	24.0275	24.2891
2.25396	-0.452944	P47199	P47199	QOR_MOUSE	Cryz	Quinone oxidoreductase	non-Mock Enriched	non WCL change	Non-Lyso	Non-LRRK2	18.6378	18.046	18.1045	18.4997	18.3971	18.2561	18.8963	18.7678	18.3862	18.7458	19.0247	18.838
0.259904	-0.171833	P47226	P47226	TES_MOUSE	Tes	Testin	non-Mock Enriched	non WCL change	Non-Lyso	Non-LRRK2	19.9459	19.5161	19.3604	19.168	19.3094	18.7834	20.2185	19.9215	19.8029	18.9605	19.4107	18.8002
0.232262	-0.144178	P47713	P47713	PA24A_MOUSE	Pla2g4a	Cytosolic phospholipase A2	non-Mock Enriched	non WCL change	Non-Lyso	Non-LRRK2	20.3321	20.6453	20.2764	20.1946	20.7553	19.8587	20.9024	20.7223	21.0625	20.0691	20.5261	19.645
1.78516	-0.277344	P47738	P47738	ALDH2_MOUSE	Aldh2	Aldehyde dehydrogenase, mitochondrial	non-Mock Enriched	non WCL change	Non-Lyso	Non-LRRK2	25.6784	25.5195	25.3943	25.7846	25.7077	25.5841	25.6811	25.8069	25.7492	26.0296	25.8788	26.1871
0.539525	0.4313	P47738;Q62148	Q62148;P47738	AL1A2_MOUSE;ALDH2_MOUSE	Aldh1a2;Aldh2	Aldehyde dehydrogenase, mitochondrial	non-Mock Enriched	non WCL change	Non-Lyso	Non-LRRK2	21.5731	22.6431	22.7955	22.5309	22.3645	23.1253	21.8269	21.3538	21.3538	23.417	22.0156	22.4775
0.00571748	-0.00181834	P47738;Q62148;Q9CZS1;Q9JHW9	Q9JHW9;O35945;Q62148;Q9CZS1;P24549;P47738	AL1A2_MOUSE;AL1A3_MOUSE;AL1B1_MOUSE;ALDH2_MOUSE	Aldh1a2;Aldh1a3;Aldh1b1;Aldh2	Aldehyde dehydrogenase, mitochondrial	non-Mock Enriched	non WCL change	Non-Lyso	Non-LRRK2	24.391	24.4298	24.2679	24.5754	24.5463	24.275	24.3307	24.275	24.2096	24.7796	24.275	24.6264
0.633352	-0.196571	P47739;P47740	P47739;P47740	AL3A1_MOUSE;AL3A2_MOUSE	Aldh3a1;Aldh3a2	Aldehyde dehydrogenase, dimeric NADP-preferring	non-Mock Enriched	non WCL change	Non-Lyso	Non-LRRK2	20.5356	20.3857	20.5545	20.3962	19.9882	20.1206	20.9098	20.6628	20.1332	20.7715	20.2764	20.4067
4.29878	-0.374467	P47740	P47740	AL3A2_MOUSE	Aldh3a2	Aldehyde dehydrogenase family 3 member A2	non-Mock Enriched	non WCL change	Non-Lyso	Non-LRRK2	23.1127	23.1976	23.0559	23.0983	23.2036	23.1457	23.6971	23.4676	23.632	23.417	23.417	23.4298
0.269254	0.0671371	P47753	P47753	CAZA1_MOUSE	Capza1	F-actin-capping protein subunit alpha-1	non-Mock Enriched	non WCL change	Non-Lyso	Non-LRRK2	25.1095	24.9539	24.945	25.0401	25.0813	24.604	25.1908	24.9043	24.7286	24.7338	24.989	24.7846
2.3928	0.518503	P47753;P47754	P47753;P47754	CAZA1_MOUSE;CAZA2_MOUSE	Capza1;Capza2	F-actin-capping protein subunit alpha-1	non-Mock Enriched	non WCL change	Non-Lyso	Non-LRRK2	26.6458	26.4234	26.4629	26.7645	26.7389	26.8741	26.5359	26.2372	25.7129	26.2299	25.8788	26.204
0.0183945	-0.00406424	P47754	P47754	CAZA2_MOUSE	Capza2	F-actin-capping protein subunit alpha-2	non-Mock Enriched	non WCL change	Non-Lyso	Non-LRRK2	24.4676	24.4362	24.239	24.3307	24.3511	24.1174	24.5165	24.4488	24.1946	24.2317	24.3578	24.217
2.81614	-0.247238	P47757	P47757	CAPZB_MOUSE	Capzb	F-actin-capping protein subunit beta	non-Mock Enriched	non WCL change	Non-Lyso	Non-LRRK2	26.0935	26.1075	26.0422	26.0041	26.1642	25.8927	26.4846	26.2463	26.2589	26.204	26.3494	26.2445
3.35252	0.2451	P47758	P47758	SRPRB_MOUSE	Srprb	Signal recognition particle receptor subunit beta	non-Mock Enriched	non WCL change	Non-Lyso	Non-LRRK2	23.7182	23.7286	23.6209	23.8288	23.7077	23.8191	23.6096	23.3778	23.4041	23.5045	23.5045	23.5522
1.95547	-0.256422	P47791	P47791	GSHR_MOUSE	Gsr	Glutathione reductase, mitochondrial	non-Mock Enriched	non WCL change	Non-Lyso	Non-LRRK2	22.5545	22.44	22.2877	22.6822	22.6209	22.4849	22.6051	22.7856	22.6119	22.8839	22.7533	22.969
2.82968	1.2064	P47801	P47801	EMP1_MOUSE	Emp1	Epithelial membrane protein 1	non-Mock Enriched	non WCL change	Non-Lyso	Non-LRRK2	18.2925	18.6885	18.3114	18.3673	18.1615	18.6404	18.015	16.9222	16.3574	17.8357	17.3658	16.7269
0.0459042	-0.017664	P47802	P47802	MTX1_MOUSE	Mtx1	Metaxin-1	non-Mock Enriched	non WCL change	Non-Lyso	Non-LRRK2	23.8858	23.9134	23.848	24.0854	24.1015	23.9847	23.7796	23.7594	23.7182	24.4041	23.8858	24.3778
0.634974	-0.384413	P47809	P47809	MP2K4_MOUSE	Map2k4	Dual specificity mitogen-activated protein kinase kinase 4	Mock Enriched	non WCL change	Non-Lyso	Non-LRRK2	18.7188	19.3557	18.4265	18.8057	19.2236	18.5519	19.8937	19.4506	19.9459	18.5381	19.0693	18.4911
1.25222	-0.752131	P47856	P47856	GFPT1_MOUSE	Gfpt1	Glutamine--fructose-6-phosphate aminotransferase [isomerizing] 1	Mock Enriched	non WCL change	Non-Lyso	Non-LRRK2	18.9258	19.2565	18.1188	18.4856	18.4863	17.805	20.3211	19.3069	19.3952	18.2873	19.3943	18.8858
0.142673	-0.104246	P47877	P47877	IBP2_MOUSE	Igfbp2	Insulin-like growth factor-binding protein 2	Mock Enriched	non WCL change	Non-Lyso	Non-LRRK2	17.2641	17.1967	16.4421	17.3668	17.3678	17.3788	17.1445	17.1148	16.2511	17.9219	17.5358	17.6737
1.78152	0.602629	P47879	P47879	IBP4_MOUSE	Igfbp4	Insulin-like growth factor-binding protein 4	Mock Enriched	non WCL change	Non-Lyso	Non-LRRK2	20.1332	19.662	19.5948	20.0821	19.8129	20.002	19.8202	19.3289	18.9715	19.6322	19.3753	18.5432
1.7121	0.223704	P47911	P47911	RL6_MOUSE	Rpl6	60S ribosomal protein L6	non-Mock Enriched	non WCL change	Non-Lyso	Non-LRRK2	25.5225	25.6431	25.5522	25.6125	25.5522	25.5014	25.4488	25.3578	25.6012	25.0609	25.3745	25.1984
0.495362	0.164819	P47915	P47915	RL29_MOUSE	Rpl29	60S ribosomal protein L29	Mock Enriched	non WCL change	Non-Lyso	Non-LRRK2	25.1449	25.228	24.8093	25.065	25.019	24.4923	24.9406	25.0691	24.9672	24.3239	24.848	24.6209
3.93522	1.89507	P47930	P47930	FOSL2_MOUSE	Fosl2	Fos-related antigen 2	non-Mock Enriched	non WCL change	Non-Lyso	Non-LRRK2	20.3101	20.3538	21.0088	20.5165	20.3857	21.3045	19.5445	19.3144	18.8565	17.8993	18.7485	18.1458
4.79329	-1.07761	P47931	P47931	FST_MOUSE	Fst	Follistatin	Mock Enriched	WCL Change	Non-Lyso	Non-LRRK2	19.5918	19.6122	19.3977	19.1202	19.3346	18.915	20.7056	20.5165	20.265	20.2877	20.5165	20.1457
0.907371	-0.15821	P47934	P47934	CACP_MOUSE	Crat	Carnitine O-acetyltransferase	non-Mock Enriched	non WCL change	Non-Lyso	Non-LRRK2	21.6843	21.5777	21.4626	21.7675	21.7471	21.6141	21.5165	21.7182	21.6714	21.9847	21.8727	22.0393
0.516962	-0.303673	P47941	P47941	CRKL_MOUSE	Crkl	Crk-like protein	Mock Enriched	non WCL change	Non-Lyso	Non-LRRK2	20.002	20.0559	19.0066	19.6693	19.7748	19.1223	20.7307	19.8995	20.0156	19.3662	20.1206	19.3203
3.8763	0.51603	P47962	P47962	RL5_MOUSE	Rpl5	60S ribosomal protein L5	non-Mock Enriched	non WCL change	Non-Lyso	Non-LRRK2	25.0935	25.0732	24.9847	25.0772	25.019	24.9716	24.6971	24.417	24.6811	24.2891	24.7286	24.3101
1.31073	0.158316	P47963	P47963	RL13_MOUSE	Rpl13	60S ribosomal protein L13	non-Mock Enriched	non WCL change	Non-Lyso	Non-LRRK2	26.1194	26.0854	25.9803	26.1174	26.0629	25.9803	26.0484	25.9716	25.9955	25.6209	25.965	25.7945
3.25625	0.52535	P47964	P47964	RL36_MOUSE	Rpl36	60S ribosomal protein L36	non-Mock Enriched	non WCL change	Non-Lyso	Non-LRRK2	24.7234	24.8093	24.6703	24.7846	24.9088	25.0148	24.3376	23.9584	24.5105	24.217	24.5638	24.1719
4.41214	-0.815077	P47968	P47968	RPIA_MOUSE	Rpia	Ribose-5-phosphate isomerase	non-Mock Enriched	non WCL change	Non-Lyso	Non-LRRK2	18.7776	18.8433	18.6675	18.5327	18.4202	18.7624	19.1822	19.4458	19.2314	19.6779	19.6087	19.7482
2.34881	0.706071	P48024	P48024;Q9CXU9	EIF1_MOUSE	Eif1	Eukaryotic translation initiation factor 1	non-Mock Enriched	non WCL change	Non-Lyso	Non-LRRK2	20.5356	20.7056	20.4972	21.0493	20.8269	20.8876	20.2535	19.8122	20.4676	19.7784	20.4972	19.4568
1.14331	-0.407075	P48036	P48036	ANXA5_MOUSE	Anxa5	Annexin A5	Mock Enriched	non WCL change	Non-Lyso	Non-LRRK2	23.5638	23.7796	23.2155	23.1441	23.2679	22.7935	24.2679	23.7389	23.6865	23.2821	23.867	23.3645
0.135671	0.0632458	P48193	P48193	EPB41_MOUSE	Epb41	Protein 4.1	non-Mock Enriched	non WCL change	Non-Lyso	Non-LRRK2	19.5503	19.7157	19.2447	19.2979	19.3913	19.0565	19.7404	19.3406	19.5483	19.1391	19.4357	18.673
0.309109	-0.179054	P48193;Q9WV92	P48193;Q9WV92	E41L3_MOUSE;EPB41_MOUSE	Epb41;Epb41l3	Protein 4.1	non-Mock Enriched	non WCL change	Non-Lyso	Non-LRRK2	18.7938	18.7939	19.0806	18.4744	17.8155	19.0102	19.134	18.7606	19.2302	NaN	18.6272	18.4503
1.34103	0.739222	P48377	P48377	RFX1_MOUSE	Rfx1	MHC class II regulatory factor RFX1	non-Mock Enriched	non WCL change	Non-Lyso	Non-LRRK2	19.5155	19.4526	20.1946	19.3509	19.4134	19.7699	19.408	18.7377	19.7931	17.8691	19.1954	18.2584
0.800634	0.97108	P48377;P48381	P48381;P48379;P48377	RFX1_MOUSE;RFX3_MOUSE	Rfx1;Rfx3	MHC class II regulatory factor RFX1	non-Mock Enriched	non WCL change	Non-Lyso	Non-LRRK2	16.9621	17.5086	17.9217	16.8344	16.6027	17.4688	17.0518	15.9859	17.8399	13.5156	16.6931	16.3854
0.768527	-0.275649	P48410	P48410	ABCD1_MOUSE	Abcd1	ATP-binding cassette sub-family D member 1	non-Mock Enriched	non WCL change	Lyso	Non-LRRK2	19.8091	19.9882	18.9173	19.4667	19.5477	19.5199	20.1206	20.002	19.9316	19.7174	19.7914	19.3398
1.02435	1.21697	P48428	P48428	TBCA_MOUSE	Tbca	Tubulin-specific chaperone A	Mock Enriched	non WCL change	Non-Lyso	Non-LRRK2	21.4221	23.7182	NaN	23.632	24.8764	24.019	22.1363	21.9098	23.7695	21.7594	22.9388	21.3857
0.798087	0.351946	P48441	P48441	IDUA_MOUSE	Idua	Alpha-L-iduronidase	Mock Enriched	non WCL change	Lyso	Non-LRRK2	22.9916	23.1015	22.1488	22.4996	22.5093	21.9098	22.6736	22.2332	22.1301	22.3511	21.7512	21.9098
1.32948	-0.392977	P48453;P63328	P63328;P48453;P48455	PP2BA_MOUSE;PP2BB_MOUSE	Ppp3ca;Ppp3cb	Serine/threonine-protein phosphatase 2B catalytic subunit beta isoform	non-Mock Enriched	non WCL change	Non-Lyso	Non-LRRK2	19.8433	20.4476	19.9601	19.5669	19.9742	19.5713	20.3962	20.1825	20.654	19.8546	20.2066	20.4273
0.570741	0.35719	P48678	P48678	LMNA_MOUSE	Lmna	Prelamin-A/C	non-Mock Enriched	non WCL change	Non-Lyso	Non-LRRK2	27.4707	27.341	28.0711	27.3494	27.3066	27.8623	27.632	27.1214	28.0762	26.1469	27.4551	26.8264
1.23311	-0.702156	P48722	P48722	HS74L_MOUSE	Hspa4l	Heat shock 70 kDa protein 4L	non-Mock Enriched	non WCL change	Non-Lyso	Non-LRRK2	19.2818	18.4999	18.2541	17.9364	17.9002	17.5688	19.8395	18.9747	18.8836	18.2009	19.0569	18.6985
0.11743	0.161489	P48722;Q61316;Q61699	Q61699;P48722;Q61316	HS105_MOUSE;HS74L_MOUSE;HSP74_MOUSE	Hspa4;Hspa4l;Hsph1	Heat shock 70 kDa protein 4L	Mock Enriched	non WCL change	Non-Lyso	Non-LRRK2	20.3962	20.7307	19.9742	20.4273	20.1946	19.763	21.4526	20.6886	20.8034	18.2323	18.9544	20.3857
0.0182051	-0.00949224	P48725	P48725	PCNT_MOUSE	Pcnt	Pericentrin	non-Mock Enriched	non WCL change	Non-Lyso	Non-LRRK2	22.1015	22.9189	22.6253	22.9207	22.9134	22.2736	22.2593	22.7244	22.6606	22.6475	23.019	22.4996
1.45611	0.736522	P48754	P48754	BRCA1_MOUSE	Brca1	Breast cancer type 1 susceptibility protein homolog	non-Mock Enriched	non WCL change	Non-Lyso	Non-LRRK2	17.6362	17.6661	18.2452	17.9254	17.9969	18.2512	17.2595	17.749	18.1943	16.2342	17.0073	16.8576
3.97035	2.64798	P48755	P48755	FOSL1_MOUSE	Fosl1	Fos-related antigen 1	Mock Enriched	non WCL change	Non-Lyso	Non-LRRK2	19.7044	19.5741	19.8106	19.7644	19.6201	20.5823	18.2372	16.8762	17.9458	16.9546	15.9596	NaN
1.00986	-0.249739	P48758	P48758	CBR1_MOUSE	Cbr1	Carbonyl reductase [NADPH] 1	non-Mock Enriched	non WCL change	Non-Lyso	Non-LRRK2	20.0426	19.9192	19.5216	19.7925	19.8161	19.2698	20.1457	19.6594	19.8894	20.0559	20.002	20.1079
2.98848	-0.757449	P48759	P48759	PTX3_MOUSE	Ptx3	Pentraxin-related protein PTX3	Mock Enriched	non WCL change	Non-Lyso	Non-LRRK2	20.9316	21.1765	20.2989	20.6276	20.7955	20.6006	21.9777	21.5498	21.3484	21.3752	21.5356	21.1886
1.00143	0.255496	P48760	P48760	FOLC_MOUSE	Fpgs	Folylpolyglutamate synthase, mitochondrial	non-Mock Enriched	non WCL change	Non-Lyso	Non-LRRK2	21.3321	21.5069	21.3484	21.7594	21.4775	21.4874	20.6628	21.2821	21.5451	21.3699	21.1332	21.3857
0.340648	-0.243134	P48771	P48771	CX7A2_MOUSE	Cox7a2	Cytochrome c oxidase subunit 7A2, mitochondrial	non-Mock Enriched	non WCL change	Non-Lyso	Non-LRRK2	19.5173	19.312	19.5322	19.9742	19.6095	20.0156	19.53	19.4373	19.6393	20.1457	19.4081	21.2593
1.13661	-0.734453	P48774	P48774	GSTM5_MOUSE	Gstm5	Glutathione S-transferase Mu 5	Mock Enriched	non WCL change	Non-Lyso	Non-LRRK2	17.5989	17.8763	17.1052	16.8624	16.5465	16	18.6435	18.0584	17.7183	16.9515	17.6291	17.3952
1.72612	-0.358806	P48962	P48962	ADT1_MOUSE	Slc25a4	ADP/ATP translocase 1	non-Mock Enriched	non WCL change	Non-Lyso	Non-LRRK2	28.1556	27.9814	28.0243	28.2262	28.2123	28.1795	28.066	28.3239	28.3704	28.6898	28.579	28.9031
0.0782529	-0.0321751	P48962;P51881	P51881;P48962	ADT1_MOUSE;ADT2_MOUSE	Slc25a4;Slc25a5	ADP/ATP translocase 1	non-Mock Enriched	non WCL change	Non-Lyso	Non-LRRK2	28.8415	28.8593	28.5718	29.1747	29.109	29.0243	28.8203	28.9117	28.7517	29.2869	28.6389	29.3641
1.62324	-0.434664	P48962;P51881;Q3V132	Q3V132;P51881;P48962	ADT1_MOUSE;ADT2_MOUSE;ADT4_MOUSE	Slc25a31;Slc25a4;Slc25a5	ADP/ATP translocase 1	non-Mock Enriched	non WCL change	Non-Lyso	Non-LRRK2	29.3431	29.0137	29.1676	29.2193	29.49	29.0057	29.0401	29.57	29.5754	29.7502	29.8127	30.099
0.85181	0.259785	P49025	P49025	CTRO_MOUSE	Cit	Citron Rho-interacting kinase	non-Mock Enriched	non WCL change	Non-Lyso	Non-LRRK2	20.5915	20.3101	20.002	19.9882	20.0292	19.8187	20.2877	19.9097	19.9121	19.6076	19.9742	19.4895
3.26073	0.461616	P49070	P49070	CAMLG_MOUSE	Camlg	Guided entry of tail-anchored proteins factor CAMLG	non-Mock Enriched	non WCL change	Non-Lyso	Non-LRRK2	20.5165	20.7056	20.4273	20.9243	20.5731	20.7715	20.3538	20.2185	20.2066	19.9742	20.2877	20.1079
1.36787	0.588701	P49117	P49117	NR2C2_MOUSE	Nr2c2	Nuclear receptor subfamily 2 group C member 2	non-Mock Enriched	non WCL change	Non-Lyso	Non-LRRK2	19.4355	19.2947	19.9882	19.3046	19.3409	19.7813	19.1249	18.9967	19.7239	18.0599	19.0395	18.6682
0.88664	0.255963	P49135	P49135	ERCC3_MOUSE	Ercc3	General transcription and DNA repair factor IIH helicase subunit XPB	non-Mock Enriched	non WCL change	Non-Lyso	Non-LRRK2	19.6385	19.8158	19.7443	19.5367	19.5361	19.3193	19.6347	19.3982	19.5958	18.8297	19.5686	19.0279
1.32116	-0.637954	P49182	P49182	HEP2_MOUSE	Serpind1	Heparin cofactor 2	Mock Enriched	non WCL change	Non-Lyso	Non-LRRK2	20.5261	20.2877	19.0534	19.7972	19.5916	19.3131	20.6096	20.1581	20.7634	19.8673	20.8651	20.1332
3.05155	0.758157	P49282	P49282	NRAM2_MOUSE	Slc11a2	Natural resistance-associated macrophage protein 2	Mock Enriched	WCL Change	Lyso	Non-LRRK2	25.632	25.6865	25.0105	25.1214	25.0975	24.9406	24.8576	24.6375	24.4923	24.3376	24.3975	24.217
2.21686	0.927661	P49312	P49312	ROA1_MOUSE	Hnrnpa1	Heterogeneous nuclear ribonucleoprotein A1	non-Mock Enriched	non WCL change	Non-Lyso	Non-LRRK2	27.4629	27.4629	27.8682	27.3578	27.3745	27.9146	27.1604	26.5478	27.2891	25.6891	26.9316	26.2571
1.39662	0.775616	P49312;Q8BG05	P49312;Q8BG05	ROA1_MOUSE;ROA3_MOUSE	Hnrnpa1;Hnrnpa3	Heterogeneous nuclear ribonucleoprotein A1	non-Mock Enriched	non WCL change	Non-Lyso	Non-LRRK2	23.2961	22.882	23.9225	23.1534	23.1158	24.2891	22.8727	22.8708	22.9334	21.5823	23.2961	22.4501
0.994107	-0.578251	P49443	P49443	PPM1A_MOUSE	Ppm1a	Protein phosphatase 1A	non-Mock Enriched	non WCL change	Non-Lyso	Non-LRRK2	16.9333	16.486	15.6333	16.4672	16.1972	16.367	18.2085	16.7916	16.9573	16.3681	16.6477	16.5803
1.06643	-0.673782	P49446	P49446	PTPRE_MOUSE	Ptpre	Receptor-type tyrosine-protein phosphatase epsilon	Mock Enriched	non WCL change	Non-Lyso	Non-LRRK2	19.3102	18.3351	16.9148	18.1493	17.7201	18.3456	19.018	19.1082	19.074	18.1729	18.7447	18.6999
0.923976	0.556086	P49452	P49452	CENPC_MOUSE	Cenpc	Centromere protein C	non-Mock Enriched	non WCL change	Non-Lyso	Non-LRRK2	19.6044	19.182	20.3101	19.4095	19.3627	19.9124	19.5431	19.0105	20.0426	18.08	19.1162	18.6522
0.0872574	0.0533543	P49586	P49586	PCY1A_MOUSE	Pcyt1a	Choline-phosphate cytidylyltransferase A	non-Mock Enriched	non WCL change	Non-Lyso	Non-LRRK2	20.8346	21.0426	20.7223	20.6006	21.1079	20.3321	21.0886	20.8802	21.2707	19.9601	20.6628	20.4576
0.428674	-0.20029	P49615	P49615	CDK5_MOUSE	Cdk5	Cyclin-dependent-like kinase 5	non-Mock Enriched	non WCL change	Non-Lyso	Non-LRRK2	18.6762	18.8333	18.5168	17.9185	18.7355	17.9077	19.0641	18.8495	18.7743	18.4645	18.468	18.1693
2.96326	1.16745	P49717	P49717	MCM4_MOUSE	Mcm4	DNA replication licensing factor MCM4	non-Mock Enriched	non WCL change	Non-Lyso	Non-LRRK2	22.4425	22.6253	22.9847	22.4196	22.4221	22.7451	22.002	21.3592	22.0625	20.6096	21.6843	20.9171
2.19603	0.906759	P49718	P49718	MCM5_MOUSE	Mcm5	DNA replication licensing factor MCM5	non-Mock Enriched	non WCL change	Non-Lyso	Non-LRRK2	23.5638	23.5045	23.8764	23.3511	23.3239	23.5983	23.2679	22.5915	23.2821	21.85	22.8014	21.9847
1.05463	-0.37054	P49722	P49722	PSA2_MOUSE	Psma2	Proteasome subunit alpha type-2	Mock Enriched	non WCL change	Non-Lyso	Non-LRRK2	21.6453	22.0691	21.3962	21.4726	21.5451	21.2361	22.44	22.0559	21.6757	21.4874	22.2877	21.6409
1.13061	0.306592	P49769	P49769	PSN1_MOUSE	Psen1	Presenilin-1	Mock Enriched	non WCL change	Lyso	Non-LRRK2	21.7955	21.8614	21.2764	21.4273	21.4825	21.2185	21.68	21.3156	21.1704	20.9388	21.1015	21.0156
0.0825336	0.032644	P49817	P49817	CAV1_MOUSE	Cav1	Caveolin-1	non-Mock Enriched	non WCL change	Non-Lyso	Non-LRRK2	25.8576	25.7619	25.6865	25.902	25.9066	26.4723	26.1488	25.8288	25.5225	26.0813	25.8599	25.9495
2.02128	0.615972	P49817;P51637	P49817;P51637	CAV1_MOUSE;CAV3_MOUSE	Cav1;Cav3	Caveolin-1	non-Mock Enriched	non WCL change	Non-Lyso	Non-LRRK2	25.5463	25.7312	25.8409	25.558	25.3712	25.4266	25.1015	24.4105	24.7129	25.7129	24.9088	24.9316
2.70207	0.649503	P49935	P49935	CATH_MOUSE	Ctsh	Pro-cathepsin H	Mock Enriched	non WCL change	Lyso	Non-LRRK2	22.2066	22.2185	21.8346	21.8727	21.8651	21.2933	21.3752	21.3101	21.1581	21.1206	21.4626	20.9672
0.351286	-0.14623	P49962	P49962	SRP09_MOUSE	Srp9	Signal recognition particle 9 kDa protein	non-Mock Enriched	non WCL change	Non-Lyso	Non-LRRK2	20.7056	21.417	20.953	21.1206	21.0821	20.5823	21.7471	21.0426	20.9601	21.2185	20.9742	20.7955
1.12954	0.927222	P50096	P50096	IMDH1_MOUSE	Impdh1	Inosine-5'-monophosphate dehydrogenase 1	non-Mock Enriched	non WCL change	Non-Lyso	Non-LRRK2	16.7203	17.24	17.2394	16.3942	16.371	17.2534	17.2584	NaN	15.1208	16.0461	14.7322	16.5549
1.32304	-0.308177	P50136	P50136	ODBA_MOUSE	Bckdha	2-oxoisovalerate dehydrogenase subunit alpha, mitochondrial	non-Mock Enriched	non WCL change	Non-Lyso	Non-LRRK2	21.5261	21.5404	21.5638	21.9672	21.8307	21.7796	21.7013	22.0292	21.6971	22.2564	21.9951	22.3778
2.0654	-0.236866	P50171	P50171	DHB8_MOUSE	Hsd17b8	(3R)-3-hydroxyacyl-CoA dehydrogenase	non-Mock Enriched	non WCL change	Non-Lyso	Non-LRRK2	22.1795	22.1488	22.0054	22.2273	22.2989	22.1976	22.2214	22.3778	22.3129	22.6475	22.4196	22.4996
0.655806	-0.385453	P50247	P50247	SAHH_MOUSE	Ahcy	Adenosylhomocysteinase	Mock Enriched	non WCL change	Non-Lyso	Non-LRRK2	21.3156	22.0156	20.9243	21.1704	21.2125	20.654	22.4651	21.6886	21.5823	20.7715	21.7876	21.3101
1.08328	-0.397778	P50396	P50396	GDIA_MOUSE	Gdi1	Rab GDP dissociation inhibitor alpha	Mock Enriched	non WCL change	Non-Lyso	Non-LRRK2	19.6686	20.2185	19.5889	19.8924	19.8322	18.9242	20.5069	19.7434	20.0951	19.9014	20.1825	20.0821
1.87686	-0.620884	P50396;Q61598	P50396;Q61598	GDIA_MOUSE;GDIB_MOUSE	Gdi1;Gdi2	Rab GDP dissociation inhibitor alpha	Mock Enriched	WCL Change	Non-Lyso	Non-LRRK2	22.7451	22.9707	22.1332	22.3073	22.2066	21.8727	23.391	22.9388	22.9243	22.538	23.2535	22.9152
1.08234	-0.192809	P50427	P50427	STS_MOUSE	Sts	Steryl-sulfatase	Mock Enriched	non WCL change	Non-Lyso	Non-LRRK2	21.2707	21.4067	21.3538	21.1332	21.3645	20.9672	21.6453	21.4273	21.4221	21.5356	21.502	21.1206
0.207512	0.090106	P50428	P50428	ARSA_MOUSE	Arsa	Arylsulfatase A	Mock Enriched	non WCL change	Lyso	Non-LRRK2	24.8528	24.9539	24.4298	24.2607	24.4738	23.9225	24.6865	24.4984	24.3844	24.2317	24.4425	24.1095
0.312609	0.134611	P50429	P50429	ARSB_MOUSE	Arsb	Arylsulfatase B	Mock Enriched	non WCL change	Lyso	Non-LRRK2	26.8504	26.8264	26.239	26.1194	26.2499	25.824	26.5315	26.3187	26.1293	26.17	26.2408	25.9111
0.124464	-0.0679499	P50431	P50431	GLYC_MOUSE	Shmt1	Serine hydroxymethyltransferase, cytosolic	Mock Enriched	non WCL change	Non-Lyso	Non-LRRK2	20.4676	20.953	20.2302	20.4972	20.2764	20.0951	21.1079	20.4775	20.5261	19.9601	20.7223	20.1332
2.39917	0.592847	P50431;Q9CZN7	Q9CZN7;P50431	GLYC_MOUSE;GLYM_MOUSE	Shmt1;Shmt2	Serine hydroxymethyltransferase, cytosolic	non-Mock Enriched	non WCL change	Non-Lyso	Non-LRRK2	24.3578	24.6649	24.5754	24.9271	24.9803	25.1055	24.0275	24.0772	24.0691	24.558	23.867	24.4551
0.0429095	-0.0898314	P50446	P50446	K2C6A_MOUSE	Krt6a	Keratin, type II cytoskeletal 6A	non-Mock Enriched	non WCL change	Non-Lyso	Non-LRRK2	25.4707	24.7077	23.2961	24.2096	25.065	23.9847	25.2207	26.1352	22.3936	24.1095	23.0443	26.3695
0.434689	-0.617645	P50446;Q3UV17	Q9Z331;P50446;Q3UV17	K22O_MOUSE;K2C6A_MOUSE	Krt6a;Krt76	Keratin, type II cytoskeletal 6A	non-Mock Enriched	non WCL change	Non-Lyso	Non-LRRK2	19.1998	18.8401	18.0491	18.3816	19.6246	17.7783	18.8424	20.0951	NaN	18.5446	17.6158	21.2185
0.0847258	-0.178094	P50446;Q3UV17;Q8BGZ7	Q8BGZ7;Q9Z331;P11679;P50446;Q99M73;Q3UV17	K22O_MOUSE;K2C6A_MOUSE;K2C75_MOUSE	Krt6a;Krt75;Krt76	Keratin, type II cytoskeletal 6A	non-Mock Enriched	non WCL change	Non-Lyso	Non-LRRK2	17.8059	18.7621	18.2958	18.0091	19.1331	18.5031	19.8468	19.3413	NaN	18.8758	15.3781	19.5395
0.0882945	-0.156756	P50446;Q6IME9;Q922U2	Q922U2;P50446;Q6IME9	K2C5_MOUSE;K2C6A_MOUSE;K2C72_MOUSE	Krt5;Krt6a;Krt72	Keratin, type II cytoskeletal 6A	non-Mock Enriched	non WCL change	Non-Lyso	Non-LRRK2	20.8191	20.1457	18.9909	20.0951	20.8802	19.2706	20.7553	20.3321	18.6381	19.4302	19.3677	22.6186
0.247474	-0.495425	P50446;Q8BGZ7	Q8BGZ7;Q9Z331;P50446	K2C6A_MOUSE;K2C75_MOUSE	Krt6a;Krt75	Keratin, type II cytoskeletal 6A	non-Mock Enriched	non WCL change	Non-Lyso	Non-LRRK2	24.5463	23.5165	21.4067	22.6822	23.4041	22.8346	24.239	25.9203	21.1143	22.9388	22.3511	24.7995
0.0643347	-0.168336	P50446;Q8BGZ7;Q8VED5	Q8BGZ7;Q8VED5;Q9Z331;P50446	K2C6A_MOUSE;K2C75_MOUSE;K2C79_MOUSE	Krt6a;Krt75;Krt79	Keratin, type II cytoskeletal 6A	non-Mock Enriched	non WCL change	Non-Lyso	Non-LRRK2	22.3831	20.8876	20.2302	20.5545	21.4425	20.6186	21.7389	23.4298	17.562	20.714	20.3857	23.2961
0.0935591	-0.133879	P50446;Q8BGZ7;Q922U2	Q8BGZ7;Q9Z331;Q922U2;P50446	K2C5_MOUSE;K2C6A_MOUSE;K2C75_MOUSE	Krt5;Krt6a;Krt75	Keratin, type II cytoskeletal 6A	non-Mock Enriched	non WCL change	Non-Lyso	Non-LRRK2	22.0258	21.4526	20.9316	20.5261	21.3266	21.1946	21.9459	22.7796	19.923	21.0821	20.1079	22.4221
0.352637	-0.599899	P50446;Q922U2	Q9Z331;Q922U2;P50446	K2C5_MOUSE;K2C6A_MOUSE	Krt5;Krt6a	Keratin, type II cytoskeletal 6A	non-Mock Enriched	non WCL change	Non-Lyso	Non-LRRK2	21.4067	20.7223	19.2859	20.1946	20.6096	20.0821	20.6276	22.6342	19.8059	19.5702	19.7107	23.5522
0.55496	-0.210799	P50516	P50516	VATA_MOUSE	Atp6v1a	V-type proton ATPase catalytic subunit A	Mock Enriched	non WCL change	Lyso	Non-LRRK2	26.3135	26.3795	25.8312	25.9134	26.0169	25.3307	26.5507	26.2979	26.0995	25.9716	26.2517	25.8788
0.756858	-0.230866	P50518	P50518	VATE1_MOUSE	Atp6v1e1	V-type proton ATPase subunit E 1	Mock Enriched	non WCL change	Lyso	Non-LRRK2	25.9406	26.0338	25.5983	25.6012	25.673	25.0732	26.141	25.9977	25.7895	25.6865	26.0041	25.6865
2.36235	-1.20779	P50543	P50543	S10AB_MOUSE	S100a11	Protein S100-A11	Mock Enriched	WCL Change	Non-Lyso	Non-LRRK2	19.0084	18.8497	18.0416	19.0201	18.8145	18.6841	20.0156	19.9459	19.9882	19.0248	19.5019	21.1886
0.467951	-0.0994288	P50544	P50544	ACADV_MOUSE	Acadvl	Very long-chain specific acyl-CoA dehydrogenase, mitochondrial	non-Mock Enriched	non WCL change	Non-Lyso	Non-LRRK2	24.654	24.5812	24.4551	24.7895	24.7895	24.6757	24.5638	24.6918	24.5522	25.0105	24.7129	25.0105
0.0990384	-0.0764278	P50580	P50580	PA2G4_MOUSE	Pa2g4	Proliferation-associated protein 2G4	Mock Enriched	non WCL change	Non-Lyso	Non-LRRK2	21.4923	22.4849	21.3699	21.6628	21.7056	21.3101	22.3831	21.928	21.9637	20.895	22.0723	21.2419
0.209564	0.133904	P50608	P50608	FMOD_MOUSE	Fmod	Fibromodulin	Mock Enriched	non WCL change	Non-Lyso	Non-LRRK2	20.9742	20.8113	19.3853	20.2185	20.0426	20.0691	20.5915	19.8629	20.0559	19.8866	20.2185	20.0821
0.00338275	0.00165335	P50636	P50636	RN19A_MOUSE	Rnf19a	E3 ubiquitin-protein ligase RNF19A	Mock Enriched	non WCL change	Non-Lyso	Non-LRRK2	18.4539	18.1555	18.0271	18.0314	17.9791	17.7535	18.6031	18.2968	17.9427	17.7264	18.0487	17.7727
1.9942	0.79587	P50637	P50637	TSPO_MOUSE	Tspo	Translocator protein	Mock Enriched	non WCL change	Non-Lyso	Non-LRRK2	23.0691	23.5522	22.7077	23.7182	23.5638	23.8288	22.5568	22.5237	22.0393	23.1222	22.2877	23.1348
1.06238	-0.556886	P51125	P51125	ICAL_MOUSE	Cast	Calpastatin	non-Mock Enriched	non WCL change	Non-Lyso	Non-LRRK2	18.238	18.7665	17.3139	17.6581	17.7691	17.5683	18.9215	18.7357	18.6569	17.6004	18.5976	18.1431
0.791592	-0.185145	P51141	P51141	DVL1_MOUSE	Dvl1	Segment polarity protein dishevelled homolog DVL-1	non-Mock Enriched	non WCL change	Non-Lyso	Non-LRRK2	18.5019	18.2268	18.4123	18.2226	18.3243	18.1105	18.8504	18.4779	18.6254	18.093	18.2968	18.5657
1.41504	0.6822	P51141;Q60838;Q61062	Q61062;Q60838;P51141	DVL1_MOUSE;DVL2_MOUSE;DVL3_MOUSE	Dvl1;Dvl2;Dvl3	Segment polarity protein dishevelled homolog DVL-1	non-Mock Enriched	non WCL change	Non-Lyso	Non-LRRK2	19.3169	19.7263	18.3711	19.2381	19.6867	19.0094	19.3766	18.3594	17.9022	18.7162	18.5622	18.3391
0.748335	-0.210617	P51150	P51150	RAB7A_MOUSE	Rab7a	Ras-related protein Rab-7a	Mock Enriched	non WCL change	Lyso	LRRK2 Pathway	28.5128	28.5203	28.2123	28.0813	28.1937	27.7325	28.7227	28.3992	28.2399	28.2847	28.6075	28.2625
2.98333	-0.470789	P51174	P51174	ACADL_MOUSE	Acadl	Long-chain specific acyl-CoA dehydrogenase, mitochondrial	non-Mock Enriched	non WCL change	Non-Lyso	Non-LRRK2	25.3101	25.2096	24.8385	25.4041	25.3645	25.2996	25.5195	25.726	25.6153	25.8904	25.6375	25.8623
2.94832	-0.518734	P51175	P51175	PPOX_MOUSE	Ppox	Protoporphyrinogen oxidase	non-Mock Enriched	non WCL change	Non-Lyso	Non-LRRK2	22.1765	22.0559	21.6584	22.3101	22.155	22.1916	22.3538	22.5777	22.6757	22.7614	22.4996	22.7915
1.74457	-0.618432	P51410	P51410	RL9_MOUSE	Rpl9	60S ribosomal protein L9	non-Mock Enriched	non WCL change	Non-Lyso	Non-LRRK2	26.4138	26.3118	25.5812	25.8741	25.7821	25.3239	26.8623	26.6865	26.4953	25.9495	26.7129	26.2909
0.0367801	-0.0195913	P51432	P51432	PLCB3_MOUSE	Plcb3	1-phosphatidylinositol 4,5-bisphosphate phosphodiesterase beta-3	non-Mock Enriched	non WCL change	Non-Lyso	Non-LRRK2	19.8338	20.0951	19.4151	19.4086	19.5968	19.1791	20.0691	19.762	19.5027	19.2312	19.7729	19.3082
1.12045	-0.31912	P51569	P51569	AGAL_MOUSE	Gla	Alpha-galactosidase A	Mock Enriched	non WCL change	Lyso	Non-LRRK2	26.0914	26.1908	25.5315	25.5983	25.6838	25.2821	26.2838	26.1661	26.038	25.918	26.1273	25.7594
0.269875	-0.208113	P51637	P51637	CAV3_MOUSE	Cav3	Caveolin-3	non-Mock Enriched	non WCL change	Non-Lyso	Non-LRRK2	18.1307	18.0481	18.0254	18.2711	18.309	18.2286	18.9262	18.2503	16.9491	18.6825	18.2698	19.1836
1.6284	-0.337372	P51655	P51655	GPC4_MOUSE	Gpc4	Glypican-4	non-Mock Enriched	non WCL change	Non-Lyso	Non-LRRK2	22.6757	22.7203	22.2066	22.3592	22.3884	22.0951	23.0691	22.7634	22.6693	22.6074	22.8034	22.5568
1.16545	-0.15551	P51660	P51660	DHB4_MOUSE	Hsd17b4	Peroxisomal multifunctional enzyme type 2	Mock Enriched	non WCL change	Non-Lyso	Non-LRRK2	23.8576	23.867	23.4425	23.7594	23.6865	23.6757	23.9584	23.7895	23.8191	23.7492	24.0105	23.895
3.15409	1.03617	P51791;Q61418;Q9WVD4	P51791;Q9WVD4;Q61418	CLCN3_MOUSE;CLCN4_MOUSE;CLCN5_MOUSE	Clcn3;Clcn4;Clcn5	H(+)/Cl(-) exchange transporter 3	Mock Enriched	non WCL change	Non-Lyso	Non-LRRK2	22.4601	22.68	22.3538	21.6006	22.0625	21.9566	21.7995	21.1519	20.9316	21.2361	20.8034	20.9742
1.45339	-0.428595	P51807	P51807	DYLT1_MOUSE	Dynlt1	Dynein light chain Tctex-type 1	Mock Enriched	non WCL change	Non-Lyso	Non-LRRK2	20.1946	20.417	19.9193	20.4676	20.2989	19.7909	20.9951	20.654	20.0559	20.8876	20.6096	20.4576
0.457592	-0.208537	P51829	P51829	ADCY7_MOUSE	Adcy7	Adenylate cyclase type 7	Mock Enriched	non WCL change	Non-Lyso	Non-LRRK2	NaN	17.6036	17.5591	17.0955	18.0991	17.3157	18.3137	17.4768	17.8059	17.8536	17.4863	17.5225
0.376542	0.40292	P51855	P51855	GSHB_MOUSE	Gss	Glutathione synthetase	Mock Enriched	non WCL change	Non-Lyso	Non-LRRK2	18.6741	18.5825	19.6979	19.2939	20.0691	18.1559	18.6255	19.3014	18.8135	16.899	19.0041	19.4124
0.490344	0.285377	P51859	P51859	HDGF_MOUSE	Hdgf	Hepatoma-derived growth factor	non-Mock Enriched	non WCL change	Non-Lyso	Non-LRRK2	21.4324	21.7471	20.8876	21.2243	21.0625	20.68	21.8269	21.0156	20.7955	20.3211	21.0088	20.3538
1.86232	0.820515	P51859;Q3UMU9;Q99JF8;Q9JMG7	Q99JF8;Q9JMG7;P51859;Q3UMU9	HDGF_MOUSE;HDGR2_MOUSE;HDGR3_MOUSE;PSIP1_MOUSE	Hdgf;Hdgfl2;Hdgfl3;Psip1	Hepatoma-derived growth factor	non-Mock Enriched	non WCL change	Non-Lyso	Non-LRRK2	21.9495	21.9916	21.6584	21.7098	21.68	22.0359	21.7389	21.0359	21.7836	20.2764	20.9243	20.343
0.381213	-0.147238	P51863	P51863	VA0D1_MOUSE	Atp6v0d1	V-type proton ATPase subunit d 1	Mock Enriched	non WCL change	Lyso	Non-LRRK2	25.8528	25.9406	25.3511	25.6918	25.2243	25.3444	26.0588	25.4862	25.867	25.2353	25.767	25.8741
3.14767	-0.606567	P51881	P51881	ADT2_MOUSE	Slc25a5	ADP/ATP translocase 2	non-Mock Enriched	non WCL change	Non-Lyso	Non-LRRK2	28.6251	28.4629	28.4785	28.7708	28.7162	28.8682	28.8829	29.21	29.3388	29.1239	29.3324	29.673
0.833327	0.15498	P51912	P51912	AAAT_MOUSE	Slc1a5	Neutral amino acid transporter B(0)	Mock Enriched	non WCL change	Non-Lyso	Non-LRRK2	23.1111	23.1704	22.928	22.9619	23.0156	22.8858	23.1991	22.8269	22.7955	22.6693	23.0156	22.6364
1.41149	0.534268	P51949	P51949	MAT1_MOUSE	Mnat1	CDK-activating kinase assembly factor MAT1	non-Mock Enriched	non WCL change	Non-Lyso	Non-LRRK2	18.8889	19.2245	18.8822	18.6575	18.5618	18.6835	18.6593	18.2416	18.8985	17.681	18.4831	17.7295
2.81657	1.09634	P51954	P51954	NEK1_MOUSE	Nek1	Serine/threonine-protein kinase Nek1	Mock Enriched	non WCL change	Non-Lyso	Non-LRRK2	17.7963	18.2639	17.0696	17.9959	17.8821	18.1914	17.5613	16.8449	16.9115	16.5669	16.3501	16.3865
0.181005	-0.0455968	P52019	P52019	ERG1_MOUSE	Sqle	Squalene monooxygenase	non-Mock Enriched	non WCL change	Non-Lyso	Non-LRRK2	20.9024	20.6006	20.4375	20.4067	20.6628	20.6364	20.8269	20.6276	20.3645	20.6096	20.68	20.8113
1.19393	0.824594	P52194	P52194	CLGN_MOUSE	Clgn	Calmegin	Mock Enriched	non WCL change	Non-Lyso	Non-LRRK2	16.9152	18.0515	17.1256	17.4266	17.7828	16.7447	17.4382	17.1498	NaN	16.4503	15.986	15.558
2.34342	-0.370581	P52196	P52196	THTR_MOUSE	Tst	Thiosulfate sulfurtransferase	non-Mock Enriched	non WCL change	Non-Lyso	Non-LRRK2	22.6779	22.5662	22.4196	22.6693	22.7119	22.6628	22.6929	22.8839	22.9261	22.9847	23.0789	23.3645
1.99342	0.649455	P52293	P52293	IMA1_MOUSE	Kpna2	Importin subunit alpha-1	non-Mock Enriched	non WCL change	Non-Lyso	Non-LRRK2	24.019	23.9584	24.3101	23.9933	24.002	24.0609	23.9043	23.391	23.9134	22.7348	23.5522	22.9513
0.15492	-0.0596908	P52332	P52332	JAK1_MOUSE	Jak1	Tyrosine-protein kinase JAK1	Mock Enriched	non WCL change	Non-Lyso	Non-LRRK2	22.7675	22.7182	22.2361	22.3725	22.3936	22.0393	22.8783	22.4972	22.3962	22.1946	22.6006	22.3184
0.434039	-0.153053	P52332;Q9R117	P52332;Q9R117	JAK1_MOUSE;TYK2_MOUSE	Jak1;Tyk2	Tyrosine-protein kinase JAK1	Mock Enriched	non WCL change	Non-Lyso	Non-LRRK2	20.2535	20.8191	20.7056	20.6628	20.7715	20.3211	21.3156	20.85	20.6628	20.4476	20.4874	20.6886
0.3846	-0.252731	P52430	P52430	PON1_MOUSE	Pon1	Serum paraoxonase/arylesterase 1	non-Mock Enriched	non WCL change	Non-Lyso	Non-LRRK2	19.2426	18.9752	19.0083	18.6881	18.6307	17.4922	19.3301	19.2436	18.7682	18.7378	19.124	18.3498
0.273435	0.169768	P52431	P52431	DPOD1_MOUSE	Pold1	DNA polymerase delta catalytic subunit	non-Mock Enriched	non WCL change	Non-Lyso	Non-LRRK2	20.1581	20.3101	20.2877	19.8757	20.1704	19.7462	20.4874	20.2066	20.4972	19.1584	19.9601	19.2199
2.36624	1.15139	P52432	P52432	RPAC1_MOUSE	Polr1c	DNA-directed RNA polymerases I and III subunit RPAC1	non-Mock Enriched	non WCL change	Non-Lyso	Non-LRRK2	21.5823	21.502	22.1946	21.4476	21.4874	21.8651	20.9951	20.4476	21.4425	19.4861	20.8113	19.9882
2.81007	0.597065	P52479	P52479	UBP10_MOUSE	Usp10	Ubiquitin carboxyl-terminal hydrolase 10	non-Mock Enriched	non WCL change	Non-Lyso	Non-LRRK2	21.4273	21.5165	21.1704	21.3484	21.4118	20.9951	21.0359	20.7715	20.9316	20.6006	20.7056	20.2419
1.93741	-0.761491	P52480	P52480	KPYM_MOUSE	Pkm	Pyruvate kinase PKM	Mock Enriched	WCL Change	Non-Lyso	Non-LRRK2	24.0443	24.391	23.4298	23.6431	23.632	23.2961	25.2463	24.6264	24.3844	23.9134	24.5812	24.2535
0.606449	0.456576	P52482;Q91W82	P52483;P52482;Q91W82	UB2E1_MOUSE;UB2E2_MOUSE	Ube2e1;Ube2e2	Ubiquitin-conjugating enzyme E2 E1	Mock Enriched	non WCL change	Non-Lyso	Non-LRRK2	18.9058	19.4005	19.0169	18.557	19.1657	18.5767	18.3327	18.9989	19.2596	17.9123	19.2403	17.1392
0.344948	-0.10913	P52503	P52503	NDUS6_MOUSE	Ndufs6	NADH dehydrogenase [ubiquinone] iron-sulfur protein 6, mitochondrial	non-Mock Enriched	non WCL change	Non-Lyso	Non-LRRK2	23.5869	23.3239	23.1253	23.8093	23.5869	23.5869	23.4425	23.5404	23.5983	23.6757	23.3645	24.0526
0.712124	0.265446	P52592	P52592	S1PR2_MOUSE	S1pr2	Sphingosine 1-phosphate receptor 2	non-Mock Enriched	non WCL change	Non-Lyso	Non-LRRK2	18.7942	18.8576	18.8663	18.8118	18.6187	19.0185	19.2341	17.9501	18.4199	18.9035	18.3602	18.5068
0.428934	-0.214711	P52633	P52633	STAT6_MOUSE	Stat6	Signal transducer and transcription activator 6	non-Mock Enriched	non WCL change	Non-Lyso	Non-LRRK2	17.5535	17.9575	17.1719	17.5939	18.0633	17.3002	17.9964	17.791	18.6057	17.6415	17.3784	17.5156
1.86013	-0.628341	P52734	P52734	FGD1_MOUSE	Fgd1	FYVE, RhoGEF and PH domain-containing protein 1	non-Mock Enriched	non WCL change	Non-Lyso	Non-LRRK2	16.3207	15.6583	16.3001	15.8231	16.4361	NaN	16.9515	16.2857	17.0139	16.7236	16.7053	NaN
2.25088	-0.470493	P52760	P52760	RIDA_MOUSE	Rida	2-iminobutanoate/2-iminopropanoate deaminase	non-Mock Enriched	non WCL change	Non-Lyso	Non-LRRK2	21.2535	21.1269	20.7471	21.2593	21.265	20.9672	21.3101	21.4273	21.3321	21.7553	21.6929	21.9243
0.0107047	0.00674311	P52793	P52793	EFNA1_MOUSE	Efna1	Ephrin-A1	non-Mock Enriched	non WCL change	Non-Lyso	Non-LRRK2	18.1102	17.7525	17.7399	17.8182	17.4598	17.1097	18.2705	17.7219	17.6105	17.307	17.8839	17.156
0.582483	0.171588	P52795	P52795	EFNB1_MOUSE	Efnb1	Ephrin-B1	Mock Enriched	non WCL change	Non-Lyso	Non-LRRK2	21.1765	21.1457	20.68	20.8876	20.8727	20.5261	21.1457	20.714	20.7471	20.417	20.6714	20.5638
3.14014	0.474569	P52800	P52800	EFNB2_MOUSE	Efnb2	Ephrin-B2	Mock Enriched	non WCL change	Non-Lyso	Non-LRRK2	21.1946	21.1946	20.953	21.1079	21.1143	20.714	20.8876	20.5165	20.4972	20.5451	20.4972	20.4874
0.46121	-0.105558	P52825	P52825	CPT2_MOUSE	Cpt2	Carnitine O-palmitoyltransferase 2, mitochondrial	non-Mock Enriched	non WCL change	Non-Lyso	Non-LRRK2	23.2066	23.2036	22.8519	23.4041	23.3101	23.1991	23.1222	23.1901	23.1719	23.5522	23.2679	23.5045
0.382356	-0.150359	P52850	P52850	NDST2_MOUSE	Ndst2	Bifunctional heparan sulfate N-deacetylase/N-sulfotransferase 2	Mock Enriched	non WCL change	Non-Lyso	Non-LRRK2	21.8461	22.0821	21.9024	22.2036	22.0983	21.9243	22.58	21.5356	21.9742	22.2214	22.6253	22.0224
0.199597	0.0866632	P52875	P52875	TM165_MOUSE	Tmem165	Transmembrane protein 165	Mock Enriched	non WCL change	Lyso	Non-LRRK2	23.7695	23.5869	23.1658	23.8858	23.7182	23.1961	23.9847	23.6209	23.1642	23.2273	23.4676	23.3376
0.0623531	-0.0545104	P52912	P52912	TIA1_MOUSE	Tia1	Nucleolysin TIA-1	non-Mock Enriched	non WCL change	Non-Lyso	Non-LRRK2	19.0672	19.4782	19.4961	19.5535	19.4513	19.2209	19.926	19.689	20.5069	18.5902	19.213	18.6692
[truncated: 6,094 more rows]

## Sheet: WCL
Log10 (P-Value) WCL_D620N - WCL_WT	Difference WCL_D620N - WCL_WT	Protein.Group	Protein.Ids	Protein.Names	Genes	First.Protein.Description	Lyso List	LRRK2 List	WCL_D620N.s1_2	WCL_D620N.s2	WCL_D620N.s3	WCL_D620N.s4	WCL_D620N.s5	WCL_D620N.s6	WCL_WT.s1	WCL_WT.s2	WCL_WT.s3	WCL_WT.s4	WCL_WT.s5	WCL_WT.s6
[truncated: 8,521 more rows]

[truncated: 2 more sheets: D620N; IP vs Mock, WT; IP vs Mock]
